# Supplementary material for: The Origins and Vulnerabilities of Two Transmissible Cancers in Tasmanian Devils
Source: Cancer Cell. 2018 Apr 9;33(4):607–619.e15. doi: 10.1016/j.ccell.2018.03.013 (PMC5896245; doi:10.1016/j.ccell.2018.03.013)
Supplement: Table S1, Related to Figure 1 [file mmc2.xlsx]

## Sheet: highX sequencing
Table S1, related to Figure 1.
Individuals sequenced at high coverage in this study.
ID	Microchip	Host sex	Year of sampling	Location of sampling	Tumor information			Average sequencing coverage (X)	Host information		Average sequencing coverage (X)	Identifier in previous study
					Tumor ID	Tumor lineage	Tumor type		Host ID	Host tissue
86	N/A	♀	2005	Fentonbury	86T	DFT1	Cell line	86	N/A	N/A	N/A	"1426"; Siddle et al., 2013
88	N/A	♀	2007	Freycinet	88T	DFT1	Cell line	67	N/A	N/A	N/A	"4906"; Siddle et al., 2013
202	982000190608331	♂	2014	Cygnet	202T2	DFT2	Cell line	67	202H1	Spleen	49	"RV"; Pye et al., 2016
203	982000356526917	♂	2014	Snug	203T3	DFT2	Cell line	70	203H	Kidney	45	"SN"; Pye et al., 2016

## Sheet: germline variants
Table S1, related to Figure 1.
Ancestral variants inherited by both the DFT1 and DFT2 founder devils. 2,492 non-synonymous SNV and indel germline variants in 908 genes present in DFT1 (86T, 88T) and DFT2 (202T2, 203T3) tumors, as well as 1-46 normal devils. Variants are classified as non-synonymous by “missense”, “start_lost”, “stop_gained”, “stop_lost”, “splice_acceptor”, “frameshift”, “inframe_deletion”, or “inframe_insertio…
Scaffold	Pos	Ref	Alt	86T reads	88T reads	202T2 reads	203T3 reads	VEP Consequence	Impact	Gene Symbol	ENSEMBL Gene ID	ENSEMBL Transcript ID	Biotype	Exon	Intron	cDNA_position	CDS_position	Protein_position	Amino_acids	Codons	Strand	HGNC_ID
Chr1_supercontig_000000005	1420572	G	T	34/34	33/33	18/18	18/18	missense_variant	MODERATE	PSTPIP1	ENSSHAG00000014140	ENSSHAT00000016760	protein_coding	5/12	-	368	368	123	A/D	gCc/gAc	-1	HGNC:9580
Chr1_supercontig_000000005	1420588	C	A	33/33	32/32	22/23	15/15	missense_variant,splice_region_variant	MODERATE	PSTPIP1	ENSSHAG00000014140	ENSSHAT00000016760	protein_coding	5/12	-	352	352	118	A/S	Gcc/Tcc	-1	HGNC:9580
Chr1_supercontig_000000006	46441	C	T	36/74	29/66	38/38	33/40	missense_variant	MODERATE	-	ENSSHAG00000002530	ENSSHAT00000002888	protein_coding	4/9	-	841	632	211	R/Q	cGg/cAg	-1	-
Chr1_supercontig_000000010	840489	C	T	159/234	113/171	61/89	85/127	missense_variant	MODERATE	OR6F1	ENSSHAG00000011375	ENSSHAT00000013414	protein_coding	1/1	-	121	121	41	L/F	Ctt/Ttt	1	HGNC:15027
Chr1_supercontig_000000010	840778	G	A	138/200	119/157	50/76	60/94	missense_variant	MODERATE	OR6F1	ENSSHAG00000011375	ENSSHAT00000013414	protein_coding	1/1	-	410	410	137	C/Y	tGc/tAc	1	HGNC:15027
Chr1_supercontig_000000010	840819	T	G	77/213	51/163	25/90	34/101	missense_variant	MODERATE	OR6F1	ENSSHAG00000011375	ENSSHAT00000013414	protein_coding	1/1	-	451	451	151	S/A	Tcc/Gcc	1	HGNC:15027
Chr1_supercontig_000000010	840933	G	A	83/228	51/173	26/62	29/87	missense_variant	MODERATE	OR6F1	ENSSHAG00000011375	ENSSHAT00000013414	protein_coding	1/1	-	565	565	189	D/N	Gac/Aac	1	HGNC:15027
Chr1_supercontig_000000010	840990	A	G	77/249	58/177	19/71	31/88	missense_variant	MODERATE	OR6F1	ENSSHAG00000011375	ENSSHAT00000013414	protein_coding	1/1	-	622	622	208	T/A	Act/Gct	1	HGNC:15027
Chr1_supercontig_000000010	841096	A	G	60/192	49/168	17/66	40/106	missense_variant	MODERATE	OR6F1	ENSSHAG00000011375	ENSSHAT00000013414	protein_coding	1/1	-	728	728	243	Q/R	cAa/cGa	1	HGNC:15027
Chr1_supercontig_000000010	841233	A	G	63/221	46/158	30/86	22/93	missense_variant	MODERATE	OR6F1	ENSSHAG00000011375	ENSSHAT00000013414	protein_coding	1/1	-	865	865	289	I/V	Att/Gtt	1	HGNC:15027
Chr1_supercontig_000000012	238075	C	T	59/60	42/42	30/54	25/53	stop_gained	HIGH	-	ENSSHAG00000006534	ENSSHAT00000007579	protein_coding	1/1	-	124	124	42	Q/*	Cag/Tag	1	-
Chr1_supercontig_000000012	888010	T	G	26/64	25/42	18/61	25/46	missense_variant	MODERATE	STRA6	ENSSHAG00000011612	ENSSHAT00000013695	protein_coding	10/15	-	826	826	276	I/L	Atc/Ctc	-1	HGNC:30650
Chr1_supercontig_000000013	281115	T	C	53/53	35/37	44/44	36/36	missense_variant	MODERATE	-	ENSSHAG00000007048	ENSSHAT00000008195	protein_coding	5/6	-	1738	1738	580	K/E	Aaa/Gaa	-1	-
Chr1_supercontig_000000015	684048	A	G	34/34	24/24	12/13	10/10	missense_variant	MODERATE	MMP21	ENSSHAG00000010384	ENSSHAT00000012217	protein_coding	1/9	-	61	61	21	S/P	Tcc/Ccc	-1	HGNC:14357
Chr1_supercontig_000000016	24627	A	G	30/30	34/34	13/13	15/15	start_lost	HIGH	SUPV3L1	ENSSHAG00000000910	ENSSHAT00000001028	protein_coding	1/15	-	2	2	1	M/T	aTg/aCg	-1	HGNC:11471
Chr1_supercontig_000000016	678478	T	TA	27/56	33/73	23/25	26/32	frameshift_variant	HIGH	DNA2	ENSSHAG00000010386	ENSSHAT00000012219	protein_coding	2/22	-	39-40	39-40	13-14	-/X	-/A	1	HGNC:2939
Chr1_supercontig_000000016	700190	G	A	22/39	12/27	24/24	14/15	missense_variant	MODERATE	DNA2	ENSSHAG00000010386	ENSSHAT00000012219	protein_coding	12/22	-	1438	1438	480	D/N	Gac/Aac	1	HGNC:2939
Chr1_supercontig_000000016	787939	T	C	20/46	18/34	9/9	17/19	missense_variant	MODERATE	-	ENSSHAG00000011035	ENSSHAT00000013006	protein_coding	2/2	-	758	758	253	H/R	cAc/cGc	-1	-
Chr1_supercontig_000000016	1083336	G	T	80/80	67/68	19/19	29/29	missense_variant	MODERATE	SIRT1	ENSSHAG00000012695	ENSSHAT00000015003	protein_coding	9/9	-	2206	1588	530	P/T	Ccc/Acc	-1	HGNC:14929
Chr1_supercontig_000000024	3245542	A	G	70/70	51/52	24/24	30/30	missense_variant	MODERATE	ANK3	ENSSHAG00000017948	ENSSHAT00000021341	protein_coding	26/33	-	4142	3466	1156	I/V	Att/Gtt	1	HGNC:494
Chr1_supercontig_000000024	3248734	A	G	49/49	48/48	17/17	20/21	missense_variant	MODERATE	ANK3	ENSSHAG00000017948	ENSSHAT00000021341	protein_coding	26/33	-	7334	6658	2220	S/G	Agc/Ggc	1	HGNC:494
Chr1_supercontig_000000024	3252197	G	C	64/64	41/41	30/30	25/30	missense_variant	MODERATE	ANK3	ENSSHAG00000017948	ENSSHAT00000021341	protein_coding	26/33	-	10797	10121	3374	G/A	gGc/gCc	1	HGNC:494
Chr1_supercontig_000000026	150708	T	C	60/60	63/63	28/28	32/34	missense_variant	MODERATE	A1CF	ENSSHAG00000005096	ENSSHAT00000005895	protein_coding	8/12	-	1147	1060	354	T/A	Aca/Gca	-1	HGNC:24086
Chr1_supercontig_000000030	104142	T	C	35/36	33/33	27/27	38/38	missense_variant	MODERATE	CHST3	ENSSHAG00000002925	ENSSHAT00000003363	protein_coding	4/5	-	1359	902	301	I/T	aTc/aCc	1	HGNC:1971
Chr1_supercontig_000000033	889245	G	A	80/80	77/77	30/62	31/62	splice_acceptor_variant	HIGH	SAMD8	ENSSHAG00000011668	ENSSHAT00000013766	protein_coding	-	1/5	-	-	-	-	-	1	HGNC:26320
Chr1_supercontig_000000035	147335	A	G	39/95	27/68	33/77	30/75	missense_variant	MODERATE	BMS1	ENSSHAG00000005062	ENSSHAT00000005856	protein_coding	10/24	-	2123	2123	708	Q/R	cAg/cGg	1	HGNC:23505
Chr1_supercontig_000000035	705120	G	T	43/88	24/53	36/56	32/66	missense_variant	MODERATE	RET	ENSSHAG00000010528	ENSSHAT00000012388	protein_coding	3/15	-	418	418	140	A/S	Gcc/Tcc	1	HGNC:9967
Chr1_supercontig_000000039	1868160	C	A	42/42	21/22	29/29	35/35	missense_variant	MODERATE	RBP3	ENSSHAG00000015585	ENSSHAT00000018515	protein_coding	1/4	-	1460	1460	487	G/V	gGg/gTg	-1	HGNC:9921
Chr1_supercontig_000000039	4221621	G	A	37/70	38/66	66/66	67/69	missense_variant	MODERATE	C10orf71	ENSSHAG00000018813	ENSSHAT00000022413	protein_coding	1/2	-	719	719	240	G/D	gGt/gAt	1	HGNC:26973
Chr1_supercontig_000000039	4221867	A	G	56/85	31/58	58/58	50/53	missense_variant	MODERATE	C10orf71	ENSSHAG00000018813	ENSSHAT00000022413	protein_coding	1/2	-	965	965	322	N/S	aAc/aGc	1	HGNC:26973
Chr1_supercontig_000000039	4222127	C	T	52/89	39/75	66/68	61/64	missense_variant	MODERATE	C10orf71	ENSSHAG00000018813	ENSSHAT00000022413	protein_coding	1/2	-	1225	1225	409	P/S	Cct/Tct	1	HGNC:26973
Chr1_supercontig_000000039	4223853	A	G	44/81	37/72	80/80	81/84	missense_variant	MODERATE	C10orf71	ENSSHAG00000018813	ENSSHAT00000022413	protein_coding	1/2	-	2951	2951	984	N/S	aAt/aGt	1	HGNC:26973
Chr1_supercontig_000000039	4225149	G	A	33/70	16/34	39/40	39/40	missense_variant	MODERATE	C10orf71	ENSSHAG00000018813	ENSSHAT00000022413	protein_coding	2/2	-	4205	4205	1402	S/N	aGt/aAt	1	HGNC:26973
Chr1_supercontig_000000040	100640	TG	T	51/54	41/41	43/53	30/36	frameshift_variant	HIGH	OGDHL	ENSSHAG00000003391	ENSSHAT00000003890	protein_coding	1/23	-	26	12	4	P/X	ccC/cc	-1	HGNC:25590
Chr1_supercontig_000000040	3221289	A	C	27/55	26/45	57/57	51/53	missense_variant	MODERATE	MORN4	ENSSHAG00000018059	ENSSHAT00000021479	protein_coding	2/4	-	124	124	42	N/H	Aat/Cat	1	HGNC:24001
Chr1_supercontig_000000040	3434766	T	C	23/44	20/30	18/18	24/25	missense_variant	MODERATE	RRP12	ENSSHAG00000018275	ENSSHAT00000021751	protein_coding	28/34	-	3898	3280	1094	C/R	Tgc/Cgc	1	HGNC:29100
Chr1_supercontig_000000040	3434797	T	G	36/37	25/25	16/16	19/19	missense_variant	MODERATE	RRP12	ENSSHAG00000018275	ENSSHAT00000021751	protein_coding	28/34	-	3929	3311	1104	V/G	gTg/gGg	1	HGNC:29100
Chr1_supercontig_000000040	3434807	G	C	36/36	24/25	21/21	21/21	missense_variant	MODERATE	RRP12	ENSSHAG00000018275	ENSSHAT00000021751	protein_coding	28/34	-	3939	3321	1107	E/D	gaG/gaC	1	HGNC:29100
Chr1_supercontig_000000044	30760	G	A	85/85	63/63	67/69	60/60	missense_variant	MODERATE	-	ENSSHAG00000001032	ENSSHAT00000001172	protein_coding	4/4	-	782	782	261	R/Q	cGg/cAg	1	-
Chr1_supercontig_000000046	377309	G	C	84/165	68/132	92/164	83/170	missense_variant	MODERATE	-	ENSSHAG00000007803	ENSSHAT00000009088	protein_coding	18/32	-	1313	1313	438	P/R	cCt/cGt	-1	-
Chr1_supercontig_000000046	380026	G	A	102/250	68/180	66/193	82/222	missense_variant	MODERATE	-	ENSSHAG00000007803	ENSSHAT00000009088	protein_coding	14/32	-	1193	1193	398	T/I	aCa/aTa	-1	-
Chr1_supercontig_000000046	380406	A	C	189/273	114/169	112/181	116/173	missense_variant	MODERATE	-	ENSSHAG00000007803	ENSSHAT00000009088	protein_coding	12/32	-	1165	1165	389	Y/D	Tat/Gat	-1	-
Chr1_supercontig_000000046	380423	G	A	95/264	63/177	63/187	66/178	missense_variant	MODERATE	-	ENSSHAG00000007803	ENSSHAT00000009088	protein_coding	12/32	-	1148	1148	383	T/I	aCt/aTt	-1	-
Chr1_supercontig_000000046	380428	T	A	181/257	113/172	123/187	124/181	missense_variant	MODERATE	-	ENSSHAG00000007803	ENSSHAT00000009088	protein_coding	12/32	-	1143	1143	381	Q/H	caA/caT	-1	-
Chr1_supercontig_000000046	380795	A	G	88/127	62/87	58/82	70/91	missense_variant	MODERATE	-	ENSSHAG00000007803	ENSSHAT00000009088	protein_coding	11/32	-	985	985	329	S/P	Tcg/Ccg	-1	-
Chr1_supercontig_000000048	1266632	T	C	88/88	67/67	60/60	70/70	missense_variant	MODERATE	GRK5	ENSSHAG00000013446	ENSSHAT00000015910	protein_coding	9/14	-	1223	710	237	Q/R	cAg/cGg	-1	HGNC:4544
Chr1_supercontig_000000052	474834	A	G	13/80	9/50	35/59	34/67	missense_variant	MODERATE	-	ENSSHAG00000008862	ENSSHAT00000010351	protein_coding	1/5	-	152	152	51	I/T	aTt/aCt	-1	-
Chr1_supercontig_000000052	3802756	T	G	80/80	75/75	77/77	74/74	missense_variant	MODERATE	-	ENSSHAG00000018571	ENSSHAT00000022120	protein_coding	3/20	-	306	306	102	D/E	gaT/gaG	1	-
Chr1_supercontig_000000053	3445255	G	A	16/127	12/69	15/83	18/103	missense_variant	MODERATE	-	ENSSHAG00000018296	ENSSHAT00000021777	protein_coding	10/10	-	1840	1840	614	P/S	Cca/Tca	-1	-
Chr1_supercontig_000000053	3445279	C	G	17/125	12/59	16/85	20/107	missense_variant	MODERATE	-	ENSSHAG00000018296	ENSSHAT00000021777	protein_coding	10/10	-	1816	1816	606	V/L	Gtt/Ctt	-1	-
Chr1_supercontig_000000053	3445309	C	T	21/123	14/53	20/89	18/106	missense_variant	MODERATE	-	ENSSHAG00000018296	ENSSHAT00000021777	protein_coding	10/10	-	1786	1786	596	V/I	Gta/Ata	-1	-
Chr1_supercontig_000000053	3445312	C	T	22/127	14/52	20/92	18/104	missense_variant	MODERATE	-	ENSSHAG00000018296	ENSSHAT00000021777	protein_coding	10/10	-	1783	1783	595	V/I	Gtt/Att	-1	-
Chr1_supercontig_000000054	37516	T	A	83/83	66/66	28/60	29/58	missense_variant	MODERATE	NOLC1	ENSSHAG00000002222	ENSSHAT00000002537	protein_coding	4/14	-	568	343	115	T/S	Aca/Tca	-1	HGNC:15608
Chr1_supercontig_000000054	61182	G	A	54/55	36/38	18/40	25/45	missense_variant	MODERATE	-	ENSSHAG00000003350	ENSSHAT00000003843	protein_coding	5/5	-	1814	1814	605	A/V	gCt/gTt	-1	-
Chr1_supercontig_000000054	129421	C	A	22/23	29/29	32/32	29/29	missense_variant	MODERATE	HPS6	ENSSHAG00000004888	ENSSHAT00000005648	protein_coding	1/1	-	101	101	34	G/V	gGc/gTc	-1	HGNC:18817
Chr1_supercontig_000000054	669231	G	A	62/63	46/46	25/44	32/55	missense_variant	MODERATE	POLL	ENSSHAG00000010289	ENSSHAT00000012095	protein_coding	4/8	-	782	623	208	R/Q	cGg/cAg	1	HGNC:9184
Chr1_supercontig_000000054	1268221	T	C	43/43	27/28	36/36	33/33	missense_variant	MODERATE	KAZALD1	ENSSHAG00000013560	ENSSHAT00000016046	protein_coding	2/5	-	367	145	49	R/G	Aga/Gga	-1	HGNC:25460
Chr1_supercontig_000000060	2171909	C	G	50/50	48/49	51/51	38/40	missense_variant	MODERATE	HAPLN3	ENSSHAG00000016429	ENSSHAT00000019498	protein_coding	3/4	-	659	659	220	A/G	gCc/gGc	1	HGNC:21446
Chr1_supercontig_000000060	2196552	T	C	73/73	54/54	30/70	23/57	missense_variant	MODERATE	ACAN	ENSSHAG00000016449	ENSSHAT00000019522	protein_coding	13/19	-	4957	4957	1653	K/E	Aaa/Gaa	-1	HGNC:319
Chr1_supercontig_000000071	1369587	G	A	40/41	29/29	37/37	29/29	missense_variant	MODERATE	FOXB1	ENSSHAG00000013988	ENSSHAT00000016581	protein_coding	1/1	-	616	616	206	A/T	Gcc/Acc	1	HGNC:3799
Chr1_supercontig_000000071	1369620	G	C	35/36	23/23	33/33	29/29	missense_variant	MODERATE	FOXB1	ENSSHAG00000013988	ENSSHAT00000016581	protein_coding	1/1	-	649	649	217	D/H	Gat/Cat	1	HGNC:3799
Chr1_supercontig_000000081	23227	A	G	29/37	33/44	55/81	69/92	missense_variant	MODERATE	-	ENSSHAG00000002060	ENSSHAT00000002347	protein_coding	1/1	-	571	571	191	N/D	Aac/Gac	1	-
Chr1_supercontig_000000081	372756	C	T	29/35	35/40	60/74	64/80	missense_variant	MODERATE	OR4K1	ENSSHAG00000007982	ENSSHAT00000009299	protein_coding	1/1	-	658	658	220	V/I	Gtt/Att	-1	HGNC:14726
Chr1_supercontig_000000081	372812	A	G	28/44	26/32	55/81	53/76	missense_variant	MODERATE	OR4K1	ENSSHAG00000007982	ENSSHAT00000009299	protein_coding	1/1	-	602	602	201	I/T	aTc/aCc	-1	HGNC:14726
Chr1_supercontig_000000081	372867	T	A	24/52	23/37	47/87	45/84	missense_variant	MODERATE	OR4K1	ENSSHAG00000007982	ENSSHAT00000009299	protein_coding	1/1	-	547	547	183	M/L	Atg/Ttg	-1	HGNC:14726
Chr1_supercontig_000000082	21940	C	T	57/141	33/93	41/99	46/100	missense_variant	MODERATE	-	ENSSHAG00000001976	ENSSHAT00000002247	protein_coding	4/6	-	413	397	133	E/K	Gag/Aag	-1	-
Chr1_supercontig_000000082	21966	C	T	60/142	31/99	45/114	46/105	missense_variant	MODERATE	-	ENSSHAG00000001976	ENSSHAT00000002247	protein_coding	4/6	-	387	371	124	C/Y	tGt/tAt	-1	-
Chr1_supercontig_000000082	21982	T	C	54/134	34/108	42/103	43/97	missense_variant	MODERATE	-	ENSSHAG00000001976	ENSSHAT00000002247	protein_coding	4/6	-	371	355	119	T/A	Aca/Gca	-1	-
Chr1_supercontig_000000082	21985	A	T	55/138	36/113	41/103	45/99	missense_variant	MODERATE	-	ENSSHAG00000001976	ENSSHAT00000002247	protein_coding	4/6	-	368	352	118	F/I	Ttc/Atc	-1	-
Chr1_supercontig_000000082	21988	T	C	57/141	40/113	43/106	45/98	missense_variant	MODERATE	-	ENSSHAG00000001976	ENSSHAT00000002247	protein_coding	4/6	-	365	349	117	K/E	Aag/Gag	-1	-
Chr1_supercontig_000000082	21995	G	T	42/144	25/110	30/110	28/99	missense_variant	MODERATE	-	ENSSHAG00000001976	ENSSHAT00000002247	protein_coding	4/6	-	358	342	114	D/E	gaC/gaA	-1	-
Chr1_supercontig_000000082	22000	C	T	41/139	24/109	31/108	28/97	missense_variant	MODERATE	-	ENSSHAG00000001976	ENSSHAT00000002247	protein_coding	4/6	-	353	337	113	E/K	Gaa/Aaa	-1	-
Chr1_supercontig_000000082	22001	C	T	41/138	24/109	31/107	28/96	missense_variant	MODERATE	-	ENSSHAG00000001976	ENSSHAT00000002247	protein_coding	4/6	-	352	336	112	M/I	atG/atA	-1	-
Chr1_supercontig_000000082	22706	C	T	34/167	41/136	30/137	33/137	missense_variant,splice_region_variant	MODERATE	-	ENSSHAG00000001976	ENSSHAT00000002247	protein_coding	3/6	-	320	304	102	G/S	Ggt/Agt	-1	-
Chr1_supercontig_000000082	22718	T	C	77/161	83/136	86/143	69/127	missense_variant	MODERATE	-	ENSSHAG00000001976	ENSSHAT00000002247	protein_coding	3/6	-	308	292	98	I/V	Att/Gtt	-1	-
Chr1_supercontig_000000082	22720	A	G	26/162	42/135	30/140	31/124	missense_variant	MODERATE	-	ENSSHAG00000001976	ENSSHAT00000002247	protein_coding	3/6	-	306	290	97	M/T	aTg/aCg	-1	-
Chr1_supercontig_000000082	22721	T	C	26/161	42/136	31/141	31/124	missense_variant	MODERATE	-	ENSSHAG00000001976	ENSSHAT00000002247	protein_coding	3/6	-	305	289	97	M/V	Atg/Gtg	-1	-
Chr1_supercontig_000000082	22722	G	T	26/160	42/138	30/141	31/124	missense_variant	MODERATE	-	ENSSHAG00000001976	ENSSHAT00000002247	protein_coding	3/6	-	304	288	96	N/K	aaC/aaA	-1	-
Chr1_supercontig_000000082	22729	C	T	85/166	89/144	84/143	74/132	missense_variant	MODERATE	-	ENSSHAG00000001976	ENSSHAT00000002247	protein_coding	3/6	-	297	281	94	R/Q	cGg/cAg	-1	-
Chr1_supercontig_000000082	22733	C	T	37/172	48/145	40/150	39/130	missense_variant	MODERATE	-	ENSSHAG00000001976	ENSSHAT00000002247	protein_coding	3/6	-	293	277	93	E/K	Gaa/Aaa	-1	-
Chr1_supercontig_000000082	22807	G	A	145/217	107/158	132/192	113/179	missense_variant	MODERATE	-	ENSSHAG00000001976	ENSSHAT00000002247	protein_coding	3/6	-	219	203	68	S/L	tCa/tTa	-1	-
Chr1_supercontig_000000082	22808	A	T	145/214	107/158	132/191	114/180	missense_variant	MODERATE	-	ENSSHAG00000001976	ENSSHAT00000002247	protein_coding	3/6	-	218	202	68	S/T	Tca/Aca	-1	-
Chr1_supercontig_000000082	24113	G	T	73/181	70/161	73/143	80/164	missense_variant	MODERATE	-	ENSSHAG00000001976	ENSSHAT00000002247	protein_coding	2/6	-	179	163	55	H/N	Cat/Aat	-1	-
Chr1_supercontig_000000082	24128	T	A	95/189	77/161	64/147	72/161	missense_variant	MODERATE	-	ENSSHAG00000001976	ENSSHAT00000002247	protein_coding	2/6	-	164	148	50	M/L	Atg/Ttg	-1	-
Chr1_supercontig_000000082	24131	G	T	110/189	87/160	74/145	84/158	missense_variant	MODERATE	-	ENSSHAG00000001976	ENSSHAT00000002247	protein_coding	2/6	-	161	145	49	L/I	Cta/Ata	-1	-
Chr1_supercontig_000000082	24136	T	A	74/184	69/159	71/143	72/158	missense_variant	MODERATE	-	ENSSHAG00000001976	ENSSHAT00000002247	protein_coding	2/6	-	156	140	47	K/I	aAa/aTa	-1	-
Chr1_supercontig_000000082	24154	T	C	82/177	75/153	78/132	90/164	missense_variant	MODERATE	-	ENSSHAG00000001976	ENSSHAT00000002247	protein_coding	2/6	-	138	122	41	D/G	gAc/gGc	-1	-
Chr1_supercontig_000000082	24161	C	T	72/173	71/155	71/132	73/160	missense_variant,splice_region_variant	MODERATE	-	ENSSHAG00000001976	ENSSHAT00000002247	protein_coding	2/6	-	131	115	39	E/K	Gag/Aag	-1	-
Chr1_supercontig_000000083	32987	A	G	66/68	54/54	54/54	44/45	missense_variant	MODERATE	-	ENSSHAG00000002465	ENSSHAT00000002818	protein_coding	1/1	-	73	73	25	T/A	Aca/Gca	1	-
Chr1_supercontig_000000083	78087	A	G	47/47	49/49	50/50	36/38	missense_variant	MODERATE	ARHGEF40	ENSSHAG00000003733	ENSSHAT00000004280	protein_coding	5/6	-	1624	1624	542	K/E	Aag/Gag	1	HGNC:25516
Chr1_supercontig_000000084	1645385	G	C	44/45	26/26	11/25	17/31	missense_variant	MODERATE	CMTM5	ENSSHAG00000014965	ENSSHAT00000017770	protein_coding	4/4	-	388	388	130	V/L	Gtt/Ctt	1	HGNC:19176
Chr1_supercontig_000000084	1815071	G	C	46/46	46/46	33/33	33/33	missense_variant	MODERATE	ZFHX2	ENSSHAG00000015490	ENSSHAT00000018395	protein_coding	8/11	-	4777	4777	1593	P/A	Cca/Gca	-1	HGNC:20152
Chr1_supercontig_000000086	137584	C	A	32/35	37/37	43/45	34/36	missense_variant	MODERATE	RABGGTA	ENSSHAG00000004909	ENSSHAT00000005673	protein_coding	5/16	-	757	457	153	V/F	Gtt/Ttt	-1	HGNC:9795
Chr1_supercontig_000000090	292047	C	G	53/54	42/42	52/53	53/53	missense_variant	MODERATE	-	ENSSHAG00000007149	ENSSHAT00000008320	protein_coding	3/3	-	877	877	293	R/G	Cgg/Ggg	1	-
Chr1_supercontig_000000090	292063	G	T	53/53	37/38	50/50	57/57	missense_variant	MODERATE	-	ENSSHAG00000007149	ENSSHAT00000008320	protein_coding	3/3	-	893	893	298	G/V	gGg/gTg	1	-
Chr1_supercontig_000000090	292068	C	A	55/55	42/42	48/48	56/56	missense_variant	MODERATE	-	ENSSHAG00000007149	ENSSHAT00000008320	protein_coding	3/3	-	898	898	300	P/T	Ccc/Acc	1	-
Chr1_supercontig_000000090	292071	C	G	57/57	43/43	47/47	55/56	missense_variant	MODERATE	-	ENSSHAG00000007149	ENSSHAT00000008320	protein_coding	3/3	-	901	901	301	L/V	Ctg/Gtg	1	-
Chr1_supercontig_000000094	1386232	C	G	13/13	16/16	39/39	38/38	missense_variant	MODERATE	-	ENSSHAG00000014055	ENSSHAT00000016657	protein_coding	2/5	-	1753	1753	585	P/A	Ccc/Gcc	1	-
Chr1_supercontig_000000096	1948952	G	C	21/21	22/23	26/26	42/42	missense_variant	MODERATE	ZFYVE19	ENSSHAG00000015883	ENSSHAT00000018865	protein_coding	2/11	-	582	172	58	E/Q	Gag/Cag	1	HGNC:20758
Chr1_supercontig_000000099	328131	A	C	36/36	27/27	62/62	62/64	missense_variant	MODERATE	STARD9	ENSSHAG00000006962	ENSSHAT00000008091	protein_coding	31/43	-	8538	8538	2846	R/S	agA/agC	1	HGNC:19162
Chr1_supercontig_000000099	1354058	C	G	11/11	9/10	25/26	42/45	missense_variant	MODERATE	MAP1A	ENSSHAG00000013861	ENSSHAT00000016423	protein_coding	6/8	-	8010	7978	2660	Q/E	Cag/Gag	1	HGNC:6835
Chr1_supercontig_000000099	1422069	G	T	18/18	13/13	44/44	28/29	missense_variant	MODERATE	STRC	ENSSHAG00000014160	ENSSHAT00000016786	protein_coding	4/29	-	1771	1771	591	P/T	Ccc/Acc	-1	HGNC:16035
Chr1_supercontig_000000115	1476285	G	A	48/97	39/77	38/75	36/75	missense_variant	MODERATE	RPS6KA5	ENSSHAG00000013938	ENSSHAT00000016517	protein_coding	8/17	-	1510	913	305	V/M	Gtg/Atg	1	HGNC:10434
Chr1_supercontig_000000128	2978307	T	C	61/62	43/44	26/50	28/50	missense_variant	MODERATE	FOS	ENSSHAG00000017780	ENSSHAT00000021136	protein_coding	1/4	-	304	215	72	N/S	aAc/aGc	-1	HGNC:3796
Chr1_supercontig_000000128	3400731	G	A	63/63	53/53	44/44	61/64	missense_variant	MODERATE	RPS6KL1	ENSSHAG00000018236	ENSSHAT00000021703	protein_coding	9/13	-	1142	1142	381	R/Q	cGg/cAg	1	HGNC:20222
Chr1_supercontig_000000128	3511349	T	C	86/87	71/71	53/54	71/72	missense_variant	MODERATE	YLPM1	ENSSHAG00000018328	ENSSHAT00000021816	protein_coding	9/25	-	3139	3139	1047	M/V	Atg/Gtg	-1	HGNC:17798
Chr1_supercontig_000000129	584944	C	A	21/37	23/54	38/41	24/29	missense_variant	MODERATE	-	ENSSHAG00000009654	ENSSHAT00000011314	protein_coding	1/3	-	40	40	14	V/L	Gtg/Ttg	-1	-
Chr1_supercontig_000000134	365195	C	A	106/106	71/71	33/65	33/62	missense_variant	MODERATE	SYNE2	ENSSHAG00000003650	ENSSHAT00000004183	protein_coding	110/117	-	19378	19378	6460	P/T	Cct/Act	1	HGNC:17084
Chr1_supercontig_000000137	610565	C	T	40/97	27/56	28/75	29/55	missense_variant	MODERATE	PLEK2	ENSSHAG00000009926	ENSSHAT00000011646	protein_coding	8/9	-	934	934	312	G/R	Gga/Aga	-1	HGNC:19238
Chr1_supercontig_000000142	965624	T	C	66/68	50/50	62/63	73/74	missense_variant	MODERATE	SAMD4A	ENSSHAG00000011639	ENSSHAT00000013731	protein_coding	3/12	-	727	721	241	Y/H	Tac/Cac	1	HGNC:23023
Chr1_supercontig_000000142	997653	A	G	39/77	27/56	37/62	38/84	missense_variant	MODERATE	SAMD4A	ENSSHAG00000011639	ENSSHAT00000013731	protein_coding	6/12	-	1270	1264	422	K/E	Aaa/Gaa	1	HGNC:23023
Chr1_supercontig_000000165	2154112	T	A	47/99	51/75	37/76	31/74	missense_variant	MODERATE	CDKL3	ENSSHAG00000016286	ENSSHAT00000019337	protein_coding	10/12	-	1491	1491	497	H/Q	caT/caA	1	HGNC:15483
Chr1_supercontig_000000171	2185396	C	T	7/76	12/64	5/52	5/56	missense_variant	MODERATE	-	ENSSHAG00000016459	ENSSHAT00000019533	protein_coding	7/7	-	1247	1096	366	R/C	Cgt/Tgt	1	-
Chr1_supercontig_000000171	2486332	C	A	35/141	34/99	32/105	33/120	missense_variant	MODERATE	EIF5	ENSSHAG00000017066	ENSSHAT00000020277	protein_coding	10/10	-	1285	1285	429	D/Y	Gat/Tat	-1	HGNC:3299
Chr1_supercontig_000000176	2459927	C	T	42/42	37/37	40/40	40/40	missense_variant	MODERATE	HHIPL1	ENSSHAG00000016819	ENSSHAT00000019972	protein_coding	1/9	-	618	275	92	G/D	gGc/gAc	-1	HGNC:19710
Chr1_supercontig_000000177	577872	C	A	44/44	38/39	34/34	45/46	missense_variant	MODERATE	BCL11B	ENSSHAG00000009291	ENSSHAT00000010872	protein_coding	3/6	-	1218	460	154	L/I	Cta/Ata	1	HGNC:13222
Chr1_supercontig_000000183	807841	CG	C	22/67	24/113	42/59	43/58	splice_acceptor_variant	HIGH	-	ENSSHAG00000011155	ENSSHAT00000013148	protein_coding	-	8/8	-	-	-	-	-	-1	-
Chr1_supercontig_000000183	1012798	A	T	54/54	66/66	28/28	43/45	missense_variant	MODERATE	CXXC5	ENSSHAG00000012293	ENSSHAT00000014513	protein_coding	3/4	-	578	123	41	R/S	agA/agT	1	HGNC:26943
Chr1_supercontig_000000183	1012803	A	T	55/55	65/66	26/27	44/45	missense_variant	MODERATE	CXXC5	ENSSHAG00000012293	ENSSHAT00000014513	protein_coding	3/4	-	583	128	43	N/I	aAc/aTc	1	HGNC:26943
Chr1_supercontig_000000184	407028	C	T	74/74	83/84	26/51	15/41	missense_variant	MODERATE	-	ENSSHAG00000008313	ENSSHAT00000009691	protein_coding	1/1	-	209	209	70	S/F	tCt/tTt	1	-
Chr1_supercontig_000000184	511984	A	C	66/120	94/174	43/79	50/105	missense_variant	MODERATE	-	ENSSHAG00000009164	ENSSHAT00000010713	protein_coding	1/2	-	382	382	128	S/R	Agt/Cgt	1	-
Chr1_supercontig_000000184	512014	A	G	56/128	79/168	33/76	54/112	missense_variant	MODERATE	-	ENSSHAG00000009164	ENSSHAT00000010713	protein_coding	1/2	-	412	412	138	I/V	Atc/Gtc	1	-
Chr1_supercontig_000000184	512449	G	A	128/174	193/256	106/133	103/137	missense_variant	MODERATE	-	ENSSHAG00000009164	ENSSHAT00000010713	protein_coding	1/2	-	847	847	283	E/K	Gaa/Aaa	1	-
Chr1_supercontig_000000184	529438	A	T	12/87	10/121	11/58	13/71	missense_variant	MODERATE	-	ENSSHAG00000009301	ENSSHAT00000010884	protein_coding	1/1	-	1061	1061	354	N/I	aAc/aTc	1	-
Chr1_supercontig_000000184	529537	C	A	10/108	10/111	14/75	10/78	missense_variant	MODERATE	-	ENSSHAG00000009301	ENSSHAT00000010884	protein_coding	1/1	-	1160	1160	387	P/Q	cCa/cAa	1	-
Chr1_supercontig_000000184	529722	T	C	26/95	29/139	29/103	23/80	missense_variant	MODERATE	-	ENSSHAG00000009301	ENSSHAT00000010884	protein_coding	1/1	-	1345	1345	449	S/P	Tct/Cct	1	-
Chr1_supercontig_000000184	529743	G	A	12/78	20/130	19/88	13/63	missense_variant	MODERATE	-	ENSSHAG00000009301	ENSSHAT00000010884	protein_coding	1/1	-	1366	1366	456	A/T	Gct/Act	1	-
Chr1_supercontig_000000184	529812	C	T	54/54	82/85	51/53	32/32	missense_variant	MODERATE	-	ENSSHAG00000009301	ENSSHAT00000010884	protein_coding	1/1	-	1435	1435	479	P/S	Cca/Tca	1	-
Chr1_supercontig_000000191	220224	T	C	42/90	72/101	26/61	40/64	missense_variant	MODERATE	LARS	ENSSHAG00000006084	ENSSHAT00000007062	protein_coding	24/32	-	3100	2448	816	I/M	atA/atG	-1	HGNC:6512
Chr1_supercontig_000000191	2175557	T	C	59/69	92/102	39/53	54/67	missense_variant	MODERATE	PPARGC1B	ENSSHAG00000016400	ENSSHAT00000019466	protein_coding	9/13	-	1922	1922	641	L/P	cTc/cCc	1	HGNC:30022
Chr1_supercontig_000000191	2175574	T	C	64/75	111/119	42/55	52/68	missense_variant	MODERATE	PPARGC1B	ENSSHAG00000016400	ENSSHAT00000019466	protein_coding	9/13	-	1939	1939	647	W/R	Tgg/Cgg	1	HGNC:30022
Chr1_supercontig_000000191	2175650	C	T	70/81	123/135	48/62	49/67	missense_variant	MODERATE	PPARGC1B	ENSSHAG00000016400	ENSSHAT00000019466	protein_coding	9/13	-	2015	2015	672	P/L	cCa/cTa	1	HGNC:30022
Chr1_supercontig_000000191	2175664	A	G	75/86	126/140	46/59	48/63	missense_variant	MODERATE	PPARGC1B	ENSSHAG00000016400	ENSSHAT00000019466	protein_coding	9/13	-	2029	2029	677	I/V	Att/Gtt	1	HGNC:30022
Chr1_supercontig_000000191	2175852	C	A	13/69	11/111	18/73	20/72	missense_variant	MODERATE	PPARGC1B	ENSSHAG00000016400	ENSSHAT00000019466	protein_coding	9/13	-	2217	2217	739	S/R	agC/agA	1	HGNC:30022
Chr1_supercontig_000000191	2175886	G	A	11/76	7/103	17/71	17/74	missense_variant	MODERATE	PPARGC1B	ENSSHAG00000016400	ENSSHAT00000019466	protein_coding	9/13	-	2251	2251	751	D/N	Gac/Aac	1	HGNC:30022
Chr1_supercontig_000000191	2438487	C	A	76/77	106/106	23/52	28/60	missense_variant	MODERATE	CSF1R	ENSSHAG00000016935	ENSSHAT00000020116	protein_coding	7/21	-	1583	1159	387	A/S	Gct/Tct	-1	HGNC:2433
Chr1_supercontig_000000191	2989942	G	T	34/35	64/65	30/31	35/35	missense_variant	MODERATE	SYNPO	ENSSHAG00000017785	ENSSHAT00000021142	protein_coding	2/4	-	1504	463	155	P/T	Ccc/Acc	-1	HGNC:30672
Chr1_supercontig_000000193	167886	C	G	79/79	97/97	49/50	51/52	missense_variant	MODERATE	FAT2	ENSSHAG00000005530	ENSSHAT00000006408	protein_coding	27/29	-	11929	11929	3977	A/P	Gcc/Ccc	-1	HGNC:3596
Chr1_supercontig_000000193	215929	A	G	75/75	103/104	43/43	41/44	missense_variant	MODERATE	FAT2	ENSSHAG00000005530	ENSSHAT00000006408	protein_coding	13/29	-	4352	4352	1451	M/T	aTg/aCg	-1	HGNC:3596
Chr1_supercontig_000000193	223299	C	T	71/72	135/135	73/73	82/90	missense_variant	MODERATE	FAT2	ENSSHAG00000005530	ENSSHAT00000006408	protein_coding	9/29	-	3835	3835	1279	V/I	Gta/Ata	-1	HGNC:3596
Chr1_supercontig_000000210	506759	T	C	36/64	30/65	30/56	30/52	missense_variant	MODERATE	IL17B	ENSSHAG00000009123	ENSSHAT00000010660	protein_coding	3/4	-	122	122	41	M/T	aTg/aCg	1	HGNC:5982
Chr1_supercontig_000000210	506769	C	A	34/64	29/65	27/55	27/47	missense_variant	MODERATE	IL17B	ENSSHAG00000009123	ENSSHAT00000010660	protein_coding	3/4	-	132	132	44	N/K	aaC/aaA	1	HGNC:5982
Chr1_supercontig_000000212	713058	CTG	C	30/32	17/20	32/33	28/35	splice_acceptor_variant,intron_variant	HIGH	HK3	ENSSHAG00000010426	ENSSHAT00000012266	protein_coding	-	11/18	-	-	-	-	-	-1	HGNC:4925
Chr1_supercontig_000000212	713245	G	C	38/38	31/31	23/25	44/45	missense_variant	MODERATE	HK3	ENSSHAG00000010426	ENSSHAT00000012266	protein_coding	11/19	-	1067	1067	356	P/R	cCg/cGg	-1	HGNC:4925
Chr1_supercontig_000000213	617116	A	T	82/82	59/59	37/76	22/50	missense_variant	MODERATE	TBC1D9B	ENSSHAG00000009809	ENSSHAT00000011505	protein_coding	16/22	-	2572	2503	835	T/S	Acg/Tcg	1	HGNC:29097
Chr1_supercontig_000000213	617117	C	G	81/81	59/59	37/77	22/50	missense_variant	MODERATE	TBC1D9B	ENSSHAG00000009809	ENSSHAT00000011505	protein_coding	16/22	-	2573	2504	835	T/R	aCg/aGg	1	HGNC:29097
Chr1_supercontig_000000213	818084	C	T	41/81	22/50	70/70	71/74	missense_variant	MODERATE	MAML1	ENSSHAG00000011151	ENSSHAT00000013143	protein_coding	1/4	-	187	187	63	G/R	Gga/Aga	-1	HGNC:13632
Chr1_supercontig_000000213	2819557	G	A	40/40	34/34	38/38	32/32	missense_variant	MODERATE	-	ENSSHAG00000017578	ENSSHAT00000020893	protein_coding	1/1	-	265	265	89	R/C	Cgc/Tgc	-1	-
Chr1_supercontig_000000213	3453253	T	G	29/64	21/49	26/55	40/74	missense_variant	MODERATE	MMP24	ENSSHAG00000018297	ENSSHAT00000021778	protein_coding	2/9	-	326	326	109	L/R	cTc/cGc	1	HGNC:7172
Chr1_supercontig_000000213	3690193	G	A	27/44	19/29	14/32	25/37	missense_variant	MODERATE	GDF5	ENSSHAG00000018515	ENSSHAT00000022049	protein_coding	1/2	-	44	44	15	T/I	aCt/aTt	-1	HGNC:4220
Chr1_supercontig_000000213	3732045	C	G	71/71	58/58	66/66	66/66	missense_variant	MODERATE	CEP250	ENSSHAG00000018543	ENSSHAT00000022081	protein_coding	15/32	-	2330	2209	737	Q/E	Cag/Gag	1	HGNC:1859
Chr1_supercontig_000000216	2222975	A	C	42/74	34/67	34/59	23/54	missense_variant	MODERATE	ARHGAP40	ENSSHAG00000016500	ENSSHAT00000019586	protein_coding	8/18	-	1133	1020	340	D/E	gaT/gaG	-1	HGNC:16226
Chr1_supercontig_000000216	2433213	C	T	48/84	37/70	49/78	43/79	missense_variant	MODERATE	RBL1	ENSSHAG00000016934	ENSSHAT00000020115	protein_coding	14/21	-	2071	2071	691	A/T	Gct/Act	-1	HGNC:9893
Chr1_supercontig_000000216	2465094	C	G	26/62	28/54	23/52	16/31	missense_variant	MODERATE	RBL1	ENSSHAG00000016934	ENSSHAT00000020115	protein_coding	2/21	-	438	438	146	W/C	tgG/tgC	-1	HGNC:9893
Chr1_supercontig_000000217	960058	G	C	78/78	61/61	31/62	25/65	missense_variant	MODERATE	CCM2L	ENSSHAG00000012041	ENSSHAT00000014205	protein_coding	7/10	-	1360	1163	388	P/R	cCc/cGc	-1	HGNC:16153
Chr1_supercontig_000000217	995607	C	T	42/43	39/39	32/32	45/46	missense_variant	MODERATE	XKR7	ENSSHAG00000012253	ENSSHAT00000014461	protein_coding	4/4	-	1262	1262	421	R/Q	cGg/cAg	-1	HGNC:23062
Chr1_supercontig_000000217	995628	G	T	48/51	33/33	27/27	44/46	missense_variant	MODERATE	XKR7	ENSSHAG00000012253	ENSSHAT00000014461	protein_coding	4/4	-	1241	1241	414	T/N	aCc/aAc	-1	HGNC:23062
Chr1_supercontig_000000218	1498905	G	A	32/70	26/49	30/57	24/53	missense_variant	MODERATE	-	ENSSHAG00000014475	ENSSHAT00000017172	protein_coding	14/18	-	2332	2098	700	P/S	Ccc/Tcc	-1	-
Chr1_supercontig_000000218	1505914	C	A	34/61	25/52	24/47	38/70	missense_variant	MODERATE	-	ENSSHAG00000014475	ENSSHAT00000017172	protein_coding	12/18	-	2132	1898	633	G/V	gGg/gTg	-1	-
Chr1_supercontig_000000218	1517259	G	A	41/94	26/53	33/56	32/58	missense_variant	MODERATE	-	ENSSHAG00000014475	ENSSHAT00000017172	protein_coding	7/18	-	1133	899	300	T/I	aCc/aTc	-1	-
Chr1_supercontig_000000219	40253	C	A	22/54	18/38	18/37	18/42	missense_variant	MODERATE	WHRN	ENSSHAG00000002446	ENSSHAT00000002796	protein_coding	10/13	-	1515	1331	444	G/V	gGc/gTc	-1	HGNC:16361
Chr1_supercontig_000000220	58621	GC	G	64/77	35/47	49/53	46/53	frameshift_variant	HIGH	TMEM268	ENSSHAG00000002701	ENSSHAT00000003084	protein_coding	8/8	-	1068	966	322	G/X	ggC/gg	1	HGNC:24513
Chr1_supercontig_000000223	3115707	ATCTGCTTATCTGTGGG	A	64/118	61/102	55/103	52/98	frameshift_variant	HIGH	-	ENSSHAG00000017910	ENSSHAT00000021293	protein_coding	13/17	-	1786-1801	1786-1801	596-601	SAYLWV/X	TCTGCTTATCTGTGGGtt/tt	1	-
Chr1_supercontig_000000223	3119625	A	G	123/162	109/152	65/118	59/130	missense_variant	MODERATE	-	ENSSHAG00000017910	ENSSHAT00000021293	protein_coding	15/17	-	2029	2029	677	K/E	Aaa/Gaa	1	-
Chr1_supercontig_000000225	3396	T	C	37/70	39/74	33/51	34/62	missense_variant	MODERATE	OR1N2	ENSSHAG00000000695	ENSSHAT00000000788	protein_coding	1/1	-	493	493	165	I/V	Atc/Gtc	-1	HGNC:15111
Chr1_supercontig_000000225	894293	A	G	37/78	32/55	34/70	32/70	missense_variant	MODERATE	CRB2	ENSSHAG00000011663	ENSSHAT00000013759	protein_coding	8/23	-	1264	1264	422	T/A	Act/Gct	1	HGNC:18688
Chr1_supercontig_000000225	897518	A	G	25/53	28/54	24/52	33/60	splice_acceptor_variant	HIGH	CRB2	ENSSHAG00000011663	ENSSHAT00000013759	protein_coding	-	13/22	-	-	-	-	-	1	HGNC:18688
Chr1_supercontig_000000225	897593	C	T	31/59	27/50	27/59	19/54	missense_variant	MODERATE	CRB2	ENSSHAG00000011663	ENSSHAT00000013759	protein_coding	14/23	-	2021	2021	674	S/L	tCg/tTg	1	HGNC:18688
Chr1_supercontig_000000225	920402	G	A	47/48	31/31	33/33	46/46	missense_variant	MODERATE	DENND1A	ENSSHAG00000011838	ENSSHAT00000013959	protein_coding	22/22	-	2938	2908	970	P/S	Ccc/Tcc	-1	HGNC:29324
Chr1_supercontig_000000225	920426	G	C	47/48	32/33	34/34	46/46	missense_variant	MODERATE	DENND1A	ENSSHAG00000011838	ENSSHAT00000013959	protein_coding	22/22	-	2914	2884	962	P/A	Ccc/Gcc	-1	HGNC:29324
Chr1_supercontig_000000225	920522	T	C	24/58	15/40	18/39	17/47	missense_variant	MODERATE	DENND1A	ENSSHAG00000011838	ENSSHAT00000013959	protein_coding	22/22	-	2818	2788	930	T/A	Act/Gct	-1	HGNC:29324
Chr1_supercontig_000000229	199400	G	A	70/163	69/136	72/133	67/139	missense_variant	MODERATE	-	ENSSHAG00000006020	ENSSHAT00000006988	protein_coding	1/1	-	739	739	247	V/I	Gtt/Att	1	-
Chr1_supercontig_000000229	199476	G	T	84/174	54/115	46/104	61/131	missense_variant	MODERATE	-	ENSSHAG00000006020	ENSSHAT00000006988	protein_coding	1/1	-	815	815	272	R/I	aGa/aTa	1	-
Chr1_supercontig_000000230	6477	A	C	88/176	69/135	68/126	63/141	missense_variant	MODERATE	-	ENSSHAG00000001036	ENSSHAT00000001176	protein_coding	1/1	-	250	250	84	N/H	Aat/Cat	1	-
Chr1_supercontig_000000230	6676	T	C	62/154	56/116	65/123	69/117	missense_variant	MODERATE	-	ENSSHAG00000001036	ENSSHAT00000001176	protein_coding	1/1	-	449	449	150	V/A	gTc/gCc	1	-
Chr1_supercontig_000000230	6769	T	C	87/178	63/119	62/134	57/134	missense_variant	MODERATE	-	ENSSHAG00000001036	ENSSHAT00000001176	protein_coding	1/1	-	542	542	181	L/P	cTc/cCc	1	-
Chr1_supercontig_000000230	6974	G	C	73/141	64/138	62/124	54/120	missense_variant	MODERATE	-	ENSSHAG00000001036	ENSSHAT00000001176	protein_coding	1/1	-	747	747	249	M/I	atG/atC	1	-
Chr1_supercontig_000000233	209927	C	T	61/63	44/44	24/55	25/47	missense_variant	MODERATE	TSHZ3	ENSSHAG00000006124	ENSSHAT00000007109	protein_coding	3/3	-	2927	2927	976	S/F	tCt/tTt	1	HGNC:30700
Chr1_supercontig_000000234	1711648	T	C	36/63	35/54	52/53	48/52	missense_variant	MODERATE	ABCC12	ENSSHAG00000015026	ENSSHAT00000017840	protein_coding	14/30	-	2153	1870	624	N/D	Aac/Gac	-1	HGNC:14640
Chr1_supercontig_000000234	3117166	C	T	23/25	16/16	28/28	21/21	missense_variant	MODERATE	CBLN1	ENSSHAG00000017935	ENSSHAT00000021326	protein_coding	1/3	-	139	139	47	D/N	Gat/Aat	-1	HGNC:1543
Chr1_supercontig_000000236	207378	A	G	37/83	37/65	45/81	35/73	missense_variant	MODERATE	CHD9	ENSSHAG00000002719	ENSSHAT00000003105	protein_coding	36/38	-	7777	7619	2540	E/G	gAg/gGg	1	HGNC:25701
Chr1_supercontig_000000236	465265	C	T	49/105	32/70	71/71	72/77	missense_variant	MODERATE	RPGRIP1L	ENSSHAG00000008212	ENSSHAT00000009575	protein_coding	11/25	-	1336	1336	446	E/K	Gaa/Aaa	-1	HGNC:29168
Chr1_supercontig_000000236	1070116	C	G	51/52	30/31	36/36	25/26	missense_variant	MODERATE	IRX3	ENSSHAG00000012619	ENSSHAT00000014907	protein_coding	3/5	-	1148	1148	383	G/A	gGa/gCa	-1	HGNC:14360
Chr1_supercontig_000000239	139141	GC	G	57/61	46/54	42/48	31/39	frameshift_variant	HIGH	ZNF335	ENSSHAG00000004755	ENSSHAT00000005498	protein_coding	3/28	-	223	223	75	A/X	Gcc/cc	-1	HGNC:15807
Chr1_supercontig_000000239	1164295	A	G	69/69	42/42	46/46	58/58	missense_variant	MODERATE	PDYN	ENSSHAG00000013091	ENSSHAT00000015486	protein_coding	2/2	-	413	413	138	H/R	cAc/cGc	1	HGNC:8820
Chr1_supercontig_000000239	2603255	CT	C	83/98	65/71	53/62	67/78	frameshift_variant	HIGH	RGS3	ENSSHAG00000017263	ENSSHAT00000020512	protein_coding	46/53	-	2314	2314	772	R/X	Aga/ga	-1	HGNC:9999
Chr1_supercontig_000000239	2783102	G	C	85/85	64/64	61/61	57/60	missense_variant,splice_region_variant	MODERATE	-	ENSSHAG00000017535	ENSSHAT00000020840	protein_coding	7/7	-	786	786	262	S/R	agC/agG	-1	-
Chr1_supercontig_000000239	2877759	C	T	38/39	27/27	23/23	38/38	missense_variant	MODERATE	RNF183	ENSSHAG00000017650	ENSSHAT00000020978	protein_coding	1/1	-	164	164	55	P/L	cCg/cTg	1	HGNC:28721
Chr1_supercontig_000000239	2877768	C	T	35/35	26/26	22/23	36/36	missense_variant	MODERATE	RNF183	ENSSHAG00000017650	ENSSHAT00000020978	protein_coding	1/1	-	173	173	58	P/L	cCc/cTc	1	HGNC:28721
Chr1_supercontig_000000239	2877777	C	A	37/37	23/25	25/25	37/37	missense_variant	MODERATE	RNF183	ENSSHAG00000017650	ENSSHAT00000020978	protein_coding	1/1	-	182	182	61	P/Q	cCa/cAa	1	HGNC:28721
Chr1_supercontig_000000239	4405863	T	C	69/69	68/68	64/64	68/68	missense_variant	MODERATE	KYAT1	ENSSHAG00000018862	ENSSHAT00000022466	protein_coding	5/12	-	465	465	155	I/M	atA/atG	-1	HGNC:1564
Chr1_supercontig_000000241	146097	A	C	70/89	59/70	72/77	58/66	stop_lost	HIGH	TSC1	ENSSHAG00000005234	ENSSHAT00000006064	protein_coding	23/23	-	3290	3052	1018	*/E	Taa/Gaa	-1	HGNC:12362
Chr1_supercontig_000000244	1272669	G	A	19/20	24/27	18/20	19/22	missense_variant	MODERATE	NACC2	ENSSHAG00000013600	ENSSHAT00000016105	protein_coding	1/5	-	659	659	220	C/Y	tGt/tAt	1	HGNC:23846
Chr1_supercontig_000000244	1272675	C	T	19/19	23/24	19/20	19/19	missense_variant	MODERATE	NACC2	ENSSHAG00000013600	ENSSHAT00000016105	protein_coding	1/5	-	665	665	222	T/I	aCc/aTc	1	HGNC:23846
Chr1_supercontig_000000244	1272680	C	A	22/22	26/26	18/20	24/24	missense_variant	MODERATE	NACC2	ENSSHAG00000013600	ENSSHAT00000016105	protein_coding	1/5	-	670	670	224	R/S	Cgc/Agc	1	HGNC:23846
Chr1_supercontig_000000246	525826	T	C	38/38	24/24	26/46	21/55	missense_variant	MODERATE	ABCA2	ENSSHAG00000008998	ENSSHAT00000010515	protein_coding	11/47	-	1660	1660	554	N/D	Aac/Gac	-1	HGNC:32
Chr1_supercontig_000000247	2460892	C	T	20/20	21/21	24/24	34/35	missense_variant	MODERATE	-	ENSSHAG00000017019	ENSSHAT00000020222	protein_coding	1/1	-	458	458	153	P/L	cCt/cTt	1	-
Chr1_supercontig_000000247	2460927	A	G	29/29	23/23	24/24	32/32	missense_variant	MODERATE	-	ENSSHAG00000017019	ENSSHAT00000020222	protein_coding	1/1	-	493	493	165	R/G	Agg/Ggg	1	-
Chr1_supercontig_000000247	2541394	G	C	35/36	23/23	29/63	32/64	missense_variant	MODERATE	UCKL1	ENSSHAG00000017160	ENSSHAT00000020391	protein_coding	1/15	-	33	33	11	R/S	agG/agC	1	HGNC:15938
Chr1_supercontig_000000247	2744876	T	C	33/34	20/20	37/49	22/49	missense_variant	MODERATE	ABHD16B	ENSSHAG00000017478	ENSSHAT00000020773	protein_coding	1/2	-	55	55	19	I/V	Atc/Gtc	-1	HGNC:16128
Chr1_supercontig_000000248	354837	T	C	40/40	20/20	50/50	56/59	missense_variant,splice_region_variant	MODERATE	COL20A1	ENSSHAG00000007399	ENSSHAT00000008612	protein_coding	9/52	-	952	952	318	M/V	Atg/Gtg	-1	HGNC:14670
Chr1_supercontig_000000254	1242396	C	T	95/95	81/81	63/63	81/81	missense_variant	MODERATE	-	ENSSHAG00000013360	ENSSHAT00000015808	protein_coding	11/11	-	1761	1670	557	T/I	aCt/aTt	1	-
Chr1_supercontig_000000256	933246	G	C	103/103	61/61	52/94	36/81	missense_variant	MODERATE	CYP24A1	ENSSHAG00000011826	ENSSHAT00000013946	protein_coding	9/12	-	1207	1207	403	V/L	Gtt/Ctt	1	HGNC:2602
Chr1_supercontig_000000258	133592	C	A	44/124	43/101	38/107	45/122	missense_variant	MODERATE	-	ENSSHAG00000004995	ENSSHAT00000005772	protein_coding	1/1	-	377	377	126	R/L	cGa/cTa	-1	-
Chr1_supercontig_000000258	133628	G	A	38/120	45/96	42/108	44/125	missense_variant	MODERATE	-	ENSSHAG00000004995	ENSSHAT00000005772	protein_coding	1/1	-	341	341	114	A/V	gCg/gTg	-1	-
Chr1_supercontig_000000258	133744	ATCT	A	76/120	47/81	61/98	47/94	inframe_deletion	MODERATE	-	ENSSHAG00000004995	ENSSHAT00000005772	protein_coding	1/1	-	222-224	222-224	74-75	ED/D	gaAGAt/gat	-1	-
Chr1_supercontig_000000258	133785	G	T	78/115	54/76	58/88	58/88	missense_variant	MODERATE	-	ENSSHAG00000004995	ENSSHAT00000005772	protein_coding	1/1	-	184	184	62	L/M	Ctg/Atg	-1	-
Chr1_supercontig_000000258	133962	C	T	91/92	48/51	24/55	28/63	missense_variant	MODERATE	-	ENSSHAG00000004995	ENSSHAT00000005772	protein_coding	1/1	-	7	7	3	D/N	Gat/Aat	-1	-
Chr1_supercontig_000000259	1237019	G	A	32/79	30/55	30/60	32/62	missense_variant	MODERATE	-	ENSSHAG00000013442	ENSSHAT00000015905	protein_coding	2/5	-	376	376	126	R/W	Cgg/Tgg	-1	-
Chr1_supercontig_000000259	3582512	TC	T	47/48	50/54	49/56	58/58	frameshift_variant,splice_region_variant	HIGH	ESCO2	ENSSHAG00000018411	ENSSHAT00000021916	protein_coding	7/15	-	1027	1027	343	V/X	Gtt/tt	-1	HGNC:27230
Chr1_supercontig_000000262	1392851	G	C	24/49	18/39	22/47	15/35	missense_variant	MODERATE	GAREM2	ENSSHAG00000014020	ENSSHAT00000016617	protein_coding	7/7	-	1969	1969	657	A/P	Gct/Cct	1	HGNC:27172
Chr1_supercontig_000000262	1392851	G	C	24/49	18/39	22/47	15/35	missense_variant	MODERATE	GAREM2	ENSSHAG00000014020	ENSSHAT00000016617	protein_coding	7/7	-	1969	1969	657	A/P	Gct/Cct	1	HGNC:27172
Chr1_supercontig_000000265	1195635	T	A	73/74	53/53	51/52	50/50	missense_variant	MODERATE	EHD3	ENSSHAG00000013011	ENSSHAT00000015385	protein_coding	4/6	-	1653	827	276	L/Q	cTg/cAg	1	HGNC:3244
Chr1_supercontig_000000268	234101	A	G	27/58	23/42	41/41	39/45	missense_variant	MODERATE	BIRC6	ENSSHAG00000005067	ENSSHAT00000005861	protein_coding	46/79	-	7595	7595	2532	N/S	aAt/aGt	1	HGNC:13516
Chr1_supercontig_000000268	277062	C	T	38/84	22/46	36/38	49/58	missense_variant	MODERATE	BIRC6	ENSSHAG00000005067	ENSSHAT00000005861	protein_coding	68/79	-	12437	12437	4146	A/V	gCc/gTc	1	HGNC:13516
Chr1_supercontig_000000271	256422	G	C	86/86	62/63	28/54	35/64	missense_variant	MODERATE	-	ENSSHAG00000005909	ENSSHAT00000006858	protein_coding	26/46	-	4106	4106	1369	S/C	tCt/tGt	-1	-
Chr1_supercontig_000000271	258752	G	A	110/112	81/82	38/66	33/68	missense_variant	MODERATE	-	ENSSHAG00000005909	ENSSHAT00000006858	protein_coding	24/46	-	3536	3536	1179	T/I	aCa/aTa	-1	-
Chr1_supercontig_000000271	264267	C	T	62/62	48/49	28/57	30/70	missense_variant	MODERATE	-	ENSSHAG00000005909	ENSSHAT00000006858	protein_coding	22/46	-	3334	3334	1112	A/T	Gcc/Acc	-1	-
Chr1_supercontig_000000271	264272	C	T	63/64	46/47	31/60	30/68	missense_variant	MODERATE	-	ENSSHAG00000005909	ENSSHAT00000006858	protein_coding	22/46	-	3329	3329	1110	S/N	aGc/aAc	-1	-
Chr1_supercontig_000000271	265521	T	C	97/98	54/54	30/67	36/64	missense_variant	MODERATE	-	ENSSHAG00000005909	ENSSHAT00000006858	protein_coding	20/46	-	3029	3029	1010	H/R	cAt/cGt	-1	-
Chr1_supercontig_000000271	265534	T	C	98/98	50/52	29/63	33/63	missense_variant	MODERATE	-	ENSSHAG00000005909	ENSSHAT00000006858	protein_coding	20/46	-	3016	3016	1006	I/V	Atc/Gtc	-1	-
Chr1_supercontig_000000271	265613	G	GT	76/85	48/54	28/61	23/56	frameshift_variant	HIGH	-	ENSSHAG00000005909	ENSSHAT00000006858	protein_coding	20/46	-	2936-2937	2936-2937	979	V/VX	gtc/gtAc	-1	-
Chr1_supercontig_000000271	265614	A	C	75/85	49/54	26/61	23/56	missense_variant	MODERATE	-	ENSSHAG00000005909	ENSSHAT00000006858	protein_coding	20/46	-	2936	2936	979	V/G	gTc/gGc	-1	-
Chr1_supercontig_000000271	269307	A	C	63/63	54/54	26/57	24/49	missense_variant	MODERATE	-	ENSSHAG00000005909	ENSSHAT00000006858	protein_coding	17/46	-	2895	2895	965	N/K	aaT/aaG	-1	-
Chr1_supercontig_000000271	269309	T	C	64/65	55/55	26/59	24/48	missense_variant	MODERATE	-	ENSSHAG00000005909	ENSSHAT00000006858	protein_coding	17/46	-	2893	2893	965	N/D	Aat/Gat	-1	-
Chr1_supercontig_000000271	280122	A	G	84/85	69/69	29/60	32/77	missense_variant	MODERATE	-	ENSSHAG00000005909	ENSSHAT00000006858	protein_coding	12/46	-	2048	2048	683	V/A	gTc/gCc	-1	-
Chr1_supercontig_000000271	285748	A	G	97/97	69/69	32/67	31/79	missense_variant	MODERATE	-	ENSSHAG00000005909	ENSSHAT00000006858	protein_coding	9/46	-	1622	1622	541	I/T	aTt/aCt	-1	-
Chr1_supercontig_000000271	312785	T	G	59/59	47/47	22/45	27/47	missense_variant	MODERATE	-	ENSSHAG00000005909	ENSSHAT00000006858	protein_coding	2/46	-	402	402	134	Q/H	caA/caC	-1	-
Chr1_supercontig_000000271	316220	G	A	88/89	61/61	36/69	34/65	missense_variant	MODERATE	-	ENSSHAG00000005909	ENSSHAT00000006858	protein_coding	1/46	-	59	59	20	T/I	aCa/aTa	-1	-
Chr1_supercontig_000000271	316257	T	C	88/88	61/61	36/67	35/70	missense_variant	MODERATE	-	ENSSHAG00000005909	ENSSHAT00000006858	protein_coding	1/46	-	22	22	8	M/V	Atg/Gtg	-1	-
Chr1_supercontig_000000271	364836	A	T	37/95	25/69	26/55	39/74	missense_variant	MODERATE	BCO1	ENSSHAG00000007696	ENSSHAT00000008962	protein_coding	7/11	-	1084	873	291	K/N	aaA/aaT	1	HGNC:13815
Chr1_supercontig_000000271	370964	A	C	47/84	36/63	38/67	33/75	missense_variant	MODERATE	BCO1	ENSSHAG00000007696	ENSSHAT00000008962	protein_coding	8/11	-	1352	1141	381	T/P	Aca/Cca	1	HGNC:13815
Chr1_supercontig_000000271	1041757	A	G	47/96	40/74	35/85	31/81	missense_variant	MODERATE	PLCG2	ENSSHAG00000011637	ENSSHAT00000013729	protein_coding	32/33	-	4155	3691	1231	M/V	Atg/Gtg	1	HGNC:9066
Chr1_supercontig_000000273	9672	C	T	85/85	65/65	63/63	86/86	missense_variant	MODERATE	-	ENSSHAG00000001285	ENSSHAT00000001459	protein_coding	1/1	-	491	491	164	T/M	aCg/aTg	1	-
Chr1_supercontig_000000273	59043	C	G	30/70	27/56	27/64	32/64	missense_variant	MODERATE	-	ENSSHAG00000003290	ENSSHAT00000003776	protein_coding	1/1	-	685	685	229	P/A	Cca/Gca	1	-
Chr1_supercontig_000000273	59106	G	C	42/80	23/47	24/63	35/68	missense_variant	MODERATE	-	ENSSHAG00000003290	ENSSHAT00000003776	protein_coding	1/1	-	748	748	250	V/L	Gtc/Ctc	1	-
Chr1_supercontig_000000276	349269	G	A	89/92	68/70	57/61	69/72	missense_variant	MODERATE	ITGB1BP1	ENSSHAG00000007675	ENSSHAT00000008938	protein_coding	3/6	-	160	160	54	D/N	Gac/Aac	1	HGNC:23927
Chr1_supercontig_000000292	115017	A	G	42/85	27/54	56/56	69/73	missense_variant	MODERATE	-	ENSSHAG00000004646	ENSSHAT00000005368	protein_coding	2/2	-	373	373	125	K/E	Aag/Gag	1	-
Chr1_supercontig_000000297	2265203	A	G	13/44	20/41	17/36	26/44	missense_variant	MODERATE	ADGRA2	ENSSHAG00000016544	ENSSHAT00000019638	protein_coding	9/19	-	1419	1199	400	Q/R	cAa/cGa	1	HGNC:17849
Chr1_supercontig_000000297	2266932	T	C	29/51	7/22	23/42	19/46	missense_variant	MODERATE	ADGRA2	ENSSHAG00000016544	ENSSHAT00000019638	protein_coding	12/19	-	1902	1682	561	L/P	cTg/cCg	1	HGNC:17849
Chr1_supercontig_000000297	2302449	T	G	31/70	21/41	34/68	37/61	missense_variant	MODERATE	RAB11FIP1	ENSSHAG00000016684	ENSSHAT00000019809	protein_coding	4/6	-	2840	2840	947	D/A	gAc/gCc	-1	HGNC:30265
Chr1_supercontig_000000297	2303316	G	A	55/96	39/84	41/84	54/92	missense_variant	MODERATE	RAB11FIP1	ENSSHAG00000016684	ENSSHAT00000019809	protein_coding	4/6	-	1973	1973	658	P/L	cCa/cTa	-1	HGNC:30265
Chr1_supercontig_000000297	2303658	A	G	45/75	36/60	33/62	33/60	missense_variant	MODERATE	RAB11FIP1	ENSSHAG00000016684	ENSSHAT00000019809	protein_coding	4/6	-	1631	1631	544	I/T	aTt/aCt	-1	HGNC:30265
Chr1_supercontig_000000298	2594510	C	G	21/22	26/28	27/29	27/27	missense_variant	MODERATE	KAT6A	ENSSHAG00000017256	ENSSHAT00000020505	protein_coding	16/16	-	5327	4987	1663	A/P	Gca/Cca	-1	HGNC:13013
Chr1_supercontig_000000298	2594574	G	T	43/44	32/33	30/30	28/28	missense_variant	MODERATE	KAT6A	ENSSHAG00000017256	ENSSHAT00000020505	protein_coding	16/16	-	5263	4923	1641	S/R	agC/agA	-1	HGNC:13013
Chr1_supercontig_000000301	3175110	C	T	30/30	20/20	23/23	25/25	missense_variant	MODERATE	FAM160B2	ENSSHAG00000018000	ENSSHAT00000021406	protein_coding	11/17	-	1430	1430	477	S/L	tCg/tTg	1	HGNC:16492
Chr1_supercontig_000000301	3175126	A	C	23/25	20/20	20/20	23/23	missense_variant	MODERATE	FAM160B2	ENSSHAG00000018000	ENSSHAT00000021406	protein_coding	11/17	-	1446	1446	482	R/S	agA/agC	1	HGNC:16492
Chr1_supercontig_000000301	3273477	T	C	81/82	35/35	29/69	31/63	missense_variant	MODERATE	LGI3	ENSSHAG00000018114	ENSSHAT00000021544	protein_coding	5/8	-	473	473	158	Q/R	cAa/cGa	-1	HGNC:18711
Chr1_supercontig_000000304	729584	T	C	23/59	24/49	27/65	32/56	missense_variant	MODERATE	PROM2	ENSSHAG00000010667	ENSSHAT00000012557	protein_coding	22/24	-	2614	2398	800	I/V	Atc/Gtc	-1	HGNC:20685
Chr1_supercontig_000000305	31190	T	G	28/84	41/69	38/71	42/79	missense_variant	MODERATE	-	ENSSHAG00000001375	ENSSHAT00000001560	protein_coding	7/19	-	1199	763	255	Y/D	Tat/Gat	1	-
Chr1_supercontig_000000311	162064	C	T	45/72	32/62	38/64	39/70	missense_variant	MODERATE	TASP1	ENSSHAG00000005139	ENSSHAT00000005946	protein_coding	2/14	-	790	37	13	L/F	Ctt/Ttt	1	HGNC:15859
Chr1_supercontig_000000311	162064	C	T	45/72	32/62	38/64	39/70	missense_variant	MODERATE	TASP1	ENSSHAG00000005139	ENSSHAT00000005946	protein_coding	2/14	-	790	37	13	L/F	Ctt/Ttt	1	HGNC:15859
Chr1_supercontig_000000316	317138	C	T	44/45	28/28	30/30	35/36	missense_variant	MODERATE	PNO1	ENSSHAG00000007326	ENSSHAT00000008523	protein_coding	1/7	-	119	119	40	G/D	gGc/gAc	-1	HGNC:32790
Chr1_supercontig_000000317	1125447	G	A	32/32	15/16	33/34	35/35	missense_variant	MODERATE	SPRED2	ENSSHAG00000012071	ENSSHAT00000014239	protein_coding	6/6	-	1237	1237	413	E/K	Gag/Aag	1	HGNC:17722
Chr1_supercontig_000000320	1190690	G	A	41/84	25/55	32/78	47/83	missense_variant	MODERATE	USP34	ENSSHAG00000012141	ENSSHAT00000014319	protein_coding	80/80	-	10576	10576	3526	V/M	Gtg/Atg	1	HGNC:20066
Chr1_supercontig_000000323	73901	A	T	42/82	27/55	57/57	57/58	missense_variant	MODERATE	-	ENSSHAG00000003753	ENSSHAT00000004305	protein_coding	2/3	-	179	179	60	V/D	gTc/gAc	-1	-
Chr1_supercontig_000000332	1553043	T	A	33/61	26/59	26/74	21/87	missense_variant	MODERATE	-	ENSSHAG00000014687	ENSSHAT00000017421	protein_coding	1/8	-	525	21	7	N/K	aaT/aaA	1	-
Chr1_supercontig_000000341	2539831	T	G	34/73	29/62	110/110	101/101	missense_variant	MODERATE	CDH8	ENSSHAG00000017154	ENSSHAT00000020385	protein_coding	11/11	-	1858	1841	614	N/T	aAt/aCt	-1	HGNC:1767
Chr1_supercontig_000000341	2541286	C	T	24/59	30/54	65/65	70/72	missense_variant	MODERATE	CDH8	ENSSHAG00000017154	ENSSHAT00000020385	protein_coding	10/11	-	1494	1477	493	V/I	Gtc/Atc	-1	HGNC:1767
Chr1_supercontig_000000349	751537	A	G	81/82	54/54	75/75	54/59	missense_variant	MODERATE	HSF4	ENSSHAG00000010769	ENSSHAT00000012686	protein_coding	9/13	-	1013	1013	338	N/S	aAc/aGc	1	HGNC:5227
Chr1_supercontig_000000349	929922	C	G	59/61	26/26	63/63	50/59	missense_variant	MODERATE	SLC9A5	ENSSHAG00000011867	ENSSHAT00000013993	protein_coding	6/15	-	1094	1094	365	A/G	gCc/gGc	1	HGNC:11078
Chr1_supercontig_000000349	997457	T	C	84/85	73/73	108/108	93/98	missense_variant	MODERATE	KCTD19	ENSSHAG00000012115	ENSSHAT00000014291	protein_coding	5/16	-	1615	853	285	M/V	Atg/Gtg	-1	HGNC:24753
Chr1_supercontig_000000354	4774	CAG	C	48/61	31/37	55/76	53/69	frameshift_variant	HIGH	-	ENSSHAG00000000880	ENSSHAT00000000996	protein_coding	1/1	-	206-207	206-207	69	S/X	tCT/t	-1	-
Chr1_supercontig_000000354	1128462	C	G	58/61	38/39	68/69	55/55	missense_variant	MODERATE	FOXF1	ENSSHAG00000012906	ENSSHAT00000015251	protein_coding	1/2	-	590	590	197	A/G	gCt/gGt	1	HGNC:3809
Chr1_supercontig_000000354	1128472	G	T	56/58	34/34	59/60	60/60	missense_variant	MODERATE	FOXF1	ENSSHAG00000012906	ENSSHAT00000015251	protein_coding	1/2	-	600	600	200	E/D	gaG/gaT	1	HGNC:3809
Chr1_supercontig_000000354	1220126	G	T	38/39	24/25	43/44	41/42	missense_variant	MODERATE	FOXC1	ENSSHAG00000013354	ENSSHAT00000015799	protein_coding	1/2	-	166	166	56	A/S	Gcc/Tcc	1	HGNC:3800
Chr1_supercontig_000000354	1953080	G	T	85/90	64/69	94/97	98/102	missense_variant	MODERATE	-	ENSSHAG00000015893	ENSSHAT00000018876	protein_coding	1/2	-	217	217	73	L/I	Ctc/Atc	-1	-
Chr1_supercontig_000000354	2909624	T	C	35/66	29/61	25/65	32/65	missense_variant	MODERATE	KLHDC4	ENSSHAG00000017683	ENSSHAT00000021017	protein_coding	9/11	-	1308	928	310	T/A	Acc/Gcc	-1	HGNC:25272
Chr1_supercontig_000000356	206874	C	G	45/46	38/38	53/54	45/45	missense_variant	MODERATE	MVD	ENSSHAG00000005976	ENSSHAT00000006940	protein_coding	1/10	-	152	12	4	E/D	gaG/gaC	-1	HGNC:7529
Chr1_supercontig_000000356	320020	G	A	23/53	15/45	17/67	23/64	missense_variant	MODERATE	CTU2	ENSSHAG00000007366	ENSSHAT00000008572	protein_coding	7/16	-	365	365	122	S/N	aGc/aAc	1	HGNC:28005
Chr1_supercontig_000000356	320020	G	A	23/53	15/45	17/67	23/64	missense_variant	MODERATE	CTU2	ENSSHAG00000007366	ENSSHAT00000008572	protein_coding	7/16	-	365	365	122	S/N	aGc/aAc	1	HGNC:28005
Chr1_supercontig_000000356	323357	G	T	24/44	13/36	18/44	13/50	missense_variant	MODERATE	CTU2	ENSSHAG00000007366	ENSSHAT00000008572	protein_coding	13/16	-	1292	1292	431	G/V	gGg/gTg	1	HGNC:28005
Chr1_supercontig_000000356	323357	G	T	24/44	13/36	18/44	13/50	missense_variant	MODERATE	CTU2	ENSSHAG00000007366	ENSSHAT00000008572	protein_coding	13/16	-	1292	1292	431	G/V	gGg/gTg	1	HGNC:28005
Chr1_supercontig_000000356	323362	C	G	23/43	12/35	18/45	13/52	missense_variant	MODERATE	CTU2	ENSSHAG00000007366	ENSSHAT00000008572	protein_coding	13/16	-	1297	1297	433	P/A	Cct/Gct	1	HGNC:28005
Chr1_supercontig_000000356	323362	C	G	23/43	12/35	18/45	13/52	missense_variant	MODERATE	CTU2	ENSSHAG00000007366	ENSSHAT00000008572	protein_coding	13/16	-	1297	1297	433	P/A	Cct/Gct	1	HGNC:28005
Chr1_supercontig_000000357	546664	A	G	81/81	57/57	73/73	89/90	missense_variant	MODERATE	-	ENSSHAG00000009225	ENSSHAT00000010788	protein_coding	8/17	-	829	829	277	R/G	Aga/Gga	1	-
Chr1_supercontig_000000358	1541734	A	C	39/41	40/41	60/61	54/54	missense_variant	MODERATE	ZFHX3	ENSSHAG00000014394	ENSSHAT00000017065	protein_coding	4/29	-	3229	3229	1077	N/H	Aac/Cac	1	HGNC:777
Chr1_supercontig_000000359	299264	G	C	44/44	28/29	46/46	56/56	missense_variant	MODERATE	BCAR1	ENSSHAG00000007099	ENSSHAT00000008259	protein_coding	17/17	-	2632	2632	878	V/L	Gtg/Ctg	1	HGNC:971
Chr1_supercontig_000000359	299274	G	T	44/44	30/30	45/45	61/61	missense_variant	MODERATE	BCAR1	ENSSHAG00000007099	ENSSHAT00000008259	protein_coding	17/17	-	2642	2642	881	R/L	cGg/cTg	1	HGNC:971
Chr1_supercontig_000000365	909046	A	C	50/51	37/37	57/57	75/75	missense_variant	MODERATE	SLC38A7	ENSSHAG00000011773	ENSSHAT00000013880	protein_coding	2/11	-	444	170	57	D/A	gAc/gCc	1	HGNC:25582
Chr1_supercontig_000000366	247770	C	G	35/35	42/42	45/45	52/52	missense_variant	MODERATE	MMP15	ENSSHAG00000006598	ENSSHAT00000007653	protein_coding	7/9	-	1147	1147	383	A/P	Gca/Cca	-1	HGNC:7161
Chr1_supercontig_000000370	742725	G	T	54/56	27/28	59/60	51/51	missense_variant	MODERATE	SMYD1	ENSSHAG00000010661	ENSSHAT00000012550	protein_coding	2/10	-	325	229	77	P/T	Ccc/Acc	-1	HGNC:20986
Chr1_supercontig_000000370	742730	C	T	55/55	28/28	60/61	51/52	missense_variant	MODERATE	SMYD1	ENSSHAG00000010661	ENSSHAT00000012550	protein_coding	2/10	-	320	224	75	G/D	gGc/gAc	-1	HGNC:20986
Chr1_supercontig_000000370	742739	C	T	52/52	26/26	57/57	58/59	missense_variant	MODERATE	SMYD1	ENSSHAG00000010661	ENSSHAT00000012550	protein_coding	2/10	-	311	215	72	R/H	cGc/cAc	-1	HGNC:20986
Chr1_supercontig_000000370	2061653	A	C	26/63	15/36	38/65	48/71	missense_variant	MODERATE	TMEM150A	ENSSHAG00000016184	ENSSHAT00000019221	protein_coding	7/7	-	705	705	235	E/D	gaA/gaC	1	HGNC:24677
Chr1_supercontig_000000378	544368	G	C	44/81	32/57	37/71	39/68	missense_variant	MODERATE	GDF10	ENSSHAG00000009339	ENSSHAT00000010927	protein_coding	2/3	-	1537	1005	335	E/D	gaG/gaC	1	HGNC:4215
Chr1_supercontig_000000381	1491706	A	T	122/123	105/105	30/78	25/112	missense_variant	MODERATE	CDCA2	ENSSHAG00000014469	ENSSHAT00000017166	protein_coding	13/13	-	2835	2835	945	H/Q	caT/caA	-1	HGNC:14623
Chr1_supercontig_000000382	1439713	T	C	56/110	33/69	64/64	78/80	missense_variant	MODERATE	-	ENSSHAG00000014261	ENSSHAT00000016904	protein_coding	5/9	-	502	502	168	I/V	Ata/Gta	-1	-
Chr1_supercontig_000000382	1447925	C	T	40/85	27/52	50/51	47/48	missense_variant	MODERATE	-	ENSSHAG00000014261	ENSSHAT00000016904	protein_coding	2/9	-	112	112	38	V/I	Gtt/Att	-1	-
Chr1_supercontig_000000382	1909544	C	T	45/45	43/44	60/61	74/74	missense_variant	MODERATE	SLC25A37	ENSSHAG00000015763	ENSSHAT00000018724	protein_coding	3/3	-	596	596	199	G/E	gGa/gAa	-1	HGNC:29786
Chr1_supercontig_000000383	280968	A	C	40/42	32/33	64/65	46/46	missense_variant	MODERATE	TET3	ENSSHAG00000007054	ENSSHAT00000008204	protein_coding	1/13	-	45	45	15	K/N	aaA/aaC	1	HGNC:28313
Chr1_supercontig_000000401	54818	G	C	37/37	24/26	29/34	33/39	missense_variant	MODERATE	APOB	ENSSHAG00000002807	ENSSHAT00000003215	protein_coding	14/23	-	2371	2371	791	G/R	Ggc/Cgc	1	HGNC:603
Chr1_supercontig_000000437	94824	C	T	64/64	62/62	78/78	62/71	missense_variant	MODERATE	-	ENSSHAG00000004149	ENSSHAT00000004774	protein_coding	2/7	-	181	181	61	V/I	Gta/Ata	-1	-
Chr1_supercontig_000000437	209022	A	T	69/69	54/55	63/63	48/52	missense_variant	MODERATE	PAEP	ENSSHAG00000006105	ENSSHAT00000007088	protein_coding	2/6	-	391	161	54	I/N	aTc/aAc	-1	HGNC:8573
Chr1_supercontig_000000447	95456	T	C	77/122	56/93	29/53	29/48	missense_variant	MODERATE	-	ENSSHAG00000004196	ENSSHAT00000004828	protein_coding	2/3	-	178	65	22	L/S	tTg/tCg	1	-
Chr1_supercontig_000000447	95476	GTCT	G	36/110	19/83	17/50	12/43	inframe_deletion	MODERATE	-	ENSSHAG00000004196	ENSSHAT00000004828	protein_coding	2/3	-	199-201	86-88	29-30	VL/V	gTCTta/gta	1	-
Chr1_supercontig_000000447	95486	T	G	37/103	23/83	18/45	14/44	missense_variant	MODERATE	-	ENSSHAG00000004196	ENSSHAT00000004828	protein_coding	2/3	-	208	95	32	L/W	tTg/tGg	1	-
Chr1_supercontig_000000447	95494	C	G	38/103	25/82	20/46	15/46	missense_variant	MODERATE	-	ENSSHAG00000004196	ENSSHAT00000004828	protein_coding	2/3	-	216	103	35	Q/E	Cag/Gag	1	-
Chr1_supercontig_000000488	262902	C	T	37/39	36/36	23/23	17/24	missense_variant	MODERATE	JAKMIP3	ENSSHAG00000006010	ENSSHAT00000006978	protein_coding	22/22	-	2471	2471	824	P/L	cCa/cTa	1	HGNC:23523
Chr1_supercontig_000000488	262902	C	T	37/39	36/36	23/23	17/24	missense_variant	MODERATE	JAKMIP3	ENSSHAG00000006010	ENSSHAT00000006978	protein_coding	22/22	-	2471	2471	824	P/L	cCa/cTa	1	HGNC:23523
Chr1_supercontig_000000523	87171	AT	A	36/79	28/57	20/54	20/64	frameshift_variant	HIGH	-	ENSSHAG00000004040	ENSSHAT00000004644	protein_coding	3/3	-	1567	1567	523	Y/X	Tac/ac	1	-
Chr1_supercontig_000000555	289083	T	C	95/95	47/47	39/77	28/51	missense_variant	MODERATE	CLU	ENSSHAG00000006999	ENSSHAT00000008132	protein_coding	2/7	-	232	194	65	Q/R	cAg/cGg	-1	HGNC:2095
Chr1_supercontig_000000559	199450	G	T	33/78	29/56	36/68	27/65	missense_variant,splice_region_variant	MODERATE	SPINK5	ENSSHAG00000005225	ENSSHAT00000006054	protein_coding	30/33	-	2565	2351	784	S/I	aGt/aTt	1	HGNC:15464
Chr1_supercontig_000000571	5286	A	T	76/162	62/100	63/119	77/144	missense_variant	MODERATE	-	ENSSHAG00000000741	ENSSHAT00000000839	protein_coding	2/3	-	318	50	17	Q/L	cAa/cTa	1	-
Chr1_supercontig_000000571	7612	C	G	90/152	66/108	74/121	75/127	missense_variant	MODERATE	-	ENSSHAG00000000741	ENSSHAT00000000839	protein_coding	3/3	-	389	121	41	L/V	Ctt/Gtt	1	-
Chr1_supercontig_000000574	11325	C	A	53/94	31/70	33/67	43/78	missense_variant	MODERATE	NFU1	ENSSHAG00000001163	ENSSHAT00000001318	protein_coding	2/8	-	133	133	45	L/I	Ctt/Att	1	HGNC:16287
Chr1_supercontig_000000697	41810	A	G	66/66	61/61	75/75	70/70	missense_variant	MODERATE	-	ENSSHAG00000002618	ENSSHAT00000002991	protein_coding	2/2	-	1049	256	86	T/A	Act/Gct	1	-
Chr1_supercontig_000000705	8058	A	G	50/50	32/32	40/40	41/41	missense_variant	MODERATE	CDT1	ENSSHAG00000000481	ENSSHAT00000000547	protein_coding	6/9	-	880	535	179	I/V	Atc/Gtc	1	HGNC:24576
Chr1_supercontig_000000715	60337	T	G	78/79	89/90	40/68	31/65	missense_variant,splice_region_variant	MODERATE	-	ENSSHAG00000003342	ENSSHAT00000003834	protein_coding	2/5	-	139	139	47	S/A	Tct/Gct	1	-
Chr1_supercontig_000000763	42269	C	T	220/384	170/308	184/289	166/325	missense_variant	MODERATE	-	ENSSHAG00000002811	ENSSHAT00000003220	protein_coding	1/12	-	11	11	4	S/F	tCc/tTc	1	-
Chr1_supercontig_000000763	42293	T	G	61/378	65/312	49/293	70/329	missense_variant	MODERATE	-	ENSSHAG00000002811	ENSSHAT00000003220	protein_coding	1/12	-	35	35	12	L/W	tTg/tGg	1	-
Chr1_supercontig_000000763	42337	G	A	285/376	206/270	234/294	247/312	missense_variant	MODERATE	-	ENSSHAG00000002811	ENSSHAT00000003220	protein_coding	1/12	-	79	79	27	A/T	Gct/Act	1	-
Chr1_supercontig_000000763	62904	T	G	150/232	125/180	119/179	121/196	missense_variant	MODERATE	-	ENSSHAG00000002811	ENSSHAT00000003220	protein_coding	12/12	-	953	953	318	L/R	cTt/cGt	1	-
Chr1_supercontig_000000775	2914	C	A	57/137	46/101	30/58	17/47	missense_variant	MODERATE	-	ENSSHAG00000000673	ENSSHAT00000000764	protein_coding	1/4	-	213	21	7	S/R	agC/agA	1	-
Chr1_supercontig_000000783	6617	A	C	34/73	36/63	36/62	40/71	missense_variant	MODERATE	-	ENSSHAG00000000999	ENSSHAT00000001132	protein_coding	1/1	-	12	12	4	C/W	tgT/tgG	-1	-
Chr1_supercontig_000000786	18666	C	T	30/30	20/20	30/68	18/51	missense_variant	MODERATE	-	ENSSHAG00000001859	ENSSHAT00000002114	protein_coding	1/1	-	5	5	2	S/L	tCg/tTg	1	-
Chr1_supercontig_000000786	18806	C	T	22/23	22/22	27/51	16/46	missense_variant	MODERATE	-	ENSSHAG00000001859	ENSSHAT00000002114	protein_coding	1/1	-	145	145	49	L/F	Ctc/Ttc	1	-
Chr1_supercontig_000000855	9032	A	G	88/223	78/207	35/90	30/82	missense_variant	MODERATE	-	ENSSHAG00000001269	ENSSHAT00000001440	protein_coding	1/1	-	11	11	4	H/R	cAc/cGc	1	-
Chr1_supercontig_000000855	9061	G	A	47/215	55/213	29/93	20/79	missense_variant	MODERATE	-	ENSSHAG00000001269	ENSSHAT00000001440	protein_coding	1/1	-	40	40	14	A/T	Gct/Act	1	-
Chr1_supercontig_000000855	9145	A	G	171/209	147/173	85/85	76/77	missense_variant	MODERATE	-	ENSSHAG00000001269	ENSSHAT00000001440	protein_coding	1/1	-	124	124	42	T/A	Aca/Gca	1	-
Chr1_supercontig_000000855	9191	A	C	152/224	114/171	60/89	60/90	missense_variant	MODERATE	-	ENSSHAG00000001269	ENSSHAT00000001440	protein_coding	1/1	-	170	170	57	Q/P	cAa/cCa	1	-
Chr1_supercontig_000000855	9254	C	T	151/220	118/182	55/81	79/116	missense_variant	MODERATE	-	ENSSHAG00000001269	ENSSHAT00000001440	protein_coding	1/1	-	233	233	78	T/I	aCc/aTc	1	-
Chr1_supercontig_000000855	9322	C	A	157/234	119/178	48/65	80/115	missense_variant	MODERATE	-	ENSSHAG00000001269	ENSSHAT00000001440	protein_coding	1/1	-	301	301	101	L/I	Cta/Ata	1	-
Chr1_supercontig_000000855	9343	A	G	73/228	55/188	16/61	35/105	missense_variant	MODERATE	-	ENSSHAG00000001269	ENSSHAT00000001440	protein_coding	1/1	-	322	322	108	T/A	Act/Gct	1	-
Chr1_supercontig_000000855	9344	C	G	74/230	54/187	16/62	36/104	missense_variant	MODERATE	-	ENSSHAG00000001269	ENSSHAT00000001440	protein_coding	1/1	-	323	323	108	T/S	aCt/aGt	1	-
Chr1_supercontig_000000855	9449	C	T	77/228	56/179	44/107	38/111	missense_variant	MODERATE	-	ENSSHAG00000001269	ENSSHAT00000001440	protein_coding	1/1	-	428	428	143	T/I	aCt/aTt	1	-
Chr1_supercontig_000000855	9467	C	T	80/218	49/180	37/110	40/112	missense_variant	MODERATE	-	ENSSHAG00000001269	ENSSHAT00000001440	protein_coding	1/1	-	446	446	149	S/F	tCt/tTt	1	-
Chr1_supercontig_000000855	9505	C	A	64/216	61/183	36/107	38/128	missense_variant	MODERATE	-	ENSSHAG00000001269	ENSSHAT00000001440	protein_coding	1/1	-	484	484	162	H/N	Cat/Aat	1	-
Chr1_supercontig_000000855	9511	G	A	67/224	58/185	32/101	42/135	missense_variant	MODERATE	-	ENSSHAG00000001269	ENSSHAT00000001440	protein_coding	1/1	-	490	490	164	V/I	Gtt/Att	1	-
Chr1_supercontig_000000855	9631	G	T	83/242	49/179	31/90	37/104	missense_variant	MODERATE	-	ENSSHAG00000001269	ENSSHAT00000001440	protein_coding	1/1	-	610	610	204	V/L	Gtg/Ttg	1	-
Chr1_supercontig_000000855	9642	G	A	80/235	47/178	34/95	32/107	missense_variant	MODERATE	-	ENSSHAG00000001269	ENSSHAT00000001440	protein_coding	1/1	-	621	621	207	M/I	atG/atA	1	-
Chr1_supercontig_000000855	9685	G	A	77/243	64/195	32/95	33/107	missense_variant	MODERATE	-	ENSSHAG00000001269	ENSSHAT00000001440	protein_coding	1/1	-	664	664	222	G/S	Ggc/Agc	1	-
Chr1_supercontig_000000855	9804	C	G	72/260	59/167	25/103	39/103	missense_variant	MODERATE	-	ENSSHAG00000001269	ENSSHAT00000001440	protein_coding	1/1	-	783	783	261	I/M	atC/atG	1	-
Chr1_supercontig_000000855	9835	A	C	152/257	106/173	62/94	73/103	missense_variant	MODERATE	-	ENSSHAG00000001269	ENSSHAT00000001440	protein_coding	1/1	-	814	814	272	K/Q	Aag/Cag	1	-
Chr1_supercontig_000000855	9842	G	A	90/256	56/168	32/87	36/104	missense_variant	MODERATE	-	ENSSHAG00000001269	ENSSHAT00000001440	protein_coding	1/1	-	821	821	274	G/D	gGc/gAc	1	-
Chr1_supercontig_000000855	9888	C	G	58/249	34/156	29/88	38/125	missense_variant	MODERATE	-	ENSSHAG00000001269	ENSSHAT00000001440	protein_coding	1/1	-	867	867	289	N/K	aaC/aaG	1	-
Chr1_supercontig_000000855	9890	C	A	58/249	34/155	29/91	38/127	missense_variant	MODERATE	-	ENSSHAG00000001269	ENSSHAT00000001440	protein_coding	1/1	-	869	869	290	P/H	cCt/cAt	1	-
Chr1_supercontig_000000855	9919	G	A	93/257	59/158	29/90	52/133	missense_variant	MODERATE	-	ENSSHAG00000001269	ENSSHAT00000001440	protein_coding	1/1	-	898	898	300	V/I	Gta/Ata	1	-
Chr1_supercontig_000000855	9927	A	G	63/253	43/157	30/100	31/130	missense_variant	MODERATE	-	ENSSHAG00000001269	ENSSHAT00000001440	protein_coding	1/1	-	906	906	302	I/M	atA/atG	1	-
Chr1_supercontig_000000855	9931	T	C	160/255	103/157	62/99	88/137	missense_variant	MODERATE	-	ENSSHAG00000001269	ENSSHAT00000001440	protein_coding	1/1	-	910	910	304	F/L	Ttt/Ctt	1	-
Chr1_supercontig_000000878	32437	C	T	50/50	32/32	44/44	45/45	missense_variant	MODERATE	MAN2C1	ENSSHAG00000000841	ENSSHAT00000000953	protein_coding	25/25	-	2981	2914	972	R/C	Cgc/Tgc	1	HGNC:6827
Chr1_supercontig_000000907	4007	T	G	53/77	38/54	76/91	68/85	missense_variant	MODERATE	-	ENSSHAG00000000804	ENSSHAT00000000910	protein_coding	2/2	-	178	178	60	S/R	Agc/Cgc	-1	-
Chr1_supercontig_000000907	4093	A	G	13/68	6/45	36/69	40/70	missense_variant	MODERATE	-	ENSSHAG00000000804	ENSSHAT00000000910	protein_coding	2/2	-	92	92	31	L/S	tTa/tCa	-1	-
Chr1_supercontig_000000917	91878	C	G	70/143	47/94	46/113	51/124	stop_lost	HIGH	-	ENSSHAG00000004157	ENSSHAT00000004782	protein_coding	5/5	-	707	707	236	*/S	tGa/tCa	-1	-
Chr1_supercontig_000000917	91902	A	T	69/147	44/90	41/106	50/135	missense_variant	MODERATE	-	ENSSHAG00000004157	ENSSHAT00000004782	protein_coding	5/5	-	683	683	228	F/Y	tTt/tAt	-1	-
Chr1_supercontig_000000917	91908	T	C	64/145	43/89	43/108	48/134	missense_variant	MODERATE	-	ENSSHAG00000004157	ENSSHAT00000004782	protein_coding	5/5	-	677	677	226	H/R	cAt/cGt	-1	-
Chr1_supercontig_000000917	91911	A	G	63/148	45/89	42/109	47/128	missense_variant	MODERATE	-	ENSSHAG00000004157	ENSSHAT00000004782	protein_coding	5/5	-	674	674	225	L/P	cTt/cCt	-1	-
Chr1_supercontig_000000917	91920	T	C	69/153	45/91	41/102	50/133	missense_variant	MODERATE	-	ENSSHAG00000004157	ENSSHAT00000004782	protein_coding	5/5	-	665	665	222	E/G	gAg/gGg	-1	-
Chr1_supercontig_000000917	91924	C	T	71/153	46/91	38/97	55/134	missense_variant	MODERATE	-	ENSSHAG00000004157	ENSSHAT00000004782	protein_coding	5/5	-	661	661	221	D/N	Gat/Aat	-1	-
Chr1_supercontig_000000917	91953	G	A	75/156	39/89	63/113	69/126	missense_variant	MODERATE	-	ENSSHAG00000004157	ENSSHAT00000004782	protein_coding	5/5	-	632	632	211	A/V	gCc/gTc	-1	-
Chr1_supercontig_000000917	91962	C	T	74/154	38/93	63/115	73/134	missense_variant	MODERATE	-	ENSSHAG00000004157	ENSSHAT00000004782	protein_coding	5/5	-	623	623	208	G/D	gGt/gAt	-1	-
Chr1_supercontig_000000917	91972	C	G	80/160	52/91	50/116	57/125	missense_variant	MODERATE	-	ENSSHAG00000004157	ENSSHAT00000004782	protein_coding	5/5	-	613	613	205	V/L	Gta/Cta	-1	-
Chr1_supercontig_000000917	92681	A	G	68/146	60/114	59/117	58/130	missense_variant	MODERATE	-	ENSSHAG00000004157	ENSSHAT00000004782	protein_coding	4/5	-	569	569	190	L/P	cTt/cCt	-1	-
Chr1_supercontig_000000917	92685	T	C	73/147	60/116	61/121	53/129	missense_variant	MODERATE	-	ENSSHAG00000004157	ENSSHAT00000004782	protein_coding	4/5	-	565	565	189	N/D	Aat/Gat	-1	-
Chr1_supercontig_000000917	92706	A	C	69/142	56/118	60/129	76/129	missense_variant	MODERATE	-	ENSSHAG00000004157	ENSSHAT00000004782	protein_coding	4/5	-	544	544	182	S/A	Tct/Gct	-1	-
Chr1_supercontig_000000917	92721	G	A	67/143	57/113	58/129	73/125	stop_gained	HIGH	-	ENSSHAG00000004157	ENSSHAT00000004782	protein_coding	4/5	-	529	529	177	R/*	Cga/Tga	-1	-
Chr1_supercontig_000000917	92731	G	C	75/143	53/106	72/131	50/134	missense_variant	MODERATE	-	ENSSHAG00000004157	ENSSHAT00000004782	protein_coding	4/5	-	519	519	173	D/E	gaC/gaG	-1	-
Chr1_supercontig_000000917	92743	C	A	68/145	52/104	67/138	85/130	missense_variant	MODERATE	-	ENSSHAG00000004157	ENSSHAT00000004782	protein_coding	4/5	-	507	507	169	K/N	aaG/aaT	-1	-
Chr1_supercontig_000000917	92747	C	T	77/146	53/105	68/136	45/134	missense_variant	MODERATE	-	ENSSHAG00000004157	ENSSHAT00000004782	protein_coding	4/5	-	503	503	168	G/D	gGt/gAt	-1	-
Chr1_supercontig_000000917	92752	T	A	76/148	52/105	67/131	45/135	missense_variant	MODERATE	-	ENSSHAG00000004157	ENSSHAT00000004782	protein_coding	4/5	-	498	498	166	R/S	agA/agT	-1	-
Chr1_supercontig_000000917	92886	T	C	64/149	55/105	41/96	54/102	missense_variant	MODERATE	-	ENSSHAG00000004157	ENSSHAT00000004782	protein_coding	4/5	-	364	364	122	T/A	Act/Gct	-1	-
Chr1_supercontig_000000917	92900	G	C	80/144	42/99	51/90	42/94	missense_variant	MODERATE	-	ENSSHAG00000004157	ENSSHAT00000004782	protein_coding	4/5	-	350	350	117	A/G	gCc/gGc	-1	-
Chr1_supercontig_000000934	4527	G	A	74/158	41/107	70/178	107/198	missense_variant	MODERATE	-	ENSSHAG00000000820	ENSSHAT00000000927	protein_coding	1/2	-	559	559	187	V/I	Gtt/Att	1	-
Chr1_supercontig_000000934	4629	G	A	71/131	54/103	104/185	115/197	missense_variant	MODERATE	-	ENSSHAG00000000820	ENSSHAT00000000927	protein_coding	1/2	-	661	661	221	V/I	Gtc/Atc	1	-
Chr1_supercontig_000000934	4635	T	G	61/132	50/103	82/183	81/201	missense_variant	MODERATE	-	ENSSHAG00000000820	ENSSHAT00000000927	protein_coding	1/2	-	667	667	223	L/V	Tta/Gta	1	-
Chr1_supercontig_000000934	5100	C	A	67/145	63/117	95/186	63/174	splice_acceptor_variant	HIGH	-	ENSSHAG00000000820	ENSSHAT00000000927	protein_coding	-	1/1	-	-	-	-	-	1	-
Chr1_supercontig_000000934	5101	G	A	67/143	63/116	95/185	63/173	splice_acceptor_variant	HIGH	-	ENSSHAG00000000820	ENSSHAT00000000927	protein_coding	-	1/1	-	-	-	-	-	1	-
Chr1_supercontig_000000941	58088	A	T	34/39	27/33	27/33	27/32	missense_variant	MODERATE	-	ENSSHAG00000003268	ENSSHAT00000003752	protein_coding	2/2	-	259	259	87	C/S	Tgt/Agt	-1	-
Chr1_supercontig_000000986	94278	G	A	41/83	32/64	35/83	54/97	missense_variant	MODERATE	-	ENSSHAG00000004212	ENSSHAT00000004849	protein_coding	1/5	-	6	6	2	M/I	atG/atA	1	-
Chr1_supercontig_000000986	94547	A	G	32/61	28/47	36/77	50/86	missense_variant	MODERATE	-	ENSSHAG00000004212	ENSSHAT00000004849	protein_coding	2/5	-	73	73	25	K/E	Aag/Gag	1	-
Chr1_supercontig_000000986	96007	G	T	47/54	49/51	59/67	38/44	missense_variant	MODERATE	-	ENSSHAG00000004212	ENSSHAT00000004849	protein_coding	4/5	-	375	375	125	E/D	gaG/gaT	1	-
Chr1_supercontig_000000993	29073	T	TTTC	46/109	36/90	46/95	39/75	inframe_insertion	MODERATE	-	ENSSHAG00000000762	ENSSHAT00000000862	protein_coding	13/35	-	2071-2072	2010-2011	670-671	-/E	-/GAA	-1	-
Chr1_supercontig_000001025	4324	G	A	26/46	22/39	46/64	47/63	missense_variant	MODERATE	-	ENSSHAG00000000017	ENSSHAT00000000017	protein_coding	4/10	-	617	617	206	R/Q	cGg/cAg	1	-
Chr1_supercontig_000001036	10317	A	G	37/73	26/117	62/62	71/72	missense_variant	MODERATE	-	ENSSHAG00000001336	ENSSHAT00000001514	protein_coding	1/1	-	314	314	105	N/S	aAt/aGt	1	-
Chr1_supercontig_000001087	18771	C	T	44/97	30/65	76/101	63/92	missense_variant	MODERATE	-	ENSSHAG00000001655	ENSSHAT00000001878	protein_coding	7/11	-	629	503	168	S/N	aGc/aAc	-1	-
Chr1_supercontig_000001087	18787	G	C	40/91	27/60	66/89	64/93	missense_variant	MODERATE	-	ENSSHAG00000001655	ENSSHAT00000001878	protein_coding	7/11	-	613	487	163	Q/E	Cag/Gag	-1	-
Chr1_supercontig_000001113	11113	G	A	41/160	37/128	65/203	55/209	missense_variant	MODERATE	-	ENSSHAG00000001423	ENSSHAT00000001614	protein_coding	2/2	-	362	362	121	P/L	cCt/cTt	-1	-
Chr1_supercontig_000001113	11183	A	T	40/184	32/120	41/199	59/222	missense_variant	MODERATE	-	ENSSHAG00000001423	ENSSHAT00000001614	protein_coding	2/2	-	292	292	98	S/T	Tcc/Acc	-1	-
Chr1_supercontig_000001113	11192	T	G	37/185	34/123	42/195	57/208	missense_variant	MODERATE	-	ENSSHAG00000001423	ENSSHAT00000001614	protein_coding	2/2	-	283	283	95	K/Q	Aag/Cag	-1	-
Chr1_supercontig_000001113	11233	A	C	32/170	19/129	28/193	49/207	missense_variant	MODERATE	-	ENSSHAG00000001423	ENSSHAT00000001614	protein_coding	2/2	-	242	242	81	L/R	cTc/cGc	-1	-
Chr1_supercontig_000001113	11234	G	C	29/170	20/129	29/193	50/207	missense_variant	MODERATE	-	ENSSHAG00000001423	ENSSHAT00000001614	protein_coding	2/2	-	241	241	81	L/V	Ctc/Gtc	-1	-
Chr1_supercontig_000001113	11249	G	T	27/163	18/126	28/178	40/183	missense_variant	MODERATE	-	ENSSHAG00000001423	ENSSHAT00000001614	protein_coding	2/2	-	226	226	76	Q/K	Cag/Aag	-1	-
Chr1_supercontig_000001113	11291	A	G	27/132	14/109	27/162	28/160	missense_variant	MODERATE	-	ENSSHAG00000001423	ENSSHAT00000001614	protein_coding	2/2	-	184	184	62	F/L	Ttc/Ctc	-1	-
Chr1_supercontig_000001113	11296	T	G	26/130	14/106	29/165	24/152	missense_variant	MODERATE	-	ENSSHAG00000001423	ENSSHAT00000001614	protein_coding	2/2	-	179	179	60	H/P	cAc/cCc	-1	-
Chr1_supercontig_000001113	11297	G	T	26/129	14/107	30/166	24/151	missense_variant	MODERATE	-	ENSSHAG00000001423	ENSSHAT00000001614	protein_coding	2/2	-	178	178	60	H/N	Cac/Aac	-1	-
Chr1_supercontig_000001113	11321	C	G	22/111	17/109	36/160	26/169	missense_variant	MODERATE	-	ENSSHAG00000001423	ENSSHAT00000001614	protein_coding	2/2	-	154	154	52	D/H	Gac/Cac	-1	-
Chr1_supercontig_000001120	20471	C	T	48/77	28/64	40/112	48/123	missense_variant	MODERATE	-	ENSSHAG00000001818	ENSSHAT00000002068	protein_coding	4/4	-	859	298	100	A/T	Gct/Act	-1	-
Chr1_supercontig_000001137	32559	C	G	80/80	50/51	72/73	113/114	missense_variant	MODERATE	ADAT1	ENSSHAG00000002356	ENSSHAT00000002695	protein_coding	2/6	-	1105	262	88	H/D	Cat/Gat	1	HGNC:228
Chr1_supercontig_000001139	4726	A	T	58/131	66/124	42/103	60/123	missense_variant	MODERATE	-	ENSSHAG00000000734	ENSSHAT00000000832	protein_coding	5/7	-	481	481	161	F/I	Ttt/Att	-1	-
Chr1_supercontig_000001139	5469	C	T	88/156	76/139	67/130	87/159	missense_variant	MODERATE	-	ENSSHAG00000000734	ENSSHAT00000000832	protein_coding	4/7	-	379	379	127	V/I	Gta/Ata	-1	-
Chr1_supercontig_000001139	5495	C	A	65/155	50/128	61/134	68/143	missense_variant	MODERATE	-	ENSSHAG00000000734	ENSSHAT00000000832	protein_coding	4/7	-	353	353	118	G/V	gGt/gTt	-1	-
Chr1_supercontig_000001139	5508	G	T	73/161	54/137	70/144	72/156	missense_variant	MODERATE	-	ENSSHAG00000000734	ENSSHAT00000000832	protein_coding	4/7	-	340	340	114	L/I	Ctt/Att	-1	-
Chr1_supercontig_000001139	5553	G	A	85/169	81/145	77/156	58/137	missense_variant	MODERATE	-	ENSSHAG00000000734	ENSSHAT00000000832	protein_coding	4/7	-	295	295	99	H/Y	Cac/Tac	-1	-
Chr1_supercontig_000001139	7105	A	T	81/176	78/140	68/122	76/147	missense_variant	MODERATE	-	ENSSHAG00000000734	ENSSHAT00000000832	protein_coding	3/7	-	236	236	79	M/K	aTg/aAg	-1	-
Chr1_supercontig_000001139	7115	T	C	76/168	72/140	62/114	75/149	missense_variant	MODERATE	-	ENSSHAG00000000734	ENSSHAT00000000832	protein_coding	3/7	-	226	226	76	K/E	Aag/Gag	-1	-
Chr1_supercontig_000001139	7118	C	T	73/165	70/137	58/109	70/147	missense_variant	MODERATE	-	ENSSHAG00000000734	ENSSHAT00000000832	protein_coding	3/7	-	223	223	75	E/K	Gaa/Aaa	-1	-
Chr1_supercontig_000001139	7133	T	C	73/170	71/136	54/108	69/145	missense_variant,splice_region_variant	MODERATE	-	ENSSHAG00000000734	ENSSHAT00000000832	protein_coding	3/7	-	208	208	70	K/E	Aag/Gag	-1	-
Chr1_supercontig_000001139	7986	C	T	65/142	68/128	65/118	77/152	missense_variant	MODERATE	-	ENSSHAG00000000734	ENSSHAT00000000832	protein_coding	2/7	-	143	143	48	G/D	gGc/gAc	-1	-
Chr1_supercontig_000001139	8777	C	G	90/176	59/116	80/155	63/139	start_lost	HIGH	-	ENSSHAG00000000734	ENSSHAT00000000832	protein_coding	1/7	-	3	3	1	K/N	aaG/aaC	-1	-
Chr1_supercontig_000001147	32018	G	T	36/85	38/76	94/94	90/90	missense_variant	MODERATE	-	ENSSHAG00000001401	ENSSHAT00000001590	protein_coding	6/10	-	901	883	295	Q/K	Caa/Aaa	-1	-
Chr1_supercontig_000001147	70774	G	A	54/99	41/87	120/120	114/114	missense_variant	MODERATE	-	ENSSHAG00000001401	ENSSHAT00000001590	protein_coding	1/10	-	331	313	105	H/Y	Cat/Tat	-1	-
Chr1_supercontig_000001410	28168	A	C	36/36	38/38	40/40	33/33	missense_variant	MODERATE	TP53RK	ENSSHAG00000002155	ENSSHAT00000002459	protein_coding	1/2	-	176	176	59	V/G	gTc/gGc	-1	HGNC:16197
Chr1_supercontig_000001410	28328	G	T	54/54	44/44	42/42	33/33	missense_variant	MODERATE	TP53RK	ENSSHAG00000002155	ENSSHAT00000002459	protein_coding	1/2	-	16	16	6	Q/K	Cag/Aag	-1	HGNC:16197
Chr1_supercontig_000001412	4913	G	A	50/134	34/97	36/92	41/114	missense_variant	MODERATE	-	ENSSHAG00000000903	ENSSHAT00000001021	protein_coding	1/1	-	715	715	239	L/F	Ctt/Ttt	-1	-
Chr1_supercontig_000001412	4991	T	C	110/141	89/114	77/104	84/112	missense_variant	MODERATE	-	ENSSHAG00000000903	ENSSHAT00000001021	protein_coding	1/1	-	637	637	213	T/A	Acc/Gcc	-1	-
Chr1_supercontig_000001412	5070	G	C	74/140	53/109	69/121	40/88	missense_variant	MODERATE	-	ENSSHAG00000000903	ENSSHAT00000001021	protein_coding	1/1	-	558	558	186	N/K	aaC/aaG	-1	-
Chr1_supercontig_000001412	5117	T	C	82/146	43/102	62/117	55/103	missense_variant	MODERATE	-	ENSSHAG00000000903	ENSSHAT00000001021	protein_coding	1/1	-	511	511	171	T/A	Act/Gct	-1	-
Chr1_supercontig_000001412	5118	T	A	83/148	44/102	61/117	54/102	missense_variant	MODERATE	-	ENSSHAG00000000903	ENSSHAT00000001021	protein_coding	1/1	-	510	510	170	R/S	agA/agT	-1	-
Chr1_supercontig_000001412	5129	G	A	68/152	60/105	56/118	59/112	missense_variant	MODERATE	-	ENSSHAG00000000903	ENSSHAT00000001021	protein_coding	1/1	-	499	499	167	P/S	Cct/Tct	-1	-
Chr1_supercontig_000001412	5164	C	T	74/153	53/96	53/104	65/129	missense_variant	MODERATE	-	ENSSHAG00000000903	ENSSHAT00000001021	protein_coding	1/1	-	464	464	155	S/N	aGt/aAt	-1	-
Chr1_supercontig_000001412	5180	A	G	72/144	53/93	55/109	62/130	missense_variant	MODERATE	-	ENSSHAG00000000903	ENSSHAT00000001021	protein_coding	1/1	-	448	448	150	F/L	Ttt/Ctt	-1	-
Chr1_supercontig_000001412	5303	C	T	77/168	64/120	65/127	56/115	missense_variant	MODERATE	-	ENSSHAG00000000903	ENSSHAT00000001021	protein_coding	1/1	-	325	325	109	G/R	Gga/Aga	-1	-
Chr1_supercontig_000001412	5600	C	T	41/171	31/141	28/142	27/122	missense_variant	MODERATE	-	ENSSHAG00000000903	ENSSHAT00000001021	protein_coding	1/1	-	28	28	10	D/N	Gac/Aac	-1	-
Chr1_supercontig_000001412	20642	T	C	37/75	37/66	22/56	40/74	missense_variant	MODERATE	-	ENSSHAG00000001934	ENSSHAT00000002197	protein_coding	1/1	-	517	517	173	I/V	Atc/Gtc	-1	-
Chr1_supercontig_000001419	10828	C	A	68/124	46/101	96/169	89/186	missense_variant	MODERATE	-	ENSSHAG00000000839	ENSSHAT00000000951	protein_coding	6/7	-	830	549	183	N/K	aaC/aaA	1	-
Chr1_supercontig_000001430	11038	T	C	51/79	25/54	35/106	35/108	missense_variant	MODERATE	-	ENSSHAG00000001288	ENSSHAT00000001462	protein_coding	3/3	-	915	767	256	H/R	cAt/cGt	-1	-
Chr1_supercontig_000001431	29800	G	T	64/64	43/43	24/24	22/22	missense_variant	MODERATE	STAMBPL1	ENSSHAG00000002001	ENSSHAT00000002277	protein_coding	5/10	-	852	616	206	P/T	Ccc/Acc	-1	HGNC:24105
Chr1_supercontig_000001491	1335	G	T	69/148	60/114	79/144	77/150	missense_variant	MODERATE	-	ENSSHAG00000000379	ENSSHAT00000000434	protein_coding	1/1	-	343	343	115	L/I	Ctc/Atc	-1	-
Chr1_supercontig_000001491	1378	C	A	83/151	51/107	72/148	78/158	missense_variant	MODERATE	-	ENSSHAG00000000379	ENSSHAT00000000434	protein_coding	1/1	-	300	300	100	Q/H	caG/caT	-1	-
Chr1_supercontig_000001520	11250	T	C	11/86	9/59	10/86	13/99	missense_variant	MODERATE	-	ENSSHAG00000001278	ENSSHAT00000001451	protein_coding	2/5	-	127	127	43	N/D	Aat/Gat	-1	-
Chr1_supercontig_000001520	11253	C	A	11/84	8/58	9/87	10/95	missense_variant	MODERATE	-	ENSSHAG00000001278	ENSSHAT00000001451	protein_coding	2/5	-	124	124	42	G/C	Ggc/Tgc	-1	-
Chr1_supercontig_000002673	1620	TGTAGG	T	59/62	70/76	56/66	56/58	frameshift_variant	HIGH	-	ENSSHAG00000000165	ENSSHAT00000000199	protein_coding	7/8	-	1417-1421	1417-1421	473-474	VG/X	GTAGGa/a	1	-
Chr1_supercontig_000002878	1059	A	G	35/74	25/58	30/30	30/32	missense_variant	MODERATE	-	ENSSHAG00000000437	ENSSHAT00000000495	protein_coding	1/6	-	58	58	20	T/A	Act/Gct	1	-
Chr1_supercontig_000002878	1133	A	C	38/77	27/57	26/26	42/45	missense_variant	MODERATE	-	ENSSHAG00000000437	ENSSHAT00000000495	protein_coding	2/6	-	128	128	43	Q/P	cAg/cCg	1	-
Chr1_supercontig_000003055	4272	C	T	44/124	35/99	15/46	27/43	missense_variant	MODERATE	-	ENSSHAG00000000854	ENSSHAT00000000967	protein_coding	1/1	-	14	14	5	T/I	aCt/aTt	1	-
Chr1_supercontig_000003055	4299	G	A	91/138	61/103	33/49	17/47	missense_variant	MODERATE	-	ENSSHAG00000000854	ENSSHAT00000000967	protein_coding	1/1	-	41	41	14	G/E	gGa/gAa	1	-
Chr1_supercontig_000003055	4314	G	A	91/137	61/108	35/50	17/45	missense_variant	MODERATE	-	ENSSHAG00000000854	ENSSHAT00000000967	protein_coding	1/1	-	56	56	19	R/Q	cGa/cAa	1	-
Chr1_supercontig_000003055	4344	T	C	88/136	48/97	34/48	21/46	missense_variant	MODERATE	-	ENSSHAG00000000854	ENSSHAT00000000967	protein_coding	1/1	-	86	86	29	I/T	aTt/aCt	1	-
Chr1_supercontig_000003055	4359	G	A	88/140	50/98	36/53	24/55	missense_variant	MODERATE	-	ENSSHAG00000000854	ENSSHAT00000000967	protein_coding	1/1	-	101	101	34	C/Y	tGt/tAt	1	-
Chr1_supercontig_000003055	4362	G	C	85/136	48/93	38/52	23/53	missense_variant	MODERATE	-	ENSSHAG00000000854	ENSSHAT00000000967	protein_coding	1/1	-	104	104	35	G/A	gGa/gCa	1	-
Chr1_supercontig_000003055	4385	A	G	61/140	45/89	14/51	26/53	missense_variant	MODERATE	-	ENSSHAG00000000854	ENSSHAT00000000967	protein_coding	1/1	-	127	127	43	R/G	Aga/Gga	1	-
Chr1_supercontig_000003055	4388	G	A	59/136	46/87	15/54	27/54	missense_variant	MODERATE	-	ENSSHAG00000000854	ENSSHAT00000000967	protein_coding	1/1	-	130	130	44	E/K	Gag/Aag	1	-
Chr1_supercontig_000003961	2011	A	G	24/87	21/87	18/104	27/110	stop_lost	HIGH	-	ENSSHAG00000000459	ENSSHAT00000000522	protein_coding	2/2	-	1057	409	137	*/R	Tga/Cga	-1	-
Chr1_supercontig_000003961	2020	T	G	23/85	25/85	23/106	24/108	missense_variant	MODERATE	-	ENSSHAG00000000459	ENSSHAT00000000522	protein_coding	2/2	-	1048	400	134	I/L	Ata/Cta	-1	-
Chr1_supercontig_000003961	2048	G	C	23/86	26/83	24/95	29/103	missense_variant	MODERATE	-	ENSSHAG00000000459	ENSSHAT00000000522	protein_coding	2/2	-	1020	372	124	H/Q	caC/caG	-1	-
Chr1_supercontig_000003961	2083	T	C	23/98	20/82	28/126	31/133	missense_variant	MODERATE	-	ENSSHAG00000000459	ENSSHAT00000000522	protein_coding	2/2	-	985	337	113	M/V	Atg/Gtg	-1	-
Chr1_supercontig_000003961	2098	A	G	35/107	26/74	45/129	46/129	missense_variant	MODERATE	-	ENSSHAG00000000459	ENSSHAT00000000522	protein_coding	2/2	-	970	322	108	F/L	Ttc/Ctc	-1	-
Chr1_supercontig_000003961	2149	T	A	20/106	11/64	20/132	19/140	missense_variant	MODERATE	-	ENSSHAG00000000459	ENSSHAT00000000522	protein_coding	2/2	-	919	271	91	T/S	Acc/Tcc	-1	-
Chr1_supercontig_000003961	2208	A	T	11/66	5/37	10/83	12/81	missense_variant	MODERATE	-	ENSSHAG00000000459	ENSSHAT00000000522	protein_coding	2/2	-	860	212	71	F/Y	tTc/tAc	-1	-
Chr1_supercontig_000004706	2242	G	A	68/122	60/106	49/132	71/147	missense_variant	MODERATE	-	ENSSHAG00000000177	ENSSHAT00000000213	protein_coding	2/4	-	583	583	195	A/T	Gct/Act	1	-
Chr1_supercontig_000005401	3360	G	C	48/120	40/99	52/127	54/150	missense_variant	MODERATE	-	ENSSHAG00000000737	ENSSHAT00000000835	protein_coding	1/2	-	67	67	23	A/P	Gct/Cct	1	-
Chr1_supercontig_000005401	3415	A	G	48/93	53/92	56/111	82/133	missense_variant,splice_region_variant	MODERATE	-	ENSSHAG00000000737	ENSSHAT00000000835	protein_coding	1/2	-	122	122	41	K/R	aAg/aGg	1	-
Chr1_supercontig_000005401	4493	A	C	81/151	47/110	81/156	92/185	missense_variant	MODERATE	-	ENSSHAG00000000737	ENSSHAT00000000835	protein_coding	2/2	-	133	133	45	K/Q	Aag/Cag	1	-
Chr1_supercontig_000005401	4534	T	G	65/141	53/102	68/158	83/168	missense_variant	MODERATE	-	ENSSHAG00000000737	ENSSHAT00000000835	protein_coding	2/2	-	174	174	58	H/Q	caT/caG	1	-
Chr1_supercontig_000005401	4547	G	C	59/134	46/96	57/143	78/163	missense_variant	MODERATE	-	ENSSHAG00000000737	ENSSHAT00000000835	protein_coding	2/2	-	187	187	63	V/L	Gtc/Ctc	1	-
Chr1_supercontig_000005401	4550	C	T	59/133	46/94	55/137	78/162	missense_variant	MODERATE	-	ENSSHAG00000000737	ENSSHAT00000000835	protein_coding	2/2	-	190	190	64	P/S	Ccc/Tcc	1	-
Chr1_supercontig_000005401	4709	A	C	61/135	47/100	68/150	74/162	missense_variant	MODERATE	-	ENSSHAG00000000737	ENSSHAT00000000835	protein_coding	2/2	-	349	349	117	M/L	Atg/Ctg	1	-
Chr1_supercontig_000005401	4739	T	C	57/133	45/97	63/144	66/159	missense_variant	MODERATE	-	ENSSHAG00000000737	ENSSHAT00000000835	protein_coding	2/2	-	379	379	127	F/L	Ttc/Ctc	1	-
Chr1_supercontig_000005401	4772	A	G	75/130	46/98	76/132	88/152	missense_variant	MODERATE	-	ENSSHAG00000000737	ENSSHAT00000000835	protein_coding	2/2	-	412	412	138	T/A	Act/Gct	1	-
Chr1_supercontig_000005401	4797	T	C	53/139	54/104	60/139	63/162	missense_variant	MODERATE	-	ENSSHAG00000000737	ENSSHAT00000000835	protein_coding	2/2	-	437	437	146	I/T	aTa/aCa	1	-
Chr1_supercontig_000005401	4826	G	A	79/134	47/96	75/129	101/161	missense_variant	MODERATE	-	ENSSHAG00000000737	ENSSHAT00000000835	protein_coding	2/2	-	466	466	156	V/I	Gtt/Att	1	-
Chr1_supercontig_000005401	4880	G	A	69/119	39/86	74/128	84/152	missense_variant	MODERATE	-	ENSSHAG00000000737	ENSSHAT00000000835	protein_coding	2/2	-	520	520	174	G/R	Ggg/Agg	1	-
Chr1_supercontig_000005401	4881	G	A	68/119	42/86	76/129	83/152	missense_variant	MODERATE	-	ENSSHAG00000000737	ENSSHAT00000000835	protein_coding	2/2	-	521	521	174	G/E	gGg/gAg	1	-
Chr1_supercontig_000005401	4890	C	G	68/116	37/78	76/129	84/151	missense_variant	MODERATE	-	ENSSHAG00000000737	ENSSHAT00000000835	protein_coding	2/2	-	530	530	177	T/S	aCc/aGc	1	-
Chr1_supercontig_000005401	5037	C	T	60/96	44/65	75/110	80/116	missense_variant	MODERATE	-	ENSSHAG00000000737	ENSSHAT00000000835	protein_coding	2/2	-	677	677	226	T/I	aCc/aTc	1	-
Chr1_supercontig_000005408	1803	T	A	56/63	42/48	62/77	53/59	missense_variant	MODERATE	-	ENSSHAG00000000491	ENSSHAT00000000558	protein_coding	2/3	-	160	160	54	Y/N	Tat/Aat	1	-
Chr1_supercontig_000005408	1804	A	C	56/63	42/48	61/76	53/60	missense_variant	MODERATE	-	ENSSHAG00000000491	ENSSHAT00000000558	protein_coding	2/3	-	161	161	54	Y/S	tAt/tCt	1	-
Chr1_supercontig_000005408	1834	A	C	57/62	41/45	74/86	61/67	missense_variant	MODERATE	-	ENSSHAG00000000491	ENSSHAT00000000558	protein_coding	2/3	-	191	191	64	H/P	cAt/cCt	1	-
Chr1_supercontig_000005408	1938	A	C	46/71	42/59	88/112	70/109	missense_variant	MODERATE	-	ENSSHAG00000000491	ENSSHAT00000000558	protein_coding	2/3	-	295	295	99	I/L	Atc/Ctc	1	-
Chr1_supercontig_000005830	2522	G	T	55/183	45/151	41/157	47/167	missense_variant	MODERATE	-	ENSSHAG00000000354	ENSSHAT00000000407	protein_coding	3/3	-	396	396	132	S/R	agC/agA	-1	-
Chr1_supercontig_000005830	2535	T	G	47/172	39/140	33/159	43/159	missense_variant	MODERATE	-	ENSSHAG00000000354	ENSSHAT00000000407	protein_coding	3/3	-	383	383	128	Y/S	tAc/tCc	-1	-
Chr1_supercontig_000005830	2536	A	G	47/172	39/141	32/160	42/157	missense_variant	MODERATE	-	ENSSHAG00000000354	ENSSHAT00000000407	protein_coding	3/3	-	382	382	128	Y/H	Tac/Cac	-1	-
Chr1_supercontig_000005830	2596	T	C	123/170	101/144	133/170	108/146	missense_variant	MODERATE	-	ENSSHAG00000000354	ENSSHAT00000000407	protein_coding	3/3	-	322	322	108	N/D	Aat/Gat	-1	-
Chr1_supercontig_000005830	2625	C	T	56/198	46/145	63/187	54/157	missense_variant	MODERATE	-	ENSSHAG00000000354	ENSSHAT00000000407	protein_coding	3/3	-	293	293	98	R/Q	cGg/cAg	-1	-
Chr1_supercontig_000005830	2644	G	A	61/218	43/151	64/193	53/162	missense_variant	MODERATE	-	ENSSHAG00000000354	ENSSHAT00000000407	protein_coding	3/3	-	274	274	92	L/F	Ctt/Ttt	-1	-
Chr1_supercontig_000005830	2649	T	C	59/211	43/146	66/196	54/163	missense_variant	MODERATE	-	ENSSHAG00000000354	ENSSHAT00000000407	protein_coding	3/3	-	269	269	90	H/R	cAt/cGt	-1	-
Chr1_supercontig_000005830	2665	T	G	61/225	46/160	66/204	58/168	missense_variant	MODERATE	-	ENSSHAG00000000354	ENSSHAT00000000407	protein_coding	3/3	-	253	253	85	T/P	Acg/Ccg	-1	-
Chr1_supercontig_000005830	2706	T	C	64/260	50/172	73/204	60/186	missense_variant	MODERATE	-	ENSSHAG00000000354	ENSSHAT00000000407	protein_coding	3/3	-	212	212	71	K/R	aAg/aGg	-1	-
Chr1_supercontig_000005830	2755	T	C	71/242	53/189	56/171	44/182	missense_variant	MODERATE	-	ENSSHAG00000000354	ENSSHAT00000000407	protein_coding	3/3	-	163	163	55	T/A	Act/Gct	-1	-
Chr1_supercontig_000005830	2764	C	T	74/247	56/185	55/164	46/183	missense_variant	MODERATE	-	ENSSHAG00000000354	ENSSHAT00000000407	protein_coding	3/3	-	154	154	52	A/T	Gct/Act	-1	-
Chr1_supercontig_000005830	2771	A	C	73/246	55/178	52/159	47/181	missense_variant	MODERATE	-	ENSSHAG00000000354	ENSSHAT00000000407	protein_coding	3/3	-	147	147	49	F/L	ttT/ttG	-1	-
Chr1_supercontig_000005830	2789	A	C	74/243	51/168	52/150	48/187	missense_variant	MODERATE	-	ENSSHAG00000000354	ENSSHAT00000000407	protein_coding	3/3	-	129	129	43	N/K	aaT/aaG	-1	-
Chr1_supercontig_000005830	2833	T	A	151/233	126/172	92/146	142/196	missense_variant	MODERATE	-	ENSSHAG00000000354	ENSSHAT00000000407	protein_coding	3/3	-	85	85	29	I/F	Att/Ttt	-1	-
Chr1_supercontig_000005830	3988	A	C	134/196	115/165	100/150	91/144	stop_gained	HIGH	-	ENSSHAG00000000354	ENSSHAT00000000407	protein_coding	1/3	-	9	9	3	Y/*	taT/taG	-1	-
Chr1_supercontig_000006618	1089	T	C	24/25	24/24	52/53	42/43	missense_variant	MODERATE	-	ENSSHAG00000000063	ENSSHAT00000000070	protein_coding	4/7	-	672	650	217	V/A	gTg/gCg	1	-
Chr2_supercontig_000000000	982071	A	G	82/83	66/67	31/70	28/61	missense_variant	MODERATE	-	ENSSHAG00000012167	ENSSHAT00000014350	protein_coding	3/5	-	1499	1499	500	L/S	tTa/tCa	-1	-
Chr2_supercontig_000000000	982726	G	A	65/65	61/61	27/50	25/47	missense_variant	MODERATE	-	ENSSHAG00000012167	ENSSHAT00000014350	protein_coding	2/5	-	886	886	296	P/S	Ccg/Tcg	-1	-
Chr2_supercontig_000000000	990412	G	T	73/73	68/68	36/72	24/60	missense_variant	MODERATE	-	ENSSHAG00000012167	ENSSHAT00000014350	protein_coding	1/5	-	707	707	236	T/K	aCa/aAa	-1	-
Chr2_supercontig_000000000	990614	A	C	90/90	64/64	29/64	36/74	missense_variant	MODERATE	-	ENSSHAG00000012167	ENSSHAT00000014350	protein_coding	1/5	-	505	505	169	S/A	Tcc/Gcc	-1	-
Chr2_supercontig_000000021	313618	G	C	76/76	66/67	29/68	29/65	missense_variant	MODERATE	GPBP1	ENSSHAG00000007122	ENSSHAT00000008285	protein_coding	3/10	-	341	284	95	C/S	tGc/tCc	1	HGNC:29520
Chr2_supercontig_000000029	37871	T	C	44/83	29/64	37/69	27/76	missense_variant	MODERATE	CWC27	ENSSHAG00000001078	ENSSHAT00000001222	protein_coding	4/14	-	1013	355	119	C/R	Tgt/Cgt	1	HGNC:10664
Chr2_supercontig_000000029	1168818	A	G	52/97	45/79	77/78	66/67	missense_variant	MODERATE	NLN	ENSSHAG00000012963	ENSSHAT00000015326	protein_coding	4/13	-	550	550	184	I/V	Ata/Gta	1	HGNC:16058
Chr2_supercontig_000000033	3254769	T	A	49/49	40/40	31/31	41/42	missense_variant	MODERATE	OTP	ENSSHAG00000018090	ENSSHAT00000021518	protein_coding	3/3	-	619	619	207	S/T	Tcc/Acc	1	HGNC:8518
Chr2_supercontig_000000033	3254791	G	T	46/46	42/42	37/38	32/32	missense_variant	MODERATE	OTP	ENSSHAG00000018090	ENSSHAT00000021518	protein_coding	3/3	-	641	641	214	R/M	aGg/aTg	1	HGNC:8518
Chr2_supercontig_000000033	3254794	G	C	44/44	39/41	39/39	32/33	missense_variant	MODERATE	OTP	ENSSHAG00000018090	ENSSHAT00000021518	protein_coding	3/3	-	644	644	215	R/P	cGg/cCg	1	HGNC:8518
Chr2_supercontig_000000033	3254802	C	T	43/45	40/40	40/40	38/38	missense_variant	MODERATE	OTP	ENSSHAG00000018090	ENSSHAT00000021518	protein_coding	3/3	-	652	652	218	P/S	Ccg/Tcg	1	HGNC:8518
Chr2_supercontig_000000033	3254806	G	A	46/46	42/42	40/40	39/39	missense_variant	MODERATE	OTP	ENSSHAG00000018090	ENSSHAT00000021518	protein_coding	3/3	-	656	656	219	R/Q	cGg/cAg	1	HGNC:8518
Chr2_supercontig_000000040	33429	T	C	80/80	72/72	35/78	47/74	missense_variant	MODERATE	BDP1	ENSSHAG00000001107	ENSSHAT00000001256	protein_coding	10/38	-	1431	1421	474	V/A	gTa/gCa	1	HGNC:13652
Chr2_supercontig_000000044	328446	A	AGGG	56/60	49/53	45/49	51/57	inframe_insertion	MODERATE	GNL1	ENSSHAG00000007557	ENSSHAT00000008799	protein_coding	1/1	-	1779-1780	1779-1780	593-594	-/P	-/CCC	-1	HGNC:4413
Chr2_supercontig_000000048	93326	G	A	100/100	69/69	26/57	47/86	missense_variant	MODERATE	YTHDC2	ENSSHAG00000003101	ENSSHAT00000003567	protein_coding	13/29	-	1814	1814	605	C/Y	tGt/tAt	1	HGNC:24721
Chr2_supercontig_000000050	2046391	CAT	C	42/86	31/62	53/57	49/54	frameshift_variant	HIGH	SLC14A2	ENSSHAG00000016114	ENSSHAT00000019140	protein_coding	15/24	-	1255-1256	1255-1256	419	I/X	ATa/a	1	HGNC:10919
Chr2_supercontig_000000056	389554	C	A	44/79	16/49	29/63	39/73	missense_variant	MODERATE	-	ENSSHAG00000008144	ENSSHAT00000009493	protein_coding	1/1	-	610	610	204	P/T	Cct/Act	1	-
Chr2_supercontig_000000056	389554	C	A	44/79	16/49	29/63	39/73	missense_variant	MODERATE	-	ENSSHAG00000008144	ENSSHAT00000009493	protein_coding	1/1	-	610	610	204	P/T	Cct/Act	1	-
Chr2_supercontig_000000056	389555	C	A	45/82	16/50	28/63	39/73	missense_variant	MODERATE	-	ENSSHAG00000008144	ENSSHAT00000009493	protein_coding	1/1	-	611	611	204	P/H	cCt/cAt	1	-
Chr2_supercontig_000000056	389555	C	A	45/82	16/50	28/63	39/73	missense_variant	MODERATE	-	ENSSHAG00000008144	ENSSHAT00000009493	protein_coding	1/1	-	611	611	204	P/H	cCt/cAt	1	-
Chr2_supercontig_000000060	516090	T	C	21/56	19/40	41/41	45/45	missense_variant	MODERATE	CELF4	ENSSHAG00000009193	ENSSHAT00000010746	protein_coding	3/11	-	206	206	69	V/A	gTt/gCt	1	HGNC:14015
Chr2_supercontig_000000061	1422932	AC	A	86/100	69/79	59/65	82/87	frameshift_variant,splice_region_variant	HIGH	SLC12A7	ENSSHAG00000014012	ENSSHAT00000016607	protein_coding	10/24	-	1187	1187	396	G/X	gGt/gt	-1	HGNC:10915
Chr2_supercontig_000000063	4076821	G	A	97/98	71/71	83/83	69/71	missense_variant	MODERATE	ICE1	ENSSHAG00000018751	ENSSHAT00000022340	protein_coding	9/15	-	1408	1319	440	S/N	aGt/aAt	1	HGNC:29154
Chr2_supercontig_000000063	4078637	G	C	81/81	70/71	68/68	69/76	missense_variant	MODERATE	ICE1	ENSSHAG00000018751	ENSSHAT00000022340	protein_coding	9/15	-	3224	3135	1045	E/D	gaG/gaC	1	HGNC:29154
Chr2_supercontig_000000094	888561	T	C	47/96	25/54	73/73	72/84	missense_variant	MODERATE	LRRCC1	ENSSHAG00000011500	ENSSHAT00000013563	protein_coding	8/19	-	1436	1282	428	T/A	Act/Gct	-1	HGNC:29373
Chr2_supercontig_000000111	1024647	T	C	83/83	57/57	55/56	65/66	missense_variant	MODERATE	CHD7	ENSSHAG00000011522	ENSSHAT00000013592	protein_coding	1/37	-	456	277	93	T/A	Acc/Gcc	-1	HGNC:20626
Chr2_supercontig_000000121	1555315	TC	T	55/68	40/54	38/51	49/63	frameshift_variant	HIGH	-	ENSSHAG00000014697	ENSSHAT00000017432	protein_coding	13/13	-	1758	1072	358	E/X	Gag/ag	-1	-
Chr2_supercontig_000000147	1493412	G	A	34/65	24/64	30/61	30/65	missense_variant	MODERATE	ACOT12	ENSSHAG00000014213	ENSSHAT00000016848	protein_coding	14/16	-	1438	1438	480	V/I	Gtc/Atc	1	HGNC:24436
Chr2_supercontig_000000147	2433259	T	G	99/99	77/77	80/80	72/72	missense_variant	MODERATE	ZFYVE16	ENSSHAG00000016920	ENSSHAT00000020097	protein_coding	6/17	-	3080	3041	1014	H/P	cAt/cCt	-1	HGNC:20756
Chr2_supercontig_000000150	261533	T	G	65/65	42/42	44/44	63/63	missense_variant	MODERATE	-	ENSSHAG00000006805	ENSSHAT00000007904	protein_coding	1/2	-	124	124	42	I/L	Att/Ctt	-1	-
Chr2_supercontig_000000150	261563	A	G	67/67	46/47	37/39	58/59	missense_variant	MODERATE	-	ENSSHAG00000006805	ENSSHAT00000007904	protein_coding	1/2	-	94	94	32	S/P	Tct/Cct	-1	-
Chr2_supercontig_000000152	1116073	C	A	42/42	49/49	30/30	38/39	missense_variant	MODERATE	GHR	ENSSHAG00000012829	ENSSHAT00000015156	protein_coding	9/9	-	1762	1712	571	G/V	gGt/gTt	-1	HGNC:4263
Chr2_supercontig_000000162	965188	A	G	12/78	9/72	10/95	12/83	missense_variant	MODERATE	-	ENSSHAG00000012087	ENSSHAT00000014260	protein_coding	3/7	-	520	520	174	S/G	Agt/Ggt	1	-
Chr2_supercontig_000000170	1198972	G	T	80/80	73/73	80/80	82/82	missense_variant	MODERATE	L3MBTL4	ENSSHAG00000012679	ENSSHAT00000014982	protein_coding	11/15	-	1213	1015	339	Q/K	Cag/Aag	-1	HGNC:26677
Chr2_supercontig_000000175	345429	G	T	91/91	81/81	86/86	59/59	missense_variant	MODERATE	RAB31	ENSSHAG00000006085	ENSSHAT00000007063	protein_coding	6/7	-	555	457	153	A/S	Gct/Tct	1	HGNC:9771
Chr2_supercontig_000000191	9183	GT	G	58/64	46/48	55/61	44/49	frameshift_variant	HIGH	-	ENSSHAG00000001283	ENSSHAT00000001457	protein_coding	1/1	-	161	161	54	N/X	aAc/ac	-1	-
Chr2_supercontig_000000195	638759	A	T	90/91	63/63	59/59	75/76	missense_variant	MODERATE	CNDP1	ENSSHAG00000009859	ENSSHAT00000011565	protein_coding	5/12	-	1160	391	131	T/S	Aca/Tca	1	HGNC:20675
Chr2_supercontig_000000200	391337	A	G	38/81	38/76	64/64	64/64	missense_variant	MODERATE	-	ENSSHAG00000006862	ENSSHAT00000007970	protein_coding	22/22	-	3554	3037	1013	T/A	Act/Gct	1	-
Chr2_supercontig_000000200	391395	G	A	41/70	35/66	68/68	60/61	missense_variant	MODERATE	-	ENSSHAG00000006862	ENSSHAT00000007970	protein_coding	22/22	-	3612	3095	1032	G/E	gGa/gAa	1	-
Chr2_supercontig_000000205	2327174	G	T	63/66	40/41	39/41	30/32	missense_variant	MODERATE	RBM24	ENSSHAG00000016729	ENSSHAT00000019864	protein_coding	1/5	-	14	14	5	A/E	gCa/gAa	-1	HGNC:21539
Chr2_supercontig_000000205	2327178	C	A	68/69	42/42	39/40	32/33	missense_variant	MODERATE	RBM24	ENSSHAG00000016729	ENSSHAT00000019864	protein_coding	1/5	-	10	10	4	A/S	Gcc/Tcc	-1	HGNC:21539
Chr2_supercontig_000000207	1829390	T	C	29/67	28/52	68/68	61/65	missense_variant	MODERATE	HIVEP1	ENSSHAG00000015534	ENSSHAT00000018451	protein_coding	9/9	-	8061	7958	2653	Q/R	cAg/cGg	-1	HGNC:4920
Chr2_supercontig_000000207	1829390	T	C	29/67	28/52	68/68	61/65	missense_variant	MODERATE	HIVEP1	ENSSHAG00000015534	ENSSHAT00000018451	protein_coding	9/9	-	8061	7958	2653	Q/R	cAg/cGg	-1	HGNC:4920
Chr2_supercontig_000000207	1830003	T	C	40/75	20/53	73/73	51/54	missense_variant	MODERATE	HIVEP1	ENSSHAG00000015534	ENSSHAT00000018451	protein_coding	9/9	-	7448	7345	2449	I/V	Att/Gtt	-1	HGNC:4920
Chr2_supercontig_000000207	1830003	T	C	40/75	20/53	73/73	51/54	missense_variant	MODERATE	HIVEP1	ENSSHAG00000015534	ENSSHAT00000018451	protein_coding	9/9	-	7448	7345	2449	I/V	Att/Gtt	-1	HGNC:4920
Chr2_supercontig_000000217	1089018	G	A	41/41	27/27	34/35	33/33	missense_variant	MODERATE	FOXF2	ENSSHAG00000012720	ENSSHAT00000015033	protein_coding	1/2	-	878	878	293	R/H	cGc/cAc	1	HGNC:3810
Chr2_supercontig_000000217	1089125	T	G	34/34	23/23	30/30	35/35	missense_variant	MODERATE	FOXF2	ENSSHAG00000012720	ENSSHAT00000015033	protein_coding	1/2	-	985	985	329	S/A	Tcc/Gcc	1	HGNC:3810
Chr2_supercontig_000000225	2479270	G	A	35/75	25/55	20/46	32/66	missense_variant	MODERATE	-	ENSSHAG00000017038	ENSSHAT00000020244	protein_coding	10/14	-	1919	1906	636	L/F	Ctc/Ttc	-1	-
Chr2_supercontig_000000225	2479354	C	T	30/59	19/46	25/50	25/51	missense_variant	MODERATE	-	ENSSHAG00000017038	ENSSHAT00000020244	protein_coding	10/14	-	1835	1822	608	E/K	Gaa/Aaa	-1	-
Chr2_supercontig_000000228	63490	A	C	32/73	30/57	34/66	26/65	missense_variant	MODERATE	MTDH	ENSSHAG00000000065	ENSSHAT00000000073	protein_coding	12/13	-	1412	1276	426	T/P	Act/Cct	1	HGNC:29608
Chr2_supercontig_000000236	1915436	T	C	34/60	25/50	18/46	27/52	missense_variant	MODERATE	TMEM74	ENSSHAG00000015777	ENSSHAT00000018739	protein_coding	1/1	-	680	680	227	K/R	aAg/aGg	-1	HGNC:26409
Chr2_supercontig_000000238	92596	C	A	37/76	44/75	71/71	80/80	missense_variant	MODERATE	PKHD1L1	ENSSHAG00000003094	ENSSHAT00000003559	protein_coding	19/78	-	1864	1864	622	H/N	Cac/Aac	1	HGNC:20313
Chr2_supercontig_000000238	184904	G	A	38/93	42/87	77/77	66/66	missense_variant	MODERATE	PKHD1L1	ENSSHAG00000003094	ENSSHAT00000003559	protein_coding	65/78	-	10468	10468	3490	V/I	Gtt/Att	1	HGNC:20313
Chr2_supercontig_000000246	64175	T	C	84/84	50/50	33/66	30/53	missense_variant	MODERATE	-	ENSSHAG00000003459	ENSSHAT00000003967	protein_coding	1/1	-	737	737	246	N/S	aAc/aGc	-1	-
Chr2_supercontig_000000255	1169549	G	C	42/89	30/53	25/58	22/61	missense_variant	MODERATE	PHF20L1	ENSSHAG00000012913	ENSSHAT00000015260	protein_coding	7/20	-	773	736	246	V/L	Gtt/Ctt	1	HGNC:24280
Chr2_supercontig_000000255	1355017	T	C	27/43	25/43	20/41	19/46	missense_variant	MODERATE	TG	ENSSHAG00000013480	ENSSHAT00000015953	protein_coding	26/43	-	5177	5177	1726	I/T	aTt/aCt	1	HGNC:11764
Chr2_supercontig_000000257	452846	TGGGA	T	75/125	74/115	52/126	53/131	frameshift_variant	HIGH	-	ENSSHAG00000008688	ENSSHAT00000010133	protein_coding	2/3	-	606-609	562-565	188-189	SH/X	TCCCac/ac	-1	-
Chr2_supercontig_000000257	454045	G	A	31/101	41/98	52/116	48/116	missense_variant	MODERATE	-	ENSSHAG00000008688	ENSSHAT00000010133	protein_coding	1/3	-	202	158	53	S/F	tCc/tTc	-1	-
Chr2_supercontig_000000260	764733	T	C	64/65	46/46	44/44	48/50	missense_variant	MODERATE	-	ENSSHAG00000010892	ENSSHAT00000012832	protein_coding	1/1	-	209	209	70	L/P	cTt/cCt	1	-
Chr2_supercontig_000000263	104980	T	C	69/69	57/58	26/47	38/66	missense_variant	MODERATE	SLC44A2	ENSSHAG00000004341	ENSSHAT00000005004	protein_coding	15/22	-	1252	1252	418	M/V	Atg/Gtg	-1	HGNC:17292
Chr2_supercontig_000000263	337953	T	C	34/67	37/63	22/42	28/63	missense_variant	MODERATE	TYK2	ENSSHAG00000007617	ENSSHAT00000008870	protein_coding	5/23	-	643	643	215	C/R	Tgt/Cgt	1	HGNC:12440
Chr2_supercontig_000000263	417825	T	C	25/48	34/61	20/34	20/41	missense_variant	MODERATE	-	ENSSHAG00000008402	ENSSHAT00000009792	protein_coding	2/4	-	184	184	62	I/V	Ata/Gta	-1	-
Chr2_supercontig_000000263	1504947	G	A	44/86	60/108	31/60	40/69	missense_variant	MODERATE	-	ENSSHAG00000014520	ENSSHAT00000017225	protein_coding	2/5	-	205	205	69	V/M	Gtg/Atg	1	-
Chr2_supercontig_000000263	1505648	A	G	59/87	57/78	45/61	35/45	missense_variant	MODERATE	-	ENSSHAG00000014520	ENSSHAT00000017225	protein_coding	3/5	-	307	307	103	M/V	Atg/Gtg	1	-
Chr2_supercontig_000000264	55742	T	C	30/64	23/56	58/58	47/47	missense_variant	MODERATE	MAPK15	ENSSHAG00000002851	ENSSHAT00000003268	protein_coding	15/15	-	1745	1543	515	C/R	Tgt/Cgt	1	HGNC:24667
Chr2_supercontig_000000264	496938	G	T	46/46	33/33	33/33	43/43	missense_variant	MODERATE	PLEC	ENSSHAG00000009020	ENSSHAT00000010543	protein_coding	33/34	-	10739	10739	3580	P/H	cCc/cAc	-1	HGNC:9069
Chr2_supercontig_000000266	240051	T	C	65/65	57/57	49/49	46/47	missense_variant	MODERATE	CPSF1	ENSSHAG00000006500	ENSSHAT00000007542	protein_coding	20/37	-	2201	2171	724	Q/R	cAg/cGg	-1	HGNC:2324
Chr2_supercontig_000000266	452003	G	C	37/39	33/33	25/25	26/27	missense_variant	MODERATE	KIFC2	ENSSHAG00000008609	ENSSHAT00000010032	protein_coding	17/18	-	2748	2093	698	G/A	gGc/gCc	1	HGNC:29530
Chr2_supercontig_000000266	645975	G	T	35/35	30/30	25/26	24/26	missense_variant	MODERATE	GPT	ENSSHAG00000010134	ENSSHAT00000011901	protein_coding	6/12	-	751	704	235	G/V	gGc/gTc	1	HGNC:4552
Chr2_supercontig_000000266	646004	C	A	30/30	27/27	34/34	18/21	missense_variant	MODERATE	GPT	ENSSHAG00000010134	ENSSHAT00000011901	protein_coding	6/12	-	780	733	245	P/T	Cca/Aca	1	HGNC:4552
Chr2_supercontig_000000267	380875	T	A	55/55	50/50	24/24	45/45	missense_variant	MODERATE	NAPRT	ENSSHAG00000008017	ENSSHAT00000009342	protein_coding	11/12	-	1337	1337	446	L/Q	cTg/cAg	1	HGNC:30450
Chr2_supercontig_000000267	404336	C	T	32/69	32/69	19/49	28/53	missense_variant	MODERATE	MROH6	ENSSHAG00000008292	ENSSHAT00000009668	protein_coding	1/14	-	221	221	74	P/L	cCc/cTc	1	HGNC:27814
Chr2_supercontig_000000267	404336	C	T	32/69	32/69	19/49	28/53	missense_variant	MODERATE	MROH6	ENSSHAG00000008292	ENSSHAT00000009668	protein_coding	1/14	-	221	221	74	P/L	cCc/cTc	1	HGNC:27814
Chr2_supercontig_000000267	424401	T	C	64/149	42/112	34/107	53/117	missense_variant	MODERATE	-	ENSSHAG00000008453	ENSSHAT00000009854	protein_coding	11/11	-	1744	1265	422	K/R	aAa/aGa	-1	-
Chr2_supercontig_000000267	424402	T	C	63/150	42/112	35/108	53/117	missense_variant	MODERATE	-	ENSSHAG00000008453	ENSSHAT00000009854	protein_coding	11/11	-	1743	1264	422	K/E	Aaa/Gaa	-1	-
Chr2_supercontig_000000267	424415	T	C	62/149	45/112	36/121	53/119	missense_variant	MODERATE	-	ENSSHAG00000008453	ENSSHAT00000009854	protein_coding	11/11	-	1730	1251	417	I/M	atA/atG	-1	-
Chr2_supercontig_000000267	424417	T	C	63/151	47/115	36/120	53/118	missense_variant	MODERATE	-	ENSSHAG00000008453	ENSSHAT00000009854	protein_coding	11/11	-	1728	1249	417	I/V	Ata/Gta	-1	-
Chr2_supercontig_000000267	424422	A	G	65/154	45/115	38/118	57/120	missense_variant	MODERATE	-	ENSSHAG00000008453	ENSSHAT00000009854	protein_coding	11/11	-	1723	1244	415	I/T	aTc/aCc	-1	-
Chr2_supercontig_000000267	424473	A	G	66/151	45/116	39/120	61/126	missense_variant	MODERATE	-	ENSSHAG00000008453	ENSSHAT00000009854	protein_coding	11/11	-	1672	1193	398	F/S	tTc/tCc	-1	-
Chr2_supercontig_000000267	434178	C	T	28/116	23/76	22/83	18/88	missense_variant	MODERATE	-	ENSSHAG00000008453	ENSSHAT00000009854	protein_coding	8/11	-	1324	845	282	R/Q	cGg/cAg	-1	-
Chr2_supercontig_000000267	434208	T	C	37/125	30/85	30/88	17/95	missense_variant	MODERATE	-	ENSSHAG00000008453	ENSSHAT00000009854	protein_coding	8/11	-	1294	815	272	N/S	aAc/aGc	-1	-
Chr2_supercontig_000000267	434215	C	T	37/122	29/85	31/94	17/95	missense_variant	MODERATE	-	ENSSHAG00000008453	ENSSHAT00000009854	protein_coding	8/11	-	1287	808	270	E/K	Gaa/Aaa	-1	-
Chr2_supercontig_000000267	434218	C	T	38/121	27/82	31/94	19/96	missense_variant	MODERATE	-	ENSSHAG00000008453	ENSSHAT00000009854	protein_coding	8/11	-	1284	805	269	E/K	Gaa/Aaa	-1	-
Chr2_supercontig_000000269	64116	C	A	38/42	37/42	34/36	44/52	missense_variant	MODERATE	MATK	ENSSHAG00000003362	ENSSHAT00000003856	protein_coding	9/13	-	1139	770	257	G/V	gGc/gTc	-1	HGNC:6906
Chr2_supercontig_000000271	1109459	C	T	38/121	27/87	32/101	19/94	missense_variant	MODERATE	-	ENSSHAG00000012703	ENSSHAT00000015014	protein_coding	9/23	-	958	958	320	A/T	Gca/Aca	-1	-
Chr2_supercontig_000000272	758598	T	C	34/76	42/77	31/67	38/69	missense_variant	MODERATE	-	ENSSHAG00000010846	ENSSHAT00000012778	protein_coding	8/10	-	1309	1013	338	N/S	aAc/aGc	-1	-
Chr2_supercontig_000000272	758613	T	C	38/83	45/80	28/64	36/72	missense_variant	MODERATE	-	ENSSHAG00000010846	ENSSHAT00000012778	protein_coding	8/10	-	1294	998	333	Q/R	cAg/cGg	-1	-
Chr2_supercontig_000000272	761331	C	T	58/107	50/108	40/92	41/87	missense_variant	MODERATE	-	ENSSHAG00000010846	ENSSHAT00000012778	protein_coding	3/10	-	729	433	145	D/N	Gat/Aat	-1	-
Chr2_supercontig_000000273	75003	G	T	42/42	29/30	39/39	41/41	missense_variant	MODERATE	-	ENSSHAG00000003735	ENSSHAT00000004283	protein_coding	3/6	-	368	368	123	G/V	gGc/gTc	1	-
Chr2_supercontig_000000274	1042300	T	C	84/84	65/65	69/69	72/72	missense_variant	MODERATE	-	ENSSHAG00000012496	ENSSHAT00000014762	protein_coding	1/8	-	53	53	18	V/A	gTg/gCg	1	-
Chr2_supercontig_000000278	4662	C	A	121/186	67/121	65/117	82/131	missense_variant	MODERATE	-	ENSSHAG00000000890	ENSSHAT00000001007	protein_coding	1/1	-	859	859	287	V/L	Gtg/Ttg	-1	-
Chr2_supercontig_000000278	4683	G	A	131/203	76/131	74/131	89/150	missense_variant	MODERATE	-	ENSSHAG00000000890	ENSSHAT00000001007	protein_coding	1/1	-	838	838	280	R/W	Cgg/Tgg	-1	-
Chr2_supercontig_000000278	4806	T	C	81/200	58/165	72/197	65/180	missense_variant	MODERATE	-	ENSSHAG00000000890	ENSSHAT00000001007	protein_coding	1/1	-	715	715	239	I/V	Ata/Gta	-1	-
Chr2_supercontig_000000278	4887	T	C	155/189	114/137	132/172	123/155	missense_variant	MODERATE	-	ENSSHAG00000000890	ENSSHAT00000001007	protein_coding	1/1	-	634	634	212	I/V	Att/Gtt	-1	-
Chr2_supercontig_000000278	4910	T	A	117/192	87/153	94/154	87/156	missense_variant	MODERATE	-	ENSSHAG00000000890	ENSSHAT00000001007	protein_coding	1/1	-	611	611	204	H/L	cAt/cTt	-1	-
Chr2_supercontig_000000278	4948	T	A	146/191	112/146	107/145	115/158	missense_variant	MODERATE	-	ENSSHAG00000000890	ENSSHAT00000001007	protein_coding	1/1	-	573	573	191	E/D	gaA/gaT	-1	-
Chr2_supercontig_000000278	4968	T	C	75/203	63/163	45/142	64/157	missense_variant	MODERATE	-	ENSSHAG00000000890	ENSSHAT00000001007	protein_coding	1/1	-	553	553	185	I/V	Att/Gtt	-1	-
Chr2_supercontig_000000278	4979	G	T	75/213	68/172	47/144	69/170	missense_variant	MODERATE	-	ENSSHAG00000000890	ENSSHAT00000001007	protein_coding	1/1	-	542	542	181	T/K	aCa/aAa	-1	-
Chr2_supercontig_000000278	5015	A	G	74/219	60/180	54/137	48/170	missense_variant	MODERATE	-	ENSSHAG00000000890	ENSSHAT00000001007	protein_coding	1/1	-	506	506	169	L/P	cTc/cCc	-1	-
Chr2_supercontig_000000278	5019	C	T	139/221	108/182	94/137	97/170	missense_variant	MODERATE	-	ENSSHAG00000000890	ENSSHAT00000001007	protein_coding	1/1	-	502	502	168	V/I	Gtt/Att	-1	-
Chr2_supercontig_000000278	5048	A	G	73/239	65/171	57/152	52/176	missense_variant	MODERATE	-	ENSSHAG00000000890	ENSSHAT00000001007	protein_coding	1/1	-	473	473	158	M/T	aTg/aCg	-1	-
Chr2_supercontig_000000278	5142	A	T	136/218	120/184	121/183	110/182	missense_variant	MODERATE	-	ENSSHAG00000000890	ENSSHAT00000001007	protein_coding	1/1	-	379	379	127	S/T	Tct/Act	-1	-
Chr2_supercontig_000000278	5153	T	G	129/205	113/179	113/177	111/181	missense_variant	MODERATE	-	ENSSHAG00000000890	ENSSHAT00000001007	protein_coding	1/1	-	368	368	123	N/T	aAt/aCt	-1	-
Chr2_supercontig_000000278	5170	C	A	122/205	114/193	106/183	113/183	missense_variant	MODERATE	-	ENSSHAG00000000890	ENSSHAT00000001007	protein_coding	1/1	-	351	351	117	M/I	atG/atT	-1	-
Chr2_supercontig_000000278	5173	C	T	127/209	118/201	105/183	114/184	missense_variant	MODERATE	-	ENSSHAG00000000890	ENSSHAT00000001007	protein_coding	1/1	-	348	348	116	M/I	atG/atA	-1	-
Chr2_supercontig_000000278	5216	C	A	158/220	144/197	130/178	137/202	missense_variant	MODERATE	-	ENSSHAG00000000890	ENSSHAT00000001007	protein_coding	1/1	-	305	305	102	G/V	gGt/gTt	-1	-
Chr2_supercontig_000000278	5290	C	A	99/224	80/203	75/170	63/184	missense_variant	MODERATE	-	ENSSHAG00000000890	ENSSHAT00000001007	protein_coding	1/1	-	231	231	77	L/F	ttG/ttT	-1	-
Chr2_supercontig_000000278	5463	T	C	106/198	86/147	81/140	88/172	missense_variant	MODERATE	-	ENSSHAG00000000890	ENSSHAT00000001007	protein_coding	1/1	-	58	58	20	M/V	Atg/Gtg	-1	-
Chr2_supercontig_000000278	5489	C	T	101/178	69/144	65/121	96/154	missense_variant	MODERATE	-	ENSSHAG00000000890	ENSSHAT00000001007	protein_coding	1/1	-	32	32	11	C/Y	tGc/tAc	-1	-
Chr2_supercontig_000000279	418038	G	C	46/46	37/37	32/32	33/33	missense_variant	MODERATE	KLHL26	ENSSHAG00000008083	ENSSHAT00000009426	protein_coding	3/3	-	1197	972	324	R/S	agG/agC	1	HGNC:25623
Chr2_supercontig_000000279	1962189	T	C	32/32	27/27	13/33	11/23	missense_variant	MODERATE	-	ENSSHAG00000015892	ENSSHAT00000018875	protein_coding	2/7	-	244	244	82	R/G	Aga/Gga	-1	-
Chr2_supercontig_000000280	394998	T	C	56/56	47/47	41/42	44/44	missense_variant	MODERATE	MKNK2	ENSSHAG00000008148	ENSSHAT00000009498	protein_coding	7/10	-	625	625	209	K/E	Aaa/Gaa	-1	HGNC:7111
Chr2_supercontig_000000280	899314	A	G	93/93	68/68	28/59	45/75	missense_variant	MODERATE	-	ENSSHAG00000011677	ENSSHAT00000013775	protein_coding	7/8	-	571	571	191	T/A	Act/Gct	1	-
Chr2_supercontig_000000285	720903	C	G	36/148	28/123	33/108	35/104	missense_variant	MODERATE	-	ENSSHAG00000010407	ENSSHAT00000012245	protein_coding	9/47	-	2980	2980	994	E/Q	Gag/Cag	-1	-
Chr2_supercontig_000000285	720912	T	C	29/138	21/116	26/105	30/102	missense_variant	MODERATE	-	ENSSHAG00000010407	ENSSHAT00000012245	protein_coding	9/47	-	2971	2971	991	R/G	Aga/Gga	-1	-
Chr2_supercontig_000000285	720914	G	A	28/140	21/116	27/105	31/103	missense_variant	MODERATE	-	ENSSHAG00000010407	ENSSHAT00000012245	protein_coding	9/47	-	2969	2969	990	T/I	aCa/aTa	-1	-
Chr2_supercontig_000000285	720915	T	A	27/140	21/116	27/104	31/104	missense_variant	MODERATE	-	ENSSHAG00000010407	ENSSHAT00000012245	protein_coding	9/47	-	2968	2968	990	T/S	Aca/Tca	-1	-
Chr2_supercontig_000000285	720917	G	T	28/144	20/117	27/104	31/103	stop_gained	HIGH	-	ENSSHAG00000010407	ENSSHAT00000012245	protein_coding	9/47	-	2966	2966	989	S/*	tCg/tAg	-1	-
Chr2_supercontig_000000285	720921	T	G	28/151	21/114	26/106	31/103	missense_variant	MODERATE	-	ENSSHAG00000010407	ENSSHAT00000012245	protein_coding	9/47	-	2962	2962	988	T/P	Aca/Cca	-1	-
Chr2_supercontig_000000285	720935	G	T	36/159	23/116	26/112	37/113	missense_variant	MODERATE	-	ENSSHAG00000010407	ENSSHAT00000012245	protein_coding	9/47	-	2948	2948	983	A/E	gCa/gAa	-1	-
Chr2_supercontig_000000285	720941	C	G	34/158	22/116	27/113	36/114	missense_variant	MODERATE	-	ENSSHAG00000010407	ENSSHAT00000012245	protein_coding	9/47	-	2942	2942	981	R/T	aGa/aCa	-1	-
Chr2_supercontig_000000285	720945	C	A	34/153	19/114	27/107	34/112	missense_variant	MODERATE	-	ENSSHAG00000010407	ENSSHAT00000012245	protein_coding	9/47	-	2938	2938	980	G/W	Ggg/Tgg	-1	-
Chr2_supercontig_000000285	720950	G	A	32/161	19/113	22/109	33/105	missense_variant	MODERATE	-	ENSSHAG00000010407	ENSSHAT00000012245	protein_coding	9/47	-	2933	2933	978	T/I	aCc/aTc	-1	-
Chr2_supercontig_000000285	720996	T	C	28/142	19/111	22/107	27/103	missense_variant	MODERATE	-	ENSSHAG00000010407	ENSSHAT00000012245	protein_coding	9/47	-	2887	2887	963	R/G	Agg/Ggg	-1	-
Chr2_supercontig_000000285	721159	CA	C	165/191	149/169	106/130	127/140	frameshift_variant	HIGH	-	ENSSHAG00000010407	ENSSHAT00000012245	protein_coding	9/47	-	2723	2723	908	L/X	tTg/tg	-1	-
Chr2_supercontig_000000285	721161	AG	A	165/194	149/170	106/132	127/142	frameshift_variant	HIGH	-	ENSSHAG00000010407	ENSSHAT00000012245	protein_coding	9/47	-	2721	2721	907	P/X	ccC/cc	-1	-
Chr2_supercontig_000000285	721210	C	A	43/189	33/167	25/137	31/146	missense_variant	MODERATE	-	ENSSHAG00000010407	ENSSHAT00000012245	protein_coding	8/47	-	2677	2677	893	A/S	Gct/Tct	-1	-
Chr2_supercontig_000000285	721447	T	A	56/190	48/165	43/150	42/171	missense_variant	MODERATE	-	ENSSHAG00000010407	ENSSHAT00000012245	protein_coding	8/47	-	2440	2440	814	T/S	Acc/Tcc	-1	-
Chr2_supercontig_000000285	721481	G	C	51/202	43/152	42/151	29/165	missense_variant	MODERATE	-	ENSSHAG00000010407	ENSSHAT00000012245	protein_coding	8/47	-	2406	2406	802	N/K	aaC/aaG	-1	-
Chr2_supercontig_000000285	721570	G	A	51/226	40/152	45/170	55/186	missense_variant	MODERATE	-	ENSSHAG00000010407	ENSSHAT00000012245	protein_coding	8/47	-	2317	2317	773	R/W	Cgg/Tgg	-1	-
Chr2_supercontig_000000285	721671	T	G	96/207	68/153	74/179	80/185	missense_variant	MODERATE	-	ENSSHAG00000010407	ENSSHAT00000012245	protein_coding	8/47	-	2216	2216	739	E/A	gAg/gCg	-1	-
Chr2_supercontig_000000285	721761	C	A	58/216	28/139	41/187	45/175	missense_variant	MODERATE	-	ENSSHAG00000010407	ENSSHAT00000012245	protein_coding	8/47	-	2126	2126	709	S/I	aGc/aTc	-1	-
Chr2_supercontig_000000285	721890	G	A	55/195	45/134	38/138	52/162	missense_variant	MODERATE	-	ENSSHAG00000010407	ENSSHAT00000012245	protein_coding	8/47	-	1997	1997	666	A/V	gCc/gTc	-1	-
Chr2_supercontig_000000285	721929	C	G	39/159	26/113	31/130	35/129	missense_variant	MODERATE	-	ENSSHAG00000010407	ENSSHAT00000012245	protein_coding	8/47	-	1958	1958	653	S/T	aGc/aCc	-1	-
Chr2_supercontig_000000285	721960	C	T	31/152	21/108	26/127	30/136	missense_variant	MODERATE	-	ENSSHAG00000010407	ENSSHAT00000012245	protein_coding	8/47	-	1927	1927	643	G/R	Gga/Aga	-1	-
Chr2_supercontig_000000285	723121	G	A	34/80	24/77	30/79	36/77	missense_variant	MODERATE	-	ENSSHAG00000010407	ENSSHAT00000012245	protein_coding	7/47	-	1765	1765	589	L/F	Ctt/Ttt	-1	-
Chr2_supercontig_000000285	724353	A	G	102/133	70/97	76/111	92/130	missense_variant	MODERATE	-	ENSSHAG00000010407	ENSSHAT00000012245	protein_coding	6/47	-	1217	1217	406	V/A	gTt/gCt	-1	-
Chr2_supercontig_000000285	724365	G	A	93/131	63/88	66/97	85/127	missense_variant	MODERATE	-	ENSSHAG00000010407	ENSSHAT00000012245	protein_coding	6/47	-	1205	1205	402	T/I	aCa/aTa	-1	-
Chr2_supercontig_000000285	724375	C	A	31/126	23/86	26/94	35/124	missense_variant	MODERATE	-	ENSSHAG00000010407	ENSSHAT00000012245	protein_coding	6/47	-	1195	1195	399	V/L	Gtg/Ttg	-1	-
Chr2_supercontig_000000285	725036	G	T	34/123	16/103	25/108	23/116	missense_variant	MODERATE	-	ENSSHAG00000010407	ENSSHAT00000012245	protein_coding	5/47	-	1103	1103	368	P/Q	cCa/cAa	-1	-
Chr2_supercontig_000000285	725084	G	A	45/146	28/103	32/122	31/127	missense_variant	MODERATE	-	ENSSHAG00000010407	ENSSHAT00000012245	protein_coding	5/47	-	1055	1055	352	T/I	aCt/aTt	-1	-
Chr2_supercontig_000000285	725096	T	G	46/149	27/103	33/127	30/123	missense_variant	MODERATE	-	ENSSHAG00000010407	ENSSHAT00000012245	protein_coding	5/47	-	1043	1043	348	H/P	cAc/cCc	-1	-
Chr2_supercontig_000000285	725135	G	A	106/152	91/126	91/123	91/123	missense_variant	MODERATE	-	ENSSHAG00000010407	ENSSHAT00000012245	protein_coding	5/47	-	1004	1004	335	T/I	aCa/aTa	-1	-
Chr2_supercontig_000000285	725150	T	G	40/151	33/124	31/116	29/114	missense_variant	MODERATE	-	ENSSHAG00000010407	ENSSHAT00000012245	protein_coding	5/47	-	989	989	330	N/T	aAc/aCc	-1	-
Chr2_supercontig_000000285	725165	A	G	118/155	97/131	85/120	83/115	missense_variant	MODERATE	-	ENSSHAG00000010407	ENSSHAT00000012245	protein_coding	5/47	-	974	974	325	I/T	aTt/aCt	-1	-
Chr2_supercontig_000000285	725189	G	A	24/154	27/137	27/111	27/109	missense_variant	MODERATE	-	ENSSHAG00000010407	ENSSHAT00000012245	protein_coding	5/47	-	950	950	317	S/F	tCc/tTc	-1	-
Chr2_supercontig_000000285	725193	T	C	23/154	27/134	27/113	24/106	missense_variant	MODERATE	-	ENSSHAG00000010407	ENSSHAT00000012245	protein_coding	5/47	-	946	946	316	R/G	Agg/Ggg	-1	-
Chr2_supercontig_000000285	725212	T	A	20/130	25/134	23/107	20/97	splice_acceptor_variant	HIGH	-	ENSSHAG00000010407	ENSSHAT00000012245	protein_coding	-	4/46	-	-	-	-	-	-1	-
Chr2_supercontig_000000285	725516	G	A	15/133	12/92	23/108	11/106	missense_variant	MODERATE	-	ENSSHAG00000010407	ENSSHAT00000012245	protein_coding	4/47	-	716	716	239	P/L	cCa/cTa	-1	-
Chr2_supercontig_000000285	725520	A	G	15/137	12/90	22/108	11/112	missense_variant	MODERATE	-	ENSSHAG00000010407	ENSSHAT00000012245	protein_coding	4/47	-	712	712	238	S/P	Tcc/Ccc	-1	-
Chr2_supercontig_000000285	725522	C	T	14/134	12/92	22/108	11/113	missense_variant	MODERATE	-	ENSSHAG00000010407	ENSSHAT00000012245	protein_coding	4/47	-	710	710	237	S/N	aGc/aAc	-1	-
Chr2_supercontig_000000285	726663	G	T	34/170	21/115	28/137	26/159	missense_variant	MODERATE	-	ENSSHAG00000010407	ENSSHAT00000012245	protein_coding	2/47	-	401	401	134	S/Y	tCc/tAc	-1	-
Chr2_supercontig_000000287	31922	C	T	39/40	46/46	35/36	37/39	missense_variant	MODERATE	PNPLA6	ENSSHAG00000000066	ENSSHAT00000000074	protein_coding	3/31	-	266	266	89	R/Q	cGg/cAg	-1	HGNC:16268
Chr2_supercontig_000000291	1955354	T	C	22/54	33/57	17/42	24/52	missense_variant	MODERATE	RIMBP2	ENSSHAG00000015685	ENSSHAT00000018627	protein_coding	9/19	-	1997	1997	666	L/P	cTg/cCg	1	HGNC:30339
Chr2_supercontig_000000299	54522	C	A	84/84	83/84	32/67	42/72	missense_variant,splice_region_variant	MODERATE	NWD1	ENSSHAG00000001246	ENSSHAT00000001415	protein_coding	11/18	-	2993	2993	998	T/K	aCg/aAg	1	HGNC:27619
Chr2_supercontig_000000300	599599	T	C	52/52	38/38	33/53	27/54	missense_variant	MODERATE	CUX2	ENSSHAG00000009458	ENSSHAT00000011067	protein_coding	3/20	-	295	295	99	T/A	Act/Gct	-1	HGNC:19347
Chr2_supercontig_000000302	1812759	C	A	38/38	25/25	32/32	23/23	missense_variant	MODERATE	ACADS	ENSSHAG00000015491	ENSSHAT00000018396	protein_coding	7/9	-	905	905	302	R/L	cGg/cTg	-1	HGNC:90
Chr2_supercontig_000000305	1051263	A	G	80/80	49/49	25/56	28/64	missense_variant	MODERATE	SSH1	ENSSHAG00000012485	ENSSHAT00000014747	protein_coding	5/19	-	428	428	143	H/R	cAt/cGt	1	HGNC:30579
Chr2_supercontig_000000306	345341	C	A	35/88	40/77	41/88	45/94	missense_variant	MODERATE	-	ENSSHAG00000007707	ENSSHAT00000008974	protein_coding	2/2	-	578	578	193	R/L	cGt/cTt	-1	-
Chr2_supercontig_000000306	345752	A	G	47/104	53/97	47/87	40/104	missense_variant	MODERATE	-	ENSSHAG00000007707	ENSSHAT00000008974	protein_coding	2/2	-	167	167	56	V/A	gTa/gCa	-1	-
Chr2_supercontig_000000306	345758	G	A	50/108	49/97	46/89	41/102	missense_variant	MODERATE	-	ENSSHAG00000007707	ENSSHAT00000008974	protein_coding	2/2	-	161	161	54	T/I	aCc/aTc	-1	-
Chr2_supercontig_000000306	345779	A	G	51/113	52/103	50/86	50/108	missense_variant	MODERATE	-	ENSSHAG00000007707	ENSSHAT00000008974	protein_coding	2/2	-	140	140	47	L/S	tTg/tCg	-1	-
Chr2_supercontig_000000306	345835	C	A	64/116	43/96	43/95	56/109	missense_variant	MODERATE	-	ENSSHAG00000007707	ENSSHAT00000008974	protein_coding	2/2	-	84	84	28	E/D	gaG/gaT	-1	-
Chr2_supercontig_000000306	345864	G	A	65/124	39/82	42/91	55/103	missense_variant	MODERATE	-	ENSSHAG00000007707	ENSSHAT00000008974	protein_coding	2/2	-	55	55	19	P/S	Cct/Tct	-1	-
Chr2_supercontig_000000310	3732908	G	A	36/38	63/64	50/51	38/39	missense_variant	MODERATE	GCN1	ENSSHAG00000018556	ENSSHAT00000022098	protein_coding	54/57	-	7454	7454	2485	P/L	cCg/cTg	-1	HGNC:4199
Chr2_supercontig_000000312	284199	G	C	50/52	45/46	36/37	39/39	missense_variant	MODERATE	GIT2	ENSSHAG00000006850	ENSSHAT00000007956	protein_coding	15/22	-	1466	1409	470	G/A	gGc/gCc	1	HGNC:4273
Chr2_supercontig_000000312	761894	G	C	32/32	26/26	18/20	28/28	missense_variant	MODERATE	MVK	ENSSHAG00000010869	ENSSHAT00000012807	protein_coding	10/11	-	1726	1012	338	P/A	Ccc/Gcc	-1	HGNC:7530
Chr2_supercontig_000000312	765612	G	A	31/32	37/37	18/25	17/34	missense_variant	MODERATE	MVK	ENSSHAG00000010869	ENSSHAT00000012807	protein_coding	9/11	-	1568	854	285	A/V	gCg/gTg	-1	HGNC:7530
Chr2_supercontig_000000312	786837	T	C	47/48	32/32	17/29	16/41	missense_variant	MODERATE	MMAB	ENSSHAG00000010980	ENSSHAT00000012940	protein_coding	8/9	-	647	647	216	M/T	aTg/aCg	1	HGNC:19331
Chr2_supercontig_000000317	152981	G	T	17/40	16/42	29/66	32/74	missense_variant	MODERATE	-	ENSSHAG00000005347	ENSSHAT00000006199	protein_coding	1/2	-	17	17	6	C/F	tGc/tTc	1	-
Chr2_supercontig_000000317	153002	G	T	12/41	11/40	16/61	20/71	missense_variant	MODERATE	-	ENSSHAG00000005347	ENSSHAT00000006199	protein_coding	1/2	-	38	38	13	W/L	tGg/tTg	1	-
Chr2_supercontig_000000317	153003	G	T	12/41	11/41	16/61	21/71	missense_variant	MODERATE	-	ENSSHAG00000005347	ENSSHAT00000006199	protein_coding	1/2	-	39	39	13	W/C	tgG/tgT	1	-
Chr2_supercontig_000000317	153004	G	A	12/41	11/40	16/62	20/72	missense_variant	MODERATE	-	ENSSHAG00000005347	ENSSHAT00000006199	protein_coding	1/2	-	40	40	14	V/M	Gtg/Atg	1	-
Chr2_supercontig_000000317	153013	A	G	12/42	11/39	16/65	20/75	missense_variant	MODERATE	-	ENSSHAG00000005347	ENSSHAT00000006199	protein_coding	1/2	-	49	49	17	R/G	Aga/Gga	1	-
Chr2_supercontig_000000317	153019	A	AC	10/46	9/40	16/69	20/76	frameshift_variant	HIGH	-	ENSSHAG00000005347	ENSSHAT00000006199	protein_coding	1/2	-	55-56	55-56	19	T/TX	acc/aCcc	1	-
Chr2_supercontig_000000317	153024	GC	G	10/44	9/36	16/63	20/74	frameshift_variant	HIGH	-	ENSSHAG00000005347	ENSSHAT00000006199	protein_coding	1/2	-	61	61	21	L/X	Cta/ta	1	-
Chr2_supercontig_000000318	13308	T	C	65/66	68/69	73/73	66/66	missense_variant	MODERATE	-	ENSSHAG00000001133	ENSSHAT00000001285	protein_coding	12/12	-	2296	2233	745	T/A	Acc/Gcc	-1	-
Chr2_supercontig_000000321	1626762	T	C	81/81	44/44	24/61	27/66	missense_variant	MODERATE	-	ENSSHAG00000014911	ENSSHAT00000017698	protein_coding	1/5	-	37	37	13	N/D	Aat/Gat	-1	-
Chr2_supercontig_000000329	189956	G	A	60/60	59/59	28/51	35/60	missense_variant	MODERATE	MYO15A	ENSSHAG00000005840	ENSSHAT00000006768	protein_coding	69/70	-	10466	10466	3489	T/M	aCg/aTg	-1	HGNC:7594
Chr2_supercontig_000000329	305719	C	G	78/78	49/49	31/54	23/49	missense_variant	MODERATE	MYO15A	ENSSHAG00000005840	ENSSHAT00000006768	protein_coding	3/70	-	3517	3517	1173	E/Q	Gag/Cag	-1	HGNC:7594
Chr2_supercontig_000000329	305868	C	T	47/47	48/48	18/43	26/52	missense_variant	MODERATE	MYO15A	ENSSHAG00000005840	ENSSHAT00000006768	protein_coding	3/70	-	3368	3368	1123	R/Q	cGa/cAa	-1	HGNC:7594
Chr2_supercontig_000000329	307588	T	C	62/62	41/41	19/47	17/34	missense_variant	MODERATE	MYO15A	ENSSHAG00000005840	ENSSHAT00000006768	protein_coding	2/70	-	1676	1676	559	H/R	cAc/cGc	-1	HGNC:7594
Chr2_supercontig_000000333	455871	G	A	85/85	60/60	65/65	56/56	missense_variant	MODERATE	-	ENSSHAG00000008692	ENSSHAT00000010137	protein_coding	7/7	-	956	956	319	R/H	cGc/cAc	1	-
Chr2_supercontig_000000353	3229132	T	C	27/64	19/55	15/32	36/56	missense_variant	MODERATE	ITPRIPL2	ENSSHAG00000018072	ENSSHAT00000021494	protein_coding	1/1	-	686	686	229	K/R	aAg/aGg	-1	HGNC:27257
Chr2_supercontig_000000359	599760	G	A	60/63	53/53	35/56	23/47	missense_variant	MODERATE	MICALL2	ENSSHAG00000009647	ENSSHAT00000011303	protein_coding	8/24	-	1557	1007	336	P/L	cCg/cTg	-1	HGNC:29672
Chr2_supercontig_000000359	852420	G	T	57/58	30/30	43/44	38/38	missense_variant	MODERATE	MAFK	ENSSHAG00000011447	ENSSHAT00000013498	protein_coding	2/2	-	251	251	84	G/V	gGg/gTg	1	HGNC:6782
Chr2_supercontig_000000359	2381447	T	G	105/105	67/67	75/75	59/59	missense_variant	MODERATE	MAD1L1	ENSSHAG00000014585	ENSSHAT00000017304	protein_coding	3/13	-	568	127	43	K/Q	Aag/Cag	-1	HGNC:6762
Chr2_supercontig_000000359	2822029	T	A	68/69	51/51	31/54	35/62	missense_variant	MODERATE	-	ENSSHAG00000017567	ENSSHAT00000020880	protein_coding	8/11	-	1268	1268	423	H/L	cAt/cTt	-1	-
Chr2_supercontig_000000359	3089546	G	A	40/40	26/27	40/41	35/36	missense_variant	MODERATE	MED9	ENSSHAG00000017909	ENSSHAT00000021292	protein_coding	1/2	-	233	59	20	R/Q	cGg/cAg	1	HGNC:25487
Chr2_supercontig_000000359	3089548	C	G	40/40	26/27	40/41	34/35	missense_variant	MODERATE	MED9	ENSSHAG00000017909	ENSSHAT00000021292	protein_coding	1/2	-	235	61	21	P/A	Cct/Gct	1	HGNC:25487
Chr2_supercontig_000000359	3089549	C	A	40/40	26/27	41/41	33/35	missense_variant	MODERATE	MED9	ENSSHAG00000017909	ENSSHAT00000021292	protein_coding	1/2	-	236	62	21	P/H	cCt/cAt	1	HGNC:25487
Chr2_supercontig_000000361	455143	C	A	99/100	69/70	64/64	71/73	missense_variant,splice_region_variant	MODERATE	SDK1	ENSSHAG00000007883	ENSSHAT00000009177	protein_coding	33/64	-	2170	2170	724	R/S	Cgt/Agt	1	HGNC:19307
Chr2_supercontig_000000361	524975	A	G	86/86	68/68	70/70	58/61	missense_variant	MODERATE	SDK1	ENSSHAG00000007883	ENSSHAT00000009177	protein_coding	44/64	-	3386	3386	1129	N/S	aAt/aGt	1	HGNC:19307
Chr2_supercontig_000000362	407814	G	A	49/85	38/66	62/63	48/52	missense_variant	MODERATE	-	ENSSHAG00000008242	ENSSHAT00000009609	protein_coding	11/13	-	1249	1249	417	R/C	Cgc/Tgc	-1	-
Chr2_supercontig_000000363	428953	C	A	34/57	29/42	40/81	22/69	missense_variant	MODERATE	-	ENSSHAG00000008489	ENSSHAT00000009894	protein_coding	1/1	-	130	130	44	A/S	Gct/Tct	-1	-
Chr2_supercontig_000000363	428953	C	A	34/57	29/42	40/81	22/69	missense_variant	MODERATE	-	ENSSHAG00000008489	ENSSHAT00000009894	protein_coding	1/1	-	130	130	44	A/S	Gct/Tct	-1	-
Chr2_supercontig_000000364	750525	T	C	107/112	68/68	74/76	69/69	stop_lost	HIGH	ARPC1A	ENSSHAG00000010673	ENSSHAT00000012567	protein_coding	11/11	-	1195	1195	399	*/R	Tga/Cga	1	HGNC:703
Chr2_supercontig_000000365	50224	GTT	G	58/72	57/72	54/63	59/75	frameshift_variant	HIGH	DHRS7B	ENSSHAG00000002905	ENSSHAT00000003336	protein_coding	11/15	-	640-641	640-641	214	N/X	AAc/c	-1	HGNC:24547
Chr2_supercontig_000000366	430504	T	G	66/66	59/60	51/51	57/57	missense_variant	MODERATE	PRR14	ENSSHAG00000008455	ENSSHAT00000009856	protein_coding	13/14	-	1981	1738	580	F/V	Ttt/Gtt	1	HGNC:28458
Chr2_supercontig_000000366	3826747	G	A	80/80	58/58	40/70	18/62	missense_variant	MODERATE	TRPM6	ENSSHAG00000018492	ENSSHAT00000022016	protein_coding	27/40	-	4856	4658	1553	R/K	aGa/aAa	1	HGNC:17995
Chr2_supercontig_000000383	260415	A	G	46/88	23/52	36/72	32/77	missense_variant	MODERATE	-	ENSSHAG00000005536	ENSSHAT00000006416	protein_coding	5/31	-	521	521	174	I/T	aTt/aCt	-1	-
Chr2_supercontig_000000396	168817	T	A	43/86	27/54	54/54	60/60	missense_variant	MODERATE	PPL	ENSSHAG00000005158	ENSSHAT00000005968	protein_coding	7/22	-	1025	761	254	L/Q	cTg/cAg	1	HGNC:9273
Chr2_supercontig_000000396	183935	C	G	33/72	29/52	66/66	87/87	missense_variant	MODERATE	PPL	ENSSHAG00000005158	ENSSHAT00000005968	protein_coding	22/22	-	4798	4534	1512	Q/E	Caa/Gaa	1	HGNC:9273
Chr2_supercontig_000000397	39490	T	C	83/83	75/75	81/81	79/79	missense_variant	MODERATE	HMOX2	ENSSHAG00000002517	ENSSHAT00000002875	protein_coding	1/5	-	46	46	16	K/E	Aaa/Gaa	-1	HGNC:5014
Chr2_supercontig_000000398	1383813	GC	G	42/46	31/34	28/30	14/16	frameshift_variant	HIGH	NPR2	ENSSHAG00000013983	ENSSHAT00000016575	protein_coding	1/22	-	400	78	26	G/X	ggG/gg	-1	HGNC:7944
Chr2_supercontig_000000398	2390102	C	T	43/91	38/68	26/53	37/68	missense_variant	MODERATE	PHF24	ENSSHAG00000016850	ENSSHAT00000020011	protein_coding	6/9	-	1427	1004	335	S/N	aGt/aAt	-1	HGNC:29180
Chr2_supercontig_000000398	2540702	T	C	17/55	25/42	12/28	22/45	missense_variant	MODERATE	-	ENSSHAG00000017141	ENSSHAT00000020368	protein_coding	6/6	-	2906	2906	969	L/P	cTg/cCg	1	-
Chr2_supercontig_000000404	2865587	T	G	23/57	32/75	25/86	30/90	missense_variant	MODERATE	ANKS6	ENSSHAG00000017605	ENSSHAT00000020924	protein_coding	10/16	-	1837	1781	594	I/S	aTt/aGt	1	HGNC:26724
Chr2_supercontig_000000407	1287285	C	G	92/92	61/61	34/66	30/62	missense_variant	MODERATE	GRID2IP	ENSSHAG00000013473	ENSSHAT00000015944	protein_coding	12/20	-	1682	1240	414	L/V	Ctc/Gtc	1	HGNC:18464
Chr2_supercontig_000000408	92820	C	T	41/65	22/65	28/57	26/59	missense_variant,splice_region_variant	MODERATE	AQP8	ENSSHAG00000004092	ENSSHAT00000004706	protein_coding	4/6	-	742	386	129	A/V	gCg/gTg	1	HGNC:642
Chr2_supercontig_000000409	2659889	C	A	41/41	29/29	40/41	35/36	missense_variant	MODERATE	ZSCAN10	ENSSHAG00000017343	ENSSHAT00000020615	protein_coding	10/11	-	1571	1571	524	A/E	gCg/gAg	1	HGNC:12997
Chr2_supercontig_000000412	389168	C	A	40/40	38/38	41/42	38/39	missense_variant	MODERATE	PRR35	ENSSHAG00000008139	ENSSHAT00000009487	protein_coding	3/6	-	416	416	139	A/D	gCc/gAc	1	HGNC:14139
Chr2_supercontig_000000412	389449	C	G	47/47	35/35	43/43	45/46	missense_variant	MODERATE	PRR35	ENSSHAG00000008139	ENSSHAT00000009487	protein_coding	3/6	-	697	697	233	P/A	Cct/Gct	1	HGNC:14139
Chr2_supercontig_000000414	2336446	A	C	22/59	25/46	20/41	27/54	missense_variant	MODERATE	-	ENSSHAG00000016762	ENSSHAT00000019900	protein_coding	3/14	-	512	134	45	V/G	gTc/gGc	-1	-
Chr2_supercontig_000000421	632635	A	G	33/73	29/64	36/84	25/70	missense_variant	MODERATE	-	ENSSHAG00000010064	ENSSHAT00000011817	protein_coding	1/2	-	16	16	6	W/R	Tgg/Cgg	-1	-
Chr2_supercontig_000000430	1728063	G	A	53/97	29/68	33/68	36/92	missense_variant	MODERATE	FSD1L	ENSSHAG00000015134	ENSSHAT00000017971	protein_coding	6/13	-	416	416	139	S/N	aGt/aAt	1	HGNC:13753
Chr2_supercontig_000000438	751949	A	C	50/92	45/81	65/65	67/67	missense_variant	MODERATE	SETD2	ENSSHAG00000010781	ENSSHAT00000012702	protein_coding	2/21	-	2867	2867	956	H/P	cAc/cCc	1	HGNC:18420
Chr2_supercontig_000000439	712183	GC	G	18/56	14/38	12/38	22/68	frameshift_variant	HIGH	-	ENSSHAG00000010389	ENSSHAT00000012223	protein_coding	18/25	-	1609	1609	537	P/X	Ccc/cc	1	-
Chr2_supercontig_000000439	712269	TATCCTCC	T	20/62	13/50	11/37	31/69	frameshift_variant	HIGH	-	ENSSHAG00000010389	ENSSHAT00000012223	protein_coding	18/25	-	1695-1701	1695-1701	565-567	VSS/X	gtATCCTCC/gt	1	-
Chr2_supercontig_000000442	18750	C	T	93/126	46/68	58/83	55/78	missense_variant	MODERATE	-	ENSSHAG00000001842	ENSSHAT00000002094	protein_coding	1/1	-	1117	1117	373	V/M	Gtg/Atg	-1	-
Chr2_supercontig_000000442	18754	C	A	90/123	48/69	62/88	54/78	missense_variant	MODERATE	-	ENSSHAG00000001842	ENSSHAT00000002094	protein_coding	1/1	-	1113	1113	371	Q/H	caG/caT	-1	-
Chr2_supercontig_000000442	18788	C	T	77/109	52/75	60/90	58/86	missense_variant	MODERATE	-	ENSSHAG00000001842	ENSSHAT00000002094	protein_coding	1/1	-	1079	1079	360	R/K	aGg/aAg	-1	-
Chr2_supercontig_000000442	18857	A	C	43/80	53/83	51/80	48/74	missense_variant	MODERATE	-	ENSSHAG00000001842	ENSSHAT00000002094	protein_coding	1/1	-	1010	1010	337	I/S	aTt/aGt	-1	-
Chr2_supercontig_000000442	1398714	G	T	35/35	26/29	45/45	38/40	missense_variant	MODERATE	SLC25A20	ENSSHAG00000013878	ENSSHAT00000016449	protein_coding	1/9	-	116	116	39	P/H	cCc/cAc	-1	HGNC:1421
Chr2_supercontig_000000442	1566054	T	C	85/85	58/58	42/70	31/60	missense_variant	MODERATE	DALRD3	ENSSHAG00000014715	ENSSHAT00000017457	protein_coding	3/13	-	912	904	302	R/G	Aga/Gga	-1	HGNC:25536
Chr2_supercontig_000000442	1771286	G	T	42/42	41/41	35/35	22/22	missense_variant	MODERATE	LAMB2	ENSSHAG00000015322	ENSSHAT00000018195	protein_coding	12/33	-	1366	1366	456	P/T	Cca/Aca	-1	HGNC:6487
Chr2_supercontig_000000442	1771301	C	A	38/38	38/38	32/33	25/25	missense_variant	MODERATE	LAMB2	ENSSHAG00000015322	ENSSHAT00000018195	protein_coding	12/33	-	1351	1351	451	G/C	Ggt/Tgt	-1	HGNC:6487
Chr2_supercontig_000000442	3041472	C	G	45/46	28/28	11/30	10/31	missense_variant,splice_region_variant	MODERATE	UBA7	ENSSHAG00000017846	ENSSHAT00000021215	protein_coding	17/24	-	2375	2161	721	G/R	Gga/Cga	-1	HGNC:12471
Chr2_supercontig_000000442	3041811	G	A	49/49	25/25	11/29	12/36	missense_variant	MODERATE	UBA7	ENSSHAG00000017846	ENSSHAT00000021215	protein_coding	16/24	-	2148	1934	645	A/V	gCg/gTg	-1	HGNC:12471
Chr2_supercontig_000000442	3044987	C	T	72/72	58/58	33/65	21/49	missense_variant	MODERATE	UBA7	ENSSHAG00000017846	ENSSHAT00000021215	protein_coding	12/24	-	1671	1457	486	R/Q	cGg/cAg	-1	HGNC:12471
Chr2_supercontig_000000442	3047992	A	G	38/38	41/42	22/45	21/43	missense_variant	MODERATE	UBA7	ENSSHAG00000017846	ENSSHAT00000021215	protein_coding	8/24	-	1026	812	271	L/S	tTg/tCg	-1	HGNC:12471
Chr2_supercontig_000000442	3049122	C	T	62/62	36/36	23/47	20/50	missense_variant	MODERATE	UBA7	ENSSHAG00000017846	ENSSHAT00000021215	protein_coding	5/24	-	716	502	168	V/I	Gtc/Atc	-1	HGNC:12471
Chr2_supercontig_000000442	3049960	G	A	50/50	41/41	18/39	24/42	missense_variant	MODERATE	UBA7	ENSSHAG00000017846	ENSSHAT00000021215	protein_coding	3/24	-	495	281	94	P/L	cCc/cTc	-1	HGNC:12471
Chr2_supercontig_000000442	3227416	T	C	61/62	40/40	35/35	36/37	missense_variant	MODERATE	MST1R	ENSSHAG00000018037	ENSSHAT00000021452	protein_coding	1/20	-	991	797	266	K/R	aAg/aGg	-1	HGNC:7381
Chr2_supercontig_000000442	3227806	A	C	50/50	43/43	32/33	27/27	missense_variant	MODERATE	MST1R	ENSSHAG00000018037	ENSSHAT00000021452	protein_coding	1/20	-	601	407	136	L/R	cTa/cGa	-1	HGNC:7381
Chr2_supercontig_000000442	3622169	T	C	50/50	35/38	29/29	29/30	missense_variant	MODERATE	SEMA3F	ENSSHAG00000018418	ENSSHAT00000021926	protein_coding	12/18	-	1493	1444	482	F/L	Ttt/Ctt	1	HGNC:10728
Chr2_supercontig_000000442	4097976	C	A	57/57	38/38	23/41	25/49	missense_variant	MODERATE	CACNA2D2	ENSSHAG00000018759	ENSSHAT00000022350	protein_coding	11/37	-	1018	975	325	M/I	atG/atT	-1	HGNC:1400
Chr2_supercontig_000000445	3319479	T	A	64/66	42/42	43/43	36/36	missense_variant	MODERATE	PTPRG	ENSSHAG00000017902	ENSSHAT00000021283	protein_coding	10/28	-	1413	1390	464	S/T	Tcc/Acc	1	HGNC:9671
Chr2_supercontig_000000446	2695145	T	C	44/76	23/50	25/50	24/53	missense_variant	MODERATE	MAGI1	ENSSHAG00000017371	ENSSHAT00000020652	protein_coding	20/26	-	2137	2137	713	T/A	Aca/Gca	-1	HGNC:946
Chr2_supercontig_000000456	1995141	T	C	44/97	35/67	80/80	69/74	missense_variant	MODERATE	FANCD2	ENSSHAG00000016019	ENSSHAT00000019027	protein_coding	3/45	-	256	256	86	S/P	Tct/Cct	1	HGNC:3585
Chr2_supercontig_000000460	341772	G	C	82/82	46/47	34/65	30/62	missense_variant	MODERATE	FBLN2	ENSSHAG00000007657	ENSSHAT00000008915	protein_coding	1/17	-	1491	851	284	R/T	aGa/aCa	1	HGNC:3601
Chr2_supercontig_000000465	621275	A	AT	83/83	62/62	44/62	53/74	frameshift_variant	HIGH	CCT6A	ENSSHAG00000009975	ENSSHAT00000011705	protein_coding	2/4	-	698-699	698-699	233	D/DX	gac/gaTc	1	HGNC:1620
Chr2_supercontig_000000465	621296	TGAAAA	T	83/93	57/67	36/68	47/82	frameshift_variant	HIGH	CCT6A	ENSSHAG00000009975	ENSSHAT00000011705	protein_coding	2/4	-	720-724	720-724	240-242	LKR/LX	ctGAAAAga/ctga	1	HGNC:1620
Chr2_supercontig_000000465	621374	G	A	95/95	74/74	28/65	44/87	missense_variant	MODERATE	CCT6A	ENSSHAG00000009975	ENSSHAT00000011705	protein_coding	3/4	-	784	784	262	V/I	Gtt/Att	1	HGNC:1620
Chr2_supercontig_000000472	15044	TTC	T	76/90	59/71	73/88	70/86	frameshift_variant	HIGH	-	ENSSHAG00000001641	ENSSHAT00000001862	protein_coding	1/1	-	432-433	432-433	144-145	LL/LX	ctTCtt/cttt	1	-
Chr2_supercontig_000000480	2680543	T	C	50/50	39/39	28/28	21/21	missense_variant	MODERATE	BICD2	ENSSHAG00000017373	ENSSHAT00000020654	protein_coding	5/8	-	1121	1121	374	H/R	cAc/cGc	-1	HGNC:17208
Chr2_supercontig_000000493	170259	G	T	34/36	34/35	25/27	38/38	missense_variant	MODERATE	MORC2	ENSSHAG00000005019	ENSSHAT00000005801	protein_coding	12/27	-	1380	1004	335	G/V	gGc/gTc	1	HGNC:23573
Chr2_supercontig_000000493	170262	C	A	35/35	33/33	26/28	37/37	missense_variant	MODERATE	MORC2	ENSSHAG00000005019	ENSSHAT00000005801	protein_coding	12/27	-	1383	1007	336	P/Q	cCg/cAg	1	HGNC:23573
Chr2_supercontig_000000516	404289	G	T	91/200	67/130	67/138	71/159	missense_variant	MODERATE	-	ENSSHAG00000008046	ENSSHAT00000009378	protein_coding	5/36	-	409	409	137	H/N	Cat/Aat	-1	-
Chr2_supercontig_000000516	404296	C	T	109/198	62/128	73/140	88/155	missense_variant	MODERATE	-	ENSSHAG00000008046	ENSSHAT00000009378	protein_coding	5/36	-	402	402	134	M/I	atG/atA	-1	-
Chr2_supercontig_000000523	11758	G	A	57/82	36/60	30/53	33/60	missense_variant	MODERATE	-	ENSSHAG00000001445	ENSSHAT00000001638	protein_coding	1/1	-	355	355	119	V/I	Gta/Ata	1	-
Chr2_supercontig_000000542	9603	T	C	40/46	40/48	37/39	44/52	missense_variant	MODERATE	YWHAH	ENSSHAG00000001298	ENSSHAT00000001473	protein_coding	1/1	-	193	193	65	C/R	Tgc/Cgc	1	HGNC:12853
Chr2_supercontig_000000542	10067	C	G	44/44	37/37	31/31	30/30	missense_variant	MODERATE	YWHAH	ENSSHAG00000001298	ENSSHAT00000001473	protein_coding	1/1	-	657	657	219	D/E	gaC/gaG	1	HGNC:12853
Chr2_supercontig_000000542	10072	G	C	40/40	36/38	31/31	26/28	missense_variant	MODERATE	YWHAH	ENSSHAG00000001298	ENSSHAT00000001473	protein_coding	1/1	-	662	662	221	G/A	gGc/gCc	1	HGNC:12853
Chr2_supercontig_000000557	181511	TA	T	70/133	58/121	53/105	46/106	frameshift_variant	HIGH	-	ENSSHAG00000005787	ENSSHAT00000006708	protein_coding	2/2	-	424	424	142	Y/X	Tac/ac	-1	-
Chr2_supercontig_000000557	181884	T	C	48/111	66/146	50/90	58/114	missense_variant	MODERATE	-	ENSSHAG00000005787	ENSSHAT00000006708	protein_coding	1/2	-	83	83	28	Q/R	cAg/cGg	-1	-
Chr2_supercontig_000000661	29222	T	C	41/41	27/27	32/55	40/69	missense_variant	MODERATE	C9orf84	ENSSHAG00000000568	ENSSHAT00000000648	protein_coding	27/31	-	2767	2767	923	I/V	Ata/Gta	-1	HGNC:26535
Chr2_supercontig_000000661	51598	C	T	37/37	31/31	39/67	35/69	missense_variant	MODERATE	C9orf84	ENSSHAG00000000568	ENSSHAT00000000648	protein_coding	20/31	-	1831	1831	611	A/T	Gca/Aca	-1	HGNC:26535
Chr2_supercontig_000000669	9426	A	G	54/109	45/87	48/75	45/87	missense_variant	MODERATE	-	ENSSHAG00000001268	ENSSHAT00000001439	protein_coding	1/1	-	409	409	137	T/A	Aca/Gca	1	-
Chr2_supercontig_000000669	9456	C	T	57/104	48/90	32/68	46/80	missense_variant	MODERATE	-	ENSSHAG00000001268	ENSSHAT00000001439	protein_coding	1/1	-	439	439	147	H/Y	Cat/Tat	1	-
Chr2_supercontig_000000669	9648	C	G	93/169	48/107	44/101	47/103	missense_variant	MODERATE	-	ENSSHAG00000001268	ENSSHAT00000001439	protein_coding	1/1	-	631	631	211	L/V	Ctg/Gtg	1	-
Chr2_supercontig_000000669	9663	C	T	82/181	64/112	56/102	54/110	missense_variant	MODERATE	-	ENSSHAG00000001268	ENSSHAT00000001439	protein_coding	1/1	-	646	646	216	L/F	Ctc/Ttc	1	-
Chr2_supercontig_000000669	9816	G	A	118/186	96/157	81/139	91/154	missense_variant	MODERATE	-	ENSSHAG00000001268	ENSSHAT00000001439	protein_coding	1/1	-	799	799	267	E/K	Gag/Aag	1	-
Chr2_supercontig_000000750	58400	T	C	59/59	50/50	53/53	55/55	missense_variant	MODERATE	-	ENSSHAG00000002440	ENSSHAT00000002789	protein_coding	7/8	-	611	611	204	V/A	gTg/gCg	1	-
Chr2_supercontig_000000838	2089	A	C	18/25	24/31	33/40	35/45	missense_variant	MODERATE	-	ENSSHAG00000000605	ENSSHAT00000000686	protein_coding	1/1	-	625	625	209	F/V	Ttt/Gtt	-1	-
Chr2_supercontig_000000859	34980	G	A	29/34	18/21	32/38	31/46	missense_variant	MODERATE	-	ENSSHAG00000002528	ENSSHAT00000002886	protein_coding	2/3	-	296	296	99	S/N	aGc/aAc	1	-
Chr2_supercontig_000000859	34985	A	C	27/33	18/20	30/36	33/46	missense_variant	MODERATE	-	ENSSHAG00000002528	ENSSHAT00000002886	protein_coding	2/3	-	301	301	101	I/L	Atc/Ctc	1	-
Chr2_supercontig_000000899	22754	G	A	36/61	19/44	19/46	27/62	missense_variant	MODERATE	-	ENSSHAG00000002006	ENSSHAT00000002283	protein_coding	1/2	-	661	661	221	R/C	Cgt/Tgt	-1	-
Chr2_supercontig_000000954	123425	T	C	50/102	35/73	83/83	79/80	missense_variant	MODERATE	-	ENSSHAG00000004806	ENSSHAT00000005554	protein_coding	4/5	-	620	620	207	I/T	aTt/aCt	1	-
Chr2_supercontig_000001051	20506	C	G	46/46	30/30	22/43	15/39	missense_variant	MODERATE	-	ENSSHAG00000001749	ENSSHAT00000001986	protein_coding	2/3	-	497	296	99	G/A	gGc/gCc	-1	-
Chr2_supercontig_000001095	34131	T	C	27/43	14/24	33/53	32/61	missense_variant	MODERATE	-	ENSSHAG00000000497	ENSSHAT00000000564	protein_coding	11/13	-	2030	2030	677	M/T	aTg/aCg	1	-
Chr2_supercontig_000001095	34133	G	C	27/42	14/23	34/54	32/61	missense_variant	MODERATE	-	ENSSHAG00000000497	ENSSHAT00000000564	protein_coding	11/13	-	2032	2032	678	A/P	Gct/Cct	1	-
Chr2_supercontig_000001095	34151	TC	T	18/44	9/23	20/54	28/58	frameshift_variant	HIGH	-	ENSSHAG00000000497	ENSSHAT00000000564	protein_coding	11/13	-	2051	2051	684	S/X	tCc/tc	1	-
Chr2_supercontig_000001446	65465	T	G	47/95	36/80	48/83	26/76	missense_variant	MODERATE	-	ENSSHAG00000003503	ENSSHAT00000004016	protein_coding	1/6	-	236	236	79	F/C	tTt/tGt	1	-
Chr2_supercontig_000001446	125855	C	T	26/70	32/60	31/56	26/67	missense_variant	MODERATE	-	ENSSHAG00000004776	ENSSHAT00000005521	protein_coding	9/12	-	1137	1081	361	G/S	Ggc/Agc	-1	-
Chr2_supercontig_000001458	49348	G	A	24/70	17/60	25/108	34/104	missense_variant	MODERATE	IGLV6-57	ENSSHAG00000003021	ENSSHAT00000003473	protein_coding	1/2	-	178	178	60	P/S	Cca/Tca	-1	HGNC:5927
Chr2_supercontig_000001458	49375	T	C	13/57	22/54	32/108	22/93	missense_variant	MODERATE	IGLV6-57	ENSSHAG00000003021	ENSSHAT00000003473	protein_coding	1/2	-	151	151	51	K/E	Aag/Gag	-1	HGNC:5927
Chr2_supercontig_000001458	49399	C	T	16/57	23/48	28/88	21/75	missense_variant	MODERATE	IGLV6-57	ENSSHAG00000003021	ENSSHAT00000003473	protein_coding	1/2	-	127	127	43	G/R	Ggg/Agg	-1	HGNC:5927
Chr2_supercontig_000001458	49416	T	A	15/46	21/41	34/78	31/68	missense_variant	MODERATE	IGLV6-57	ENSSHAG00000003021	ENSSHAT00000003473	protein_coding	1/2	-	110	110	37	Y/F	tAc/tTc	-1	HGNC:5927
Chr2_supercontig_000001458	49423	G	A	27/43	17/41	43/77	36/67	missense_variant	MODERATE	IGLV6-57	ENSSHAG00000003021	ENSSHAT00000003473	protein_coding	1/2	-	103	103	35	H/Y	Cac/Tac	-1	HGNC:5927
Chr2_supercontig_000001458	49471	T	A	23/41	18/32	32/62	35/56	missense_variant	MODERATE	IGLV6-57	ENSSHAG00000003021	ENSSHAT00000003473	protein_coding	1/2	-	55	55	19	T/S	Acc/Tcc	-1	HGNC:5927
Chr2_supercontig_000001486	4427	A	G	41/109	33/88	21/61	38/90	missense_variant	MODERATE	-	ENSSHAG00000000846	ENSSHAT00000000958	protein_coding	2/2	-	162	162	54	I/M	atA/atG	1	-
Chr2_supercontig_000001486	4451	C	G	36/97	29/79	20/63	33/81	missense_variant	MODERATE	-	ENSSHAG00000000846	ENSSHAT00000000958	protein_coding	2/2	-	186	186	62	N/K	aaC/aaG	1	-
Chr2_supercontig_000001486	4461	G	C	35/95	27/79	20/72	30/80	missense_variant	MODERATE	-	ENSSHAG00000000846	ENSSHAT00000000958	protein_coding	2/2	-	196	196	66	E/Q	Gaa/Caa	1	-
Chr2_supercontig_000001486	4464	C	T	33/96	26/77	19/71	29/79	missense_variant	MODERATE	-	ENSSHAG00000000846	ENSSHAT00000000958	protein_coding	2/2	-	199	199	67	H/Y	Cac/Tac	1	-
Chr2_supercontig_000001486	4480	T	A	35/97	28/85	21/82	27/75	missense_variant	MODERATE	-	ENSSHAG00000000846	ENSSHAT00000000958	protein_coding	2/2	-	215	215	72	L/Q	cTa/cAa	1	-
Chr2_supercontig_000001486	4498	G	A	31/95	24/85	21/91	21/75	missense_variant	MODERATE	-	ENSSHAG00000000846	ENSSHAT00000000958	protein_coding	2/2	-	233	233	78	G/E	gGg/gAg	1	-
Chr2_supercontig_000001486	4522	G	T	32/99	23/82	20/90	17/72	missense_variant	MODERATE	-	ENSSHAG00000000846	ENSSHAT00000000958	protein_coding	2/2	-	257	257	86	R/M	aGg/aTg	1	-
Chr2_supercontig_000001486	4597	G	A	13/83	15/80	10/62	10/73	missense_variant	MODERATE	-	ENSSHAG00000000846	ENSSHAT00000000958	protein_coding	2/2	-	332	332	111	G/D	gGt/gAt	1	-
Chr2_supercontig_000001508	11655	T	G	35/64	29/56	32/62	27/64	missense_variant	MODERATE	-	ENSSHAG00000001002	ENSSHAT00000001136	protein_coding	2/8	-	232	232	78	T/P	Act/Cct	-1	-
Chr2_supercontig_000001579	129427	C	A	51/52	33/33	35/35	38/38	missense_variant	MODERATE	AP2A2	ENSSHAG00000004492	ENSSHAT00000005185	protein_coding	7/22	-	794	794	265	S/Y	tCc/tAc	1	HGNC:562
Chr2_supercontig_000001668	4877	A	C	73/157	68/121	62/123	64/125	missense_variant	MODERATE	-	ENSSHAG00000000898	ENSSHAT00000001016	protein_coding	1/1	-	242	242	81	Q/P	cAa/cCa	1	-
Chr2_supercontig_000001668	4891	G	A	87/164	52/121	57/117	67/131	missense_variant	MODERATE	-	ENSSHAG00000000898	ENSSHAT00000001016	protein_coding	1/1	-	256	256	86	V/I	Gtc/Atc	1	-
Chr2_supercontig_000001668	4896	G	A	86/166	53/119	57/119	68/134	missense_variant	MODERATE	-	ENSSHAG00000000898	ENSSHAT00000001016	protein_coding	1/1	-	261	261	87	M/I	atG/atA	1	-
Chr2_supercontig_000001668	4963	G	T	70/166	65/134	62/125	60/134	missense_variant	MODERATE	-	ENSSHAG00000000898	ENSSHAT00000001016	protein_coding	1/1	-	328	328	110	G/C	Ggt/Tgt	1	-
Chr2_supercontig_000001668	5041	A	T	66/144	59/125	60/125	63/119	missense_variant	MODERATE	-	ENSSHAG00000000898	ENSSHAT00000001016	protein_coding	1/1	-	406	406	136	I/F	Att/Ttt	1	-
Chr2_supercontig_000001668	5147	G	T	81/174	65/130	63/125	58/129	missense_variant	MODERATE	-	ENSSHAG00000000898	ENSSHAT00000001016	protein_coding	1/1	-	512	512	171	G/V	gGg/gTg	1	-
Chr2_supercontig_000001668	5240	C	T	79/168	63/124	69/146	71/137	missense_variant	MODERATE	-	ENSSHAG00000000898	ENSSHAT00000001016	protein_coding	1/1	-	605	605	202	A/V	gCa/gTa	1	-
Chr2_supercontig_000001668	5251	A	G	79/163	61/124	69/145	71/137	missense_variant	MODERATE	-	ENSSHAG00000000898	ENSSHAT00000001016	protein_coding	1/1	-	616	616	206	I/V	Att/Gtt	1	-
Chr2_supercontig_000001668	5409	A	G	78/156	54/115	72/135	66/127	missense_variant	MODERATE	-	ENSSHAG00000000898	ENSSHAT00000001016	protein_coding	1/1	-	774	774	258	I/M	atA/atG	1	-
Chr2_supercontig_000001765	30141	A	C	88/88	61/61	62/63	69/77	missense_variant	MODERATE	FAM173B	ENSSHAG00000002015	ENSSHAT00000002292	protein_coding	2/5	-	109	109	37	S/R	Agt/Cgt	1	HGNC:27029
Chr2_supercontig_000001811	10592	G	A	63/63	75/75	22/57	28/61	missense_variant	MODERATE	-	ENSSHAG00000000788	ENSSHAT00000000892	protein_coding	2/5	-	257	257	86	S/N	aGt/aAt	1	-
Chr2_supercontig_000001887	94460	A	C	80/81	66/67	59/59	80/81	stop_gained,splice_region_variant	HIGH	-	ENSSHAG00000004214	ENSSHAT00000004851	protein_coding	5/5	-	893	893	298	L/*	tTa/tGa	-1	-
Chr2_supercontig_000001895	4955	T	C	42/78	34/68	52/52	64/67	missense_variant	MODERATE	-	ENSSHAG00000000540	ENSSHAT00000000617	protein_coding	3/6	-	451	451	151	T/A	Act/Gct	-1	-
Chr2_supercontig_000001904	13944	A	G	65/130	42/107	45/108	48/122	missense_variant	MODERATE	-	ENSSHAG00000001450	ENSSHAT00000001645	protein_coding	2/6	-	387	26	9	N/S	aAc/aGc	1	-
Chr2_supercontig_000001904	14718	C	T	62/134	62/106	54/103	48/95	missense_variant	MODERATE	-	ENSSHAG00000001450	ENSSHAT00000001645	protein_coding	3/6	-	560	199	67	H/Y	Cat/Tat	1	-
Chr2_supercontig_000001904	14719	A	G	61/134	63/107	54/103	48/95	missense_variant	MODERATE	-	ENSSHAG00000001450	ENSSHAT00000001645	protein_coding	3/6	-	561	200	67	H/R	cAt/cGt	1	-
Chr2_supercontig_000001904	14766	G	C	61/141	44/98	58/117	52/109	missense_variant	MODERATE	-	ENSSHAG00000001450	ENSSHAT00000001645	protein_coding	3/6	-	608	247	83	E/Q	Gag/Cag	1	-
Chr2_supercontig_000001904	14793	A	C	66/142	45/102	68/132	43/100	missense_variant	MODERATE	-	ENSSHAG00000001450	ENSSHAT00000001645	protein_coding	3/6	-	635	274	92	I/L	Att/Ctt	1	-
Chr2_supercontig_000001904	15578	A	C	89/180	67/143	67/130	67/137	missense_variant	MODERATE	-	ENSSHAG00000001450	ENSSHAT00000001645	protein_coding	4/6	-	690	329	110	K/T	aAa/aCa	1	-
Chr2_supercontig_000001904	15614	T	C	79/172	64/135	59/129	67/140	missense_variant	MODERATE	-	ENSSHAG00000001450	ENSSHAT00000001645	protein_coding	4/6	-	726	365	122	V/A	gTt/gCt	1	-
Chr2_supercontig_000001904	15631	G	A	70/158	62/129	66/135	71/144	missense_variant	MODERATE	-	ENSSHAG00000001450	ENSSHAT00000001645	protein_coding	4/6	-	743	382	128	A/T	Gca/Aca	1	-
Chr2_supercontig_000001904	19079	C	T	89/170	63/127	69/147	80/143	stop_gained	HIGH	-	ENSSHAG00000001450	ENSSHAT00000001645	protein_coding	5/6	-	824	463	155	Q/*	Caa/Taa	1	-
Chr2_supercontig_000001904	19179	A	G	67/126	57/107	76/145	68/142	missense_variant	MODERATE	-	ENSSHAG00000001450	ENSSHAT00000001645	protein_coding	5/6	-	924	563	188	N/S	aAc/aGc	1	-
Chr2_supercontig_000001972	20716	T	A	87/87	79/79	79/79	78/84	missense_variant	MODERATE	ESCO1	ENSSHAG00000001904	ENSSHAT00000002164	protein_coding	1/5	-	1155	543	181	N/K	aaT/aaA	1	HGNC:24645
Chr2_supercontig_000001972	21621	AAAC	A	86/102	65/77	83/93	66/86	inframe_deletion	MODERATE	ESCO1	ENSSHAG00000001904	ENSSHAT00000002164	protein_coding	1/5	-	2061-2063	1449-1451	483-484	KT/K	aaAACa/aaa	1	HGNC:24645
Chr2_supercontig_000002058	2035	T	A	30/50	24/39	29/51	24/50	missense_variant,splice_region_variant	MODERATE	CORO1C	ENSSHAG00000000077	ENSSHAT00000000090	protein_coding	9/10	-	1307	1198	400	M/L	Atg/Ttg	-1	HGNC:2254
Chr2_supercontig_000002058	18097	C	T	31/55	26/54	22/38	19/47	missense_variant	MODERATE	CORO1C	ENSSHAG00000000077	ENSSHAT00000000090	protein_coding	2/10	-	296	187	63	G/S	Ggc/Agc	-1	HGNC:2254
Chr2_supercontig_000002158	1715	G	C	10/49	8/29	15/81	16/82	missense_variant	MODERATE	-	ENSSHAG00000000078	ENSSHAT00000000091	protein_coding	3/3	-	532	501	167	M/I	atG/atC	1	-
Chr2_supercontig_000003510	1025	A	C	20/87	13/76	17/73	26/88	missense_variant	MODERATE	-	ENSSHAG00000000306	ENSSHAT00000000350	protein_coding	1/1	-	628	628	210	K/Q	Aag/Cag	1	-
Chr2_supercontig_000003510	1082	G	A	30/101	24/90	21/77	39/124	missense_variant	MODERATE	-	ENSSHAG00000000306	ENSSHAT00000000350	protein_coding	1/1	-	685	685	229	E/K	Gaa/Aaa	1	-
Chr2_supercontig_000003510	1158	T	C	22/89	11/85	13/75	14/87	missense_variant	MODERATE	-	ENSSHAG00000000306	ENSSHAT00000000350	protein_coding	1/1	-	761	761	254	F/S	tTc/tCc	1	-
Chr2_supercontig_000003510	1167	A	C	20/92	9/85	16/77	9/78	missense_variant	MODERATE	-	ENSSHAG00000000306	ENSSHAT00000000350	protein_coding	1/1	-	770	770	257	D/A	gAc/gCc	1	-
Chr2_supercontig_000003510	1170	C	T	18/92	7/80	16/79	8/79	missense_variant	MODERATE	-	ENSSHAG00000000306	ENSSHAT00000000350	protein_coding	1/1	-	773	773	258	T/M	aCg/aTg	1	-
Chr2_supercontig_000003510	1275	G	T	18/91	6/72	6/65	15/65	missense_variant	MODERATE	-	ENSSHAG00000000306	ENSSHAT00000000350	protein_coding	1/1	-	878	878	293	C/F	tGt/tTt	1	-
Chr2_supercontig_000003510	1281	A	G	18/88	5/72	5/63	16/65	missense_variant	MODERATE	-	ENSSHAG00000000306	ENSSHAT00000000350	protein_coding	1/1	-	884	884	295	N/S	aAt/aGt	1	-
Chr2_supercontig_000003510	1295	C	A	18/84	6/70	9/62	18/71	missense_variant	MODERATE	-	ENSSHAG00000000306	ENSSHAT00000000350	protein_coding	1/1	-	898	898	300	L/M	Ctg/Atg	1	-
Chr2_supercontig_000003510	1319	G	C	22/83	9/70	14/70	20/74	missense_variant	MODERATE	-	ENSSHAG00000000306	ENSSHAT00000000350	protein_coding	1/1	-	922	922	308	D/H	Gac/Cac	1	-
Chr2_supercontig_000003510	1320	A	G	22/83	9/69	14/70	21/74	missense_variant	MODERATE	-	ENSSHAG00000000306	ENSSHAT00000000350	protein_coding	1/1	-	923	923	308	D/G	gAc/gGc	1	-
Chr2_supercontig_000003510	1332	C	T	24/82	11/69	15/68	21/76	missense_variant	MODERATE	-	ENSSHAG00000000306	ENSSHAT00000000350	protein_coding	1/1	-	935	935	312	P/L	cCc/cTc	1	-
Chr2_supercontig_000003510	1337	C	A	24/84	12/71	15/70	22/76	missense_variant	MODERATE	-	ENSSHAG00000000306	ENSSHAT00000000350	protein_coding	1/1	-	940	940	314	H/N	Cat/Aat	1	-
Chr2_supercontig_000003510	1385	T	A	19/87	12/72	15/69	15/74	missense_variant	MODERATE	-	ENSSHAG00000000306	ENSSHAT00000000350	protein_coding	1/1	-	988	988	330	S/T	Tcc/Acc	1	-
Chr2_supercontig_000003510	1386	C	A	18/88	12/73	15/69	15/74	missense_variant	MODERATE	-	ENSSHAG00000000306	ENSSHAT00000000350	protein_coding	1/1	-	989	989	330	S/Y	tCc/tAc	1	-
Chr2_supercontig_000003510	1635	T	C	23/86	9/69	13/64	20/72	missense_variant	MODERATE	-	ENSSHAG00000000306	ENSSHAT00000000350	protein_coding	1/1	-	1238	1238	413	V/A	gTt/gCt	1	-
Chr2_supercontig_000003510	1704	C	T	19/76	6/67	9/56	11/62	missense_variant	MODERATE	-	ENSSHAG00000000306	ENSSHAT00000000350	protein_coding	1/1	-	1307	1307	436	T/I	aCa/aTa	1	-
Chr2_supercontig_000004010	1257	C	T	27/100	19/88	11/83	24/104	missense_variant	MODERATE	-	ENSSHAG00000000178	ENSSHAT00000000215	protein_coding	2/7	-	484	484	162	E/K	Gaa/Aaa	-1	-
Chr2_supercontig_000004010	1422	AG	A	57/105	49/90	41/87	50/92	frameshift_variant,splice_region_variant	HIGH	-	ENSSHAG00000000178	ENSSHAT00000000215	protein_coding	1/7	-	336	336	112	S/X	tcC/tc	-1	-
Chr2_supercontig_000004669	1007	A	G	41/42	37/39	53/97	38/80	missense_variant	MODERATE	-	ENSSHAG00000000349	ENSSHAT00000000402	protein_coding	1/1	-	1000	1000	334	Y/H	Tat/Cat	-1	-
Chr2_supercontig_000004669	1106	T	C	47/47	44/44	39/75	37/107	missense_variant	MODERATE	-	ENSSHAG00000000349	ENSSHAT00000000402	protein_coding	1/1	-	901	901	301	K/E	Aag/Gag	-1	-
Chr2_supercontig_000004669	1172	C	T	62/63	53/54	49/97	53/103	missense_variant	MODERATE	-	ENSSHAG00000000349	ENSSHAT00000000402	protein_coding	1/1	-	835	835	279	V/I	Gtc/Atc	-1	-
Chr2_supercontig_000004669	1192	A	T	68/69	49/54	54/101	52/97	missense_variant	MODERATE	-	ENSSHAG00000000349	ENSSHAT00000000402	protein_coding	1/1	-	815	815	272	V/D	gTt/gAt	-1	-
Chr2_supercontig_000004669	1336	G	A	19/81	13/76	37/102	53/113	missense_variant	MODERATE	-	ENSSHAG00000000349	ENSSHAT00000000402	protein_coding	1/1	-	671	671	224	A/V	gCc/gTc	-1	-
Chr2_supercontig_000004669	1471	G	A	75/94	43/55	55/120	70/156	missense_variant	MODERATE	-	ENSSHAG00000000349	ENSSHAT00000000402	protein_coding	1/1	-	536	536	179	A/V	gCc/gTc	-1	-
Chr2_supercontig_000004669	1479	C	G	71/86	49/57	60/124	75/151	missense_variant	MODERATE	-	ENSSHAG00000000349	ENSSHAT00000000402	protein_coding	1/1	-	528	528	176	K/N	aaG/aaC	-1	-
Chr2_supercontig_000004669	1543	C	T	12/77	7/57	47/114	63/132	missense_variant	MODERATE	-	ENSSHAG00000000349	ENSSHAT00000000402	protein_coding	1/1	-	464	464	155	R/K	aGa/aAa	-1	-
Chr2_supercontig_000005527	3577	C	T	50/73	42/70	53/73	53/89	missense_variant	MODERATE	-	ENSSHAG00000000728	ENSSHAT00000000826	protein_coding	1/1	-	1069	1069	357	G/R	Gga/Aga	-1	-
Chr2_supercontig_000005527	3687	A	G	70/98	57/77	52/70	74/100	missense_variant	MODERATE	-	ENSSHAG00000000728	ENSSHAT00000000826	protein_coding	1/1	-	959	959	320	M/T	aTg/aCg	-1	-
Chr2_supercontig_000005527	3703	TCAGGTCTTCAGA	T	21/101	13/81	16/74	19/101	inframe_deletion	MODERATE	-	ENSSHAG00000000728	ENSSHAT00000000826	protein_coding	1/1	-	931-942	931-942	311-314	SEDL/-	TCTGAAGACCTG/-	-1	-
Chr2_supercontig_000005527	3742	C	T	52/96	53/90	38/76	54/97	missense_variant	MODERATE	-	ENSSHAG00000000728	ENSSHAT00000000826	protein_coding	1/1	-	904	904	302	E/K	Gag/Aag	-1	-
Chr2_supercontig_000005527	3760	C	T	50/109	47/87	43/90	52/109	missense_variant	MODERATE	-	ENSSHAG00000000728	ENSSHAT00000000826	protein_coding	1/1	-	886	886	296	D/N	Gat/Aat	-1	-
Chr2_supercontig_000005527	3816	A	T	52/103	47/91	45/95	67/125	missense_variant	MODERATE	-	ENSSHAG00000000728	ENSSHAT00000000826	protein_coding	1/1	-	830	830	277	V/D	gTc/gAc	-1	-
Chr2_supercontig_000005527	3829	T	C	59/113	50/97	49/97	63/130	missense_variant	MODERATE	-	ENSSHAG00000000728	ENSSHAT00000000826	protein_coding	1/1	-	817	817	273	I/V	Att/Gtt	-1	-
Chr2_supercontig_000005527	3831	C	T	59/113	48/98	51/101	60/127	missense_variant	MODERATE	-	ENSSHAG00000000728	ENSSHAT00000000826	protein_coding	1/1	-	815	815	272	G/E	gGg/gAg	-1	-
Chr2_supercontig_000005527	3847	G	C	58/123	47/98	45/94	72/135	missense_variant	MODERATE	-	ENSSHAG00000000728	ENSSHAT00000000826	protein_coding	1/1	-	799	799	267	L/V	Ctc/Gtc	-1	-
Chr2_supercontig_000005527	3873	C	T	66/130	46/99	45/88	69/138	missense_variant	MODERATE	-	ENSSHAG00000000728	ENSSHAT00000000826	protein_coding	1/1	-	773	773	258	G/D	gGc/gAc	-1	-
Chr2_supercontig_000005527	3885	C	T	57/121	48/95	38/80	60/123	missense_variant	MODERATE	-	ENSSHAG00000000728	ENSSHAT00000000826	protein_coding	1/1	-	761	761	254	R/Q	cGa/cAa	-1	-
Chr2_supercontig_000005527	3900	A	G	61/120	46/93	37/79	64/116	missense_variant	MODERATE	-	ENSSHAG00000000728	ENSSHAT00000000826	protein_coding	1/1	-	746	746	249	L/P	cTc/cCc	-1	-
Chr2_supercontig_000005527	3948	G	C	59/123	43/91	41/72	71/111	missense_variant	MODERATE	-	ENSSHAG00000000728	ENSSHAT00000000826	protein_coding	1/1	-	698	698	233	T/S	aCt/aGt	-1	-
Chr2_supercontig_000005527	3992	C	G	48/122	43/103	29/90	32/119	missense_variant	MODERATE	-	ENSSHAG00000000728	ENSSHAT00000000826	protein_coding	1/1	-	654	654	218	R/S	agG/agC	-1	-
Chr2_supercontig_000005527	3993	C	A	48/122	42/104	29/91	32/121	missense_variant	MODERATE	-	ENSSHAG00000000728	ENSSHAT00000000826	protein_coding	1/1	-	653	653	218	R/M	aGg/aTg	-1	-
Chr2_supercontig_000005527	3994	T	C	86/124	70/104	61/92	84/120	missense_variant	MODERATE	-	ENSSHAG00000000728	ENSSHAT00000000826	protein_coding	1/1	-	652	652	218	R/G	Agg/Ggg	-1	-
Chr2_supercontig_000005527	4093	A	G	60/126	54/101	56/108	72/122	missense_variant	MODERATE	-	ENSSHAG00000000728	ENSSHAT00000000826	protein_coding	1/1	-	553	553	185	C/R	Tgc/Cgc	-1	-
Chr2_supercontig_000005527	4141	C	T	77/152	56/102	67/117	72/123	missense_variant	MODERATE	-	ENSSHAG00000000728	ENSSHAT00000000826	protein_coding	1/1	-	505	505	169	A/T	Gcc/Acc	-1	-
Chr2_supercontig_000005527	4494	T	C	88/125	57/90	58/80	57/83	missense_variant	MODERATE	-	ENSSHAG00000000728	ENSSHAT00000000826	protein_coding	1/1	-	152	152	51	E/G	gAa/gGa	-1	-
Chr2_supercontig_000005527	4636	G	C	85/103	65/74	64/82	72/84	missense_variant	MODERATE	-	ENSSHAG00000000728	ENSSHAT00000000826	protein_coding	1/1	-	10	10	4	H/D	Cat/Gat	-1	-
Chr2_supercontig_000005527	4637	A	C	86/104	65/74	64/82	72/84	missense_variant	MODERATE	-	ENSSHAG00000000728	ENSSHAT00000000826	protein_coding	1/1	-	9	9	3	I/M	atT/atG	-1	-
Chr2_supercontig_000005806	3190	G	C	29/99	33/105	20/80	19/81	missense_variant	MODERATE	-	ENSSHAG00000000597	ENSSHAT00000000678	protein_coding	1/1	-	550	550	184	L/V	Ctt/Gtt	-1	-
Chr2_supercontig_000005806	3399	T	C	54/124	44/102	36/101	31/98	missense_variant	MODERATE	-	ENSSHAG00000000597	ENSSHAT00000000678	protein_coding	1/1	-	341	341	114	K/R	aAa/aGa	-1	-
Chr2_supercontig_000005806	3529	G	C	62/129	56/108	51/106	49/111	missense_variant	MODERATE	-	ENSSHAG00000000597	ENSSHAT00000000678	protein_coding	1/1	-	211	211	71	L/V	Ctc/Gtc	-1	-
Chr2_supercontig_000005806	3570	T	C	63/125	52/99	59/115	50/100	missense_variant	MODERATE	-	ENSSHAG00000000597	ENSSHAT00000000678	protein_coding	1/1	-	170	170	57	K/R	aAg/aGg	-1	-
Chr2_supercontig_000005806	3582	T	C	61/119	58/101	62/115	54/101	missense_variant	MODERATE	-	ENSSHAG00000000597	ENSSHAT00000000678	protein_coding	1/1	-	158	158	53	Q/R	cAa/cGa	-1	-
Chr2_supercontig_000005806	3585	T	C	60/119	60/103	63/117	54/101	missense_variant	MODERATE	-	ENSSHAG00000000597	ENSSHAT00000000678	protein_coding	1/1	-	155	155	52	Q/R	cAa/cGa	-1	-
Chr2_supercontig_000006394	3648	G	A	63/64	40/42	18/34	29/53	missense_variant	MODERATE	-	ENSSHAG00000000421	ENSSHAT00000000478	protein_coding	4/8	-	368	368	123	R/Q	cGa/cAa	1	-
Chr2_supercontig_000006394	3744	C	T	58/58	33/33	24/51	21/43	missense_variant	MODERATE	-	ENSSHAG00000000421	ENSSHAT00000000478	protein_coding	4/8	-	464	464	155	A/V	gCg/gTg	1	-
Chr2_supercontig_000006394	3779	A	G	44/46	30/30	26/55	14/35	missense_variant	MODERATE	-	ENSSHAG00000000421	ENSSHAT00000000478	protein_coding	4/8	-	499	499	167	T/A	Acc/Gcc	1	-
Chr2_supercontig_000006638	2420	T	C	34/62	41/48	39/51	42/58	missense_variant	MODERATE	-	ENSSHAG00000000580	ENSSHAT00000000661	protein_coding	1/2	-	541	541	181	S/P	Tca/Cca	1	-
Chr2_supercontig_000007061	2535	T	C	70/161	65/130	59/127	44/116	missense_variant	MODERATE	-	ENSSHAG00000000639	ENSSHAT00000000723	protein_coding	2/2	-	778	778	260	T/A	Acc/Gcc	-1	-
Chr2_supercontig_000007061	2654	T	C	82/159	62/109	52/105	52/118	missense_variant	MODERATE	-	ENSSHAG00000000639	ENSSHAT00000000723	protein_coding	1/2	-	704	704	235	N/S	aAc/aGc	-1	-
Chr2_supercontig_000007061	2751	C	T	66/158	50/110	47/115	63/139	missense_variant	MODERATE	-	ENSSHAG00000000639	ENSSHAT00000000723	protein_coding	1/2	-	607	607	203	A/T	Gct/Act	-1	-
Chr2_supercontig_000007061	2950	T	C	38/125	30/91	31/110	29/109	missense_variant	MODERATE	-	ENSSHAG00000000639	ENSSHAT00000000723	protein_coding	1/2	-	408	408	136	I/M	atA/atG	-1	-
Chr2_supercontig_000007491	1275	T	A	18/53	10/38	35/91	25/91	missense_variant	MODERATE	-	ENSSHAG00000000477	ENSSHAT00000000543	protein_coding	1/1	-	5	5	2	L/H	cTt/cAt	1	-
Chr2_supercontig_000007491	1330	A	C	13/47	13/39	27/69	21/91	missense_variant	MODERATE	-	ENSSHAG00000000477	ENSSHAT00000000543	protein_coding	1/1	-	60	60	20	E/D	gaA/gaC	1	-
Chr2_supercontig_000007491	1382	A	C	7/33	8/37	20/71	16/87	missense_variant	MODERATE	-	ENSSHAG00000000477	ENSSHAT00000000543	protein_coding	1/1	-	112	112	38	M/L	Atg/Ctg	1	-
Chr2_supercontig_000007491	1385	A	G	28/33	32/38	53/67	73/85	missense_variant	MODERATE	-	ENSSHAG00000000477	ENSSHAT00000000543	protein_coding	1/1	-	115	115	39	N/D	Aac/Gac	1	-
Chr2_supercontig_000007718	1066	A	G	126/182	85/124	106/155	103/168	missense_variant	MODERATE	-	ENSSHAG00000000383	ENSSHAT00000000439	protein_coding	1/1	-	340	340	114	S/G	Agt/Ggt	1	-
Chr2_supercontig_000007718	1217	A	G	61/178	42/128	57/146	53/161	missense_variant	MODERATE	-	ENSSHAG00000000383	ENSSHAT00000000439	protein_coding	1/1	-	491	491	164	K/R	aAg/aGg	1	-
Chr2_supercontig_000007718	1457	G	A	55/171	45/123	44/137	56/160	missense_variant	MODERATE	-	ENSSHAG00000000383	ENSSHAT00000000439	protein_coding	1/1	-	731	731	244	G/D	gGc/gAc	1	-
Chr2_supercontig_000007718	1580	G	A	84/143	78/124	93/136	88/135	missense_variant	MODERATE	-	ENSSHAG00000000383	ENSSHAT00000000439	protein_coding	1/1	-	854	854	285	R/Q	cGg/cAg	1	-
Chr2_supercontig_000007718	1606	A	G	45/145	47/126	47/128	29/117	missense_variant	MODERATE	-	ENSSHAG00000000383	ENSSHAT00000000439	protein_coding	1/1	-	880	880	294	I/V	Att/Gtt	1	-
Chr2_supercontig_000007718	1615	G	A	50/144	50/124	47/124	31/120	missense_variant	MODERATE	-	ENSSHAG00000000383	ENSSHAT00000000439	protein_coding	1/1	-	889	889	297	E/K	Gaa/Aaa	1	-
Chr2_supercontig_000007718	1639	G	C	42/154	37/109	35/130	41/132	missense_variant	MODERATE	-	ENSSHAG00000000383	ENSSHAT00000000439	protein_coding	1/1	-	913	913	305	E/Q	Gag/Cag	1	-
Chr2_supercontig_000007718	1642	G	T	42/153	35/107	35/127	39/132	stop_gained	HIGH	-	ENSSHAG00000000383	ENSSHAT00000000439	protein_coding	1/1	-	916	916	306	E/*	Gag/Tag	1	-
Chr2_supercontig_000007718	1643	A	T	42/154	34/107	34/126	38/132	missense_variant	MODERATE	-	ENSSHAG00000000383	ENSSHAT00000000439	protein_coding	1/1	-	917	917	306	E/V	gAg/gTg	1	-
Chr2_supercontig_000007718	1698	C	G	64/172	35/108	51/136	49/146	missense_variant	MODERATE	-	ENSSHAG00000000383	ENSSHAT00000000439	protein_coding	1/1	-	972	972	324	N/K	aaC/aaG	1	-
Chr2_supercontig_000007718	1819	G	A	96/148	72/121	64/102	74/113	missense_variant	MODERATE	-	ENSSHAG00000000383	ENSSHAT00000000439	protein_coding	1/1	-	1093	1093	365	G/R	Gga/Aga	1	-
Chr2_supercontig_000007718	1857	C	G	45/140	46/113	36/97	33/111	missense_variant	MODERATE	-	ENSSHAG00000000383	ENSSHAT00000000439	protein_coding	1/1	-	1131	1131	377	N/K	aaC/aaG	1	-
Chr2_supercontig_000008207	1307	G	A	16/29	18/31	22/38	15/31	missense_variant	MODERATE	-	ENSSHAG00000000309	ENSSHAT00000000354	protein_coding	3/3	-	295	295	99	V/I	Gtc/Atc	1	-
Chr2_supercontig_000008316	1983	C	T	84/85	56/56	66/66	71/72	missense_variant	MODERATE	-	ENSSHAG00000000416	ENSSHAT00000000472	protein_coding	4/5	-	737	737	246	T/I	aCa/aTa	1	-
Chr3_supercontig_000000000	64357	G	T	38/38	38/38	32/33	32/32	missense_variant	MODERATE	ACAP3	ENSSHAG00000003215	ENSSHAT00000003695	protein_coding	18/22	-	1558	1558	520	P/T	Ccc/Acc	-1	HGNC:16754
Chr3_supercontig_000000000	64374	G	A	34/34	38/39	32/33	38/39	missense_variant	MODERATE	ACAP3	ENSSHAG00000003215	ENSSHAT00000003695	protein_coding	18/22	-	1541	1541	514	P/L	cCc/cTc	-1	HGNC:16754
Chr3_supercontig_000000000	482434	A	C	32/63	25/38	19/36	16/46	missense_variant	MODERATE	VWA1	ENSSHAG00000008869	ENSSHAT00000010359	protein_coding	4/4	-	1123	1123	375	S/R	Agc/Cgc	1	HGNC:30910
Chr3_supercontig_000000011	1205958	A	G	82/83	56/56	40/68	28/62	missense_variant	MODERATE	ADAMTS5	ENSSHAG00000012893	ENSSHAT00000015237	protein_coding	8/8	-	2587	2587	863	I/V	Att/Gtt	1	HGNC:221
Chr3_supercontig_000000027	848596	T	A	73/74	67/67	63/65	78/78	start_lost	HIGH	-	ENSSHAG00000011428	ENSSHAT00000013475	protein_coding	1/22	-	3	3	1	D/E	gaT/gaA	1	-
Chr3_supercontig_000000027	892208	T	G	71/71	55/55	52/52	67/67	missense_variant	MODERATE	-	ENSSHAG00000011428	ENSSHAT00000013475	protein_coding	8/22	-	672	672	224	I/M	atT/atG	1	-
Chr3_supercontig_000000027	944047	C	T	76/76	56/56	83/83	65/66	missense_variant	MODERATE	-	ENSSHAG00000011428	ENSSHAT00000013475	protein_coding	19/22	-	986	986	329	T/M	aCg/aTg	1	-
Chr3_supercontig_000000027	944124	A	G	83/83	56/57	68/68	80/80	missense_variant	MODERATE	-	ENSSHAG00000011428	ENSSHAT00000013475	protein_coding	19/22	-	1063	1063	355	T/A	Act/Gct	1	-
Chr3_supercontig_000000027	970292	A	C	92/92	66/67	82/82	80/80	missense_variant	MODERATE	-	ENSSHAG00000012110	ENSSHAT00000014285	protein_coding	2/35	-	175	175	59	K/Q	Aaa/Caa	1	-
Chr3_supercontig_000000027	1147799	A	G	82/82	47/48	61/61	83/84	missense_variant	MODERATE	-	ENSSHAG00000012110	ENSSHAT00000014285	protein_coding	13/35	-	1823	1823	608	Q/R	cAa/cGa	1	-
Chr3_supercontig_000000033	1411682	T	C	36/78	32/68	75/75	76/81	missense_variant	MODERATE	POLA1	ENSSHAG00000013218	ENSSHAT00000015638	protein_coding	29/37	-	3969	3208	1070	I/V	Att/Gtt	-1	HGNC:9173
Chr3_supercontig_000000033	1525015	T	C	42/79	28/57	72/73	58/61	missense_variant	MODERATE	POLA1	ENSSHAG00000013218	ENSSHAT00000015638	protein_coding	5/37	-	1099	338	113	D/G	gAt/gGt	-1	HGNC:9173
Chr3_supercontig_000000048	2227339	A	T	45/94	24/48	66/66	64/68	missense_variant	MODERATE	-	ENSSHAG00000016514	ENSSHAT00000019602	protein_coding	3/3	-	525	388	130	I/L	Ata/Tta	1	-
Chr3_supercontig_000000056	926058	T	C	40/84	35/64	72/72	55/63	missense_variant	MODERATE	IGSF11	ENSSHAG00000011688	ENSSHAT00000013786	protein_coding	4/8	-	688	449	150	Q/R	cAa/cGa	-1	HGNC:16669
Chr3_supercontig_000000058	461045	C	A	70/71	49/49	28/49	22/46	missense_variant	MODERATE	GPR156	ENSSHAG00000008732	ENSSHAT00000010188	protein_coding	9/9	-	2648	2291	764	R/L	cGc/cTc	-1	HGNC:20844
Chr3_supercontig_000000058	461787	T	G	73/73	54/54	25/62	25/65	missense_variant	MODERATE	GPR156	ENSSHAG00000008732	ENSSHAT00000010188	protein_coding	9/9	-	1906	1549	517	I/L	Att/Ctt	-1	HGNC:20844
Chr3_supercontig_000000058	945084	C	T	44/91	25/53	36/63	36/71	missense_variant	MODERATE	HGD	ENSSHAG00000011807	ENSSHAT00000013924	protein_coding	5/13	-	646	304	102	E/K	Gag/Aag	-1	HGNC:4892
Chr3_supercontig_000000061	6559	C	T	50/95	36/70	23/65	35/83	missense_variant	MODERATE	-	ENSSHAG00000000087	ENSSHAT00000000100	protein_coding	3/5	-	1212	1090	364	V/I	Gtt/Att	-1	-
Chr3_supercontig_000000062	1052906	C	T	75/76	68/68	79/79	67/70	missense_variant	MODERATE	HEG1	ENSSHAG00000012298	ENSSHAT00000014519	protein_coding	9/21	-	1376	929	310	G/D	gGt/gAt	-1	HGNC:29227
Chr3_supercontig_000000062	1264230	C	T	87/87	63/64	65/66	66/67	start_lost	HIGH	-	ENSSHAG00000013531	ENSSHAT00000016008	protein_coding	1/5	-	1	1	1	V/I	Gtt/Att	-1	-
Chr3_supercontig_000000062	1356720	A	T	104/104	63/63	66/66	85/90	missense_variant	MODERATE	ZNF148	ENSSHAG00000013855	ENSSHAT00000016416	protein_coding	11/13	-	971	732	244	H/Q	caT/caA	-1	HGNC:12933
Chr3_supercontig_000000064	166690	C	T	46/46	24/26	22/24	22/24	missense_variant	MODERATE	-	ENSSHAG00000005552	ENSSHAT00000006434	protein_coding	1/1	-	506	506	169	A/V	gCc/gTc	1	-
Chr3_supercontig_000000064	166707	A	C	39/39	24/25	24/24	24/24	missense_variant	MODERATE	-	ENSSHAG00000005552	ENSSHAT00000006434	protein_coding	1/1	-	523	523	175	T/P	Acg/Ccg	1	-
Chr3_supercontig_000000064	317277	T	C	38/77	25/51	22/51	23/54	missense_variant	MODERATE	-	ENSSHAG00000007190	ENSSHAT00000008364	protein_coding	1/9	-	56	34	12	S/G	Agc/Ggc	-1	-
Chr3_supercontig_000000068	316750	C	G	47/96	28/71	32/67	29/63	missense_variant	MODERATE	IL20RB	ENSSHAG00000007225	ENSSHAT00000008406	protein_coding	5/7	-	1289	635	212	A/G	gCc/gGc	1	HGNC:6004
Chr3_supercontig_000000079	434849	T	C	50/100	26/53	39/75	23/54	missense_variant	MODERATE	CNTNAP5	ENSSHAG00000003854	ENSSHAT00000004424	protein_coding	1/14	-	238	116	39	E/G	gAg/gGg	-1	HGNC:18748
Chr3_supercontig_000000082	1032355	C	A	25/25	30/30	19/19	25/25	missense_variant	MODERATE	INHBB	ENSSHAG00000012421	ENSSHAT00000014671	protein_coding	1/2	-	65	65	22	R/L	cGg/cTg	-1	HGNC:6067
Chr3_supercontig_000000086	470270	A	G	67/67	60/60	55/55	60/60	missense_variant	MODERATE	-	ENSSHAG00000008827	ENSSHAT00000010311	protein_coding	1/1	-	308	308	103	H/R	cAc/cGc	1	-
Chr3_supercontig_000000086	620090	G	A	83/83	62/62	70/70	61/62	missense_variant	MODERATE	NCKAP5	ENSSHAG00000009085	ENSSHAT00000010618	protein_coding	8/13	-	3077	3008	1003	S/F	tCc/tTc	-1	HGNC:29847
Chr3_supercontig_000000086	620178	A	G	97/97	54/54	79/79	68/68	missense_variant	MODERATE	NCKAP5	ENSSHAG00000009085	ENSSHAT00000010618	protein_coding	8/13	-	2989	2920	974	Y/H	Tat/Cat	-1	HGNC:29847
Chr3_supercontig_000000086	621048	T	A	94/95	57/57	68/68	60/60	missense_variant	MODERATE	NCKAP5	ENSSHAG00000009085	ENSSHAT00000010618	protein_coding	8/13	-	2119	2050	684	T/S	Act/Tct	-1	HGNC:29847
Chr3_supercontig_000000087	2660137	G	A	20/50	26/45	30/47	23/40	missense_variant	MODERATE	LCT	ENSSHAG00000017319	ENSSHAT00000020579	protein_coding	2/12	-	1310	1310	437	A/V	gCg/gTg	-1	HGNC:6530
Chr3_supercontig_000000087	2660669	G	A	46/94	30/50	25/57	36/64	missense_variant	MODERATE	LCT	ENSSHAG00000017319	ENSSHAT00000020579	protein_coding	2/12	-	778	778	260	P/S	Ccc/Tcc	-1	HGNC:6530
Chr3_supercontig_000000087	2662486	C	G	24/54	21/35	30/30	41/44	missense_variant	MODERATE	LCT	ENSSHAG00000017319	ENSSHAT00000020579	protein_coding	1/12	-	383	383	128	G/A	gGc/gCc	-1	HGNC:6530
Chr3_supercontig_000000102	64619	G	T	39/40	43/43	46/47	39/39	missense_variant	MODERATE	KCNJ3	ENSSHAG00000003479	ENSSHAT00000003991	protein_coding	2/4	-	136	136	46	V/F	Gtt/Ttt	1	HGNC:6264
Chr3_supercontig_000000105	587064	TC	T	44/108	35/74	34/71	45/96	frameshift_variant	HIGH	PLA2R1	ENSSHAG00000009638	ENSSHAT00000011293	protein_coding	24/33	-	3190	3190	1064	E/X	Gaa/aa	-1	HGNC:9042
Chr3_supercontig_000000109	74778	T	A	95/96	73/73	48/48	40/40	missense_variant	MODERATE	SCN3A	ENSSHAG00000002100	ENSSHAT00000002392	protein_coding	23/39	-	2472	2472	824	L/F	ttA/ttT	-1	HGNC:10590
Chr3_supercontig_000000109	1436690	T	C	55/105	30/58	44/75	40/66	missense_variant	MODERATE	-	ENSSHAG00000014022	ENSSHAT00000016619	protein_coding	16/27	-	3097	3097	1033	N/D	Aat/Gat	-1	-
Chr3_supercontig_000000110	1690388	C	G	59/59	45/45	50/51	39/39	missense_variant	MODERATE	-	ENSSHAG00000015111	ENSSHAT00000017944	protein_coding	1/1	-	347	347	116	P/R	cCc/cGc	1	-
Chr3_supercontig_000000114	714429	C	T	80/80	62/62	31/65	25/56	missense_variant	MODERATE	-	ENSSHAG00000010541	ENSSHAT00000012403	protein_coding	291/300	-	81235	81235	27079	V/I	Gtt/Att	-1	-
Chr3_supercontig_000000114	748901	C	T	84/84	69/69	37/60	39/89	missense_variant	MODERATE	-	ENSSHAG00000010541	ENSSHAT00000012403	protein_coding	259/300	-	57697	57697	19233	V/I	Gta/Ata	-1	-
Chr3_supercontig_000000114	753344	C	T	62/62	62/62	31/76	28/75	missense_variant	MODERATE	-	ENSSHAG00000010541	ENSSHAT00000012403	protein_coding	259/300	-	53254	53254	17752	V/I	Gtt/Att	-1	-
Chr3_supercontig_000000114	754403	C	T	78/78	58/58	36/65	36/69	missense_variant	MODERATE	-	ENSSHAG00000010541	ENSSHAT00000012403	protein_coding	259/300	-	52195	52195	17399	A/T	Gct/Act	-1	-
Chr3_supercontig_000000114	770277	T	G	83/84	66/67	28/54	27/64	missense_variant	MODERATE	-	ENSSHAG00000010541	ENSSHAT00000012403	protein_coding	237/300	-	42142	42142	14048	T/P	Aca/Cca	-1	-
Chr3_supercontig_000000114	799333	A	G	92/92	66/66	38/76	37/74	missense_variant	MODERATE	-	ENSSHAG00000010541	ENSSHAT00000012403	protein_coding	187/300	-	29044	29044	9682	C/R	Tgc/Cgc	-1	-
Chr3_supercontig_000000114	814788	T	C	59/59	53/53	31/53	24/49	missense_variant	MODERATE	-	ENSSHAG00000010541	ENSSHAT00000012403	protein_coding	170/300	-	25221	25221	8407	I/M	atA/atG	-1	-
Chr3_supercontig_000000114	839231	A	G	82/82	68/68	28/57	31/70	missense_variant,splice_region_variant	MODERATE	-	ENSSHAG00000010541	ENSSHAT00000012403	protein_coding	150/300	-	21646	21646	7216	S/P	Tct/Cct	-1	-
Chr3_supercontig_000000114	841942	A	G	87/87	68/68	27/53	33/61	missense_variant	MODERATE	-	ENSSHAG00000010541	ENSSHAT00000012403	protein_coding	144/300	-	21233	21233	7078	V/A	gTt/gCt	-1	-
Chr3_supercontig_000000114	850099	T	G	69/70	45/45	32/61	23/75	missense_variant	MODERATE	-	ENSSHAG00000010541	ENSSHAT00000012403	protein_coding	119/300	-	19147	19147	6383	T/P	Act/Cct	-1	-
Chr3_supercontig_000000114	901453	C	A	90/91	85/85	38/74	40/76	missense_variant	MODERATE	-	ENSSHAG00000010541	ENSSHAT00000012403	protein_coding	39/300	-	10982	10982	3661	G/V	gGa/gTa	-1	-
Chr3_supercontig_000000116	1441555	TGATGCA	T	85/106	52/63	59/78	61/78	inframe_deletion	MODERATE	ITGA4	ENSSHAG00000014028	ENSSHAT00000016626	protein_coding	12/28	-	1947-1952	1312-1317	438-439	DA/-	GATGCA/-	1	HGNC:6140
Chr3_supercontig_000000126	2060861	A	T	104/105	77/77	68/68	87/88	missense_variant	MODERATE	NAB1	ENSSHAG00000016153	ENSSHAT00000019185	protein_coding	3/7	-	979	979	327	M/L	Atg/Ttg	1	HGNC:7626
Chr3_supercontig_000000130	2153551	C	G	40/103	32/62	23/64	51/83	missense_variant	MODERATE	-	ENSSHAG00000016389	ENSSHAT00000019453	protein_coding	4/12	-	700	700	234	L/V	Ctt/Gtt	1	-
Chr3_supercontig_000000134	4362462	G	T	39/39	37/38	24/25	35/36	missense_variant,splice_region_variant	MODERATE	NECTIN1	ENSSHAG00000018845	ENSSHAT00000022447	protein_coding	5/5	-	970	970	324	V/F	Gtc/Ttc	1	HGNC:9706
Chr3_supercontig_000000135	285373	A	G	52/53	42/42	27/51	28/62	missense_variant	MODERATE	MFRP	ENSSHAG00000007088	ENSSHAT00000008247	protein_coding	5/13	-	604	604	202	S/G	Agc/Ggc	1	HGNC:18121
Chr3_supercontig_000000135	287040	A	G	58/59	42/42	26/49	33/67	missense_variant	MODERATE	MFRP	ENSSHAG00000007088	ENSSHAT00000008247	protein_coding	8/13	-	974	974	325	E/G	gAg/gGg	1	HGNC:18121
Chr3_supercontig_000000135	287077	G	T	74/75	38/38	22/52	34/82	missense_variant	MODERATE	MFRP	ENSSHAG00000007088	ENSSHAT00000008247	protein_coding	8/13	-	1011	1011	337	K/N	aaG/aaT	1	HGNC:18121
Chr3_supercontig_000000135	1503368	CA	C	69/79	60/64	56/61	75/78	frameshift_variant	HIGH	TMPRSS4	ENSSHAG00000014461	ENSSHAT00000017152	protein_coding	6/13	-	479	479	160	M/X	aTg/ag	-1	HGNC:11878
Chr3_supercontig_000000136	104278	A	G	66/66	53/53	29/51	15/50	missense_variant	MODERATE	-	ENSSHAG00000004432	ENSSHAT00000005116	protein_coding	1/4	-	25	25	9	T/A	Act/Gct	1	-
Chr3_supercontig_000000136	1228931	G	A	53/53	43/44	41/41	38/38	missense_variant	MODERATE	APOA5	ENSSHAG00000013385	ENSSHAT00000015834	protein_coding	3/3	-	886	878	293	G/E	gGg/gAg	1	HGNC:17288
Chr3_supercontig_000000136	1228934	G	C	52/52	46/46	40/40	39/39	missense_variant	MODERATE	APOA5	ENSSHAG00000013385	ENSSHAT00000015834	protein_coding	3/3	-	889	881	294	G/A	gGt/gCt	1	HGNC:17288
Chr3_supercontig_000000139	779874	T	C	45/76	35/62	31/66	36/67	missense_variant	MODERATE	-	ENSSHAG00000010893	ENSSHAT00000012833	protein_coding	4/4	-	622	497	166	I/T	aTa/aCa	1	-
Chr3_supercontig_000000142	206763	A	G	87/87	76/76	34/66	23/61	missense_variant	MODERATE	-	ENSSHAG00000003580	ENSSHAT00000004101	protein_coding	14/14	-	1924	1873	625	M/V	Atg/Gtg	1	-
Chr3_supercontig_000000161	1993567	T	A	90/162	60/112	68/122	81/155	missense_variant	MODERATE	SLC37A2	ENSSHAG00000016021	ENSSHAT00000019030	protein_coding	1/18	-	28	28	10	W/R	Tgg/Agg	1	HGNC:20644
Chr3_supercontig_000000161	1994152	T	C	82/168	59/111	59/111	64/128	missense_variant	MODERATE	SLC37A2	ENSSHAG00000016021	ENSSHAT00000019030	protein_coding	2/18	-	43	43	15	F/L	Ttt/Ctt	1	HGNC:20644
Chr3_supercontig_000000161	1994756	A	G	77/160	73/147	76/145	61/113	missense_variant	MODERATE	SLC37A2	ENSSHAG00000016021	ENSSHAT00000019030	protein_coding	3/18	-	185	185	62	N/S	aAc/aGc	1	HGNC:20644
Chr3_supercontig_000000161	1996942	A	C	72/134	50/113	55/122	55/131	missense_variant,splice_region_variant	MODERATE	SLC37A2	ENSSHAG00000016021	ENSSHAT00000019030	protein_coding	6/18	-	415	415	139	I/L	Atc/Ctc	1	HGNC:20644
Chr3_supercontig_000000161	1997018	A	G	82/146	57/102	57/102	59/134	missense_variant,splice_region_variant	MODERATE	SLC37A2	ENSSHAG00000016021	ENSSHAT00000019030	protein_coding	6/18	-	491	491	164	K/R	aAg/aGg	1	HGNC:20644
Chr3_supercontig_000000161	1997614	A	G	96/163	51/117	57/115	65/133	missense_variant	MODERATE	SLC37A2	ENSSHAG00000016021	ENSSHAT00000019030	protein_coding	7/18	-	574	574	192	N/D	Aat/Gat	1	HGNC:20644
Chr3_supercontig_000000161	1997666	T	C	94/160	50/105	52/109	70/140	missense_variant	MODERATE	SLC37A2	ENSSHAG00000016021	ENSSHAT00000019030	protein_coding	7/18	-	626	626	209	I/T	aTa/aCa	1	HGNC:20644
Chr3_supercontig_000000161	1997678	A	G	88/158	47/98	60/125	71/147	missense_variant	MODERATE	SLC37A2	ENSSHAG00000016021	ENSSHAT00000019030	protein_coding	7/18	-	638	638	213	N/S	aAc/aGc	1	HGNC:20644
Chr3_supercontig_000000161	1997683	C	T	91/158	46/97	65/132	69/144	missense_variant	MODERATE	SLC37A2	ENSSHAG00000016021	ENSSHAT00000019030	protein_coding	7/18	-	643	643	215	L/F	Ctc/Ttc	1	HGNC:20644
Chr3_supercontig_000000161	1997692	A	G	90/158	46/102	67/128	72/149	missense_variant	MODERATE	SLC37A2	ENSSHAG00000016021	ENSSHAT00000019030	protein_coding	7/18	-	652	652	218	I/V	Att/Gtt	1	HGNC:20644
Chr3_supercontig_000000161	1998745	G	A	74/150	50/105	65/120	56/110	missense_variant	MODERATE	SLC37A2	ENSSHAG00000016021	ENSSHAT00000019030	protein_coding	8/18	-	679	679	227	A/T	Gcc/Acc	1	HGNC:20644
Chr3_supercontig_000000161	1999207	A	C	78/166	49/104	36/100	51/111	missense_variant	MODERATE	SLC37A2	ENSSHAG00000016021	ENSSHAT00000019030	protein_coding	9/18	-	714	714	238	E/D	gaA/gaC	1	HGNC:20644
Chr3_supercontig_000000161	1999208	G	C	75/166	49/103	36/101	50/110	missense_variant	MODERATE	SLC37A2	ENSSHAG00000016021	ENSSHAT00000019030	protein_coding	9/18	-	715	715	239	V/L	Gtg/Ctg	1	HGNC:20644
Chr3_supercontig_000000161	1999221	C	T	74/164	47/99	35/98	46/104	missense_variant	MODERATE	SLC37A2	ENSSHAG00000016021	ENSSHAT00000019030	protein_coding	9/18	-	728	728	243	A/V	gCa/gTa	1	HGNC:20644
Chr3_supercontig_000000161	1999236	C	T	78/163	44/102	38/89	53/114	missense_variant	MODERATE	SLC37A2	ENSSHAG00000016021	ENSSHAT00000019030	protein_coding	9/18	-	743	743	248	A/V	gCt/gTt	1	HGNC:20644
Chr3_supercontig_000000161	1999254	C	T	82/164	61/108	47/92	64/122	missense_variant	MODERATE	SLC37A2	ENSSHAG00000016021	ENSSHAT00000019030	protein_coding	9/18	-	761	761	254	T/I	aCt/aTt	1	HGNC:20644
Chr3_supercontig_000000161	1999259	G	A	78/156	44/106	48/97	59/124	missense_variant	MODERATE	SLC37A2	ENSSHAG00000016021	ENSSHAT00000019030	protein_coding	9/18	-	766	766	256	D/N	Gat/Aat	1	HGNC:20644
Chr3_supercontig_000000161	1999260	A	G	80/156	45/106	49/100	59/123	missense_variant	MODERATE	SLC37A2	ENSSHAG00000016021	ENSSHAT00000019030	protein_coding	9/18	-	767	767	256	D/G	gAt/gGt	1	HGNC:20644
Chr3_supercontig_000000161	1999323	A	G	81/165	56/103	55/127	54/116	missense_variant	MODERATE	SLC37A2	ENSSHAG00000016021	ENSSHAT00000019030	protein_coding	9/18	-	830	830	277	K/R	aAa/aGa	1	HGNC:20644
Chr3_supercontig_000000161	2002747	G	A	67/129	54/109	58/102	62/117	missense_variant	MODERATE	SLC37A2	ENSSHAG00000016021	ENSSHAT00000019030	protein_coding	15/18	-	1249	1249	417	A/T	Gca/Aca	1	HGNC:20644
Chr3_supercontig_000000166	684308	G	T	73/74	45/47	39/79	18/44	missense_variant	MODERATE	ADAMTS8	ENSSHAG00000010424	ENSSHAT00000012264	protein_coding	9/9	-	2233	2176	726	L/I	Cta/Ata	-1	HGNC:224
Chr3_supercontig_000000171	1320667	A	G	61/61	53/53	64/65	54/58	splice_acceptor_variant	HIGH	ACAD8	ENSSHAG00000013784	ENSSHAT00000016328	protein_coding	-	4/11	-	-	-	-	-	1	HGNC:87
Chr3_supercontig_000000182	1612847	A	G	46/77	25/56	73/73	62/63	missense_variant	MODERATE	USPL1	ENSSHAG00000014789	ENSSHAT00000017549	protein_coding	8/9	-	1705	1705	569	I/V	Ata/Gta	1	HGNC:20294
Chr3_supercontig_000000187	975604	T	C	48/90	22/49	62/62	82/87	missense_variant	MODERATE	TRPC4	ENSSHAG00000011972	ENSSHAT00000014114	protein_coding	6/16	-	1771	1384	462	I/V	Att/Gtt	-1	HGNC:12336
Chr3_supercontig_000000189	628210	A	G	87/87	70/70	63/63	73/74	missense_variant,splice_region_variant	MODERATE	CKAP2	ENSSHAG00000009985	ENSSHAT00000011716	protein_coding	3/9	-	839	146	49	N/S	aAt/aGt	1	HGNC:1990
Chr3_supercontig_000000189	895783	G	A	40/131	44/129	46/114	40/106	missense_variant	MODERATE	ATP7B	ENSSHAG00000011529	ENSSHAT00000013600	protein_coding	9/15	-	2454	2454	818	M/I	atG/atA	1	HGNC:870
Chr3_supercontig_000000189	895796	T	A	86/130	83/130	66/119	57/103	missense_variant	MODERATE	ATP7B	ENSSHAG00000011529	ENSSHAT00000013600	protein_coding	9/15	-	2467	2467	823	W/R	Tgg/Agg	1	HGNC:870
Chr3_supercontig_000000189	895854	T	C	51/147	59/137	72/132	69/128	missense_variant	MODERATE	ATP7B	ENSSHAG00000011529	ENSSHAT00000013600	protein_coding	9/15	-	2525	2525	842	L/P	cTa/cCa	1	HGNC:870
Chr3_supercontig_000000189	895866	T	C	93/150	77/139	61/136	57/129	missense_variant	MODERATE	ATP7B	ENSSHAG00000011529	ENSSHAT00000013600	protein_coding	9/15	-	2537	2537	846	I/T	aTc/aCc	1	HGNC:870
Chr3_supercontig_000000189	896012	A	G	82/171	41/91	53/110	60/137	missense_variant	MODERATE	ATP7B	ENSSHAG00000011529	ENSSHAT00000013600	protein_coding	10/15	-	2569	2569	857	T/A	Acg/Gcg	1	HGNC:870
Chr3_supercontig_000000189	896019	T	C	82/173	41/94	50/108	58/136	missense_variant	MODERATE	ATP7B	ENSSHAG00000011529	ENSSHAT00000013600	protein_coding	10/15	-	2576	2576	859	L/P	cTg/cCg	1	HGNC:870
Chr3_supercontig_000000189	896423	A	T	86/179	69/139	62/128	81/153	missense_variant	MODERATE	ATP7B	ENSSHAG00000011529	ENSSHAT00000013600	protein_coding	11/15	-	2729	2729	910	Q/L	cAg/cTg	1	HGNC:870
Chr3_supercontig_000000189	896434	G	A	86/182	73/133	69/137	83/156	missense_variant	MODERATE	ATP7B	ENSSHAG00000011529	ENSSHAT00000013600	protein_coding	11/15	-	2740	2740	914	D/N	Gac/Aac	1	HGNC:870
Chr3_supercontig_000000189	896464	A	G	81/185	78/143	67/132	74/152	missense_variant	MODERATE	ATP7B	ENSSHAG00000011529	ENSSHAT00000013600	protein_coding	11/15	-	2770	2770	924	I/V	Atc/Gtc	1	HGNC:870
Chr3_supercontig_000000189	896510	GT	G	100/186	55/129	64/137	79/163	frameshift_variant,splice_region_variant	HIGH	ATP7B	ENSSHAG00000011529	ENSSHAT00000013600	protein_coding	11/15	-	2817	2817	939	G/X	ggT/gg	1	HGNC:870
Chr3_supercontig_000000189	900572	G	A	62/131	61/122	59/113	53/118	missense_variant	MODERATE	ATP7B	ENSSHAG00000011529	ENSSHAT00000013600	protein_coding	13/15	-	2857	2857	953	D/N	Gac/Aac	1	HGNC:870
Chr3_supercontig_000000189	900617	C	T	71/140	51/128	45/112	49/100	stop_gained	HIGH	ATP7B	ENSSHAG00000011529	ENSSHAT00000013600	protein_coding	13/15	-	2902	2902	968	Q/*	Cag/Tag	1	HGNC:870
Chr3_supercontig_000000189	900621	C	T	72/142	50/125	44/111	48/99	missense_variant	MODERATE	ATP7B	ENSSHAG00000011529	ENSSHAT00000013600	protein_coding	13/15	-	2906	2906	969	T/M	aCg/aTg	1	HGNC:870
Chr3_supercontig_000000195	13275	C	T	42/80	25/69	80/80	76/79	missense_variant	MODERATE	SYTL2	ENSSHAG00000000874	ENSSHAT00000000989	protein_coding	2/18	-	223	223	75	L/F	Ctc/Ttc	1	HGNC:15585
Chr3_supercontig_000000199	627952	G	A	75/75	83/83	34/66	37/76	missense_variant	MODERATE	-	ENSSHAG00000010025	ENSSHAT00000011766	protein_coding	4/5	-	607	607	203	L/F	Ctc/Ttc	-1	-
Chr3_supercontig_000000199	769215	A	C	53/142	50/123	41/88	55/142	missense_variant	MODERATE	-	ENSSHAG00000010799	ENSSHAT00000012723	protein_coding	4/4	-	2033	46	16	M/L	Atg/Ctg	1	-
Chr3_supercontig_000000199	769225	G	A	56/146	51/123	41/93	57/144	missense_variant	MODERATE	-	ENSSHAG00000010799	ENSSHAT00000012723	protein_coding	4/4	-	2043	56	19	S/N	aGt/aAt	1	-
Chr3_supercontig_000000199	769226	T	G	57/149	52/124	40/93	56/143	missense_variant	MODERATE	-	ENSSHAG00000010799	ENSSHAT00000012723	protein_coding	4/4	-	2044	57	19	S/R	agT/agG	1	-
Chr3_supercontig_000000199	769246	C	T	64/155	61/138	47/106	66/159	missense_variant	MODERATE	-	ENSSHAG00000010799	ENSSHAT00000012723	protein_coding	4/4	-	2064	77	26	T/I	aCt/aTt	1	-
Chr3_supercontig_000000199	769258	A	T	73/165	62/137	48/107	66/157	missense_variant	MODERATE	-	ENSSHAG00000010799	ENSSHAT00000012723	protein_coding	4/4	-	2076	89	30	E/V	gAa/gTa	1	-
Chr3_supercontig_000000199	769344	G	T	76/180	66/146	60/129	70/147	missense_variant	MODERATE	-	ENSSHAG00000010799	ENSSHAT00000012723	protein_coding	4/4	-	2162	175	59	D/Y	Gat/Tat	1	-
Chr3_supercontig_000000199	769438	G	A	50/152	38/103	33/97	36/117	missense_variant	MODERATE	-	ENSSHAG00000010799	ENSSHAT00000012723	protein_coding	4/4	-	2256	269	90	R/K	aGa/aAa	1	-
Chr3_supercontig_000000199	769573	A	G	99/153	71/115	57/92	94/139	missense_variant	MODERATE	-	ENSSHAG00000010799	ENSSHAT00000012723	protein_coding	4/4	-	2391	404	135	N/S	aAt/aGt	1	-
Chr3_supercontig_000000207	1160065	G	A	38/89	35/70	43/76	38/79	missense_variant	MODERATE	C2CD3	ENSSHAG00000012678	ENSSHAT00000014980	protein_coding	19/34	-	4030	3392	1131	R/Q	cGg/cAg	1	HGNC:24564
Chr3_supercontig_000000207	1160065	G	A	38/89	35/70	43/76	38/79	missense_variant	MODERATE	C2CD3	ENSSHAG00000012678	ENSSHAT00000014980	protein_coding	19/34	-	4030	3392	1131	R/Q	cGg/cAg	1	HGNC:24564
Chr3_supercontig_000000208	537102	C	A	35/35	42/44	23/23	31/31	splice_acceptor_variant	HIGH	ARHGEF17	ENSSHAG00000008231	ENSSHAT00000009596	protein_coding	-	2/23	-	-	-	-	-	-1	HGNC:21726
Chr3_supercontig_000000210	192078	A	G	24/70	21/55	50/50	43/49	missense_variant	MODERATE	ATG16L2	ENSSHAG00000005731	ENSSHAT00000006642	protein_coding	5/18	-	737	640	214	C/R	Tgc/Cgc	-1	HGNC:25464
Chr3_supercontig_000000210	192078	A	G	24/70	21/55	50/50	43/49	missense_variant	MODERATE	ATG16L2	ENSSHAG00000005731	ENSSHAT00000006642	protein_coding	5/18	-	737	640	214	C/R	Tgc/Cgc	-1	HGNC:25464
Chr3_supercontig_000000211	22758	C	T	77/143	53/110	57/124	51/109	missense_variant,splice_region_variant	MODERATE	-	ENSSHAG00000000866	ENSSHAT00000000980	protein_coding	3/4	-	171	65	22	T/M	aCg/aTg	1	-
Chr3_supercontig_000000211	22774	T	A	72/147	57/114	64/122	59/114	missense_variant	MODERATE	-	ENSSHAG00000000866	ENSSHAT00000000980	protein_coding	3/4	-	187	81	27	F/L	ttT/ttA	1	-
Chr3_supercontig_000000211	22931	C	T	47/124	33/85	35/92	49/99	stop_gained	HIGH	-	ENSSHAG00000000866	ENSSHAT00000000980	protein_coding	3/4	-	344	238	80	Q/*	Cag/Tag	1	-
Chr3_supercontig_000000211	22977	C	T	42/105	20/86	32/86	43/84	missense_variant	MODERATE	-	ENSSHAG00000000866	ENSSHAT00000000980	protein_coding	3/4	-	390	284	95	A/V	gCt/gTt	1	-
Chr3_supercontig_000000211	22979	A	G	38/99	20/88	29/83	43/86	missense_variant	MODERATE	-	ENSSHAG00000000866	ENSSHAT00000000980	protein_coding	3/4	-	392	286	96	I/V	Atc/Gtc	1	-
Chr3_supercontig_000000211	22982	G	A	38/98	21/88	29/83	43/85	missense_variant	MODERATE	-	ENSSHAG00000000866	ENSSHAT00000000980	protein_coding	3/4	-	395	289	97	V/M	Gtg/Atg	1	-
Chr3_supercontig_000000211	303797	G	A	79/161	53/97	56/97	55/109	missense_variant	MODERATE	-	ENSSHAG00000007298	ENSSHAT00000008490	protein_coding	3/3	-	891	625	209	L/F	Ctt/Ttt	-1	-
Chr3_supercontig_000000211	303989	C	T	74/147	51/101	65/119	68/131	missense_variant	MODERATE	-	ENSSHAG00000007298	ENSSHAT00000008490	protein_coding	3/3	-	699	433	145	E/K	Gaa/Aaa	-1	-
Chr3_supercontig_000000211	304055	T	C	80/177	54/90	50/103	60/116	missense_variant	MODERATE	-	ENSSHAG00000007298	ENSSHAT00000008490	protein_coding	3/3	-	633	367	123	K/E	Aag/Gag	-1	-
Chr3_supercontig_000000211	304756	A	C	71/138	70/127	49/108	52/113	missense_variant	MODERATE	-	ENSSHAG00000007298	ENSSHAT00000008490	protein_coding	2/3	-	602	336	112	H/Q	caT/caG	-1	-
Chr3_supercontig_000000211	305065	G	A	80/166	58/119	62/121	67/131	missense_variant	MODERATE	-	ENSSHAG00000007298	ENSSHAT00000008490	protein_coding	1/3	-	442	176	59	S/L	tCa/tTa	-1	-
Chr3_supercontig_000000211	305144	C	A	63/140	65/132	67/134	59/120	missense_variant	MODERATE	-	ENSSHAG00000007298	ENSSHAT00000008490	protein_coding	1/3	-	363	97	33	A/S	Gcc/Tcc	-1	-
Chr3_supercontig_000000211	305156	T	C	80/144	72/142	64/128	64/114	missense_variant	MODERATE	-	ENSSHAG00000007298	ENSSHAT00000008490	protein_coding	1/3	-	351	85	29	I/V	Atc/Gtc	-1	-
Chr3_supercontig_000000212	305598	C	G	47/47	56/56	33/34	45/45	missense_variant	MODERATE	-	ENSSHAG00000007137	ENSSHAT00000008305	protein_coding	9/21	-	1465	1465	489	R/G	Cgc/Ggc	1	-
Chr3_supercontig_000000212	1106833	A	T	62/99	48/70	44/70	50/74	missense_variant	MODERATE	-	ENSSHAG00000012803	ENSSHAT00000015129	protein_coding	1/2	-	789	789	263	L/F	ttA/ttT	1	-
Chr3_supercontig_000000212	1107150	T	A	38/111	23/79	33/82	25/84	missense_variant	MODERATE	-	ENSSHAG00000012803	ENSSHAT00000015129	protein_coding	1/2	-	1106	1106	369	L/Q	cTa/cAa	1	-
Chr3_supercontig_000000212	1107354	G	A	82/123	71/97	65/87	81/102	missense_variant	MODERATE	-	ENSSHAG00000012803	ENSSHAT00000015129	protein_coding	2/2	-	1259	1259	420	G/E	gGg/gAg	1	-
Chr3_supercontig_000000213	273445	A	T	76/141	51/104	48/100	68/127	missense_variant	MODERATE	-	ENSSHAG00000006621	ENSSHAT00000007679	protein_coding	8/18	-	1290	1290	430	D/E	gaT/gaA	-1	-
Chr3_supercontig_000000213	273530	C	T	12/147	14/101	7/92	14/118	missense_variant	MODERATE	-	ENSSHAG00000006621	ENSSHAT00000007679	protein_coding	8/18	-	1205	1205	402	G/D	gGc/gAc	-1	-
Chr3_supercontig_000000213	273554	A	G	40/128	27/87	27/88	40/112	missense_variant	MODERATE	-	ENSSHAG00000006621	ENSSHAT00000007679	protein_coding	8/18	-	1181	1181	394	I/T	aTc/aCc	-1	-
Chr3_supercontig_000000213	273555	T	C	41/128	26/86	27/88	41/112	missense_variant	MODERATE	-	ENSSHAG00000006621	ENSSHAT00000007679	protein_coding	8/18	-	1180	1180	394	I/V	Atc/Gtc	-1	-
Chr3_supercontig_000000213	273560	T	C	42/131	28/86	28/92	39/109	missense_variant	MODERATE	-	ENSSHAG00000006621	ENSSHAT00000007679	protein_coding	8/18	-	1175	1175	392	E/G	gAa/gGa	-1	-
Chr3_supercontig_000000213	273570	G	C	91/139	59/94	67/97	72/112	missense_variant	MODERATE	-	ENSSHAG00000006621	ENSSHAT00000007679	protein_coding	8/18	-	1165	1165	389	H/D	Cat/Gat	-1	-
Chr3_supercontig_000000213	273603	C	T	8/135	14/93	25/100	13/112	missense_variant	MODERATE	-	ENSSHAG00000006621	ENSSHAT00000007679	protein_coding	8/18	-	1132	1132	378	E/K	Gag/Aag	-1	-
Chr3_supercontig_000000213	273607	A	C	8/131	14/93	25/101	16/114	missense_variant	MODERATE	-	ENSSHAG00000006621	ENSSHAT00000007679	protein_coding	8/18	-	1128	1128	376	H/Q	caT/caG	-1	-
Chr3_supercontig_000000213	273663	A	T	86/122	51/83	73/98	96/136	missense_variant	MODERATE	-	ENSSHAG00000006621	ENSSHAT00000007679	protein_coding	8/18	-	1072	1072	358	C/S	Tgt/Agt	-1	-
Chr3_supercontig_000000213	701118	T	C	36/65	28/64	40/40	53/55	missense_variant	MODERATE	-	ENSSHAG00000010524	ENSSHAT00000012382	protein_coding	1/1	-	557	557	186	Y/C	tAt/tGt	-1	-
Chr3_supercontig_000000214	59115	C	T	75/135	51/119	38/89	59/113	missense_variant	MODERATE	-	ENSSHAG00000003298	ENSSHAT00000003785	protein_coding	1/1	-	484	484	162	V/I	Gtt/Att	-1	-
Chr3_supercontig_000000214	59147	A	G	59/128	64/113	51/100	54/112	missense_variant	MODERATE	-	ENSSHAG00000003298	ENSSHAT00000003785	protein_coding	1/1	-	452	452	151	V/A	gTt/gCt	-1	-
Chr3_supercontig_000000214	59159	T	C	69/125	47/110	48/97	56/109	missense_variant	MODERATE	-	ENSSHAG00000003298	ENSSHAT00000003785	protein_coding	1/1	-	440	440	147	N/S	aAt/aGt	-1	-
Chr3_supercontig_000000214	59286	A	C	90/158	64/111	54/101	70/123	missense_variant	MODERATE	-	ENSSHAG00000003298	ENSSHAT00000003785	protein_coding	1/1	-	313	313	105	S/A	Tct/Gct	-1	-
Chr3_supercontig_000000214	59582	G	A	63/79	73/93	59/81	73/98	missense_variant	MODERATE	-	ENSSHAG00000003298	ENSSHAT00000003785	protein_coding	1/1	-	17	17	6	P/L	cCt/cTt	-1	-
Chr3_supercontig_000000215	1761	T	C	41/71	30/57	59/59	55/60	missense_variant	MODERATE	-	ENSSHAG00000000554	ENSSHAT00000000633	protein_coding	1/1	-	49	49	17	Y/H	Tat/Cat	1	-
Chr3_supercontig_000000215	2316	T	C	44/79	34/59	77/77	67/73	missense_variant	MODERATE	-	ENSSHAG00000000554	ENSSHAT00000000633	protein_coding	1/1	-	604	604	202	C/R	Tgt/Cgt	1	-
Chr3_supercontig_000000215	171517	C	G	31/69	31/62	53/53	55/58	missense_variant	MODERATE	-	ENSSHAG00000005641	ENSSHAT00000006538	protein_coding	1/1	-	486	486	162	W/C	tgG/tgC	-1	-
Chr3_supercontig_000000216	105551	T	G	75/132	58/92	68/116	55/118	missense_variant	MODERATE	OR51G1	ENSSHAG00000004456	ENSSHAT00000005144	protein_coding	1/2	-	84	84	28	F/L	ttT/ttG	1	HGNC:14738
Chr3_supercontig_000000216	105562	T	C	77/134	65/102	71/122	58/122	missense_variant	MODERATE	OR51G1	ENSSHAG00000004456	ENSSHAT00000005144	protein_coding	1/2	-	95	95	32	L/P	cTc/cCc	1	HGNC:14738
Chr3_supercontig_000000216	105717	C	G	49/132	25/92	48/97	56/106	missense_variant	MODERATE	OR51G1	ENSSHAG00000004456	ENSSHAT00000005144	protein_coding	1/2	-	250	250	84	L/V	Ctg/Gtg	1	HGNC:14738
Chr3_supercontig_000000216	105738	T	C	63/127	43/91	43/93	50/99	missense_variant	MODERATE	OR51G1	ENSSHAG00000004456	ENSSHAT00000005144	protein_coding	1/2	-	271	271	91	F/L	Ttt/Ctt	1	HGNC:14738
Chr3_supercontig_000000216	105760	T	C	54/115	40/90	41/95	50/103	missense_variant	MODERATE	OR51G1	ENSSHAG00000004456	ENSSHAT00000005144	protein_coding	1/2	-	293	293	98	V/A	gTc/gCc	1	HGNC:14738
Chr3_supercontig_000000216	105788	TAC	T	59/124	36/81	47/84	52/105	frameshift_variant	HIGH	OR51G1	ENSSHAG00000004456	ENSSHAT00000005144	protein_coding	1/2	-	322-323	322-323	108	T/X	ACc/c	1	HGNC:14738
Chr3_supercontig_000000217	535569	C	T	78/107	56/72	65/81	64/78	missense_variant	MODERATE	-	ENSSHAG00000009357	ENSSHAT00000010949	protein_coding	1/1	-	422	422	141	T/I	aCc/aTc	1	-
Chr3_supercontig_000000217	535601	G	T	80/100	62/77	61/80	64/82	missense_variant	MODERATE	-	ENSSHAG00000009357	ENSSHAT00000010949	protein_coding	1/1	-	454	454	152	V/L	Gtg/Ttg	1	-
Chr3_supercontig_000000217	535615	G	T	18/100	18/80	18/81	20/85	missense_variant	MODERATE	-	ENSSHAG00000009357	ENSSHAT00000010949	protein_coding	1/1	-	468	468	156	L/F	ttG/ttT	1	-
Chr3_supercontig_000000217	535629	T	C	16/98	20/83	19/82	21/88	missense_variant	MODERATE	-	ENSSHAG00000009357	ENSSHAT00000010949	protein_coding	1/1	-	482	482	161	V/A	gTc/gCc	1	-
Chr3_supercontig_000000217	536082	G	A	68/68	52/52	68/68	57/60	missense_variant	MODERATE	-	ENSSHAG00000009357	ENSSHAT00000010949	protein_coding	1/1	-	935	935	312	R/K	aGa/aAa	1	-
Chr3_supercontig_000000217	714072	T	A	17/137	11/112	8/103	14/126	missense_variant	MODERATE	-	ENSSHAG00000010595	ENSSHAT00000012468	protein_coding	1/1	-	506	506	169	F/Y	tTc/tAc	1	-
Chr3_supercontig_000000217	714272	T	A	64/184	30/119	55/153	43/148	missense_variant	MODERATE	-	ENSSHAG00000010595	ENSSHAT00000012468	protein_coding	1/1	-	706	706	236	S/T	Tcc/Acc	1	-
Chr3_supercontig_000000217	714327	T	C	77/180	56/118	46/124	68/149	missense_variant	MODERATE	-	ENSSHAG00000010595	ENSSHAT00000012468	protein_coding	1/1	-	761	761	254	I/T	aTa/aCa	1	-
Chr3_supercontig_000000217	714474	A	G	65/149	51/123	44/121	57/142	missense_variant	MODERATE	-	ENSSHAG00000010595	ENSSHAT00000012468	protein_coding	1/1	-	908	908	303	Q/R	cAa/cGa	1	-
Chr3_supercontig_000000217	840986	C	A	73/78	53/56	59/62	84/84	missense_variant	MODERATE	OR51V1	ENSSHAG00000011370	ENSSHAT00000013409	protein_coding	1/2	-	593	593	198	R/L	cGc/cTc	-1	HGNC:19597
Chr3_supercontig_000000217	1127392	A	C	42/133	34/90	50/118	28/77	missense_variant	MODERATE	OR51I2	ENSSHAG00000012901	ENSSHAT00000015246	protein_coding	1/1	-	558	558	186	I/M	atT/atG	-1	HGNC:15201
Chr3_supercontig_000000217	1127797	A	C	61/99	43/66	49/72	41/65	missense_variant	MODERATE	OR51I2	ENSSHAG00000012901	ENSSHAT00000015246	protein_coding	1/1	-	153	153	51	C/W	tgT/tgG	-1	HGNC:15201
Chr3_supercontig_000000217	1979585	G	T	42/74	30/53	55/55	71/78	missense_variant	MODERATE	-	ENSSHAG00000015990	ENSSHAT00000018996	protein_coding	1/1	-	30	30	10	M/I	atG/atT	1	-
Chr3_supercontig_000000217	2047016	C	T	71/162	59/122	62/120	70/152	missense_variant	MODERATE	-	ENSSHAG00000016147	ENSSHAT00000019179	protein_coding	1/2	-	934	934	312	V/I	Gtc/Atc	-1	-
Chr3_supercontig_000000217	2047255	C	T	79/143	59/123	53/109	46/114	missense_variant	MODERATE	-	ENSSHAG00000016147	ENSSHAT00000019179	protein_coding	1/2	-	695	695	232	R/K	aGg/aAg	-1	-
Chr3_supercontig_000000217	2047318	G	A	98/165	69/121	53/117	67/135	missense_variant	MODERATE	-	ENSSHAG00000016147	ENSSHAT00000019179	protein_coding	1/2	-	632	632	211	T/I	aCt/aTt	-1	-
Chr3_supercontig_000000217	2047364	T	G	72/164	59/125	69/131	70/142	missense_variant	MODERATE	-	ENSSHAG00000016147	ENSSHAT00000019179	protein_coding	1/2	-	586	586	196	I/L	Att/Ctt	-1	-
Chr3_supercontig_000000218	1396	T	C	72/158	57/129	55/120	52/116	missense_variant	MODERATE	-	ENSSHAG00000000498	ENSSHAT00000000565	protein_coding	1/1	-	934	934	312	T/A	Act/Gct	-1	-
Chr3_supercontig_000000218	1397	C	T	74/160	59/132	58/124	52/115	missense_variant	MODERATE	-	ENSSHAG00000000498	ENSSHAT00000000565	protein_coding	1/1	-	933	933	311	M/I	atG/atA	-1	-
Chr3_supercontig_000000218	1407	C	T	68/150	68/138	62/128	49/105	missense_variant	MODERATE	-	ENSSHAG00000000498	ENSSHAT00000000565	protein_coding	1/1	-	923	923	308	R/K	aGg/aAg	-1	-
Chr3_supercontig_000000218	1419	A	G	82/153	75/138	67/130	56/105	missense_variant	MODERATE	-	ENSSHAG00000000498	ENSSHAT00000000565	protein_coding	1/1	-	911	911	304	I/T	aTc/aCc	-1	-
Chr3_supercontig_000000218	1440	A	G	72/138	76/139	70/125	52/99	missense_variant	MODERATE	-	ENSSHAG00000000498	ENSSHAT00000000565	protein_coding	1/1	-	890	890	297	L/P	cTt/cCt	-1	-
Chr3_supercontig_000000218	1462	A	G	71/136	72/131	67/123	61/100	missense_variant	MODERATE	-	ENSSHAG00000000498	ENSSHAT00000000565	protein_coding	1/1	-	868	868	290	F/L	Ttt/Ctt	-1	-
Chr3_supercontig_000000218	1518	C	T	62/130	68/131	55/116	38/103	missense_variant	MODERATE	-	ENSSHAG00000000498	ENSSHAT00000000565	protein_coding	1/1	-	812	812	271	R/H	cGc/cAc	-1	-
Chr3_supercontig_000000218	1890	G	A	77/94	56/68	72/80	64/73	missense_variant	MODERATE	-	ENSSHAG00000000498	ENSSHAT00000000565	protein_coding	1/1	-	440	440	147	T/I	aCa/aTa	-1	-
Chr3_supercontig_000000218	13290	C	T	46/138	32/73	37/93	45/107	missense_variant	MODERATE	OR52B2	ENSSHAG00000001566	ENSSHAT00000001775	protein_coding	1/1	-	934	934	312	V/I	Gtc/Atc	-1	HGNC:15207
Chr3_supercontig_000000218	13743	C	T	59/134	42/93	51/105	61/123	missense_variant	MODERATE	OR52B2	ENSSHAG00000001566	ENSSHAT00000001775	protein_coding	1/1	-	481	481	161	V/I	Gtt/Att	-1	HGNC:15207
Chr3_supercontig_000000218	13776	T	C	61/128	51/95	55/103	56/120	missense_variant	MODERATE	OR52B2	ENSSHAG00000001566	ENSSHAT00000001775	protein_coding	1/1	-	448	448	150	I/V	Att/Gtt	-1	HGNC:15207
Chr3_supercontig_000000218	13786	G	C	64/134	55/104	56/107	57/121	missense_variant	MODERATE	OR52B2	ENSSHAG00000001566	ENSSHAT00000001775	protein_coding	1/1	-	438	438	146	I/M	atC/atG	-1	HGNC:15207
Chr3_supercontig_000000218	13897	C	T	66/152	47/109	56/106	56/113	missense_variant	MODERATE	OR52B2	ENSSHAG00000001566	ENSSHAT00000001775	protein_coding	1/1	-	327	327	109	M/I	atG/atA	-1	HGNC:15207
Chr3_supercontig_000000218	13976	G	A	78/153	37/97	54/119	54/99	missense_variant	MODERATE	OR52B2	ENSSHAG00000001566	ENSSHAT00000001775	protein_coding	1/1	-	248	248	83	A/V	gCc/gTc	-1	HGNC:15207
Chr3_supercontig_000000218	14103	C	G	65/137	51/116	63/122	48/125	missense_variant	MODERATE	OR52B2	ENSSHAG00000001566	ENSSHAT00000001775	protein_coding	1/1	-	121	121	41	V/L	Gtg/Ctg	-1	HGNC:15207
Chr3_supercontig_000000218	14190	T	C	84/155	72/130	59/128	68/128	missense_variant	MODERATE	OR52B2	ENSSHAG00000001566	ENSSHAT00000001775	protein_coding	1/1	-	34	34	12	T/A	Act/Gct	-1	HGNC:15207
Chr3_supercontig_000000219	217781	C	T	28/100	20/89	7/63	15/83	missense_variant	MODERATE	-	ENSSHAG00000006165	ENSSHAT00000007156	protein_coding	4/11	-	877	877	293	A/T	Gcc/Acc	-1	-
Chr3_supercontig_000000219	217793	A	T	30/104	23/87	9/63	16/86	missense_variant	MODERATE	-	ENSSHAG00000006165	ENSSHAT00000007156	protein_coding	4/11	-	865	865	289	S/T	Tct/Act	-1	-
Chr3_supercontig_000000219	217798	C	T	32/108	26/92	9/61	17/86	missense_variant	MODERATE	-	ENSSHAG00000006165	ENSSHAT00000007156	protein_coding	4/11	-	860	860	287	R/Q	cGa/cAa	-1	-
Chr3_supercontig_000000219	217867	G	A	54/126	36/94	14/65	21/77	missense_variant	MODERATE	-	ENSSHAG00000006165	ENSSHAT00000007156	protein_coding	4/11	-	791	791	264	T/I	aCa/aTa	-1	-
Chr3_supercontig_000000219	217877	G	A	59/132	39/98	16/66	21/77	missense_variant	MODERATE	-	ENSSHAG00000006165	ENSSHAT00000007156	protein_coding	4/11	-	781	781	261	R/C	Cgc/Tgc	-1	-
Chr3_supercontig_000000219	217921	A	G	57/124	35/89	16/61	23/73	missense_variant	MODERATE	-	ENSSHAG00000006165	ENSSHAT00000007156	protein_coding	4/11	-	737	737	246	V/A	gTg/gCg	-1	-
Chr3_supercontig_000000219	218017	T	C	14/71	10/58	5/46	9/64	missense_variant	MODERATE	-	ENSSHAG00000006165	ENSSHAT00000007156	protein_coding	4/11	-	641	641	214	H/R	cAt/cGt	-1	-
Chr3_supercontig_000000219	218023	A	G	12/68	11/57	5/47	9/65	missense_variant	MODERATE	-	ENSSHAG00000006165	ENSSHAT00000007156	protein_coding	4/11	-	635	635	212	V/A	gTa/gCa	-1	-
Chr3_supercontig_000000219	922255	G	T	49/50	38/39	48/52	38/39	missense_variant	MODERATE	LUZP1	ENSSHAG00000011869	ENSSHAT00000013995	protein_coding	1/4	-	1532	1532	511	G/V	gGg/gTg	1	HGNC:14985
Chr3_supercontig_000000219	1547797	G	A	53/53	29/29	37/37	29/29	missense_variant	MODERATE	EPHA8	ENSSHAG00000014595	ENSSHAT00000017314	protein_coding	2/14	-	251	251	84	P/L	cCg/cTg	-1	HGNC:3391
Chr3_supercontig_000000219	1888401	A	G	58/93	55/96	53/88	59/89	missense_variant	MODERATE	-	ENSSHAG00000015704	ENSSHAT00000018652	protein_coding	1/2	-	134	134	45	Q/R	cAg/cGg	1	-
Chr3_supercontig_000000221	369567	G	C	52/52	44/44	46/46	47/50	missense_variant	MODERATE	PQLC2	ENSSHAG00000007909	ENSSHAT00000009210	protein_coding	2/8	-	983	238	80	L/V	Ctg/Gtg	-1	HGNC:26001
Chr3_supercontig_000000222	10836	G	T	15/134	14/130	16/138	18/143	missense_variant	MODERATE	PNRC2	ENSSHAG00000001387	ENSSHAT00000001574	protein_coding	1/1	-	163	163	55	A/S	Gca/Tca	1	HGNC:23158
Chr3_supercontig_000000222	10851	A	G	65/128	65/119	81/130	88/139	missense_variant	MODERATE	PNRC2	ENSSHAG00000001387	ENSSHAT00000001574	protein_coding	1/1	-	178	178	60	T/A	Act/Gct	1	HGNC:23158
Chr3_supercontig_000000222	10934	G	T	49/100	39/75	63/107	69/125	missense_variant	MODERATE	PNRC2	ENSSHAG00000001387	ENSSHAT00000001574	protein_coding	1/1	-	261	261	87	L/F	ttG/ttT	1	HGNC:23158
Chr3_supercontig_000000222	10975	G	A	54/113	42/80	70/129	75/143	missense_variant	MODERATE	PNRC2	ENSSHAG00000001387	ENSSHAT00000001574	protein_coding	1/1	-	302	302	101	S/N	aGt/aAt	1	HGNC:23158
Chr3_supercontig_000000224	291292	C	T	68/68	62/63	55/55	44/45	missense_variant,splice_region_variant	MODERATE	PAFAH2	ENSSHAG00000006981	ENSSHAT00000008112	protein_coding	5/10	-	473	473	158	G/D	gGc/gAc	-1	HGNC:8579
Chr3_supercontig_000000224	359355	G	A	51/51	41/42	21/35	30/47	missense_variant	MODERATE	EXTL1	ENSSHAG00000007694	ENSSHAT00000008960	protein_coding	7/12	-	1331	1331	444	R/H	cGt/cAt	1	HGNC:3515
Chr3_supercontig_000000224	1305958	G	A	49/52	30/31	23/25	35/37	missense_variant	MODERATE	ARID1A	ENSSHAG00000013363	ENSSHAT00000015812	protein_coding	20/20	-	5083	4508	1503	G/D	gGt/gAt	1	HGNC:11110
Chr3_supercontig_000000224	1305967	C	A	50/51	25/27	24/24	40/42	missense_variant	MODERATE	ARID1A	ENSSHAG00000013363	ENSSHAT00000015812	protein_coding	20/20	-	5092	4517	1506	A/E	gCg/gAg	1	HGNC:11110
Chr3_supercontig_000000224	1464284	C	T	40/40	23/24	36/36	28/29	missense_variant	MODERATE	NR0B2	ENSSHAG00000014359	ENSSHAT00000017025	protein_coding	1/2	-	289	208	70	A/T	Gcc/Acc	-1	HGNC:7961
Chr3_supercontig_000000225	5783	A	G	52/52	32/32	36/36	32/37	missense_variant	MODERATE	MAP3K6	ENSSHAG00000000519	ENSSHAT00000000590	protein_coding	11/23	-	1546	1546	516	W/R	Tgg/Cgg	-1	HGNC:6858
Chr3_supercontig_000000225	1758267	G	A	85/85	88/88	71/71	72/76	missense_variant	MODERATE	SMPDL3B	ENSSHAG00000015331	ENSSHAT00000018206	protein_coding	1/8	-	41	41	14	G/E	gGa/gAa	1	HGNC:21416
Chr3_supercontig_000000226	41152	A	C	78/78	61/61	62/62	57/59	stop_gained	HIGH	PTAFR	ENSSHAG00000002779	ENSSHAT00000003177	protein_coding	1/1	-	1041	1041	347	Y/*	taT/taG	-1	HGNC:9582
Chr3_supercontig_000000231	882846	G	T	52/52	46/46	36/36	34/34	missense_variant	MODERATE	EPHA2	ENSSHAG00000011625	ENSSHAT00000013712	protein_coding	5/19	-	837	837	279	E/D	gaG/gaT	1	HGNC:3386
Chr3_supercontig_000000231	882880	G	T	52/54	41/41	39/39	33/33	missense_variant	MODERATE	EPHA2	ENSSHAG00000011625	ENSSHAT00000013712	protein_coding	5/19	-	871	871	291	G/C	Ggc/Tgc	1	HGNC:3386
Chr3_supercontig_000000234	328897	T	C	29/58	23/45	35/35	46/46	missense_variant	MODERATE	VPS13D	ENSSHAG00000005496	ENSSHAT00000006363	protein_coding	53/68	-	10851	10778	3593	Y/C	tAt/tGt	-1	HGNC:23595
Chr3_supercontig_000000236	179864	C	A	63/63	48/48	51/52	46/46	missense_variant	MODERATE	-	ENSSHAG00000005544	ENSSHAT00000006425	protein_coding	11/13	-	3694	3694	1232	P/T	Ccc/Acc	1	-
Chr3_supercontig_000000236	270352	A	G	73/106	46/67	61/86	68/105	missense_variant	MODERATE	FFAR2	ENSSHAG00000006933	ENSSHAT00000008054	protein_coding	1/1	-	7	7	3	N/D	Aat/Gat	1	HGNC:4501
Chr3_supercontig_000000236	270355	T	C	71/104	44/65	59/83	68/103	missense_variant	MODERATE	FFAR2	ENSSHAG00000006933	ENSSHAT00000008054	protein_coding	1/1	-	10	10	4	S/P	Tca/Cca	1	HGNC:4501
Chr3_supercontig_000000236	270366	A	C	33/106	19/69	20/78	33/105	missense_variant	MODERATE	FFAR2	ENSSHAG00000006933	ENSSHAT00000008054	protein_coding	1/1	-	21	21	7	R/S	agA/agC	1	HGNC:4501
Chr3_supercontig_000000236	270395	C	T	40/105	22/85	26/83	24/98	missense_variant	MODERATE	FFAR2	ENSSHAG00000006933	ENSSHAT00000008054	protein_coding	1/1	-	50	50	17	T/I	aCt/aTt	1	HGNC:4501
Chr3_supercontig_000000236	270559	A	G	52/113	38/94	42/95	37/107	missense_variant	MODERATE	FFAR2	ENSSHAG00000006933	ENSSHAT00000008054	protein_coding	1/1	-	214	214	72	N/D	Aac/Gac	1	HGNC:4501
Chr3_supercontig_000000236	270565	C	T	60/111	50/93	53/96	62/100	missense_variant	MODERATE	FFAR2	ENSSHAG00000006933	ENSSHAT00000008054	protein_coding	1/1	-	220	220	74	R/C	Cgc/Tgc	1	HGNC:4501
Chr3_supercontig_000000236	270566	G	A	60/111	50/91	53/95	61/100	missense_variant	MODERATE	FFAR2	ENSSHAG00000006933	ENSSHAT00000008054	protein_coding	1/1	-	221	221	74	R/H	cGc/cAc	1	HGNC:4501
Chr3_supercontig_000000236	270572	A	C	58/108	49/91	56/95	61/98	missense_variant	MODERATE	FFAR2	ENSSHAG00000006933	ENSSHAT00000008054	protein_coding	1/1	-	227	227	76	H/P	cAc/cCc	1	HGNC:4501
Chr3_supercontig_000000236	270577	G	A	49/111	43/90	36/95	39/102	missense_variant	MODERATE	FFAR2	ENSSHAG00000006933	ENSSHAT00000008054	protein_coding	1/1	-	232	232	78	G/S	Ggt/Agt	1	HGNC:4501
Chr3_supercontig_000000236	270587	C	T	49/111	46/89	43/98	41/104	missense_variant	MODERATE	FFAR2	ENSSHAG00000006933	ENSSHAT00000008054	protein_coding	1/1	-	242	242	81	A/V	gCc/gTc	1	HGNC:4501
Chr3_supercontig_000000236	270797	A	G	44/106	47/103	28/82	33/91	missense_variant	MODERATE	FFAR2	ENSSHAG00000006933	ENSSHAT00000008054	protein_coding	1/1	-	452	452	151	D/G	gAt/gGt	1	HGNC:4501
Chr3_supercontig_000000236	270798	T	A	44/105	45/103	28/83	31/87	missense_variant	MODERATE	FFAR2	ENSSHAG00000006933	ENSSHAT00000008054	protein_coding	1/1	-	453	453	151	D/E	gaT/gaA	1	HGNC:4501
Chr3_supercontig_000000236	270827	G	C	43/110	38/89	28/82	32/89	missense_variant	MODERATE	FFAR2	ENSSHAG00000006933	ENSSHAT00000008054	protein_coding	1/1	-	482	482	161	R/P	cGg/cCg	1	HGNC:4501
Chr3_supercontig_000000236	270829	G	A	42/110	38/90	29/81	33/90	missense_variant	MODERATE	FFAR2	ENSSHAG00000006933	ENSSHAT00000008054	protein_coding	1/1	-	484	484	162	A/T	Gcc/Acc	1	HGNC:4501
Chr3_supercontig_000000236	270833	T	C	47/111	38/88	31/82	36/91	missense_variant	MODERATE	FFAR2	ENSSHAG00000006933	ENSSHAT00000008054	protein_coding	1/1	-	488	488	163	L/S	tTg/tCg	1	HGNC:4501
Chr3_supercontig_000000236	270868	G	A	65/122	50/91	42/84	55/96	missense_variant	MODERATE	FFAR2	ENSSHAG00000006933	ENSSHAT00000008054	protein_coding	1/1	-	523	523	175	E/K	Gaa/Aaa	1	HGNC:4501
Chr3_supercontig_000000236	271198	T	G	45/90	31/79	27/77	21/69	missense_variant	MODERATE	FFAR2	ENSSHAG00000006933	ENSSHAT00000008054	protein_coding	1/1	-	853	853	285	F/V	Ttt/Gtt	1	HGNC:4501
Chr3_supercontig_000000236	271223	A	G	41/85	28/75	23/61	19/73	missense_variant	MODERATE	FFAR2	ENSSHAG00000006933	ENSSHAT00000008054	protein_coding	1/1	-	878	878	293	H/R	cAc/cGc	1	HGNC:4501
Chr3_supercontig_000000236	271270	G	A	42/72	37/59	31/47	46/74	missense_variant	MODERATE	FFAR2	ENSSHAG00000006933	ENSSHAT00000008054	protein_coding	1/1	-	925	925	309	D/N	Gat/Aat	1	HGNC:4501
Chr3_supercontig_000000236	271272	T	G	41/72	36/59	30/46	46/74	missense_variant	MODERATE	FFAR2	ENSSHAG00000006933	ENSSHAT00000008054	protein_coding	1/1	-	927	927	309	D/E	gaT/gaG	1	HGNC:4501
Chr3_supercontig_000000236	271273	T	A	44/73	36/59	30/46	47/74	missense_variant	MODERATE	FFAR2	ENSSHAG00000006933	ENSSHAT00000008054	protein_coding	1/1	-	928	928	310	L/M	Ttg/Atg	1	HGNC:4501
Chr3_supercontig_000000236	271274	T	C	45/74	35/59	30/45	46/73	missense_variant	MODERATE	FFAR2	ENSSHAG00000006933	ENSSHAT00000008054	protein_coding	1/1	-	929	929	310	L/S	tTg/tCg	1	HGNC:4501
Chr3_supercontig_000000236	271300	C	A	48/78	41/67	32/48	40/69	missense_variant	MODERATE	FFAR2	ENSSHAG00000006933	ENSSHAT00000008054	protein_coding	1/1	-	955	955	319	Q/K	Caa/Aaa	1	HGNC:4501
Chr3_supercontig_000000236	631978	A	G	26/56	18/38	37/37	31/32	missense_variant	MODERATE	NFKBID	ENSSHAG00000010058	ENSSHAT00000011810	protein_coding	5/8	-	891	556	186	S/P	Tcc/Ccc	-1	HGNC:15671
Chr3_supercontig_000000236	761113	C	A	64/64	35/36	36/37	31/32	missense_variant	MODERATE	WDR62	ENSSHAG00000010718	ENSSHAT00000012622	protein_coding	30/33	-	3946	3946	1316	Q/K	Cag/Aag	1	HGNC:24502
Chr3_supercontig_000000237	195733	G	T	49/49	40/41	29/29	38/38	missense_variant,splice_region_variant	MODERATE	-	ENSSHAG00000005904	ENSSHAT00000006852	protein_coding	6/9	-	755	755	252	G/V	gGg/gTg	1	-
Chr3_supercontig_000000238	84976	T	C	50/50	36/36	41/41	56/57	missense_variant	MODERATE	ZNF541	ENSSHAG00000003056	ENSSHAT00000003513	protein_coding	4/17	-	1666	953	318	F/S	tTc/tCc	1	HGNC:25294
Chr3_supercontig_000000242	430171	A	G	45/83	30/72	37/37	28/31	missense_variant	MODERATE	DFFB	ENSSHAG00000008392	ENSSHAT00000009781	protein_coding	4/6	-	491	491	164	H/R	cAc/cGc	1	HGNC:2773
Chr3_supercontig_000000242	430171	A	G	45/83	30/72	37/37	28/31	missense_variant	MODERATE	DFFB	ENSSHAG00000008392	ENSSHAT00000009781	protein_coding	4/6	-	491	491	164	H/R	cAc/cGc	1	HGNC:2773
Chr3_supercontig_000000242	3870834	G	T	58/59	41/41	21/22	20/21	missense_variant	MODERATE	CHD5	ENSSHAG00000018641	ENSSHAT00000022197	protein_coding	39/42	-	5132	5132	1711	A/D	gCc/gAc	-1	HGNC:16816
Chr3_supercontig_000000243	103002	G	T	55/56	52/53	27/27	30/30	missense_variant	MODERATE	ESPN	ENSSHAG00000003543	ENSSHAT00000004059	protein_coding	7/19	-	1105	1105	369	D/Y	Gac/Tac	1	HGNC:13281
Chr3_supercontig_000000243	291771	C	A	51/53	40/41	42/42	54/54	missense_variant	MODERATE	TAS1R1	ENSSHAG00000007086	ENSSHAT00000008245	protein_coding	6/6	-	1714	1714	572	P/T	Ccc/Acc	1	HGNC:14448
Chr3_supercontig_000000243	337546	C	G	49/49	37/37	38/39	39/39	missense_variant	MODERATE	-	ENSSHAG00000007543	ENSSHAT00000008779	protein_coding	1/5	-	133	133	45	G/R	Ggg/Cgg	-1	-
Chr3_supercontig_000000243	2100183	G	T	7/56	11/51	17/61	24/59	missense_variant	MODERATE	-	ENSSHAG00000016274	ENSSHAT00000019321	protein_coding	2/3	-	235	149	50	R/L	cGg/cTg	1	-
Chr3_supercontig_000000243	2100249	A	G	35/76	17/47	25/67	30/71	missense_variant	MODERATE	-	ENSSHAG00000016274	ENSSHAT00000019321	protein_coding	2/3	-	301	215	72	Q/R	cAa/cGa	1	-
Chr3_supercontig_000000243	2100305	T	A	39/93	27/53	38/65	41/70	missense_variant	MODERATE	-	ENSSHAG00000016274	ENSSHAT00000019321	protein_coding	2/3	-	357	271	91	Y/N	Tac/Aac	1	-
Chr3_supercontig_000000243	2100306	A	C	40/93	27/53	39/65	41/68	missense_variant	MODERATE	-	ENSSHAG00000016274	ENSSHAT00000019321	protein_coding	2/3	-	358	272	91	Y/S	tAc/tCc	1	-
Chr3_supercontig_000000243	2100311	A	T	33/97	13/54	41/66	40/67	missense_variant	MODERATE	-	ENSSHAG00000016274	ENSSHAT00000019321	protein_coding	2/3	-	363	277	93	S/C	Agt/Tgt	1	-
Chr3_supercontig_000000243	2469743	G	A	56/56	25/25	14/30	18/35	missense_variant	MODERATE	NANOS2	ENSSHAG00000017034	ENSSHAT00000020239	protein_coding	1/1	-	127	127	43	G/R	Ggg/Agg	1	HGNC:23292
Chr3_supercontig_000000244	6812	A	G	59/59	45/45	29/44	24/42	missense_variant	MODERATE	GIPR	ENSSHAG00000000202	ENSSHAT00000000240	protein_coding	4/13	-	314	314	105	V/A	gTg/gCg	-1	HGNC:4271
Chr3_supercontig_000000245	242140	G	A	35/70	42/65	20/49	40/86	missense_variant	MODERATE	-	ENSSHAG00000006573	ENSSHAT00000007627	protein_coding	1/1	-	49	49	17	L/F	Ctc/Ttc	-1	-
Chr3_supercontig_000000245	331373	C	A	50/106	48/97	56/112	64/137	missense_variant	MODERATE	-	ENSSHAG00000007580	ENSSHAT00000008826	protein_coding	1/1	-	941	941	314	S/I	aGc/aTc	-1	-
Chr3_supercontig_000000245	331601	T	C	53/121	40/88	32/75	51/113	missense_variant	MODERATE	-	ENSSHAG00000007580	ENSSHAT00000008826	protein_coding	1/1	-	713	713	238	Q/R	cAg/cGg	-1	-
Chr3_supercontig_000000245	331626	T	C	54/119	38/78	34/72	48/112	missense_variant	MODERATE	-	ENSSHAG00000007580	ENSSHAT00000008826	protein_coding	1/1	-	688	688	230	T/A	Aca/Gca	-1	-
Chr3_supercontig_000000245	331724	G	T	63/119	36/86	49/102	47/105	missense_variant	MODERATE	-	ENSSHAG00000007580	ENSSHAT00000008826	protein_coding	1/1	-	590	590	197	A/E	gCa/gAa	-1	-
Chr3_supercontig_000000245	331785	C	T	67/115	45/82	41/86	30/90	missense_variant	MODERATE	-	ENSSHAG00000007580	ENSSHAT00000008826	protein_coding	1/1	-	529	529	177	V/I	Gtc/Atc	-1	-
Chr3_supercontig_000000245	331820	G	A	51/110	38/84	45/83	58/91	missense_variant	MODERATE	-	ENSSHAG00000007580	ENSSHAT00000008826	protein_coding	1/1	-	494	494	165	S/F	tCc/tTc	-1	-
Chr3_supercontig_000000245	331841	C	G	54/103	40/74	28/69	24/78	missense_variant	MODERATE	-	ENSSHAG00000007580	ENSSHAT00000008826	protein_coding	1/1	-	473	473	158	S/T	aGt/aCt	-1	-
Chr3_supercontig_000000245	331864	T	C	51/101	39/73	28/63	28/78	missense_variant	MODERATE	-	ENSSHAG00000007580	ENSSHAT00000008826	protein_coding	1/1	-	450	450	150	I/M	atA/atG	-1	-
Chr3_supercontig_000000247	2893	A	G	69/125	66/117	69/125	68/117	missense_variant	MODERATE	-	ENSSHAG00000000179	ENSSHAT00000000216	protein_coding	2/4	-	590	590	197	E/G	gAa/gGa	1	-
Chr3_supercontig_000000247	6621	A	G	54/137	37/102	45/121	48/116	splice_acceptor_variant	HIGH	-	ENSSHAG00000000179	ENSSHAT00000000216	protein_coding	-	2/3	-	-	-	-	-	1	-
Chr3_supercontig_000000247	6727	A	T	56/121	38/102	61/136	55/122	missense_variant	MODERATE	-	ENSSHAG00000000179	ENSSHAT00000000216	protein_coding	3/4	-	748	748	250	I/F	Att/Ttt	1	-
Chr3_supercontig_000000247	9247	A	G	80/159	57/113	75/139	62/131	missense_variant	MODERATE	-	ENSSHAG00000000179	ENSSHAT00000000216	protein_coding	4/4	-	778	778	260	M/V	Atg/Gtg	1	-
Chr3_supercontig_000000247	9291	G	T	75/149	62/106	39/130	29/113	missense_variant	MODERATE	-	ENSSHAG00000000179	ENSSHAT00000000216	protein_coding	4/4	-	822	822	274	Q/H	caG/caT	1	-
Chr3_supercontig_000000247	9350	C	T	74/153	52/93	35/126	28/114	missense_variant	MODERATE	-	ENSSHAG00000000179	ENSSHAT00000000216	protein_coding	4/4	-	881	881	294	A/V	gCt/gTt	1	-
Chr3_supercontig_000000247	9475	A	T	113/114	125/125	76/107	92/124	missense_variant	MODERATE	-	ENSSHAG00000000179	ENSSHAT00000000216	protein_coding	4/4	-	1006	1006	336	I/F	Atc/Ttc	1	-
Chr3_supercontig_000000247	9499	C	T	45/114	58/110	57/117	59/113	missense_variant	MODERATE	-	ENSSHAG00000000179	ENSSHAT00000000216	protein_coding	4/4	-	1030	1030	344	L/F	Ctc/Ttc	1	-
Chr3_supercontig_000000247	9574	C	G	44/106	31/79	24/123	20/100	missense_variant	MODERATE	-	ENSSHAG00000000179	ENSSHAT00000000216	protein_coding	4/4	-	1105	1105	369	L/V	Ctc/Gtc	1	-
Chr3_supercontig_000000247	9644	A	G	66/108	37/68	59/98	45/85	missense_variant	MODERATE	-	ENSSHAG00000000179	ENSSHAT00000000216	protein_coding	4/4	-	1175	1175	392	N/S	aAc/aGc	1	-
Chr3_supercontig_000000247	9767	T	C	61/94	39/66	75/88	85/101	missense_variant	MODERATE	-	ENSSHAG00000000179	ENSSHAT00000000216	protein_coding	4/4	-	1298	1298	433	F/S	tTt/tCt	1	-
Chr3_supercontig_000000250	17155	C	A	38/39	29/29	48/50	41/42	missense_variant	MODERATE	NLRP12	ENSSHAG00000000957	ENSSHAT00000001083	protein_coding	8/12	-	3359	2440	814	G/C	Ggc/Tgc	-1	HGNC:22938
Chr3_supercontig_000000250	17164	C	A	38/38	28/29	46/46	42/42	missense_variant,splice_region_variant	MODERATE	NLRP12	ENSSHAG00000000957	ENSSHAT00000001083	protein_coding	8/12	-	3350	2431	811	V/L	Gtg/Ttg	-1	HGNC:22938
Chr3_supercontig_000000250	23778	G	T	55/56	36/38	38/39	58/59	missense_variant	MODERATE	NLRP12	ENSSHAG00000000957	ENSSHAT00000001083	protein_coding	4/12	-	2168	1249	417	P/T	Ccg/Acg	-1	HGNC:22938
Chr3_supercontig_000000254	619754	T	A	51/94	24/64	78/78	65/69	missense_variant	MODERATE	-	ENSSHAG00000009976	ENSSHAT00000011706	protein_coding	2/2	-	793	569	190	H/L	cAc/cTc	-1	-
Chr3_supercontig_000000259	83137	A	T	72/107	48/72	52/84	64/90	missense_variant	MODERATE	-	ENSSHAG00000003964	ENSSHAT00000004554	protein_coding	1/2	-	978	978	326	E/D	gaA/gaT	1	-
Chr3_supercontig_000000259	83294	G	A	65/110	55/85	68/117	71/113	missense_variant	MODERATE	-	ENSSHAG00000003964	ENSSHAT00000004554	protein_coding	1/2	-	1135	1135	379	A/T	Gca/Aca	1	-
Chr3_supercontig_000000259	83301	G	A	45/114	31/88	48/113	42/120	missense_variant	MODERATE	-	ENSSHAG00000003964	ENSSHAT00000004554	protein_coding	1/2	-	1142	1142	381	R/H	cGt/cAt	1	-
Chr3_supercontig_000000259	83458	C	A	79/169	51/107	65/130	70/148	missense_variant	MODERATE	-	ENSSHAG00000003964	ENSSHAT00000004554	protein_coding	1/2	-	1299	1299	433	F/L	ttC/ttA	1	-
Chr3_supercontig_000000259	83571	G	A	64/140	53/96	74/149	78/152	missense_variant	MODERATE	-	ENSSHAG00000003964	ENSSHAT00000004554	protein_coding	1/2	-	1412	1412	471	R/Q	cGg/cAg	1	-
Chr3_supercontig_000000259	83721	T	G	92/157	53/118	63/119	58/132	missense_variant	MODERATE	-	ENSSHAG00000003964	ENSSHAT00000004554	protein_coding	1/2	-	1562	1562	521	V/G	gTg/gGg	1	-
Chr3_supercontig_000000259	83757	C	T	63/153	69/123	61/126	64/136	missense_variant	MODERATE	-	ENSSHAG00000003964	ENSSHAT00000004554	protein_coding	1/2	-	1598	1598	533	S/F	tCc/tTc	1	-
Chr3_supercontig_000000259	83765	A	G	84/152	53/122	66/126	72/142	missense_variant	MODERATE	-	ENSSHAG00000003964	ENSSHAT00000004554	protein_coding	1/2	-	1606	1606	536	I/V	Atc/Gtc	1	-
Chr3_supercontig_000000259	83793	G	A	70/153	67/130	63/135	70/142	missense_variant	MODERATE	-	ENSSHAG00000003964	ENSSHAT00000004554	protein_coding	1/2	-	1634	1634	545	R/K	aGa/aAa	1	-
Chr3_supercontig_000000259	83854	T	G	89/172	65/146	86/160	90/175	missense_variant	MODERATE	-	ENSSHAG00000003964	ENSSHAT00000004554	protein_coding	1/2	-	1695	1695	565	N/K	aaT/aaG	1	-
Chr3_supercontig_000000259	83873	A	G	87/177	72/144	74/154	82/172	missense_variant	MODERATE	-	ENSSHAG00000003964	ENSSHAT00000004554	protein_coding	1/2	-	1714	1714	572	T/A	Act/Gct	1	-
Chr3_supercontig_000000259	83884	G	C	86/175	75/145	75/154	83/174	missense_variant	MODERATE	-	ENSSHAG00000003964	ENSSHAT00000004554	protein_coding	1/2	-	1725	1725	575	Q/H	caG/caC	1	-
Chr3_supercontig_000000259	83905	T	G	96/190	72/140	69/148	75/171	missense_variant	MODERATE	-	ENSSHAG00000003964	ENSSHAT00000004554	protein_coding	1/2	-	1746	1746	582	N/K	aaT/aaG	1	-
Chr3_supercontig_000000259	83941	C	A	96/184	68/130	70/134	100/170	missense_variant	MODERATE	-	ENSSHAG00000003964	ENSSHAT00000004554	protein_coding	1/2	-	1782	1782	594	F/L	ttC/ttA	1	-
Chr3_supercontig_000000259	83953	T	G	90/181	63/135	62/130	69/157	missense_variant	MODERATE	-	ENSSHAG00000003964	ENSSHAT00000004554	protein_coding	1/2	-	1794	1794	598	H/Q	caT/caG	1	-
Chr3_supercontig_000000259	83987	G	A	88/179	57/133	51/118	64/154	missense_variant	MODERATE	-	ENSSHAG00000003964	ENSSHAT00000004554	protein_coding	1/2	-	1828	1828	610	V/M	Gtg/Atg	1	-
Chr3_supercontig_000000259	84026	A	G	82/160	52/121	54/127	74/154	missense_variant	MODERATE	-	ENSSHAG00000003964	ENSSHAT00000004554	protein_coding	1/2	-	1867	1867	623	I/V	Att/Gtt	1	-
Chr3_supercontig_000000259	84032	C	T	80/160	52/122	50/120	71/149	missense_variant	MODERATE	-	ENSSHAG00000003964	ENSSHAT00000004554	protein_coding	1/2	-	1873	1873	625	H/Y	Cac/Tac	1	-
Chr3_supercontig_000000259	84102	C	A	82/159	58/116	66/130	72/143	missense_variant	MODERATE	-	ENSSHAG00000003964	ENSSHAT00000004554	protein_coding	1/2	-	1943	1943	648	A/E	gCa/gAa	1	-
Chr3_supercontig_000000259	84126	A	C	73/159	54/119	68/125	64/135	missense_variant	MODERATE	-	ENSSHAG00000003964	ENSSHAT00000004554	protein_coding	1/2	-	1967	1967	656	N/T	aAt/aCt	1	-
Chr3_supercontig_000000259	84202	C	A	78/163	54/117	51/125	49/119	missense_variant	MODERATE	-	ENSSHAG00000003964	ENSSHAT00000004554	protein_coding	1/2	-	2043	2043	681	S/R	agC/agA	1	-
Chr3_supercontig_000000259	84235	T	G	71/166	49/121	43/127	41/107	missense_variant	MODERATE	-	ENSSHAG00000003964	ENSSHAT00000004554	protein_coding	1/2	-	2076	2076	692	D/E	gaT/gaG	1	-
Chr3_supercontig_000000259	84237	C	T	70/164	48/119	43/127	39/107	missense_variant	MODERATE	-	ENSSHAG00000003964	ENSSHAT00000004554	protein_coding	1/2	-	2078	2078	693	S/L	tCa/tTa	1	-
Chr3_supercontig_000000259	84240	G	C	69/167	48/119	43/129	40/110	missense_variant	MODERATE	-	ENSSHAG00000003964	ENSSHAT00000004554	protein_coding	1/2	-	2081	2081	694	G/A	gGa/gCa	1	-
Chr3_supercontig_000000259	84261	T	G	73/165	46/121	44/136	41/108	missense_variant	MODERATE	-	ENSSHAG00000003964	ENSSHAT00000004554	protein_coding	1/2	-	2102	2102	701	F/C	tTt/tGt	1	-
Chr3_supercontig_000000259	84390	T	A	87/179	70/139	59/127	53/122	missense_variant	MODERATE	-	ENSSHAG00000003964	ENSSHAT00000004554	protein_coding	1/2	-	2231	2231	744	I/K	aTa/aAa	1	-
Chr3_supercontig_000000259	84424	C	A	88/184	69/134	65/137	61/131	missense_variant	MODERATE	-	ENSSHAG00000003964	ENSSHAT00000004554	protein_coding	1/2	-	2265	2265	755	F/L	ttC/ttA	1	-
Chr3_supercontig_000000259	84456	G	C	83/166	69/128	71/140	64/130	missense_variant	MODERATE	-	ENSSHAG00000003964	ENSSHAT00000004554	protein_coding	1/2	-	2297	2297	766	G/A	gGt/gCt	1	-
Chr3_supercontig_000000259	84534	G	A	74/142	56/95	84/143	63/126	missense_variant	MODERATE	-	ENSSHAG00000003964	ENSSHAT00000004554	protein_coding	1/2	-	2375	2375	792	R/H	cGt/cAt	1	-
Chr3_supercontig_000000259	84539	G	T	78/143	57/94	82/141	56/120	missense_variant	MODERATE	-	ENSSHAG00000003964	ENSSHAT00000004554	protein_coding	1/2	-	2380	2380	794	V/F	Gtc/Ttc	1	-
Chr3_supercontig_000000259	84626	G	C	62/158	58/120	56/126	48/108	missense_variant	MODERATE	-	ENSSHAG00000003964	ENSSHAT00000004554	protein_coding	1/2	-	2467	2467	823	E/Q	Gag/Cag	1	-
Chr3_supercontig_000000259	84627	A	T	62/158	58/121	56/126	49/109	missense_variant	MODERATE	-	ENSSHAG00000003964	ENSSHAT00000004554	protein_coding	1/2	-	2468	2468	823	E/V	gAg/gTg	1	-
Chr3_supercontig_000000259	84691	G	T	95/174	60/119	68/120	64/116	missense_variant	MODERATE	-	ENSSHAG00000003964	ENSSHAT00000004554	protein_coding	1/2	-	2532	2532	844	K/N	aaG/aaT	1	-
Chr3_supercontig_000000259	84714	C	T	83/178	53/110	48/115	55/120	missense_variant	MODERATE	-	ENSSHAG00000003964	ENSSHAT00000004554	protein_coding	1/2	-	2555	2555	852	T/I	aCc/aTc	1	-
Chr3_supercontig_000000259	84852	T	A	72/132	57/120	67/140	62/120	missense_variant	MODERATE	-	ENSSHAG00000003964	ENSSHAT00000004554	protein_coding	1/2	-	2693	2693	898	L/Q	cTg/cAg	1	-
Chr3_supercontig_000000259	84926	G	T	83/166	53/115	71/133	66/132	missense_variant	MODERATE	-	ENSSHAG00000003964	ENSSHAT00000004554	protein_coding	1/2	-	2767	2767	923	V/L	Gta/Tta	1	-
Chr3_supercontig_000000259	84950	C	A	80/170	59/119	71/134	65/139	missense_variant	MODERATE	-	ENSSHAG00000003964	ENSSHAT00000004554	protein_coding	1/2	-	2791	2791	931	P/T	Cca/Aca	1	-
Chr3_supercontig_000000259	84954	G	T	78/166	59/122	75/139	61/139	missense_variant	MODERATE	-	ENSSHAG00000003964	ENSSHAT00000004554	protein_coding	1/2	-	2795	2795	932	R/M	aGg/aTg	1	-
Chr3_supercontig_000000259	84995	G	A	86/166	61/132	63/137	75/138	missense_variant	MODERATE	-	ENSSHAG00000003964	ENSSHAT00000004554	protein_coding	1/2	-	2836	2836	946	A/T	Gct/Act	1	-
Chr3_supercontig_000000259	84996	C	T	87/169	61/131	63/136	74/138	missense_variant	MODERATE	-	ENSSHAG00000003964	ENSSHAT00000004554	protein_coding	1/2	-	2837	2837	946	A/V	gCt/gTt	1	-
Chr3_supercontig_000000259	85012	A	T	82/169	67/134	75/133	56/130	missense_variant	MODERATE	-	ENSSHAG00000003964	ENSSHAT00000004554	protein_coding	1/2	-	2853	2853	951	E/D	gaA/gaT	1	-
Chr3_supercontig_000000259	85034	ACTT	A	77/162	53/136	56/131	65/142	inframe_deletion	MODERATE	-	ENSSHAG00000003964	ENSSHAT00000004554	protein_coding	1/2	-	2876-2878	2876-2878	959-960	TS/T	aCTTct/act	1	-
Chr3_supercontig_000000259	85058	A	G	66/152	78/134	57/122	58/124	missense_variant	MODERATE	-	ENSSHAG00000003964	ENSSHAT00000004554	protein_coding	1/2	-	2899	2899	967	N/D	Aac/Gac	1	-
Chr3_supercontig_000000259	85086	T	C	77/144	56/125	58/111	56/108	missense_variant	MODERATE	-	ENSSHAG00000003964	ENSSHAT00000004554	protein_coding	1/2	-	2927	2927	976	I/T	aTc/aCc	1	-
Chr3_supercontig_000000259	85190	A	T	78/155	59/118	65/130	65/126	missense_variant	MODERATE	-	ENSSHAG00000003964	ENSSHAT00000004554	protein_coding	1/2	-	3031	3031	1011	S/C	Agt/Tgt	1	-
Chr3_supercontig_000000259	85268	A	G	71/136	62/136	73/138	68/139	missense_variant	MODERATE	-	ENSSHAG00000003964	ENSSHAT00000004554	protein_coding	1/2	-	3109	3109	1037	R/G	Aga/Gga	1	-
Chr3_supercontig_000000259	85451	T	A	79/163	62/127	63/115	65/132	missense_variant	MODERATE	-	ENSSHAG00000003964	ENSSHAT00000004554	protein_coding	1/2	-	3292	3292	1098	C/S	Tgc/Agc	1	-
Chr3_supercontig_000000259	85577	C	T	68/144	66/138	68/118	69/139	missense_variant	MODERATE	-	ENSSHAG00000003964	ENSSHAT00000004554	protein_coding	1/2	-	3418	3418	1140	L/F	Ctc/Ttc	1	-
Chr3_supercontig_000000259	85626	T	C	68/143	50/128	48/114	57/132	missense_variant	MODERATE	-	ENSSHAG00000003964	ENSSHAT00000004554	protein_coding	1/2	-	3467	3467	1156	V/A	gTt/gCt	1	-
Chr3_supercontig_000000259	85638	G	A	66/146	50/128	44/108	55/126	missense_variant	MODERATE	-	ENSSHAG00000003964	ENSSHAT00000004554	protein_coding	1/2	-	3479	3479	1160	S/N	aGt/aAt	1	-
Chr3_supercontig_000000259	85655	G	A	60/142	50/125	47/107	55/136	missense_variant	MODERATE	-	ENSSHAG00000003964	ENSSHAT00000004554	protein_coding	1/2	-	3496	3496	1166	V/M	Gtg/Atg	1	-
Chr3_supercontig_000000259	85662	A	G	58/141	43/125	42/105	54/124	missense_variant	MODERATE	-	ENSSHAG00000003964	ENSSHAT00000004554	protein_coding	1/2	-	3503	3503	1168	Q/R	cAg/cGg	1	-
Chr3_supercontig_000000259	85664	A	G	58/141	41/125	41/106	53/124	missense_variant	MODERATE	-	ENSSHAG00000003964	ENSSHAT00000004554	protein_coding	1/2	-	3505	3505	1169	N/D	Aac/Gac	1	-
Chr3_supercontig_000000259	85665	A	T	58/143	42/125	42/108	52/123	missense_variant	MODERATE	-	ENSSHAG00000003964	ENSSHAT00000004554	protein_coding	1/2	-	3506	3506	1169	N/I	aAc/aTc	1	-
Chr3_supercontig_000000259	85673	G	A	52/133	43/121	38/106	46/120	missense_variant	MODERATE	-	ENSSHAG00000003964	ENSSHAT00000004554	protein_coding	1/2	-	3514	3514	1172	D/N	Gat/Aat	1	-
Chr3_supercontig_000000259	85675	T	G	52/131	43/120	39/107	47/120	missense_variant	MODERATE	-	ENSSHAG00000003964	ENSSHAT00000004554	protein_coding	1/2	-	3516	3516	1172	D/E	gaT/gaG	1	-
Chr3_supercontig_000000259	85688	G	T	50/125	40/119	39/104	46/119	missense_variant	MODERATE	-	ENSSHAG00000003964	ENSSHAT00000004554	protein_coding	1/2	-	3529	3529	1177	V/L	Gtg/Ttg	1	-
Chr3_supercontig_000000259	85719	C	T	80/134	82/129	62/107	68/120	missense_variant	MODERATE	-	ENSSHAG00000003964	ENSSHAT00000004554	protein_coding	1/2	-	3560	3560	1187	T/I	aCt/aTt	1	-
Chr3_supercontig_000000259	85812	A	G	74/146	66/140	60/113	75/133	missense_variant	MODERATE	-	ENSSHAG00000003964	ENSSHAT00000004554	protein_coding	1/2	-	3653	3653	1218	Q/R	cAg/cGg	1	-
Chr3_supercontig_000000259	85859	G	A	80/160	61/129	51/103	74/146	missense_variant	MODERATE	-	ENSSHAG00000003964	ENSSHAT00000004554	protein_coding	1/2	-	3700	3700	1234	E/K	Gaa/Aaa	1	-
Chr3_supercontig_000000259	85952	G	A	65/143	53/105	55/115	50/119	missense_variant	MODERATE	-	ENSSHAG00000003964	ENSSHAT00000004554	protein_coding	1/2	-	3793	3793	1265	E/K	Gaa/Aaa	1	-
Chr3_supercontig_000000259	85970	G	A	68/143	54/108	54/117	56/120	missense_variant	MODERATE	-	ENSSHAG00000003964	ENSSHAT00000004554	protein_coding	1/2	-	3811	3811	1271	E/K	Gaa/Aaa	1	-
Chr3_supercontig_000000259	86066	T	C	54/138	41/114	50/120	56/123	missense_variant	MODERATE	-	ENSSHAG00000003964	ENSSHAT00000004554	protein_coding	1/2	-	3907	3907	1303	C/R	Tgc/Cgc	1	-
Chr3_supercontig_000000259	86088	T	G	50/129	47/125	44/112	50/123	missense_variant	MODERATE	-	ENSSHAG00000003964	ENSSHAT00000004554	protein_coding	1/2	-	3929	3929	1310	I/S	aTt/aGt	1	-
Chr3_supercontig_000000259	86102	G	A	82/131	72/123	63/111	70/128	missense_variant	MODERATE	-	ENSSHAG00000003964	ENSSHAT00000004554	protein_coding	1/2	-	3943	3943	1315	E/K	Gaa/Aaa	1	-
Chr3_supercontig_000000259	86110	AG	A	40/130	37/118	41/109	48/141	frameshift_variant	HIGH	-	ENSSHAG00000003964	ENSSHAT00000004554	protein_coding	1/2	-	3952	3952	1318	D/X	Gat/at	1	-
Chr3_supercontig_000000259	86113	T	TA	40/133	37/119	41/108	48/140	frameshift_variant	HIGH	-	ENSSHAG00000003964	ENSSHAT00000004554	protein_coding	1/2	-	3954-3955	3954-3955	1318-1319	-/X	-/A	1	-
Chr3_supercontig_000000259	86154	C	A	67/157	66/139	54/113	87/164	missense_variant	MODERATE	-	ENSSHAG00000003964	ENSSHAT00000004554	protein_coding	1/2	-	3995	3995	1332	A/D	gCc/gAc	1	-
Chr3_supercontig_000000259	86163	A	G	54/163	59/137	46/118	70/167	missense_variant	MODERATE	-	ENSSHAG00000003964	ENSSHAT00000004554	protein_coding	1/2	-	4004	4004	1335	K/R	aAa/aGa	1	-
Chr3_supercontig_000000259	86175	T	A	106/165	79/139	75/117	92/171	missense_variant	MODERATE	-	ENSSHAG00000003964	ENSSHAT00000004554	protein_coding	1/2	-	4016	4016	1339	V/E	gTa/gAa	1	-
Chr3_supercontig_000000259	86183	T	C	82/170	67/143	62/125	77/176	missense_variant	MODERATE	-	ENSSHAG00000003964	ENSSHAT00000004554	protein_coding	1/2	-	4024	4024	1342	Y/H	Tac/Cac	1	-
Chr3_supercontig_000000259	86200	C	A	102/192	81/142	75/135	96/184	missense_variant	MODERATE	-	ENSSHAG00000003964	ENSSHAT00000004554	protein_coding	1/2	-	4041	4041	1347	N/K	aaC/aaA	1	-
Chr3_supercontig_000000259	86321	C	G	135/179	120/151	133/183	118/163	missense_variant	MODERATE	-	ENSSHAG00000003964	ENSSHAT00000004554	protein_coding	1/2	-	4162	4162	1388	Q/E	Caa/Gaa	1	-
Chr3_supercontig_000000259	86325	A	C	63/180	58/154	58/184	64/159	missense_variant	MODERATE	-	ENSSHAG00000003964	ENSSHAT00000004554	protein_coding	1/2	-	4166	4166	1389	N/T	aAc/aCc	1	-
Chr3_supercontig_000000259	86326	C	A	61/178	55/152	59/184	64/154	missense_variant	MODERATE	-	ENSSHAG00000003964	ENSSHAT00000004554	protein_coding	1/2	-	4167	4167	1389	N/K	aaC/aaA	1	-
Chr3_supercontig_000000259	86415	T	C	54/157	59/145	51/127	52/152	missense_variant	MODERATE	-	ENSSHAG00000003964	ENSSHAT00000004554	protein_coding	1/2	-	4256	4256	1419	I/T	aTt/aCt	1	-
Chr3_supercontig_000000259	86491	CT	C	77/165	78/141	55/131	88/171	frameshift_variant	HIGH	-	ENSSHAG00000003964	ENSSHAT00000004554	protein_coding	1/2	-	4333	4333	1445	F/X	Ttc/tc	1	-
Chr3_supercontig_000000259	86494	CAA	C	77/164	78/143	55/130	88/172	frameshift_variant	HIGH	-	ENSSHAG00000003964	ENSSHAT00000004554	protein_coding	1/2	-	4336-4337	4336-4337	1446	N/X	AAc/c	1	-
Chr3_supercontig_000000259	86535	A	T	74/205	60/159	55/163	74/190	missense_variant	MODERATE	-	ENSSHAG00000003964	ENSSHAT00000004554	protein_coding	1/2	-	4376	4376	1459	Y/F	tAc/tTc	1	-
Chr3_supercontig_000000259	86843	G	A	63/194	53/151	55/167	36/176	missense_variant	MODERATE	-	ENSSHAG00000003964	ENSSHAT00000004554	protein_coding	1/2	-	4684	4684	1562	A/T	Gcc/Acc	1	-
Chr3_supercontig_000000259	86898	G	C	67/191	46/139	48/161	48/175	missense_variant	MODERATE	-	ENSSHAG00000003964	ENSSHAT00000004554	protein_coding	1/2	-	4739	4739	1580	G/A	gGa/gCa	1	-
Chr3_supercontig_000000259	87002	T	C	83/236	64/189	60/186	55/190	missense_variant	MODERATE	-	ENSSHAG00000003964	ENSSHAT00000004554	protein_coding	1/2	-	4843	4843	1615	F/L	Ttc/Ctc	1	-
Chr3_supercontig_000000259	87052	T	A	159/248	139/203	120/194	142/208	missense_variant	MODERATE	-	ENSSHAG00000003964	ENSSHAT00000004554	protein_coding	1/2	-	4893	4893	1631	N/K	aaT/aaA	1	-
Chr3_supercontig_000000259	87075	G	A	71/228	60/196	52/191	73/211	missense_variant	MODERATE	-	ENSSHAG00000003964	ENSSHAT00000004554	protein_coding	1/2	-	4916	4916	1639	R/K	aGg/aAg	1	-
Chr3_supercontig_000000259	87303	T	C	132/210	114/178	142/212	138/200	missense_variant	MODERATE	-	ENSSHAG00000003964	ENSSHAT00000004554	protein_coding	1/2	-	5144	5144	1715	F/S	tTt/tCt	1	-
Chr3_supercontig_000000259	87321	T	A	140/214	127/195	140/208	146/220	missense_variant	MODERATE	-	ENSSHAG00000003964	ENSSHAT00000004554	protein_coding	1/2	-	5162	5162	1721	M/K	aTg/aAg	1	-
Chr3_supercontig_000000259	87446	C	A	154/227	124/193	122/194	146/226	missense_variant	MODERATE	-	ENSSHAG00000003964	ENSSHAT00000004554	protein_coding	1/2	-	5287	5287	1763	H/N	Cac/Aac	1	-
Chr3_supercontig_000000259	87576	T	C	162/245	114/186	126/190	141/197	missense_variant	MODERATE	-	ENSSHAG00000003964	ENSSHAT00000004554	protein_coding	1/2	-	5417	5417	1806	V/A	gTt/gCt	1	-
Chr3_supercontig_000000259	87674	A	C	150/231	114/179	156/226	134/214	missense_variant	MODERATE	-	ENSSHAG00000003964	ENSSHAT00000004554	protein_coding	1/2	-	5515	5515	1839	K/Q	Aaa/Caa	1	-
Chr3_supercontig_000000259	87725	T	G	168/250	116/179	147/210	120/194	missense_variant	MODERATE	-	ENSSHAG00000003964	ENSSHAT00000004554	protein_coding	1/2	-	5566	5566	1856	S/A	Tca/Gca	1	-
Chr3_supercontig_000000259	87742	A	T	164/240	119/184	141/210	124/192	missense_variant	MODERATE	-	ENSSHAG00000003964	ENSSHAT00000004554	protein_coding	1/2	-	5583	5583	1861	E/D	gaA/gaT	1	-
Chr3_supercontig_000000259	87751	A	T	161/240	124/187	133/201	130/202	missense_variant	MODERATE	-	ENSSHAG00000003964	ENSSHAT00000004554	protein_coding	1/2	-	5592	5592	1864	K/N	aaA/aaT	1	-
Chr3_supercontig_000000259	87815	A	C	191/268	120/173	127/197	165/236	missense_variant	MODERATE	-	ENSSHAG00000003964	ENSSHAT00000004554	protein_coding	1/2	-	5656	5656	1886	I/L	Ata/Cta	1	-
Chr3_supercontig_000000259	87863	T	C	180/268	123/178	136/200	160/236	missense_variant	MODERATE	-	ENSSHAG00000003964	ENSSHAT00000004554	protein_coding	1/2	-	5704	5704	1902	F/L	Ttc/Ctc	1	-
Chr3_supercontig_000000259	87908	A	G	179/269	130/184	139/207	134/195	missense_variant	MODERATE	-	ENSSHAG00000003964	ENSSHAT00000004554	protein_coding	1/2	-	5749	5749	1917	M/V	Atg/Gtg	1	-
Chr3_supercontig_000000259	87956	C	T	173/256	128/200	139/200	126/186	missense_variant	MODERATE	-	ENSSHAG00000003964	ENSSHAT00000004554	protein_coding	1/2	-	5797	5797	1933	H/Y	Cat/Tat	1	-
Chr3_supercontig_000000259	88067	G	C	144/241	109/191	120/184	127/192	missense_variant	MODERATE	-	ENSSHAG00000003964	ENSSHAT00000004554	protein_coding	1/2	-	5908	5908	1970	V/L	Gtg/Ctg	1	-
Chr3_supercontig_000000259	88079	C	T	141/240	112/191	115/188	130/198	missense_variant	MODERATE	-	ENSSHAG00000003964	ENSSHAT00000004554	protein_coding	1/2	-	5920	5920	1974	P/S	Ccc/Tcc	1	-
Chr3_supercontig_000000259	88082	G	C	142/237	111/188	116/188	131/199	missense_variant	MODERATE	-	ENSSHAG00000003964	ENSSHAT00000004554	protein_coding	1/2	-	5923	5923	1975	V/L	Gta/Cta	1	-
Chr3_supercontig_000000259	88089	A	G	145/244	107/185	116/183	134/198	missense_variant	MODERATE	-	ENSSHAG00000003964	ENSSHAT00000004554	protein_coding	1/2	-	5930	5930	1977	E/G	gAg/gGg	1	-
Chr3_supercontig_000000259	88093	G	T	145/241	105/184	118/186	134/199	missense_variant	MODERATE	-	ENSSHAG00000003964	ENSSHAT00000004554	protein_coding	1/2	-	5934	5934	1978	R/S	agG/agT	1	-
Chr3_supercontig_000000259	88145	A	G	148/246	110/189	123/192	165/220	missense_variant	MODERATE	-	ENSSHAG00000003964	ENSSHAT00000004554	protein_coding	1/2	-	5986	5986	1996	I/V	Ata/Gta	1	-
Chr3_supercontig_000000259	88156	T	A	156/254	122/196	127/195	157/208	missense_variant	MODERATE	-	ENSSHAG00000003964	ENSSHAT00000004554	protein_coding	1/2	-	5997	5997	1999	D/E	gaT/gaA	1	-
Chr3_supercontig_000000259	88172	G	C	151/247	118/200	126/196	146/206	missense_variant	MODERATE	-	ENSSHAG00000003964	ENSSHAT00000004554	protein_coding	1/2	-	6013	6013	2005	G/R	Gga/Cga	1	-
Chr3_supercontig_000000259	88173	G	A	153/247	118/198	127/197	146/208	missense_variant	MODERATE	-	ENSSHAG00000003964	ENSSHAT00000004554	protein_coding	1/2	-	6014	6014	2005	G/E	gGa/gAa	1	-
Chr3_supercontig_000000259	88184	A	G	168/265	137/210	135/206	149/208	missense_variant	MODERATE	-	ENSSHAG00000003964	ENSSHAT00000004554	protein_coding	1/2	-	6025	6025	2009	N/D	Aat/Gat	1	-
Chr3_supercontig_000000259	88325	G	A	129/199	139/193	126/178	123/188	missense_variant	MODERATE	-	ENSSHAG00000003964	ENSSHAT00000004554	protein_coding	1/2	-	6166	6166	2056	G/R	Ggg/Agg	1	-
Chr3_supercontig_000000259	88338	A	C	132/198	129/188	121/174	107/171	missense_variant	MODERATE	-	ENSSHAG00000003964	ENSSHAT00000004554	protein_coding	1/2	-	6179	6179	2060	K/T	aAg/aCg	1	-
Chr3_supercontig_000000259	88422	A	T	92/257	61/185	52/182	71/202	missense_variant	MODERATE	-	ENSSHAG00000003964	ENSSHAT00000004554	protein_coding	1/2	-	6263	6263	2088	Q/L	cAa/cTa	1	-
Chr3_supercontig_000000259	88443	C	G	90/249	63/185	54/161	66/194	missense_variant	MODERATE	-	ENSSHAG00000003964	ENSSHAT00000004554	protein_coding	1/2	-	6284	6284	2095	A/G	gCa/gGa	1	-
Chr3_supercontig_000000259	88455	T	C	83/243	62/194	54/169	58/195	missense_variant	MODERATE	-	ENSSHAG00000003964	ENSSHAT00000004554	protein_coding	1/2	-	6296	6296	2099	F/S	tTc/tCc	1	-
Chr3_supercontig_000000259	88472	A	T	88/248	63/193	55/168	66/199	missense_variant	MODERATE	-	ENSSHAG00000003964	ENSSHAT00000004554	protein_coding	1/2	-	6313	6313	2105	I/F	Att/Ttt	1	-
Chr3_supercontig_000000259	88563	G	A	149/227	151/213	153/211	143/208	missense_variant	MODERATE	-	ENSSHAG00000003964	ENSSHAT00000004554	protein_coding	1/2	-	6404	6404	2135	R/K	aGa/aAa	1	-
Chr3_supercontig_000000259	88674	A	G	82/259	72/236	61/208	78/224	missense_variant	MODERATE	-	ENSSHAG00000003964	ENSSHAT00000004554	protein_coding	1/2	-	6515	6515	2172	K/R	aAa/aGa	1	-
Chr3_supercontig_000000259	88682	C	T	85/254	73/232	62/203	80/221	missense_variant	MODERATE	-	ENSSHAG00000003964	ENSSHAT00000004554	protein_coding	1/2	-	6523	6523	2175	R/C	Cgc/Tgc	1	-
Chr3_supercontig_000000259	88685	A	G	86/258	70/230	58/205	84/224	missense_variant	MODERATE	-	ENSSHAG00000003964	ENSSHAT00000004554	protein_coding	1/2	-	6526	6526	2176	T/A	Aca/Gca	1	-
Chr3_supercontig_000000259	88902	T	A	92/252	52/185	62/214	69/192	missense_variant	MODERATE	-	ENSSHAG00000003964	ENSSHAT00000004554	protein_coding	2/2	-	6650	6650	2217	V/E	gTg/gAg	1	-
Chr3_supercontig_000000259	88940	A	G	164/265	138/196	151/214	135/205	missense_variant	MODERATE	-	ENSSHAG00000003964	ENSSHAT00000004554	protein_coding	2/2	-	6688	6688	2230	K/E	Aaa/Gaa	1	-
Chr3_supercontig_000000259	88986	G	A	94/266	65/207	61/225	70/219	missense_variant	MODERATE	-	ENSSHAG00000003964	ENSSHAT00000004554	protein_coding	2/2	-	6734	6734	2245	R/K	aGg/aAg	1	-
Chr3_supercontig_000000259	89022	C	T	73/250	72/221	75/189	70/206	missense_variant	MODERATE	-	ENSSHAG00000003964	ENSSHAT00000004554	protein_coding	2/2	-	6770	6770	2257	T/I	aCc/aTc	1	-
Chr3_supercontig_000000259	89091	C	A	79/242	57/203	73/202	59/185	missense_variant	MODERATE	-	ENSSHAG00000003964	ENSSHAT00000004554	protein_coding	2/2	-	6839	6839	2280	T/K	aCg/aAg	1	-
Chr3_supercontig_000000259	89128	C	A	81/244	64/176	62/197	56/164	missense_variant	MODERATE	-	ENSSHAG00000003964	ENSSHAT00000004554	protein_coding	2/2	-	6876	6876	2292	F/L	ttC/ttA	1	-
Chr3_supercontig_000000259	89138	A	G	80/245	60/166	60/194	50/163	missense_variant	MODERATE	-	ENSSHAG00000003964	ENSSHAT00000004554	protein_coding	2/2	-	6886	6886	2296	N/D	Aat/Gat	1	-
Chr3_supercontig_000000259	89140	T	G	78/244	60/165	60/195	48/162	missense_variant	MODERATE	-	ENSSHAG00000003964	ENSSHAT00000004554	protein_coding	2/2	-	6888	6888	2296	N/K	aaT/aaG	1	-
Chr3_supercontig_000000259	89144	G	C	75/246	59/166	60/201	48/161	missense_variant	MODERATE	-	ENSSHAG00000003964	ENSSHAT00000004554	protein_coding	2/2	-	6892	6892	2298	V/L	Gtt/Ctt	1	-
Chr3_supercontig_000000259	89147	A	G	71/247	56/159	56/200	45/159	missense_variant	MODERATE	-	ENSSHAG00000003964	ENSSHAT00000004554	protein_coding	2/2	-	6895	6895	2299	T/A	Act/Gct	1	-
Chr3_supercontig_000000259	89154	C	G	77/254	59/153	61/199	52/161	missense_variant	MODERATE	-	ENSSHAG00000003964	ENSSHAT00000004554	protein_coding	2/2	-	6902	6902	2301	T/R	aCa/aGa	1	-
Chr3_supercontig_000000259	89165	A	G	82/260	40/149	59/194	37/152	missense_variant	MODERATE	-	ENSSHAG00000003964	ENSSHAT00000004554	protein_coding	2/2	-	6913	6913	2305	K/E	Aag/Gag	1	-
Chr3_supercontig_000000259	89171	T	G	159/252	93/145	122/191	92/156	missense_variant	MODERATE	-	ENSSHAG00000003964	ENSSHAT00000004554	protein_coding	2/2	-	6919	6919	2307	Y/D	Tat/Gat	1	-
Chr3_supercontig_000000259	89219	G	A	87/258	50/169	62/188	63/175	missense_variant	MODERATE	-	ENSSHAG00000003964	ENSSHAT00000004554	protein_coding	2/2	-	6967	6967	2323	V/M	Gtg/Atg	1	-
Chr3_supercontig_000000259	89315	G	A	75/248	72/204	59/177	59/201	missense_variant	MODERATE	-	ENSSHAG00000003964	ENSSHAT00000004554	protein_coding	2/2	-	7063	7063	2355	A/T	Gcc/Acc	1	-
Chr3_supercontig_000000259	89377	G	C	120/201	95/172	99/163	84/168	missense_variant	MODERATE	-	ENSSHAG00000003964	ENSSHAT00000004554	protein_coding	2/2	-	7125	7125	2375	K/N	aaG/aaC	1	-
Chr3_supercontig_000000259	89378	C	A	118/198	92/168	97/162	84/166	missense_variant	MODERATE	-	ENSSHAG00000003964	ENSSHAT00000004554	protein_coding	2/2	-	7126	7126	2376	L/I	Ctc/Atc	1	-
Chr3_supercontig_000000259	89382	T	A	129/208	92/166	96/154	85/172	missense_variant	MODERATE	-	ENSSHAG00000003964	ENSSHAT00000004554	protein_coding	2/2	-	7130	7130	2377	I/K	aTa/aAa	1	-
Chr3_supercontig_000000259	89387	G	A	83/215	72/167	56/156	85/173	missense_variant	MODERATE	-	ENSSHAG00000003964	ENSSHAT00000004554	protein_coding	2/2	-	7135	7135	2379	E/K	Gag/Aag	1	-
Chr3_supercontig_000000259	89394	A	G	139/217	95/167	99/156	80/162	missense_variant	MODERATE	-	ENSSHAG00000003964	ENSSHAT00000004554	protein_coding	2/2	-	7142	7142	2381	K/R	aAa/aGa	1	-
Chr3_supercontig_000000260	100557	T	C	64/65	53/53	70/70	72/75	missense_variant	MODERATE	CSMD2	ENSSHAG00000003551	ENSSHAT00000004068	protein_coding	60/75	-	7601	7601	2534	H/R	cAt/cGt	-1	HGNC:19290
Chr3_supercontig_000000261	971406	C	A	63/71	45/49	53/66	42/52	missense_variant	MODERATE	-	ENSSHAG00000012118	ENSSHAT00000014294	protein_coding	3/3	-	860	860	287	C/F	tGt/tTt	-1	-
Chr3_supercontig_000000262	876462	C	A	50/50	38/41	28/28	44/45	missense_variant	MODERATE	ADGRB2	ENSSHAG00000011480	ENSSHAT00000013541	protein_coding	4/30	-	433	433	145	G/W	Ggg/Tgg	-1	HGNC:944
Chr3_supercontig_000000268	37183	C	G	56/56	33/33	37/38	39/39	missense_variant	MODERATE	PHC2	ENSSHAG00000002109	ENSSHAT00000002402	protein_coding	6/18	-	775	775	259	R/G	Cgc/Ggc	1	HGNC:3183
Chr3_supercontig_000000269	46433	G	T	68/68	61/61	34/34	54/54	missense_variant	MODERATE	CLSTN1	ENSSHAG00000001409	ENSSHAT00000001600	protein_coding	16/20	-	2132	2132	711	R/L	cGg/cTg	1	HGNC:17447
Chr3_supercontig_000000270	167486	G	A	62/76	57/71	53/53	47/48	missense_variant	MODERATE	-	ENSSHAG00000005522	ENSSHAT00000006398	protein_coding	4/5	-	956	956	319	G/D	gGt/gAt	1	-
Chr3_supercontig_000000287	407246	A	G	55/56	28/28	38/38	45/45	missense_variant	MODERATE	FANCB	ENSSHAG00000008047	ENSSHAT00000009379	protein_coding	8/11	-	2251	1645	549	T/A	Aca/Gca	1	HGNC:3583
Chr3_supercontig_000000308	185264	A	ATG	28/99	16/64	26/70	21/83	frameshift_variant,splice_region_variant	HIGH	-	ENSSHAG00000005271	ENSSHAT00000006110	protein_coding	15/24	-	2053-2054	2053-2054	685	I/MX	att/aTGtt	1	-
Chr3_supercontig_000000310	472992	A	C	42/44	33/33	41/41	33/33	missense_variant	MODERATE	MITD1	ENSSHAG00000008769	ENSSHAT00000010236	protein_coding	1/7	-	24	24	8	H/Q	caT/caG	-1	HGNC:25207
Chr3_supercontig_000000316	325917	C	T	26/144	16/87	19/82	37/125	missense_variant	MODERATE	-	ENSSHAG00000007394	ENSSHAT00000008607	protein_coding	5/5	-	925	925	309	P/S	Cca/Tca	1	-
Chr3_supercontig_000000316	326088	T	C	81/88	62/62	65/68	65/69	missense_variant	MODERATE	-	ENSSHAG00000007394	ENSSHAT00000008607	protein_coding	5/5	-	1096	1096	366	S/P	Tcc/Ccc	1	-
Chr3_supercontig_000000316	326128	G	C	10/101	9/72	7/78	12/74	missense_variant	MODERATE	-	ENSSHAG00000007394	ENSSHAT00000008607	protein_coding	5/5	-	1136	1136	379	S/T	aGt/aCt	1	-
Chr3_supercontig_000000316	326139	ATG	A	15/97	11/75	10/78	19/78	frameshift_variant	HIGH	-	ENSSHAG00000007394	ENSSHAT00000008607	protein_coding	5/5	-	1148-1149	1148-1149	383	M/X	aTG/a	1	-
Chr3_supercontig_000000316	326205	C	G	29/132	30/100	22/87	35/111	missense_variant	MODERATE	-	ENSSHAG00000007394	ENSSHAT00000008607	protein_coding	5/5	-	1213	1213	405	R/G	Cgg/Ggg	1	-
Chr3_supercontig_000000316	326259	A	T	45/135	26/85	31/82	45/119	missense_variant	MODERATE	-	ENSSHAG00000007394	ENSSHAT00000008607	protein_coding	5/5	-	1267	1267	423	I/F	Att/Ttt	1	-
Chr3_supercontig_000000316	326265	C	T	59/141	32/86	37/83	49/122	missense_variant	MODERATE	-	ENSSHAG00000007394	ENSSHAT00000008607	protein_coding	5/5	-	1273	1273	425	P/S	Ccc/Tcc	1	-
Chr3_supercontig_000000316	326283	A	T	50/149	27/88	35/88	49/128	missense_variant	MODERATE	-	ENSSHAG00000007394	ENSSHAT00000008607	protein_coding	5/5	-	1291	1291	431	S/C	Agt/Tgt	1	-
Chr3_supercontig_000000325	1501112	C	A	47/47	32/32	35/35	30/30	missense_variant	MODERATE	ARGLU1	ENSSHAG00000014501	ENSSHAT00000017202	protein_coding	1/4	-	262	262	88	P/T	Ccg/Acg	1	HGNC:25482
Chr3_supercontig_000000335	1297174	G	A	36/69	17/38	44/44	47/48	missense_variant	MODERATE	DZIP1	ENSSHAG00000013699	ENSSHAT00000016220	protein_coding	1/19	-	619	491	164	R/K	aGg/aAg	1	HGNC:20908
Chr3_supercontig_000000335	1405111	C	T	28/55	16/39	21/36	17/38	missense_variant	MODERATE	CLDN10	ENSSHAG00000014015	ENSSHAT00000016612	protein_coding	1/5	-	184	184	62	D/N	Gac/Aac	-1	HGNC:2033
Chr3_supercontig_000000335	1405161	A	T	36/69	14/41	19/45	17/45	missense_variant	MODERATE	CLDN10	ENSSHAG00000014015	ENSSHAT00000016612	protein_coding	1/5	-	134	134	45	F/Y	tTt/tAt	-1	HGNC:2033
Chr3_supercontig_000000338	114661	C	T	46/84	30/73	45/75	37/80	missense_variant	MODERATE	-	ENSSHAG00000004644	ENSSHAT00000005366	protein_coding	3/4	-	592	592	198	A/T	Gca/Aca	-1	-
Chr3_supercontig_000000338	114661	C	T	46/84	30/73	45/75	37/80	missense_variant	MODERATE	-	ENSSHAG00000004644	ENSSHAT00000005366	protein_coding	3/4	-	592	592	198	A/T	Gca/Aca	-1	-
Chr3_supercontig_000000338	114771	A	T	41/91	36/67	38/77	40/84	missense_variant	MODERATE	-	ENSSHAG00000004644	ENSSHAT00000005366	protein_coding	3/4	-	482	482	161	V/E	gTg/gAg	-1	-
Chr3_supercontig_000000338	114771	A	T	41/91	36/67	38/77	40/84	missense_variant	MODERATE	-	ENSSHAG00000004644	ENSSHAT00000005366	protein_coding	3/4	-	482	482	161	V/E	gTg/gAg	-1	-
Chr3_supercontig_000000338	115205	G	T	29/53	17/34	17/39	18/48	missense_variant	MODERATE	-	ENSSHAG00000004644	ENSSHAT00000005366	protein_coding	2/4	-	80	80	27	P/Q	cCa/cAa	-1	-
Chr3_supercontig_000000338	115205	G	T	29/53	17/34	17/39	18/48	missense_variant	MODERATE	-	ENSSHAG00000004644	ENSSHAT00000005366	protein_coding	2/4	-	80	80	27	P/Q	cCa/cAa	-1	-
Chr3_supercontig_000000338	115239	T	C	27/47	11/32	19/38	17/48	missense_variant	MODERATE	-	ENSSHAG00000004644	ENSSHAT00000005366	protein_coding	2/4	-	46	46	16	I/V	Atc/Gtc	-1	-
Chr3_supercontig_000000338	115239	T	C	27/47	11/32	19/38	17/48	missense_variant	MODERATE	-	ENSSHAG00000004644	ENSSHAT00000005366	protein_coding	2/4	-	46	46	16	I/V	Atc/Gtc	-1	-
Chr3_supercontig_000000338	115243	A	C	25/47	12/33	18/37	18/50	missense_variant	MODERATE	-	ENSSHAG00000004644	ENSSHAT00000005366	protein_coding	2/4	-	42	42	14	N/K	aaT/aaG	-1	-
Chr3_supercontig_000000338	115243	A	C	25/47	12/33	18/37	18/50	missense_variant	MODERATE	-	ENSSHAG00000004644	ENSSHAT00000005366	protein_coding	2/4	-	42	42	14	N/K	aaT/aaG	-1	-
Chr3_supercontig_000000342	108933	A	T	50/93	38/77	34/71	44/76	splice_acceptor_variant,non_coding_transcript_exon_variant,non_coding_transcript_variant	HIGH	-	ENSSHAG00000004523	ENSSHAT00000005222	pseudogene	1/2	-	108	-	-	-	-	-1	-
Chr3_supercontig_000000347	1743358	T	G	46/85	33/57	39/77	37/79	missense_variant	MODERATE	-	ENSSHAG00000015261	ENSSHAT00000018124	protein_coding	4/4	-	931	931	311	L/V	Tta/Gta	1	-
Chr3_supercontig_000000347	1765523	C	T	35/66	36/67	40/61	29/67	missense_variant	MODERATE	FBXL3	ENSSHAG00000015295	ENSSHAT00000018163	protein_coding	1/4	-	136	136	46	V/I	Gtt/Att	-1	HGNC:13599
Chr3_supercontig_000000348	4414	T	C	42/92	37/66	40/83	40/61	missense_variant	MODERATE	SCEL	ENSSHAG00000000863	ENSSHAT00000000976	protein_coding	1/34	-	92	11	4	I/T	aTt/aCt	1	HGNC:10573
Chr3_supercontig_000000348	98351	A	G	41/92	33/75	38/77	38/80	missense_variant	MODERATE	SCEL	ENSSHAG00000000863	ENSSHAT00000000976	protein_coding	28/34	-	1784	1703	568	H/R	cAc/cGc	1	HGNC:10573
Chr3_supercontig_000000348	104740	G	A	41/92	30/57	43/73	48/87	missense_variant	MODERATE	SCEL	ENSSHAG00000000863	ENSSHAT00000000976	protein_coding	29/34	-	1874	1793	598	S/N	aGc/aAc	1	HGNC:10573
Chr3_supercontig_000000356	58338	A	T	58/58	29/29	43/43	45/45	missense_variant	MODERATE	-	ENSSHAG00000003246	ENSSHAT00000003729	protein_coding	2/2	-	358	358	120	R/W	Agg/Tgg	1	-
Chr3_supercontig_000000357	2211766	T	C	75/77	57/57	31/49	39/62	missense_variant	MODERATE	PCDH17	ENSSHAG00000016529	ENSSHAT00000019620	protein_coding	5/5	-	3446	3446	1149	Q/R	cAg/cGg	-1	HGNC:14267
Chr3_supercontig_000000366	43309	G	A	71/71	59/59	59/59	79/83	missense_variant	MODERATE	NUFIP1	ENSSHAG00000002127	ENSSHAT00000002425	protein_coding	9/14	-	626	626	209	T/I	aCa/aTa	-1	HGNC:8057
Chr3_supercontig_000000369	1085513	C	A	37/38	25/25	21/22	29/29	missense_variant	MODERATE	DES	ENSSHAG00000012654	ENSSHAT00000014948	protein_coding	1/9	-	929	575	192	R/L	cGc/cTc	-1	HGNC:2770
Chr3_supercontig_000000369	1301991	C	T	39/40	31/31	28/28	31/31	missense_variant	MODERATE	SLC23A3	ENSSHAG00000013697	ENSSHAT00000016218	protein_coding	11/12	-	1433	1433	478	S/F	tCc/tTc	1	HGNC:20601
Chr3_supercontig_000000371	527014	T	G	55/107	31/75	65/65	70/79	missense_variant	MODERATE	-	ENSSHAG00000009289	ENSSHAT00000010869	protein_coding	2/6	-	82	82	28	C/G	Tgt/Ggt	1	-
Chr3_supercontig_000000371	527014	T	G	55/107	31/75	65/65	70/79	missense_variant	MODERATE	-	ENSSHAG00000009289	ENSSHAT00000010869	protein_coding	2/6	-	82	82	28	C/G	Tgt/Ggt	1	-
Chr3_supercontig_000000371	561329	T	C	40/75	21/62	73/73	58/67	missense_variant	MODERATE	FN1	ENSSHAG00000009319	ENSSHAT00000010904	protein_coding	14/44	-	2657	1985	662	I/T	aTt/aCt	1	HGNC:3778
Chr3_supercontig_000000371	561329	T	C	40/75	21/62	73/73	58/67	missense_variant	MODERATE	FN1	ENSSHAG00000009319	ENSSHAT00000010904	protein_coding	14/44	-	2657	1985	662	I/T	aTt/aCt	1	HGNC:3778
Chr3_supercontig_000000371	663553	G	C	38/66	21/41	56/56	48/59	missense_variant	MODERATE	-	ENSSHAG00000010282	ENSSHAT00000012087	protein_coding	2/2	-	1282	1282	428	R/G	Cgc/Ggc	-1	-
Chr3_supercontig_000000371	663553	G	C	38/66	21/41	56/56	48/59	missense_variant	MODERATE	-	ENSSHAG00000010282	ENSSHAT00000012087	protein_coding	2/2	-	1282	1282	428	R/G	Cgc/Ggc	-1	-
Chr3_supercontig_000000371	664257	C	T	35/74	31/61	62/62	49/55	missense_variant	MODERATE	-	ENSSHAG00000010282	ENSSHAT00000012087	protein_coding	1/2	-	698	698	233	R/H	cGt/cAt	-1	-
Chr3_supercontig_000000371	664257	C	T	35/74	31/61	62/62	49/55	missense_variant	MODERATE	-	ENSSHAG00000010282	ENSSHAT00000012087	protein_coding	1/2	-	698	698	233	R/H	cGt/cAt	-1	-
Chr3_supercontig_000000371	664585	T	C	36/63	26/48	49/50	46/49	missense_variant	MODERATE	-	ENSSHAG00000010282	ENSSHAT00000012087	protein_coding	1/2	-	370	370	124	K/E	Aag/Gag	-1	-
Chr3_supercontig_000000371	664585	T	C	36/63	26/48	49/50	46/49	missense_variant	MODERATE	-	ENSSHAG00000010282	ENSSHAT00000012087	protein_coding	1/2	-	370	370	124	K/E	Aag/Gag	-1	-
Chr3_supercontig_000000371	664924	G	A	39/63	24/41	54/54	43/46	missense_variant	MODERATE	-	ENSSHAG00000010282	ENSSHAT00000012087	protein_coding	1/2	-	31	31	11	R/C	Cgt/Tgt	-1	-
Chr3_supercontig_000000371	664924	G	A	39/63	24/41	54/54	43/46	missense_variant	MODERATE	-	ENSSHAG00000010282	ENSSHAT00000012087	protein_coding	1/2	-	31	31	11	R/C	Cgt/Tgt	-1	-
Chr3_supercontig_000000374	2812532	A	C	41/79	36/63	65/66	84/84	missense_variant	MODERATE	CPS1	ENSSHAG00000017472	ENSSHAT00000020766	protein_coding	20/38	-	2698	2550	850	D/E	gaT/gaG	-1	HGNC:2323
Chr3_supercontig_000000375	464217	C	T	36/66	25/57	35/70	35/67	missense_variant	MODERATE	MAP2	ENSSHAG00000008479	ENSSHAT00000009882	protein_coding	4/13	-	3564	3536	1179	R/H	cGc/cAc	-1	HGNC:6839
Chr3_supercontig_000000377	1176396	T	G	47/52	35/35	30/33	34/39	missense_variant	MODERATE	FZD5	ENSSHAG00000013148	ENSSHAT00000015551	protein_coding	1/1	-	1153	1153	385	S/A	Tcg/Gcg	1	HGNC:4043
Chr3_supercontig_000000377	1176453	A	T	38/38	41/43	33/33	30/32	missense_variant	MODERATE	FZD5	ENSSHAG00000013148	ENSSHAT00000015551	protein_coding	1/1	-	1210	1210	404	N/Y	Aac/Tac	1	HGNC:4043
Chr3_supercontig_000000377	1176648	G	A	36/37	33/33	18/20	32/34	missense_variant	MODERATE	FZD5	ENSSHAG00000013148	ENSSHAT00000015551	protein_coding	1/1	-	1405	1405	469	A/T	Gcc/Acc	1	HGNC:4043
Chr3_supercontig_000000377	1176649	C	G	36/37	33/33	18/20	33/35	missense_variant	MODERATE	FZD5	ENSSHAG00000013148	ENSSHAT00000015551	protein_coding	1/1	-	1406	1406	469	A/G	gCc/gGc	1	HGNC:4043
Chr3_supercontig_000000377	1176651	G	A	36/37	32/33	19/21	34/36	missense_variant	MODERATE	FZD5	ENSSHAG00000013148	ENSSHAT00000015551	protein_coding	1/1	-	1408	1408	470	V/I	Gtc/Atc	1	HGNC:4043
Chr3_supercontig_000000377	2376156	A	G	37/90	33/74	31/72	35/63	missense_variant	MODERATE	MDH1B	ENSSHAG00000016820	ENSSHAT00000019974	protein_coding	5/12	-	796	796	266	N/D	Aat/Gat	1	HGNC:17836
Chr3_supercontig_000000383	2219122	A	T	45/116	44/85	38/73	48/91	missense_variant	MODERATE	MCF2L2	ENSSHAG00000016433	ENSSHAT00000019503	protein_coding	20/29	-	2083	1720	574	C/S	Tgc/Agc	-1	HGNC:30319
Chr3_supercontig_000000394	975880	G	T	51/51	56/56	40/41	37/38	missense_variant	MODERATE	-	ENSSHAG00000012063	ENSSHAT00000014230	protein_coding	10/10	-	1286	1286	429	G/V	gGt/gTt	1	-
Chr3_supercontig_000000394	975900	G	A	51/53	49/50	46/47	41/44	missense_variant	MODERATE	-	ENSSHAG00000012063	ENSSHAT00000014230	protein_coding	10/10	-	1306	1306	436	G/S	Ggt/Agt	1	-
Chr3_supercontig_000000400	259526	A	G	68/68	74/74	51/52	68/71	missense_variant	MODERATE	P3H2	ENSSHAG00000006714	ENSSHAT00000007793	protein_coding	4/14	-	1008	559	187	K/E	Aag/Gag	1	HGNC:19317
Chr3_supercontig_000000402	36985	G	A	18/21	33/33	18/35	17/35	missense_variant	MODERATE	-	ENSSHAG00000002477	ENSSHAT00000002830	protein_coding	3/4	-	304	247	83	A/T	Gcg/Acg	1	-
Chr3_supercontig_000000404	56432	CG	C	41/44	34/38	40/41	25/25	frameshift_variant	HIGH	SKI	ENSSHAG00000003152	ENSSHAT00000003626	protein_coding	7/11	-	1081	1081	361	R/X	Cgc/gc	-1	HGNC:10896
Chr3_supercontig_000000404	320068	C	T	25/53	18/37	19/38	14/30	missense_variant	MODERATE	-	ENSSHAG00000007470	ENSSHAT00000008693	protein_coding	1/2	-	326	146	49	P/L	cCg/cTg	1	-
Chr3_supercontig_000000404	320149	G	A	23/44	23/45	15/38	15/35	missense_variant	MODERATE	-	ENSSHAG00000007470	ENSSHAT00000008693	protein_coding	1/2	-	407	227	76	R/Q	cGg/cAg	1	-
Chr3_supercontig_000000405	457879	G	A	56/57	27/27	17/17	29/29	missense_variant,splice_region_variant	MODERATE	TPRG1L	ENSSHAG00000008718	ENSSHAT00000010170	protein_coding	2/5	-	325	266	89	G/E	gGg/gAg	1	HGNC:27007
Chr3_supercontig_000000407	48096	C	A	36/36	25/26	18/18	31/31	missense_variant	MODERATE	PINLYP	ENSSHAG00000002965	ENSSHAT00000003411	protein_coding	2/3	-	103	103	35	A/S	Gcg/Tcg	-1	HGNC:44206
Chr3_supercontig_000000410	195082	G	T	46/47	28/28	34/34	36/38	missense_variant	MODERATE	-	ENSSHAG00000005963	ENSSHAT00000006924	protein_coding	2/4	-	137	137	46	P/H	cCc/cAc	-1	-
Chr3_supercontig_000000434	6164	T	C	43/94	25/65	27/56	28/73	missense_variant,splice_region_variant	MODERATE	-	ENSSHAG00000000253	ENSSHAT00000000293	protein_coding	4/10	-	364	364	122	K/E	Aag/Gag	-1	-
Chr3_supercontig_000000434	6257	C	G	57/111	43/87	57/101	46/100	missense_variant,splice_region_variant	MODERATE	-	ENSSHAG00000000253	ENSSHAT00000000293	protein_coding	3/10	-	333	333	111	Q/H	caG/caC	-1	-
Chr3_supercontig_000000434	6306	T	C	46/100	42/90	56/99	58/112	missense_variant	MODERATE	-	ENSSHAG00000000253	ENSSHAT00000000293	protein_coding	3/10	-	284	284	95	K/R	aAg/aGg	-1	-
Chr3_supercontig_000000434	6312	T	C	44/99	42/88	54/101	57/112	missense_variant	MODERATE	-	ENSSHAG00000000253	ENSSHAT00000000293	protein_coding	3/10	-	278	278	93	K/R	aAg/aGg	-1	-
Chr3_supercontig_000000434	6358	C	T	62/108	47/86	48/99	47/106	missense_variant	MODERATE	-	ENSSHAG00000000253	ENSSHAT00000000293	protein_coding	3/10	-	232	232	78	V/I	Gtc/Atc	-1	-
Chr3_supercontig_000000434	6372	T	A	47/111	40/89	47/101	56/105	missense_variant	MODERATE	-	ENSSHAG00000000253	ENSSHAT00000000293	protein_coding	3/10	-	218	218	73	Y/F	tAc/tTc	-1	-
Chr3_supercontig_000000434	6394	C	G	50/112	37/85	41/91	46/89	missense_variant	MODERATE	-	ENSSHAG00000000253	ENSSHAT00000000293	protein_coding	3/10	-	196	196	66	E/Q	Gaa/Caa	-1	-
Chr3_supercontig_000000434	6397	G	A	50/113	41/84	39/89	47/87	missense_variant	MODERATE	-	ENSSHAG00000000253	ENSSHAT00000000293	protein_coding	3/10	-	193	193	65	P/S	Cca/Tca	-1	-
Chr3_supercontig_000000434	7184	T	C	90/162	57/108	49/98	60/117	missense_variant,splice_region_variant	MODERATE	-	ENSSHAG00000000253	ENSSHAT00000000293	protein_coding	2/10	-	187	187	63	K/E	Aag/Gag	-1	-
Chr3_supercontig_000000434	7202	A	T	74/161	46/111	44/93	57/117	missense_variant	MODERATE	-	ENSSHAG00000000253	ENSSHAT00000000293	protein_coding	2/10	-	169	169	57	Y/N	Tac/Aac	-1	-
Chr3_supercontig_000000434	7750	T	G	63/110	50/81	62/92	52/94	missense_variant	MODERATE	-	ENSSHAG00000000253	ENSSHAT00000000293	protein_coding	1/10	-	128	128	43	H/P	cAc/cCc	-1	-
Chr3_supercontig_000000435	2173	C	T	55/55	44/45	18/46	25/38	missense_variant	MODERATE	TIRAP	ENSSHAG00000000262	ENSSHAT00000000303	protein_coding	2/3	-	1179	385	129	P/S	Ccc/Tcc	1	HGNC:17192
Chr3_supercontig_000000465	1951	C	A	77/151	70/122	48/114	73/142	missense_variant	MODERATE	-	ENSSHAG00000000552	ENSSHAT00000000630	protein_coding	2/3	-	755	755	252	G/V	gGg/gTg	-1	-
Chr3_supercontig_000000465	1960	A	T	81/159	72/127	48/117	73/137	missense_variant	MODERATE	-	ENSSHAG00000000552	ENSSHAT00000000630	protein_coding	2/3	-	746	746	249	F/Y	tTt/tAt	-1	-
Chr3_supercontig_000000465	2036	C	T	81/148	66/129	65/109	69/140	missense_variant	MODERATE	-	ENSSHAG00000000552	ENSSHAT00000000630	protein_coding	2/3	-	670	670	224	G/S	Ggc/Agc	-1	-
Chr3_supercontig_000000465	2045	A	T	66/143	64/133	46/112	68/140	missense_variant	MODERATE	-	ENSSHAG00000000552	ENSSHAT00000000630	protein_coding	2/3	-	661	661	221	S/T	Tca/Aca	-1	-
Chr3_supercontig_000000465	2165	T	C	79/159	69/131	54/115	76/136	missense_variant	MODERATE	-	ENSSHAG00000000552	ENSSHAT00000000630	protein_coding	2/3	-	541	541	181	I/V	Atc/Gtc	-1	-
Chr3_supercontig_000000465	2390	T	C	60/146	60/127	51/107	55/126	missense_variant	MODERATE	-	ENSSHAG00000000552	ENSSHAT00000000630	protein_coding	2/3	-	316	316	106	I/V	Ata/Gta	-1	-
Chr3_supercontig_000000465	2437	C	G	67/152	54/120	48/117	45/106	missense_variant	MODERATE	-	ENSSHAG00000000552	ENSSHAT00000000630	protein_coding	2/3	-	269	269	90	S/T	aGt/aCt	-1	-
Chr3_supercontig_000000465	2457	A	C	60/141	52/112	46/117	40/99	missense_variant	MODERATE	-	ENSSHAG00000000552	ENSSHAT00000000630	protein_coding	2/3	-	249	249	83	C/W	tgT/tgG	-1	-
Chr3_supercontig_000000465	2603	C	T	70/120	58/93	61/91	69/100	missense_variant	MODERATE	-	ENSSHAG00000000552	ENSSHAT00000000630	protein_coding	2/3	-	103	103	35	V/M	Gtg/Atg	-1	-
Chr3_supercontig_000000465	2638	C	A	74/123	54/92	66/99	67/100	missense_variant	MODERATE	-	ENSSHAG00000000552	ENSSHAT00000000630	protein_coding	2/3	-	68	68	23	W/L	tGg/tTg	-1	-
Chr3_supercontig_000000465	2667	AC	A	114/141	80/101	84/94	99/114	frameshift_variant,splice_region_variant	HIGH	-	ENSSHAG00000000552	ENSSHAT00000000630	protein_coding	1/3	-	42	42	14	G/X	ggG/gg	-1	-
Chr3_supercontig_000000471	170779	T	C	44/107	40/68	44/75	39/62	missense_variant	MODERATE	TMPRSS2	ENSSHAG00000004952	ENSSHAT00000005721	protein_coding	4/15	-	384	119	40	V/A	gTt/gCt	1	HGNC:11876
Chr3_supercontig_000000474	108984	G	C	90/90	75/75	31/63	46/75	missense_variant	MODERATE	IFNAR2	ENSSHAG00000004528	ENSSHAT00000005227	protein_coding	8/8	-	1277	1277	426	T/S	aCt/aGt	-1	HGNC:5433
Chr3_supercontig_000000474	112871	G	A	93/93	65/65	39/75	40/67	missense_variant	MODERATE	IFNAR2	ENSSHAG00000004528	ENSSHAT00000005227	protein_coding	7/8	-	662	662	221	S/F	tCt/tTt	-1	HGNC:5433
Chr3_supercontig_000000487	64839	A	G	17/35	16/33	19/19	35/35	missense_variant	MODERATE	LSG1	ENSSHAG00000003487	ENSSHAT00000004000	protein_coding	10/10	-	1396	1396	466	W/R	Tgg/Cgg	-1	HGNC:25652
Chr3_supercontig_000000498	73466	C	A	43/44	34/34	30/31	42/42	missense_variant	MODERATE	THAP4	ENSSHAG00000002590	ENSSHAT00000002959	protein_coding	1/5	-	698	698	233	G/V	gGg/gTg	-1	HGNC:23187
Chr3_supercontig_000000498	73484	C	T	48/49	33/33	29/29	39/39	missense_variant	MODERATE	THAP4	ENSSHAG00000002590	ENSSHAT00000002959	protein_coding	1/5	-	680	680	227	R/K	aGg/aAg	-1	HGNC:23187
Chr3_supercontig_000000537	17508	C	T	35/74	13/48	30/64	33/57	missense_variant	MODERATE	-	ENSSHAG00000001756	ENSSHAT00000001993	protein_coding	2/2	-	575	575	192	S/N	aGt/aAt	-1	-
Chr3_supercontig_000000560	22523	G	A	45/133	47/112	44/116	41/118	missense_variant	MODERATE	-	ENSSHAG00000002019	ENSSHAT00000002296	protein_coding	1/1	-	544	544	182	V/I	Gtc/Atc	1	-
Chr3_supercontig_000000560	22577	G	A	48/145	46/112	52/119	56/144	missense_variant	MODERATE	-	ENSSHAG00000002019	ENSSHAT00000002296	protein_coding	1/1	-	598	598	200	V/I	Gtt/Att	1	-
Chr3_supercontig_000000560	22658	T	C	56/139	38/97	46/109	39/118	missense_variant	MODERATE	-	ENSSHAG00000002019	ENSSHAT00000002296	protein_coding	1/1	-	679	679	227	F/L	Ttt/Ctt	1	-
Chr3_supercontig_000000560	22718	G	A	59/137	41/111	41/108	42/115	missense_variant	MODERATE	-	ENSSHAG00000002019	ENSSHAT00000002296	protein_coding	1/1	-	739	739	247	V/I	Gtc/Atc	1	-
Chr3_supercontig_000000560	22719	T	C	60/137	43/111	41/106	41/113	missense_variant	MODERATE	-	ENSSHAG00000002019	ENSSHAT00000002296	protein_coding	1/1	-	740	740	247	V/A	gTc/gCc	1	-
Chr3_supercontig_000000560	22917	G	GA	36/148	37/105	35/120	33/129	frameshift_variant	HIGH	-	ENSSHAG00000002019	ENSSHAT00000002296	protein_coding	1/1	-	938-939	938-939	313	R/RX	aga/agAa	1	-
Chr3_supercontig_000000567	12139	A	C	28/133	36/126	17/118	22/125	missense_variant	MODERATE	-	ENSSHAG00000001132	ENSSHAT00000001283	protein_coding	2/15	-	643	144	48	K/N	aaA/aaC	1	-
Chr3_supercontig_000000567	12177	C	G	62/120	53/98	55/101	51/100	missense_variant	MODERATE	-	ENSSHAG00000001132	ENSSHAT00000001283	protein_coding	2/15	-	681	182	61	P/R	cCg/cGg	1	-
Chr3_supercontig_000000567	12240	G	A	31/92	32/74	38/77	42/78	missense_variant	MODERATE	-	ENSSHAG00000001132	ENSSHAT00000001283	protein_coding	2/15	-	744	245	82	R/K	aGg/aAg	1	-
Chr3_supercontig_000000567	12255	C	A	31/86	24/68	27/82	36/79	missense_variant	MODERATE	-	ENSSHAG00000001132	ENSSHAT00000001283	protein_coding	2/15	-	759	260	87	A/E	gCg/gAg	1	-
Chr3_supercontig_000000567	12262	C	G	74/82	57/65	53/83	58/82	missense_variant	MODERATE	-	ENSSHAG00000001132	ENSSHAT00000001283	protein_coding	2/15	-	766	267	89	D/E	gaC/gaG	1	-
Chr3_supercontig_000000567	13416	T	C	6/69	6/52	15/66	7/55	missense_variant	MODERATE	-	ENSSHAG00000001132	ENSSHAT00000001283	protein_coding	6/15	-	998	499	167	W/R	Tgg/Cgg	1	-
Chr3_supercontig_000000567	13417	G	A	6/69	6/53	15/65	8/55	stop_gained	HIGH	-	ENSSHAG00000001132	ENSSHAT00000001283	protein_coding	6/15	-	999	500	167	W/*	tGg/tAg	1	-
Chr3_supercontig_000000570	19359	T	C	19/84	16/62	20/67	14/66	missense_variant	MODERATE	-	ENSSHAG00000001679	ENSSHAT00000001906	protein_coding	4/5	-	673	673	225	F/L	Ttc/Ctc	1	-
Chr3_supercontig_000000570	19387	G	A	22/82	15/66	22/70	16/65	missense_variant	MODERATE	-	ENSSHAG00000001679	ENSSHAT00000001906	protein_coding	4/5	-	701	701	234	S/N	aGc/aAc	1	-
Chr3_supercontig_000000570	19411	A	G	20/79	16/68	21/71	17/61	missense_variant	MODERATE	-	ENSSHAG00000001679	ENSSHAT00000001906	protein_coding	4/5	-	725	725	242	Q/R	cAg/cGg	1	-
Chr3_supercontig_000000570	19501	T	C	31/85	30/78	35/86	43/91	missense_variant	MODERATE	-	ENSSHAG00000001679	ENSSHAT00000001906	protein_coding	4/5	-	815	815	272	M/T	aTg/aCg	1	-
Chr3_supercontig_000000570	19533	T	G	37/105	35/78	43/102	48/98	missense_variant	MODERATE	-	ENSSHAG00000001679	ENSSHAT00000001906	protein_coding	4/5	-	847	847	283	S/A	Tcc/Gcc	1	-
Chr3_supercontig_000000570	19560	A	G	74/120	46/82	66/106	51/102	missense_variant	MODERATE	-	ENSSHAG00000001679	ENSSHAT00000001906	protein_coding	4/5	-	874	874	292	I/V	Atc/Gtc	1	-
Chr3_supercontig_000000570	19608	G	A	77/118	45/79	63/95	61/105	missense_variant	MODERATE	-	ENSSHAG00000001679	ENSSHAT00000001906	protein_coding	4/5	-	922	922	308	V/I	Gtc/Atc	1	-
Chr3_supercontig_000000570	19623	G	T	39/122	32/84	29/92	37/102	missense_variant	MODERATE	-	ENSSHAG00000001679	ENSSHAT00000001906	protein_coding	4/5	-	937	937	313	V/L	Gtg/Ttg	1	-
Chr3_supercontig_000000570	20091	C	T	43/120	48/99	51/102	54/114	missense_variant	MODERATE	-	ENSSHAG00000001679	ENSSHAT00000001906	protein_coding	5/5	-	962	962	321	S/F	tCc/tTc	1	-
Chr3_supercontig_000000570	20114	A	G	48/121	49/99	52/98	63/122	missense_variant	MODERATE	-	ENSSHAG00000001679	ENSSHAT00000001906	protein_coding	5/5	-	985	985	329	K/E	Aag/Gag	1	-
Chr3_supercontig_000000570	20168	G	A	47/113	43/85	53/98	61/112	missense_variant	MODERATE	-	ENSSHAG00000001679	ENSSHAT00000001906	protein_coding	5/5	-	1039	1039	347	A/T	Gca/Aca	1	-
Chr3_supercontig_000000570	20229	A	C	47/109	44/91	43/92	48/100	missense_variant	MODERATE	-	ENSSHAG00000001679	ENSSHAT00000001906	protein_coding	5/5	-	1100	1100	367	E/A	gAa/gCa	1	-
Chr3_supercontig_000000570	20253	C	T	39/99	41/88	43/92	48/110	missense_variant	MODERATE	-	ENSSHAG00000001679	ENSSHAT00000001906	protein_coding	5/5	-	1124	1124	375	T/I	aCt/aTt	1	-
Chr3_supercontig_000000570	20317	T	G	30/97	31/84	29/84	31/94	missense_variant	MODERATE	-	ENSSHAG00000001679	ENSSHAT00000001906	protein_coding	5/5	-	1188	1188	396	N/K	aaT/aaG	1	-
Chr3_supercontig_000000570	20318	T	C	32/100	32/86	30/84	29/94	missense_variant	MODERATE	-	ENSSHAG00000001679	ENSSHAT00000001906	protein_coding	5/5	-	1189	1189	397	F/L	Ttc/Ctc	1	-
Chr3_supercontig_000000570	20340	T	C	29/100	28/79	23/78	27/97	missense_variant	MODERATE	-	ENSSHAG00000001679	ENSSHAT00000001906	protein_coding	5/5	-	1211	1211	404	V/A	gTc/gCc	1	-
Chr3_supercontig_000000570	20342	G	C	30/107	27/80	23/80	26/92	missense_variant	MODERATE	-	ENSSHAG00000001679	ENSSHAT00000001906	protein_coding	5/5	-	1213	1213	405	V/L	Gtg/Ctg	1	-
Chr3_supercontig_000000578	50789	T	A	15/102	20/103	15/73	16/86	missense_variant	MODERATE	-	ENSSHAG00000003064	ENSSHAT00000003523	protein_coding	1/3	-	595	595	199	L/M	Ttg/Atg	1	-
Chr3_supercontig_000000578	50810	C	A	19/109	21/99	18/79	17/84	missense_variant	MODERATE	-	ENSSHAG00000003064	ENSSHAT00000003523	protein_coding	1/3	-	616	616	206	H/N	Cat/Aat	1	-
Chr3_supercontig_000000603	1508	G	A	24/54	28/53	39/39	45/45	missense_variant	MODERATE	-	ENSSHAG00000000427	ENSSHAT00000000484	protein_coding	1/1	-	580	580	194	G/S	Ggc/Agc	1	-
Chr3_supercontig_000000603	1685	T	G	32/50	27/50	38/38	36/36	missense_variant	MODERATE	-	ENSSHAG00000000427	ENSSHAT00000000484	protein_coding	1/1	-	757	757	253	S/A	Tcc/Gcc	1	-
Chr3_supercontig_000000639	137253	C	T	33/69	21/41	37/37	47/49	missense_variant	MODERATE	-	ENSSHAG00000005048	ENSSHAT00000005841	protein_coding	3/9	-	340	340	114	R/C	Cgc/Tgc	1	-
Chr3_supercontig_000000657	45464	G	A	50/104	38/84	37/91	47/105	missense_variant	MODERATE	-	ENSSHAG00000002726	ENSSHAT00000003112	protein_coding	3/10	-	550	550	184	V/I	Gtc/Atc	1	-
Chr3_supercontig_000000657	45473	A	G	48/109	39/83	37/89	44/106	missense_variant	MODERATE	-	ENSSHAG00000002726	ENSSHAT00000003112	protein_coding	3/10	-	559	559	187	N/D	Aat/Gat	1	-
Chr3_supercontig_000000657	45739	C	G	60/146	48/108	70/133	59/134	missense_variant	MODERATE	-	ENSSHAG00000002726	ENSSHAT00000003112	protein_coding	4/10	-	696	696	232	C/W	tgC/tgG	1	-
Chr3_supercontig_000000657	46125	C	G	90/139	52/77	65/108	50/73	missense_variant	MODERATE	-	ENSSHAG00000002726	ENSSHAT00000003112	protein_coding	6/10	-	858	858	286	D/E	gaC/gaG	1	-
Chr3_supercontig_000000657	261786	T	C	15/73	17/64	19/76	17/66	missense_variant	MODERATE	-	ENSSHAG00000006709	ENSSHAT00000007787	protein_coding	2/6	-	345	265	89	I/V	Atc/Gtc	-1	-
Chr3_supercontig_000000657	261809	T	G	12/74	16/62	19/79	14/72	missense_variant	MODERATE	-	ENSSHAG00000006709	ENSSHAT00000007787	protein_coding	2/6	-	322	242	81	E/A	gAg/gCg	-1	-
Chr3_supercontig_000000710	160135	G	T	81/81	80/80	29/73	32/69	missense_variant	MODERATE	-	ENSSHAG00000005355	ENSSHAT00000006209	protein_coding	4/8	-	827	589	197	R/S	Cgt/Agt	-1	-
Chr3_supercontig_000000763	6487	A	G	129/168	104/143	108/145	120/167	missense_variant	MODERATE	-	ENSSHAG00000000712	ENSSHAT00000000807	protein_coding	3/3	-	556	476	159	L/P	cTt/cCt	-1	-
Chr3_supercontig_000000763	6569	T	C	117/182	106/156	79/134	103/150	missense_variant	MODERATE	-	ENSSHAG00000000712	ENSSHAT00000000807	protein_coding	3/3	-	474	394	132	R/G	Aga/Gga	-1	-
Chr3_supercontig_000000763	6581	C	T	114/187	107/161	84/138	95/148	missense_variant	MODERATE	-	ENSSHAG00000000712	ENSSHAT00000000807	protein_coding	3/3	-	462	382	128	E/K	Gaa/Aaa	-1	-
Chr3_supercontig_000000763	6588	A	C	112/193	108/163	85/143	94/144	missense_variant	MODERATE	-	ENSSHAG00000000712	ENSSHAT00000000807	protein_coding	3/3	-	455	375	125	H/Q	caT/caG	-1	-
Chr3_supercontig_000000763	6598	G	A	113/194	103/161	87/139	93/147	missense_variant	MODERATE	-	ENSSHAG00000000712	ENSSHAT00000000807	protein_coding	3/3	-	445	365	122	A/V	gCc/gTc	-1	-
Chr3_supercontig_000000763	6610	C	G	72/193	66/163	58/145	72/160	missense_variant	MODERATE	-	ENSSHAG00000000712	ENSSHAT00000000807	protein_coding	3/3	-	433	353	118	R/T	aGa/aCa	-1	-
Chr3_supercontig_000000763	6631	C	T	44/206	30/161	40/154	28/169	missense_variant	MODERATE	-	ENSSHAG00000000712	ENSSHAT00000000807	protein_coding	3/3	-	412	332	111	G/D	gGt/gAt	-1	-
Chr3_supercontig_000000763	6686	T	G	57/222	44/158	59/173	45/187	missense_variant	MODERATE	-	ENSSHAG00000000712	ENSSHAT00000000807	protein_coding	3/3	-	357	277	93	N/H	Aac/Cac	-1	-
Chr3_supercontig_000000763	6706	C	T	56/224	50/164	65/183	49/199	missense_variant	MODERATE	-	ENSSHAG00000000712	ENSSHAT00000000807	protein_coding	3/3	-	337	257	86	C/Y	tGt/tAt	-1	-
Chr3_supercontig_000000766	151719	A	G	89/89	62/62	48/48	64/68	missense_variant	MODERATE	-	ENSSHAG00000005286	ENSSHAT00000006129	protein_coding	4/4	-	1566	590	197	I/T	aTt/aCt	-1	-
Chr3_supercontig_000000769	5726	T	C	13/31	25/39	18/38	12/35	missense_variant,splice_region_variant	MODERATE	AP2A1	ENSSHAG00000000149	ENSSHAT00000000180	protein_coding	11/17	-	1423	1423	475	K/E	Aag/Gag	-1	HGNC:561
Chr3_supercontig_000000796	23999	A	G	36/36	29/29	29/30	29/29	missense_variant	MODERATE	NUP88	ENSSHAG00000001521	ENSSHAT00000001724	protein_coding	1/15	-	181	181	61	F/L	Ttc/Ctc	-1	HGNC:8067
Chr3_supercontig_000000862	89933	T	A	37/37	35/35	57/57	53/53	missense_variant	MODERATE	-	ENSSHAG00000004109	ENSSHAT00000004728	protein_coding	6/7	-	251	251	84	E/V	gAg/gTg	-1	-
Chr3_supercontig_000000901	51348	T	C	52/52	39/40	15/42	15/38	missense_variant,splice_region_variant	MODERATE	PITPNM1	ENSSHAG00000001946	ENSSHAT00000002212	protein_coding	3/18	-	247	247	83	K/E	Aag/Gag	-1	HGNC:9003
Chr3_supercontig_000000912	105460	G	T	22/22	19/20	16/16	24/24	missense_variant	MODERATE	ITGAE	ENSSHAG00000004276	ENSSHAT00000004925	protein_coding	4/28	-	350	350	117	G/V	gGg/gTg	1	HGNC:6147
Chr3_supercontig_000000928	44695	A	C	23/100	19/66	19/82	16/74	missense_variant	MODERATE	-	ENSSHAG00000002876	ENSSHAT00000003298	protein_coding	1/2	-	396	396	132	E/D	gaA/gaC	1	-
Chr3_supercontig_000000928	44738	A	G	18/109	9/62	15/87	11/90	missense_variant	MODERATE	-	ENSSHAG00000002876	ENSSHAT00000003298	protein_coding	1/2	-	439	439	147	K/E	Aag/Gag	1	-
Chr3_supercontig_000000928	44748	A	G	31/106	21/64	24/89	21/94	missense_variant	MODERATE	-	ENSSHAG00000002876	ENSSHAT00000003298	protein_coding	1/2	-	449	449	150	K/R	aAg/aGg	1	-
Chr3_supercontig_000000928	44784	C	T	19/93	10/51	12/67	18/93	missense_variant	MODERATE	-	ENSSHAG00000002876	ENSSHAT00000003298	protein_coding	1/2	-	485	485	162	S/F	tCt/tTt	1	-
Chr3_supercontig_000000964	13459	A	G	35/79	39/67	20/55	39/79	missense_variant	MODERATE	SCN7A	ENSSHAG00000001518	ENSSHAT00000001720	protein_coding	40/41	-	4841	4841	1614	L/S	tTg/tCg	-1	HGNC:10594
Chr3_supercontig_000000964	16394	T	C	43/90	28/62	34/70	30/61	missense_variant	MODERATE	SCN7A	ENSSHAG00000001518	ENSSHAT00000001720	protein_coding	38/41	-	4657	4657	1553	M/V	Atg/Gtg	-1	HGNC:10594
Chr3_supercontig_000000964	21769	C	T	43/81	32/73	31/54	31/72	missense_variant	MODERATE	SCN7A	ENSSHAG00000001518	ENSSHAT00000001720	protein_coding	35/41	-	4232	4232	1411	S/N	aGc/aAc	-1	HGNC:10594
Chr3_supercontig_000000965	110927	A	G	21/45	28/50	21/34	20/44	missense_variant	MODERATE	-	ENSSHAG00000004448	ENSSHAT00000005133	protein_coding	17/23	-	1660	1660	554	F/L	Ttc/Ctc	-1	-
Chr3_supercontig_000000987	22441	T	A	34/68	39/60	24/59	25/48	missense_variant	MODERATE	-	ENSSHAG00000002044	ENSSHAT00000002328	protein_coding	7/7	-	913	913	305	N/Y	Aat/Tat	-1	-
Chr3_supercontig_000001003	40421	G	A	16/92	10/90	12/74	9/97	missense_variant	MODERATE	-	ENSSHAG00000002713	ENSSHAT00000003098	protein_coding	2/12	-	433	433	145	V/I	Gtt/Att	1	-
Chr3_supercontig_000001003	40424	A	G	24/94	16/90	21/73	15/94	missense_variant	MODERATE	-	ENSSHAG00000002713	ENSSHAT00000003098	protein_coding	2/12	-	436	436	146	T/A	Acc/Gcc	1	-
Chr3_supercontig_000001003	40542	G	A	92/120	65/89	76/101	68/95	missense_variant	MODERATE	-	ENSSHAG00000002713	ENSSHAT00000003098	protein_coding	2/12	-	554	554	185	G/D	gGc/gAc	1	-
Chr3_supercontig_000001003	40544	A	G	117/117	86/86	90/98	92/96	missense_variant	MODERATE	-	ENSSHAG00000002713	ENSSHAT00000003098	protein_coding	2/12	-	556	556	186	I/V	Att/Gtt	1	-
Chr3_supercontig_000001003	40564	C	G	30/122	23/88	24/102	27/100	missense_variant	MODERATE	-	ENSSHAG00000002713	ENSSHAT00000003098	protein_coding	2/12	-	576	576	192	I/M	atC/atG	1	-
Chr3_supercontig_000001004	2837	C	A	45/91	45/73	55/97	47/98	missense_variant	MODERATE	-	ENSSHAG00000000299	ENSSHAT00000000343	protein_coding	3/10	-	356	356	119	T/N	aCt/aAt	1	-
Chr3_supercontig_000001004	3054	C	T	24/46	25/47	28/49	42/66	stop_gained,splice_region_variant	HIGH	-	ENSSHAG00000000299	ENSSHAT00000000343	protein_coding	4/10	-	553	553	185	Q/*	Cag/Tag	1	-
Chr3_supercontig_000001004	3235	A	C	42/43	47/50	37/37	45/48	missense_variant	MODERATE	-	ENSSHAG00000000299	ENSSHAT00000000343	protein_coding	5/10	-	667	667	223	I/L	Atc/Ctc	1	-
Chr3_supercontig_000001004	3238	C	T	42/45	44/50	38/38	45/47	missense_variant	MODERATE	-	ENSSHAG00000000299	ENSSHAT00000000343	protein_coding	5/10	-	670	670	224	L/F	Ctc/Ttc	1	-
Chr3_supercontig_000001004	3244	A	C	43/43	51/54	42/42	43/45	missense_variant,splice_region_variant	MODERATE	-	ENSSHAG00000000299	ENSSHAT00000000343	protein_coding	5/10	-	676	676	226	K/Q	Aag/Cag	1	-
Chr3_supercontig_000001005	110532	G	A	58/58	44/47	49/50	53/55	missense_variant	MODERATE	-	ENSSHAG00000004547	ENSSHAT00000005248	protein_coding	1/1	-	744	744	248	M/I	atG/atA	1	-
Chr3_supercontig_000001023	7915	T	C	65/132	55/104	52/120	52/122	missense_variant	MODERATE	-	ENSSHAG00000001146	ENSSHAT00000001298	protein_coding	1/3	-	296	296	99	I/T	aTt/aCt	1	-
Chr3_supercontig_000001023	8430	T	C	49/87	41/82	62/103	55/92	missense_variant	MODERATE	-	ENSSHAG00000001146	ENSSHAT00000001298	protein_coding	2/3	-	491	491	164	F/S	tTc/tCc	1	-
Chr3_supercontig_000001044	26351	C	A	53/83	21/50	41/42	58/66	missense_variant	MODERATE	-	ENSSHAG00000002209	ENSSHAT00000002522	protein_coding	2/2	-	737	737	246	R/L	cGg/cTg	-1	-
Chr3_supercontig_000001060	11687	T	C	55/56	50/52	46/48	57/59	missense_variant	MODERATE	-	ENSSHAG00000000992	ENSSHAT00000001122	protein_coding	3/10	-	331	331	111	T/A	Acc/Gcc	-1	-
Chr3_supercontig_000001060	11693	A	G	54/55	44/49	44/47	55/58	missense_variant	MODERATE	-	ENSSHAG00000000992	ENSSHAT00000001122	protein_coding	3/10	-	325	325	109	S/P	Tcc/Ccc	-1	-
Chr3_supercontig_000001060	11728	G	A	60/61	39/42	43/46	50/52	missense_variant	MODERATE	-	ENSSHAG00000000992	ENSSHAT00000001122	protein_coding	3/10	-	290	290	97	S/F	tCt/tTt	-1	-
Chr3_supercontig_000001060	11732	G	A	62/63	38/41	42/46	51/53	missense_variant	MODERATE	-	ENSSHAG00000000992	ENSSHAT00000001122	protein_coding	3/10	-	286	286	96	R/C	Cgc/Tgc	-1	-
Chr3_supercontig_000001060	12173	T	C	24/73	17/64	22/74	21/82	missense_variant	MODERATE	-	ENSSHAG00000000992	ENSSHAT00000001122	protein_coding	2/10	-	50	50	17	Y/C	tAt/tGt	-1	-
Chr3_supercontig_000001091	21147	T	A	72/135	63/119	55/110	71/126	missense_variant	MODERATE	-	ENSSHAG00000001968	ENSSHAT00000002236	protein_coding	1/1	-	121	121	41	L/M	Ttg/Atg	1	-
Chr3_supercontig_000001091	21240	A	G	68/164	63/122	76/139	73/139	missense_variant	MODERATE	-	ENSSHAG00000001968	ENSSHAT00000002236	protein_coding	1/1	-	214	214	72	I/V	Ata/Gta	1	-
Chr3_supercontig_000001091	21369	C	A	66/133	67/122	52/111	62/117	missense_variant	MODERATE	-	ENSSHAG00000001968	ENSSHAT00000002236	protein_coding	1/1	-	343	343	115	L/I	Ctt/Att	1	-
Chr3_supercontig_000001091	21792	T	G	52/109	41/81	34/68	36/72	missense_variant	MODERATE	-	ENSSHAG00000001968	ENSSHAT00000002236	protein_coding	1/1	-	766	766	256	S/A	Tca/Gca	1	-
Chr3_supercontig_000001115	14622	G	A	42/102	36/76	34/90	28/71	missense_variant	MODERATE	-	ENSSHAG00000001636	ENSSHAT00000001857	protein_coding	1/9	-	104	104	35	R/H	cGc/cAc	1	-
Chr3_supercontig_000001115	14685	T	C	50/107	37/89	37/102	47/95	missense_variant	MODERATE	-	ENSSHAG00000001636	ENSSHAT00000001857	protein_coding	1/9	-	167	167	56	M/T	aTg/aCg	1	-
Chr3_supercontig_000001115	16864	G	T	40/119	35/94	66/97	64/104	missense_variant	MODERATE	-	ENSSHAG00000001636	ENSSHAT00000001857	protein_coding	2/9	-	217	217	73	V/L	Gtg/Ttg	1	-
Chr3_supercontig_000001115	16983	G	C	48/118	34/89	37/98	36/97	missense_variant	MODERATE	-	ENSSHAG00000001636	ENSSHAT00000001857	protein_coding	2/9	-	336	336	112	L/F	ttG/ttC	1	-
Chr3_supercontig_000001115	16986	A	C	49/123	33/88	38/102	33/95	missense_variant	MODERATE	-	ENSSHAG00000001636	ENSSHAT00000001857	protein_coding	2/9	-	339	339	113	E/D	gaA/gaC	1	-
Chr3_supercontig_000001115	16987	T	C	49/124	30/86	41/105	33/96	missense_variant	MODERATE	-	ENSSHAG00000001636	ENSSHAT00000001857	protein_coding	2/9	-	340	340	114	W/R	Tgg/Cgg	1	-
Chr3_supercontig_000001115	18453	G	A	16/107	20/79	16/68	14/61	missense_variant,splice_region_variant	MODERATE	-	ENSSHAG00000001636	ENSSHAT00000001857	protein_coding	3/9	-	361	361	121	V/M	Gtg/Atg	1	-
Chr3_supercontig_000001115	18462	G	A	85/104	53/72	46/64	47/62	missense_variant	MODERATE	-	ENSSHAG00000001636	ENSSHAT00000001857	protein_coding	3/9	-	370	370	124	G/S	Ggc/Agc	1	-
Chr3_supercontig_000001115	18492	C	G	21/99	17/69	11/55	13/61	missense_variant	MODERATE	-	ENSSHAG00000001636	ENSSHAT00000001857	protein_coding	3/9	-	400	400	134	R/G	Cga/Gga	1	-
Chr3_supercontig_000001115	18493	G	A	20/99	17/70	12/58	13/61	missense_variant	MODERATE	-	ENSSHAG00000001636	ENSSHAT00000001857	protein_coding	3/9	-	401	401	134	R/Q	cGa/cAa	1	-
Chr3_supercontig_000001115	21161	G	A	51/113	44/92	37/97	46/109	missense_variant	MODERATE	-	ENSSHAG00000001636	ENSSHAT00000001857	protein_coding	5/9	-	681	681	227	M/I	atG/atA	1	-
Chr3_supercontig_000001115	21237	A	G	67/115	47/80	50/98	50/102	missense_variant	MODERATE	-	ENSSHAG00000001636	ENSSHAT00000001857	protein_coding	5/9	-	757	757	253	I/V	Atc/Gtc	1	-
Chr3_supercontig_000001115	21252	T	C	65/116	48/84	55/100	44/92	missense_variant	MODERATE	-	ENSSHAG00000001636	ENSSHAT00000001857	protein_coding	5/9	-	772	772	258	W/R	Tgg/Cgg	1	-
Chr3_supercontig_000001187	43296	A	G	63/63	59/61	68/68	60/61	missense_variant	MODERATE	MYO7B	ENSSHAG00000001977	ENSSHAT00000002248	protein_coding	12/41	-	1407	1407	469	I/M	atA/atG	1	HGNC:7607
Chr3_supercontig_000001187	59204	A	G	40/78	34/77	18/40	27/64	missense_variant	MODERATE	MYO7B	ENSSHAG00000001977	ENSSHAT00000002248	protein_coding	16/41	-	2044	2044	682	K/E	Aag/Gag	1	HGNC:7607
Chr3_supercontig_000001208	33247	C	T	89/89	78/78	36/72	41/77	missense_variant,splice_region_variant	MODERATE	-	ENSSHAG00000001203	ENSSHAT00000001367	protein_coding	5/14	-	245	245	82	G/D	gGt/gAt	-1	-
Chr3_supercontig_000001255	44035	TC	T	75/84	79/87	72/77	69/73	frameshift_variant	HIGH	-	ENSSHAG00000002868	ENSSHAT00000003288	protein_coding	1/5	-	27	27	9	F/X	ttC/tt	1	-
Chr3_supercontig_000001255	44358	G	A	30/108	28/98	34/96	38/103	missense_variant	MODERATE	-	ENSSHAG00000002868	ENSSHAT00000003288	protein_coding	2/5	-	121	121	41	A/T	Gcc/Acc	1	-
Chr3_supercontig_000001255	44359	C	T	18/107	18/94	20/97	24/102	missense_variant	MODERATE	-	ENSSHAG00000002868	ENSSHAT00000003288	protein_coding	2/5	-	122	122	41	A/V	gCc/gTc	1	-
Chr3_supercontig_000001255	44948	A	G	182/229	135/169	131/170	141/181	missense_variant	MODERATE	-	ENSSHAG00000002868	ENSSHAT00000003288	protein_coding	4/5	-	365	365	122	K/R	aAg/aGg	1	-
Chr3_supercontig_000001255	50887	T	C	103/135	97/124	87/122	74/107	missense_variant	MODERATE	-	ENSSHAG00000003070	ENSSHAT00000003532	protein_coding	2/5	-	194	194	65	M/T	aTg/aCg	1	-
Chr3_supercontig_000001255	50930	G	C	116/140	101/122	100/112	83/109	missense_variant	MODERATE	-	ENSSHAG00000003070	ENSSHAT00000003532	protein_coding	2/5	-	237	237	79	E/D	gaG/gaC	1	-
Chr3_supercontig_000001310	21575	GT	G	113/119	97/100	84/100	101/110	frameshift_variant,splice_region_variant	HIGH	-	ENSSHAG00000001970	ENSSHAT00000002238	protein_coding	1/3	-	504	504	168	C/X	tgT/tg	1	-
Chr3_supercontig_000001310	21596	C	G	91/142	66/108	64/106	59/117	missense_variant	MODERATE	-	ENSSHAG00000001970	ENSSHAT00000002238	protein_coding	2/3	-	520	520	174	Q/E	Cag/Gag	1	-
Chr3_supercontig_000001310	21608	G	A	93/147	71/114	70/113	60/119	missense_variant	MODERATE	-	ENSSHAG00000001970	ENSSHAT00000002238	protein_coding	2/3	-	532	532	178	D/N	Gat/Aat	1	-
Chr3_supercontig_000001310	21672	T	C	74/176	58/119	51/118	63/136	missense_variant	MODERATE	-	ENSSHAG00000001970	ENSSHAT00000002238	protein_coding	2/3	-	596	596	199	V/A	gTc/gCc	1	-
Chr3_supercontig_000001310	21710	G	A	69/162	58/121	55/118	65/129	missense_variant	MODERATE	-	ENSSHAG00000001970	ENSSHAT00000002238	protein_coding	2/3	-	634	634	212	V/I	Gtt/Att	1	-
Chr3_supercontig_000001310	21839	G	A	80/142	68/124	62/115	74/134	missense_variant	MODERATE	-	ENSSHAG00000001970	ENSSHAT00000002238	protein_coding	2/3	-	763	763	255	V/M	Gtg/Atg	1	-
Chr3_supercontig_000001310	21867	A	G	61/153	42/116	49/121	52/132	missense_variant	MODERATE	-	ENSSHAG00000001970	ENSSHAT00000002238	protein_coding	2/3	-	791	791	264	E/G	gAg/gGg	1	-
Chr3_supercontig_000001310	21872	G	A	60/147	40/113	48/119	53/132	missense_variant	MODERATE	-	ENSSHAG00000001970	ENSSHAT00000002238	protein_coding	2/3	-	796	796	266	V/I	Gtt/Att	1	-
Chr3_supercontig_000001310	21893	G	A	62/152	37/113	47/117	51/129	missense_variant	MODERATE	-	ENSSHAG00000001970	ENSSHAT00000002238	protein_coding	2/3	-	817	817	273	V/I	Gta/Ata	1	-
Chr3_supercontig_000001310	21908	G	A	55/154	33/106	43/116	43/130	missense_variant	MODERATE	-	ENSSHAG00000001970	ENSSHAT00000002238	protein_coding	2/3	-	832	832	278	V/I	Gtt/Att	1	-
Chr3_supercontig_000001310	21950	G	C	104/160	54/88	70/106	91/134	missense_variant	MODERATE	-	ENSSHAG00000001970	ENSSHAT00000002238	protein_coding	2/3	-	874	874	292	E/Q	Gag/Cag	1	-
Chr3_supercontig_000001369	18480	G	C	15/29	12/23	19/35	7/29	missense_variant	MODERATE	TRPV1	ENSSHAG00000001812	ENSSHAT00000002060	protein_coding	2/19	-	316	316	106	A/P	Gcc/Ccc	1	HGNC:12716
Chr3_supercontig_000001369	18992	T	C	33/34	41/41	10/31	9/30	missense_variant	MODERATE	TRPV1	ENSSHAG00000001812	ENSSHAT00000002060	protein_coding	4/19	-	659	659	220	M/T	aTg/aCg	1	HGNC:12716
Chr3_supercontig_000001412	37289	C	CT	44/103	27/68	26/74	25/78	frameshift_variant	HIGH	AADAC	ENSSHAG00000001815	ENSSHAT00000002064	protein_coding	4/5	-	340-341	340-341	114	S/KX	agc/aAgc	-1	HGNC:17
Chr3_supercontig_000001412	130191	G	A	62/64	38/40	43/45	47/48	missense_variant	MODERATE	FETUB	ENSSHAG00000004940	ENSSHAT00000005707	protein_coding	9/9	-	886	886	296	P/S	Ccc/Tcc	-1	HGNC:3658
Chr3_supercontig_000001444	25700	C	G	36/82	28/48	24/57	34/66	missense_variant	MODERATE	-	ENSSHAG00000002184	ENSSHAT00000002496	protein_coding	1/1	-	188	188	63	P/R	cCc/cGc	1	-
Chr3_supercontig_000001444	25703	A	C	34/81	26/46	24/58	34/64	missense_variant	MODERATE	-	ENSSHAG00000002184	ENSSHAT00000002496	protein_coding	1/1	-	191	191	64	Q/P	cAa/cCa	1	-
Chr3_supercontig_000001444	25922	A	C	42/86	38/76	41/80	32/65	missense_variant	MODERATE	-	ENSSHAG00000002184	ENSSHAT00000002496	protein_coding	1/1	-	410	410	137	Y/S	tAt/tCt	1	-
Chr3_supercontig_000001444	26023	GC	G	48/96	36/61	29/52	26/67	frameshift_variant	HIGH	-	ENSSHAG00000002184	ENSSHAT00000002496	protein_coding	1/1	-	512	512	171	A/X	gCt/gt	1	-
Chr3_supercontig_000001461	10604	G	A	75/128	57/98	49/107	64/142	missense_variant	MODERATE	-	ENSSHAG00000001377	ENSSHAT00000001562	protein_coding	1/1	-	860	860	287	P/L	cCt/cTt	-1	-
Chr3_supercontig_000001461	10646	G	A	65/106	48/95	42/90	51/114	missense_variant	MODERATE	-	ENSSHAG00000001377	ENSSHAT00000001562	protein_coding	1/1	-	818	818	273	A/V	gCa/gTa	-1	-
Chr3_supercontig_000001461	10670	T	C	52/120	47/97	50/89	54/105	missense_variant	MODERATE	-	ENSSHAG00000001377	ENSSHAT00000001562	protein_coding	1/1	-	794	794	265	H/R	cAc/cGc	-1	-
Chr3_supercontig_000001461	10925	T	C	72/132	47/87	51/99	51/112	missense_variant	MODERATE	-	ENSSHAG00000001377	ENSSHAT00000001562	protein_coding	1/1	-	539	539	180	Y/C	tAt/tGt	-1	-
Chr3_supercontig_000001461	11256	G	A	70/156	76/134	58/108	58/128	missense_variant	MODERATE	-	ENSSHAG00000001377	ENSSHAT00000001562	protein_coding	1/1	-	208	208	70	P/S	Cct/Tct	-1	-
Chr3_supercontig_000001461	11268	A	C	67/146	74/130	53/104	63/130	missense_variant	MODERATE	-	ENSSHAG00000001377	ENSSHAT00000001562	protein_coding	1/1	-	196	196	66	S/A	Tcc/Gcc	-1	-
Chr3_supercontig_000001461	11313	C	T	69/137	59/129	52/100	57/118	missense_variant	MODERATE	-	ENSSHAG00000001377	ENSSHAT00000001562	protein_coding	1/1	-	151	151	51	V/I	Gtc/Atc	-1	-
Chr3_supercontig_000001461	11462	C	T	42/152	20/105	52/108	69/141	start_lost	HIGH	-	ENSSHAG00000001377	ENSSHAT00000001562	protein_coding	1/1	-	2	2	1	S/N	aGt/aAt	-1	-
Chr3_supercontig_000001461	46335	G	A	82/153	58/121	73/127	67/113	missense_variant	MODERATE	OR56B4	ENSSHAG00000002946	ENSSHAT00000003388	protein_coding	1/1	-	832	832	278	P/S	Cct/Tct	-1	HGNC:15248
Chr3_supercontig_000001461	46469	C	T	64/142	48/114	71/132	66/141	missense_variant	MODERATE	OR56B4	ENSSHAG00000002946	ENSSHAT00000003388	protein_coding	1/1	-	698	698	233	R/K	aGg/aAg	-1	HGNC:15248
Chr3_supercontig_000001461	46545	C	G	68/136	54/107	63/113	68/126	missense_variant	MODERATE	OR56B4	ENSSHAG00000002946	ENSSHAT00000003388	protein_coding	1/1	-	622	622	208	V/L	Gtg/Ctg	-1	HGNC:15248
Chr3_supercontig_000001461	46702	C	T	62/127	50/120	67/124	60/123	missense_variant	MODERATE	OR56B4	ENSSHAG00000002946	ENSSHAT00000003388	protein_coding	1/1	-	465	465	155	M/I	atG/atA	-1	HGNC:15248
Chr3_supercontig_000001461	46733	T	G	76/154	45/110	69/130	55/113	missense_variant	MODERATE	OR56B4	ENSSHAG00000002946	ENSSHAT00000003388	protein_coding	1/1	-	434	434	145	N/T	aAc/aCc	-1	HGNC:15248
Chr3_supercontig_000001461	46812	C	T	82/149	56/114	63/135	59/123	missense_variant	MODERATE	OR56B4	ENSSHAG00000002946	ENSSHAT00000003388	protein_coding	1/1	-	355	355	119	G/S	Ggc/Agc	-1	HGNC:15248
Chr3_supercontig_000001461	46997	C	T	61/126	46/105	53/120	52/125	missense_variant	MODERATE	OR56B4	ENSSHAG00000002946	ENSSHAT00000003388	protein_coding	1/1	-	170	170	57	R/H	cGt/cAt	-1	HGNC:15248
Chr3_supercontig_000001461	47148	T	C	81/159	44/105	69/119	69/142	missense_variant	MODERATE	OR56B4	ENSSHAG00000002946	ENSSHAT00000003388	protein_coding	1/1	-	19	19	7	T/A	Acc/Gcc	-1	HGNC:15248
Chr3_supercontig_000001481	50445	T	G	71/72	54/55	19/41	37/59	missense_variant	MODERATE	-	ENSSHAG00000003051	ENSSHAT00000003508	protein_coding	1/1	-	737	737	246	V/G	gTc/gGc	1	-
Chr3_supercontig_000001481	50445	T	G	71/72	54/55	19/41	37/59	missense_variant	MODERATE	-	ENSSHAG00000003051	ENSSHAT00000003508	protein_coding	1/1	-	737	737	246	V/G	gTc/gGc	1	-
Chr3_supercontig_000001539	10143	G	A	46/106	27/82	39/119	31/89	missense_variant	MODERATE	-	ENSSHAG00000001232	ENSSHAT00000001398	protein_coding	3/10	-	229	229	77	V/I	Gtt/Att	1	-
Chr3_supercontig_000001539	10188	A	C	42/114	25/91	32/109	30/94	missense_variant	MODERATE	-	ENSSHAG00000001232	ENSSHAT00000001398	protein_coding	3/10	-	274	274	92	T/P	Act/Cct	1	-
Chr3_supercontig_000001539	10206	T	C	39/111	27/91	31/104	31/92	missense_variant	MODERATE	-	ENSSHAG00000001232	ENSSHAT00000001398	protein_coding	3/10	-	292	292	98	Y/H	Tat/Cat	1	-
Chr3_supercontig_000001539	10227	C	T	35/102	30/86	23/94	32/90	missense_variant	MODERATE	-	ENSSHAG00000001232	ENSSHAT00000001398	protein_coding	3/10	-	313	313	105	H/Y	Cat/Tat	1	-
Chr3_supercontig_000001539	10233	A	G	36/103	29/83	25/97	33/90	missense_variant	MODERATE	-	ENSSHAG00000001232	ENSSHAT00000001398	protein_coding	3/10	-	319	319	107	I/V	Atc/Gtc	1	-
Chr3_supercontig_000001560	1526	G	T	42/73	36/73	65/65	75/78	missense_variant	MODERATE	-	ENSSHAG00000000489	ENSSHAT00000000556	protein_coding	1/1	-	205	205	69	A/S	Gcc/Tcc	1	-
Chr3_supercontig_000001560	1691	T	C	31/71	15/46	58/58	50/57	missense_variant	MODERATE	-	ENSSHAG00000000489	ENSSHAT00000000556	protein_coding	1/1	-	370	370	124	C/R	Tgc/Cgc	1	-
Chr3_supercontig_000001560	2248	G	A	43/78	34/74	66/66	58/65	missense_variant	MODERATE	-	ENSSHAG00000000489	ENSSHAT00000000556	protein_coding	1/1	-	927	927	309	M/I	atG/atA	1	-
Chr3_supercontig_000001671	5479	G	A	64/64	56/56	20/49	19/41	missense_variant	MODERATE	-	ENSSHAG00000000915	ENSSHAT00000001035	protein_coding	8/8	-	1897	1897	633	L/F	Ctc/Ttc	-1	-
Chr3_supercontig_000001692	3567	G	A	62/136	42/85	51/104	39/86	missense_variant	MODERATE	VWA5A	ENSSHAG00000000627	ENSSHAT00000000711	protein_coding	4/18	-	622	622	208	E/K	Gaa/Aaa	1	HGNC:6658
Chr3_supercontig_000001692	5349	A	G	59/131	51/111	47/103	46/116	missense_variant	MODERATE	VWA5A	ENSSHAG00000000627	ENSSHAT00000000711	protein_coding	6/18	-	824	824	275	E/G	gAa/gGa	1	HGNC:6658
Chr3_supercontig_000001692	5415	G	A	79/168	53/111	62/114	69/136	missense_variant	MODERATE	VWA5A	ENSSHAG00000000627	ENSSHAT00000000711	protein_coding	6/18	-	890	890	297	S/N	aGc/aAc	1	HGNC:6658
Chr3_supercontig_000001692	5420	G	C	80/168	56/110	59/116	69/135	missense_variant	MODERATE	VWA5A	ENSSHAG00000000627	ENSSHAT00000000711	protein_coding	6/18	-	895	895	299	G/R	Gga/Cga	1	HGNC:6658
Chr3_supercontig_000001692	5426	G	A	86/173	59/110	61/117	75/139	missense_variant	MODERATE	VWA5A	ENSSHAG00000000627	ENSSHAT00000000711	protein_coding	6/18	-	901	901	301	V/I	Gtc/Atc	1	HGNC:6658
Chr3_supercontig_000001692	6092	G	A	75/139	66/125	61/120	65/121	missense_variant	MODERATE	VWA5A	ENSSHAG00000000627	ENSSHAT00000000711	protein_coding	8/18	-	1072	1072	358	A/T	Gct/Act	1	HGNC:6658
Chr3_supercontig_000001692	6099	A	C	80/143	62/119	58/116	64/118	missense_variant	MODERATE	VWA5A	ENSSHAG00000000627	ENSSHAT00000000711	protein_coding	8/18	-	1079	1079	360	D/A	gAt/gCt	1	HGNC:6658
Chr3_supercontig_000001692	6700	C	A	69/149	48/107	51/125	47/121	missense_variant	MODERATE	VWA5A	ENSSHAG00000000627	ENSSHAT00000000711	protein_coding	9/18	-	1201	1201	401	Q/K	Cag/Aag	1	HGNC:6658
Chr3_supercontig_000001782	17351	C	T	45/81	23/44	44/44	56/57	missense_variant	MODERATE	-	ENSSHAG00000000280	ENSSHAT00000000322	protein_coding	11/16	-	1405	1405	469	V/M	Gtg/Atg	-1	-
Chr3_supercontig_000001824	1106	C	G	59/228	66/173	60/198	71/204	missense_variant	MODERATE	-	ENSSHAG00000000246	ENSSHAT00000000286	protein_coding	1/1	-	457	457	153	E/Q	Gaa/Caa	-1	-
Chr3_supercontig_000002721	1026	T	C	187/250	142/199	532/592	508/574	missense_variant	MODERATE	-	ENSSHAG00000000365	ENSSHAT00000000419	protein_coding	1/2	-	199	199	67	N/D	Aac/Gac	-1	-
Chr3_supercontig_000002721	1136	T	C	71/212	57/179	159/468	160/492	missense_variant	MODERATE	-	ENSSHAG00000000365	ENSSHAT00000000419	protein_coding	1/2	-	89	89	30	K/R	aAg/aGg	-1	-
Chr3_supercontig_000002721	1163	T	C	45/208	41/154	46/407	46/464	missense_variant	MODERATE	-	ENSSHAG00000000365	ENSSHAT00000000419	protein_coding	1/2	-	62	62	21	D/G	gAt/gGt	-1	-
Chr3_supercontig_000002721	1198	C	A	110/179	93/127	308/361	314/366	missense_variant	MODERATE	-	ENSSHAG00000000365	ENSSHAT00000000419	protein_coding	1/2	-	27	27	9	M/I	atG/atT	-1	-
Chr3_supercontig_000002721	1205	G	T	146/184	108/123	329/355	342/363	missense_variant	MODERATE	-	ENSSHAG00000000365	ENSSHAT00000000419	protein_coding	1/2	-	20	20	7	P/Q	cCa/cAa	-1	-
Chr3_supercontig_000002857	1549	C	G	69/105	49/73	45/75	74/95	missense_variant	MODERATE	-	ENSSHAG00000000480	ENSSHAT00000000546	protein_coding	3/3	-	667	667	223	V/L	Gtg/Ctg	-1	-
Chr3_supercontig_000003335	2304	G	C	57/136	52/117	46/104	60/120	missense_variant	MODERATE	-	ENSSHAG00000000603	ENSSHAT00000000684	protein_coding	1/1	-	296	296	99	C/S	tGc/tCc	1	-
Chr3_supercontig_000003335	2406	G	A	38/99	31/90	31/96	36/100	missense_variant	MODERATE	-	ENSSHAG00000000603	ENSSHAT00000000684	protein_coding	1/1	-	398	398	133	R/H	cGc/cAc	1	-
Chr3_supercontig_000003335	2468	G	A	13/71	13/80	19/81	18/81	missense_variant	MODERATE	-	ENSSHAG00000000603	ENSSHAT00000000684	protein_coding	1/1	-	460	460	154	G/S	Ggt/Agt	1	-
Chr3_supercontig_000003335	2471	G	A	11/70	12/77	18/83	18/80	missense_variant	MODERATE	-	ENSSHAG00000000603	ENSSHAT00000000684	protein_coding	1/1	-	463	463	155	A/T	Gca/Aca	1	-
Chr3_supercontig_000003335	2505	G	A	20/95	15/82	16/77	19/76	missense_variant	MODERATE	-	ENSSHAG00000000603	ENSSHAT00000000684	protein_coding	1/1	-	497	497	166	R/K	aGg/aAg	1	-
Chr3_supercontig_000003335	2516	T	G	21/95	21/88	17/81	22/77	missense_variant	MODERATE	-	ENSSHAG00000000603	ENSSHAT00000000684	protein_coding	1/1	-	508	508	170	Y/D	Tac/Gac	1	-
Chr3_supercontig_000003335	2660	G	T	45/119	36/104	27/107	40/123	missense_variant	MODERATE	-	ENSSHAG00000000603	ENSSHAT00000000684	protein_coding	1/1	-	652	652	218	V/L	Gtg/Ttg	1	-
Chr3_supercontig_000003710	5657	C	G	52/77	35/54	28/42	46/64	missense_variant	MODERATE	-	ENSSHAG00000000779	ENSSHAT00000000881	protein_coding	3/4	-	548	548	183	T/S	aCc/aGc	1	-
Chr3_supercontig_000004089	1989	G	A	10/82	20/75	10/61	16/77	missense_variant	MODERATE	-	ENSSHAG00000000023	ENSSHAT00000000024	protein_coding	2/3	-	335	335	112	S/N	aGt/aAt	1	-
Chr3_supercontig_000004089	2001	T	G	14/87	23/81	12/62	18/78	missense_variant	MODERATE	-	ENSSHAG00000000023	ENSSHAT00000000024	protein_coding	2/3	-	347	347	116	V/G	gTt/gGt	1	-
Chr3_supercontig_000004089	2023	C	G	18/92	30/87	20/69	26/89	missense_variant	MODERATE	-	ENSSHAG00000000023	ENSSHAT00000000024	protein_coding	2/3	-	369	369	123	H/Q	caC/caG	1	-
Chr3_supercontig_000004089	2072	A	G	21/97	25/74	20/70	23/81	missense_variant	MODERATE	-	ENSSHAG00000000023	ENSSHAT00000000024	protein_coding	2/3	-	418	418	140	I/V	Ata/Gta	1	-
Chr3_supercontig_000004089	2270	A	G	14/104	12/79	23/86	23/90	missense_variant	MODERATE	-	ENSSHAG00000000023	ENSSHAT00000000024	protein_coding	2/3	-	616	616	206	K/E	Aaa/Gaa	1	-
Chr3_supercontig_000004313	4304	T	A	154/229	127/199	137/214	134/210	missense_variant	MODERATE	-	ENSSHAG00000000857	ENSSHAT00000000970	protein_coding	1/1	-	18	18	6	D/E	gaT/gaA	1	-
Chr3_supercontig_000004313	4321	C	A	74/242	65/200	68/206	69/202	missense_variant	MODERATE	-	ENSSHAG00000000857	ENSSHAT00000000970	protein_coding	1/1	-	35	35	12	A/E	gCa/gAa	1	-
Chr3_supercontig_000004313	4392	G	A	74/239	51/163	71/193	65/205	missense_variant	MODERATE	-	ENSSHAG00000000857	ENSSHAT00000000970	protein_coding	1/1	-	106	106	36	V/M	Gtg/Atg	1	-
Chr3_supercontig_000004313	4410	A	G	87/243	58/162	62/184	69/201	missense_variant	MODERATE	-	ENSSHAG00000000857	ENSSHAT00000000970	protein_coding	1/1	-	124	124	42	M/V	Atg/Gtg	1	-
Chr3_supercontig_000004313	4516	C	T	78/225	59/174	67/179	61/199	missense_variant	MODERATE	-	ENSSHAG00000000857	ENSSHAT00000000970	protein_coding	1/1	-	230	230	77	T/I	aCa/aTa	1	-
Chr3_supercontig_000004313	4518	T	C	77/225	60/175	67/180	57/194	missense_variant	MODERATE	-	ENSSHAG00000000857	ENSSHAT00000000970	protein_coding	1/1	-	232	232	78	S/P	Tct/Cct	1	-
Chr3_supercontig_000004313	4532	C	A	146/235	120/185	121/185	128/198	missense_variant	MODERATE	-	ENSSHAG00000000857	ENSSHAT00000000970	protein_coding	1/1	-	246	246	82	N/K	aaC/aaA	1	-
Chr3_supercontig_000004313	4555	A	G	39/245	36/173	60/178	68/207	missense_variant	MODERATE	-	ENSSHAG00000000857	ENSSHAT00000000970	protein_coding	1/1	-	269	269	90	N/S	aAc/aGc	1	-
Chr3_supercontig_000004313	4609	T	C	166/249	114/169	126/179	119/188	missense_variant	MODERATE	-	ENSSHAG00000000857	ENSSHAT00000000970	protein_coding	1/1	-	323	323	108	I/T	aTc/aCc	1	-
Chr3_supercontig_000004609	1104	T	C	115/217	96/200	152/272	189/332	missense_variant	MODERATE	-	ENSSHAG00000000404	ENSSHAT00000000460	protein_coding	1/1	-	286	286	96	S/P	Tct/Cct	1	-
Chr3_supercontig_000004609	1225	C	T	163/183	160/178	212/249	195/233	missense_variant	MODERATE	-	ENSSHAG00000000404	ENSSHAT00000000460	protein_coding	1/1	-	407	407	136	A/V	gCc/gTc	1	-
Chr3_supercontig_000004609	1246	C	A	77/168	80/153	159/253	136/214	missense_variant	MODERATE	-	ENSSHAG00000000404	ENSSHAT00000000460	protein_coding	1/1	-	428	428	143	P/H	cCc/cAc	1	-
Chr3_supercontig_000004609	1260	A	G	59/180	64/157	96/266	79/229	missense_variant	MODERATE	-	ENSSHAG00000000404	ENSSHAT00000000460	protein_coding	1/1	-	442	442	148	I/V	Ata/Gta	1	-
Chr3_supercontig_000004609	1317	A	T	123/227	99/181	228/327	238/329	missense_variant	MODERATE	-	ENSSHAG00000000404	ENSSHAT00000000460	protein_coding	1/1	-	499	499	167	S/C	Agt/Tgt	1	-
Chr3_supercontig_000004612	3070	G	T	38/153	34/126	59/225	56/218	missense_variant	MODERATE	-	ENSSHAG00000000705	ENSSHAT00000000798	protein_coding	2/2	-	1064	1064	355	S/Y	tCc/tAc	-1	-
Chr3_supercontig_000004612	3149	C	T	43/128	28/77	38/172	49/203	missense_variant	MODERATE	-	ENSSHAG00000000705	ENSSHAT00000000798	protein_coding	2/2	-	985	985	329	V/I	Gta/Ata	-1	-
Chr3_supercontig_000004622	4186	A	C	75/153	50/102	59/111	67/112	splice_acceptor_variant	HIGH	-	ENSSHAG00000000286	ENSSHAT00000000329	protein_coding	-	1/1	-	-	-	-	-	1	-
Chr3_supercontig_000004622	4187	G	A	77/154	50/101	60/111	68/112	splice_acceptor_variant	HIGH	-	ENSSHAG00000000286	ENSSHAT00000000329	protein_coding	-	1/1	-	-	-	-	-	1	-
Chr3_supercontig_000004622	4190	G	A	83/160	51/101	66/116	70/118	missense_variant,splice_region_variant	MODERATE	-	ENSSHAG00000000286	ENSSHAT00000000329	protein_coding	2/2	-	319	319	107	E/K	Gag/Aag	1	-
Chr3_supercontig_000004622	4235	C	G	77/182	50/107	54/131	60/146	missense_variant	MODERATE	-	ENSSHAG00000000286	ENSSHAT00000000329	protein_coding	2/2	-	364	364	122	L/V	Ctt/Gtt	1	-
Chr3_supercontig_000004622	4253	C	G	89/158	61/113	73/128	91/153	missense_variant	MODERATE	-	ENSSHAG00000000286	ENSSHAT00000000329	protein_coding	2/2	-	382	382	128	Q/E	Caa/Gaa	1	-
Chr3_supercontig_000004622	4297	T	A	83/137	61/113	75/112	75/132	missense_variant	MODERATE	-	ENSSHAG00000000286	ENSSHAT00000000329	protein_coding	2/2	-	426	426	142	S/R	agT/agA	1	-
Chr3_supercontig_000004622	4302	C	T	84/135	61/111	70/106	72/127	missense_variant	MODERATE	-	ENSSHAG00000000286	ENSSHAT00000000329	protein_coding	2/2	-	431	431	144	S/L	tCa/tTa	1	-
Chr3_supercontig_000004622	4329	A	G	38/118	45/110	29/102	40/117	missense_variant	MODERATE	-	ENSSHAG00000000286	ENSSHAT00000000329	protein_coding	2/2	-	458	458	153	H/R	cAc/cGc	1	-
Chr3_supercontig_000004622	4344	T	C	34/123	43/110	24/96	32/110	missense_variant	MODERATE	-	ENSSHAG00000000286	ENSSHAT00000000329	protein_coding	2/2	-	473	473	158	L/P	cTt/cCt	1	-
Chr3_supercontig_000004622	4359	C	A	73/96	61/96	70/86	80/103	missense_variant	MODERATE	-	ENSSHAG00000000286	ENSSHAT00000000329	protein_coding	2/2	-	488	488	163	A/E	gCg/gAg	1	-
Chr3_supercontig_000004630	4338	T	C	10/103	8/98	16/122	14/118	missense_variant	MODERATE	-	ENSSHAG00000000792	ENSSHAT00000000897	protein_coding	2/3	-	722	722	241	V/A	gTc/gCc	1	-
Chr3_supercontig_000004630	4418	A	G	6/118	11/94	14/137	9/131	missense_variant	MODERATE	-	ENSSHAG00000000792	ENSSHAT00000000897	protein_coding	2/3	-	802	802	268	N/D	Aat/Gat	1	-
Chr3_supercontig_000004630	4466	C	G	55/133	26/80	59/130	68/139	missense_variant	MODERATE	-	ENSSHAG00000000792	ENSSHAT00000000897	protein_coding	2/3	-	850	850	284	L/V	Ctg/Gtg	1	-
Chr3_supercontig_000004630	4518	T	A	5/137	6/92	12/126	10/139	missense_variant	MODERATE	-	ENSSHAG00000000792	ENSSHAT00000000897	protein_coding	2/3	-	902	902	301	V/D	gTc/gAc	1	-
Chr3_supercontig_000005160	1783	A	C	21/84	11/63	11/64	17/80	stop_lost	HIGH	-	ENSSHAG00000000099	ENSSHAT00000000116	protein_coding	2/2	-	728	619	207	*/E	Tag/Gag	-1	-
Chr3_supercontig_000005160	1784	G	T	21/84	11/63	11/66	17/81	missense_variant	MODERATE	-	ENSSHAG00000000099	ENSSHAT00000000116	protein_coding	2/2	-	727	618	206	D/E	gaC/gaA	-1	-
Chr3_supercontig_000005160	1800	G	A	25/88	12/67	12/70	23/96	missense_variant	MODERATE	-	ENSSHAG00000000099	ENSSHAT00000000116	protein_coding	2/2	-	711	602	201	A/V	gCt/gTt	-1	-
Chr3_supercontig_000005160	1801	C	A	11/88	6/68	8/69	15/95	missense_variant	MODERATE	-	ENSSHAG00000000099	ENSSHAT00000000116	protein_coding	2/2	-	710	601	201	A/S	Gct/Tct	-1	-
Chr3_supercontig_000005160	1803	A	C	27/90	15/71	13/72	23/95	missense_variant	MODERATE	-	ENSSHAG00000000099	ENSSHAT00000000116	protein_coding	2/2	-	708	599	200	V/G	gTa/gGa	-1	-
Chr3_supercontig_000005160	1842	C	T	69/120	57/95	53/89	62/106	missense_variant	MODERATE	-	ENSSHAG00000000099	ENSSHAT00000000116	protein_coding	2/2	-	669	560	187	S/N	aGt/aAt	-1	-
Chr3_supercontig_000005160	1860	G	A	61/123	52/98	51/98	56/106	missense_variant	MODERATE	-	ENSSHAG00000000099	ENSSHAT00000000116	protein_coding	2/2	-	651	542	181	A/V	gCc/gTc	-1	-
Chr3_supercontig_000005160	1874	G	T	56/127	47/96	51/100	51/105	missense_variant	MODERATE	-	ENSSHAG00000000099	ENSSHAT00000000116	protein_coding	2/2	-	637	528	176	F/L	ttC/ttA	-1	-
Chr3_supercontig_000005160	1900	A	T	43/114	41/91	40/87	38/91	missense_variant	MODERATE	-	ENSSHAG00000000099	ENSSHAT00000000116	protein_coding	2/2	-	611	502	168	S/T	Tcc/Acc	-1	-
Chr3_supercontig_000005160	2093	G	C	73/120	69/99	58/95	86/128	missense_variant	MODERATE	-	ENSSHAG00000000099	ENSSHAT00000000116	protein_coding	2/2	-	418	309	103	H/Q	caC/caG	-1	-
Chr3_supercontig_000005160	2115	A	C	27/130	25/109	17/100	31/138	missense_variant	MODERATE	-	ENSSHAG00000000099	ENSSHAT00000000116	protein_coding	2/2	-	396	287	96	V/G	gTt/gGt	-1	-
Chr3_supercontig_000005160	2127	C	T	31/131	26/107	19/103	32/133	missense_variant	MODERATE	-	ENSSHAG00000000099	ENSSHAT00000000116	protein_coding	2/2	-	384	275	92	S/N	aGt/aAt	-1	-
Chr3_supercontig_000005160	2200	C	T	55/175	33/135	37/133	38/142	missense_variant	MODERATE	-	ENSSHAG00000000099	ENSSHAT00000000116	protein_coding	2/2	-	311	202	68	V/M	Gtg/Atg	-1	-
Chr3_supercontig_000005160	2211	A	T	57/168	32/134	40/133	39/138	missense_variant	MODERATE	-	ENSSHAG00000000099	ENSSHAT00000000116	protein_coding	2/2	-	300	191	64	M/K	aTg/aAg	-1	-
Chr3_supercontig_000005369	1304	TCTC	T	49/131	45/104	50/134	60/130	inframe_deletion	MODERATE	-	ENSSHAG00000000100	ENSSHAT00000000117	protein_coding	2/3	-	342-344	63-65	21-22	FS/F	ttCTCc/ttc	1	-
Chr3_supercontig_000005369	3861	A	G	86/154	60/122	73/136	72/138	missense_variant	MODERATE	-	ENSSHAG00000000100	ENSSHAT00000000117	protein_coding	3/3	-	409	130	44	K/E	Aag/Gag	1	-
Chr3_supercontig_000005369	3912	T	C	89/163	65/134	68/126	70/139	missense_variant	MODERATE	-	ENSSHAG00000000100	ENSSHAT00000000117	protein_coding	3/3	-	460	181	61	C/R	Tgt/Cgt	1	-
Chr3_supercontig_000005369	4000	G	A	67/150	45/102	66/119	58/130	missense_variant	MODERATE	-	ENSSHAG00000000100	ENSSHAT00000000117	protein_coding	3/3	-	548	269	90	R/K	aGa/aAa	1	-
Chr3_supercontig_000005369	4030	A	C	64/129	42/85	63/113	52/115	missense_variant	MODERATE	-	ENSSHAG00000000100	ENSSHAT00000000117	protein_coding	3/3	-	578	299	100	N/T	aAt/aCt	1	-
Chr3_supercontig_000005369	4206	CCAG	C	81/141	62/113	52/100	61/111	inframe_deletion	MODERATE	-	ENSSHAG00000000100	ENSSHAT00000000117	protein_coding	3/3	-	755-757	476-478	159-160	PE/Q	cCAGaa/caa	1	-
Chr3_supercontig_000005369	4224	A	C	88/142	64/109	59/100	69/111	missense_variant	MODERATE	-	ENSSHAG00000000100	ENSSHAT00000000117	protein_coding	3/3	-	772	493	165	I/L	Ata/Cta	1	-
Chr3_supercontig_000005456	2860	G	A	15/85	14/65	15/58	13/56	missense_variant	MODERATE	-	ENSSHAG00000000506	ENSSHAT00000000574	protein_coding	6/10	-	992	992	331	S/L	tCg/tTg	-1	-
Chr3_supercontig_000005456	2860	G	A	15/85	14/65	15/58	13/56	missense_variant	MODERATE	-	ENSSHAG00000000506	ENSSHAT00000000574	protein_coding	6/10	-	992	992	331	S/L	tCg/tTg	-1	-
Chr3_supercontig_000005456	2878	T	A	14/77	15/65	12/56	11/61	missense_variant	MODERATE	-	ENSSHAG00000000506	ENSSHAT00000000574	protein_coding	6/10	-	974	974	325	K/M	aAg/aTg	-1	-
Chr3_supercontig_000005456	2890	G	C	13/77	13/65	9/56	10/62	missense_variant	MODERATE	-	ENSSHAG00000000506	ENSSHAT00000000574	protein_coding	6/10	-	962	962	321	P/R	cCa/cGa	-1	-
Chr3_supercontig_000005456	3638	G	A	24/77	16/60	16/49	9/55	missense_variant	MODERATE	-	ENSSHAG00000000506	ENSSHAT00000000574	protein_coding	5/10	-	803	803	268	A/V	gCa/gTa	-1	-
Chr3_supercontig_000005456	3656	T	G	41/72	29/58	35/52	22/50	missense_variant,splice_region_variant	MODERATE	-	ENSSHAG00000000506	ENSSHAT00000000574	protein_coding	5/10	-	785	785	262	K/T	aAa/aCa	-1	-
Chr3_supercontig_000005456	3905	G	C	38/91	27/61	17/49	33/68	missense_variant	MODERATE	-	ENSSHAG00000000506	ENSSHAT00000000574	protein_coding	4/10	-	643	643	215	H/D	Cat/Gat	-1	-
Chr3_supercontig_000005456	4902	C	T	53/122	44/99	28/80	41/93	missense_variant,splice_region_variant	MODERATE	-	ENSSHAG00000000506	ENSSHAT00000000574	protein_coding	3/10	-	601	601	201	E/K	Gag/Aag	-1	-
Chr3_supercontig_000005456	5019	T	C	67/109	61/90	54/77	54/90	missense_variant	MODERATE	-	ENSSHAG00000000506	ENSSHAT00000000574	protein_coding	3/10	-	484	484	162	K/E	Aag/Gag	-1	-
Chr3_supercontig_000005456	5112	C	T	62/96	53/77	46/76	53/84	missense_variant	MODERATE	-	ENSSHAG00000000506	ENSSHAT00000000574	protein_coding	3/10	-	391	391	131	A/T	Gcc/Acc	-1	-
Chr3_supercontig_000005456	5136	G	A	32/101	20/73	26/89	27/81	missense_variant	MODERATE	-	ENSSHAG00000000506	ENSSHAT00000000574	protein_coding	3/10	-	367	367	123	R/W	Cgg/Tgg	-1	-
Chr3_supercontig_000005456	5149	C	A	32/103	26/82	24/87	21/77	missense_variant	MODERATE	-	ENSSHAG00000000506	ENSSHAT00000000574	protein_coding	3/10	-	354	354	118	R/S	agG/agT	-1	-
Chr3_supercontig_000005456	5501	G	T	34/125	35/100	31/98	31/111	missense_variant	MODERATE	-	ENSSHAG00000000506	ENSSHAT00000000574	protein_coding	2/10	-	275	275	92	P/H	cCc/cAc	-1	-
Chr3_supercontig_000005456	5502	G	T	34/125	35/102	30/98	31/109	missense_variant	MODERATE	-	ENSSHAG00000000506	ENSSHAT00000000574	protein_coding	2/10	-	274	274	92	P/T	Ccc/Acc	-1	-
Chr3_supercontig_000005828	1930	T	C	26/88	16/71	22/88	23/80	missense_variant	MODERATE	-	ENSSHAG00000000571	ENSSHAT00000000651	protein_coding	1/2	-	128	128	43	F/S	tTc/tCc	1	-
Chr3_supercontig_000005828	1960	T	G	18/83	12/72	15/70	17/74	missense_variant	MODERATE	-	ENSSHAG00000000571	ENSSHAT00000000651	protein_coding	1/2	-	158	158	53	F/C	tTc/tGc	1	-
Chr3_supercontig_000005828	1989	A	G	40/99	21/80	28/73	24/77	missense_variant	MODERATE	-	ENSSHAG00000000571	ENSSHAT00000000651	protein_coding	1/2	-	187	187	63	K/E	Aaa/Gaa	1	-
Chr3_supercontig_000005828	1998	C	G	43/105	24/83	41/85	28/82	missense_variant	MODERATE	-	ENSSHAG00000000571	ENSSHAT00000000651	protein_coding	1/2	-	196	196	66	L/V	Cta/Gta	1	-
Chr3_supercontig_000006205	5240	T	C	44/165	29/123	26/105	32/119	missense_variant	MODERATE	-	ENSSHAG00000000873	ENSSHAT00000000988	protein_coding	2/2	-	2570	2570	857	Q/R	cAg/cGg	-1	-
Chr3_supercontig_000006205	5271	T	C	112/167	89/140	70/127	81/136	missense_variant	MODERATE	-	ENSSHAG00000000873	ENSSHAT00000000988	protein_coding	2/2	-	2539	2539	847	I/V	Atc/Gtc	-1	-
Chr3_supercontig_000006205	5331	G	T	36/169	31/169	34/165	32/151	missense_variant	MODERATE	-	ENSSHAG00000000873	ENSSHAT00000000988	protein_coding	2/2	-	2479	2479	827	L/M	Ctg/Atg	-1	-
Chr3_supercontig_000006205	5592	C	G	52/217	25/167	32/174	32/169	missense_variant	MODERATE	-	ENSSHAG00000000873	ENSSHAT00000000988	protein_coding	2/2	-	2218	2218	740	D/H	Gac/Cac	-1	-
Chr3_supercontig_000006205	5607	T	C	40/219	32/178	26/175	24/183	missense_variant	MODERATE	-	ENSSHAG00000000873	ENSSHAT00000000988	protein_coding	2/2	-	2203	2203	735	S/G	Agc/Ggc	-1	-
Chr3_supercontig_000006205	5691	T	C	82/222	81/205	72/199	62/181	missense_variant	MODERATE	-	ENSSHAG00000000873	ENSSHAT00000000988	protein_coding	2/2	-	2119	2119	707	T/A	Acc/Gcc	-1	-
Chr3_supercontig_000006205	5732	G	C	120/203	110/187	112/201	113/186	missense_variant	MODERATE	-	ENSSHAG00000000873	ENSSHAT00000000988	protein_coding	2/2	-	2078	2078	693	A/G	gCt/gGt	-1	-
Chr3_supercontig_000006205	5771	C	G	165/212	144/181	177/212	156/191	missense_variant	MODERATE	-	ENSSHAG00000000873	ENSSHAT00000000988	protein_coding	2/2	-	2039	2039	680	C/S	tGc/tCc	-1	-
Chr3_supercontig_000006205	5907	G	T	224/275	156/185	137/180	157/181	missense_variant	MODERATE	-	ENSSHAG00000000873	ENSSHAT00000000988	protein_coding	2/2	-	1903	1903	635	L/M	Ctg/Atg	-1	-
Chr3_supercontig_000006205	5942	C	A	231/278	153/181	148/190	158/190	missense_variant	MODERATE	-	ENSSHAG00000000873	ENSSHAT00000000988	protein_coding	2/2	-	1868	1868	623	R/M	aGg/aTg	-1	-
Chr3_supercontig_000006205	5979	G	A	44/270	37/184	41/202	27/218	missense_variant	MODERATE	-	ENSSHAG00000000873	ENSSHAT00000000988	protein_coding	2/2	-	1831	1831	611	L/F	Ctt/Ttt	-1	-
Chr3_supercontig_000006205	5982	C	T	43/269	36/183	41/205	28/226	missense_variant	MODERATE	-	ENSSHAG00000000873	ENSSHAT00000000988	protein_coding	2/2	-	1828	1828	610	G/S	Ggc/Agc	-1	-
Chr3_supercontig_000006205	6014	G	A	58/251	25/179	35/181	42/218	missense_variant	MODERATE	-	ENSSHAG00000000873	ENSSHAT00000000988	protein_coding	2/2	-	1796	1796	599	T/M	aCg/aTg	-1	-
Chr3_supercontig_000006205	6018	C	T	60/251	23/182	36/186	40/218	missense_variant	MODERATE	-	ENSSHAG00000000873	ENSSHAT00000000988	protein_coding	2/2	-	1792	1792	598	A/T	Gct/Act	-1	-
Chr3_supercontig_000006205	6041	G	A	204/245	149/194	145/190	188/223	missense_variant	MODERATE	-	ENSSHAG00000000873	ENSSHAT00000000988	protein_coding	2/2	-	1769	1769	590	P/L	cCg/cTg	-1	-
Chr3_supercontig_000006205	6081	T	C	41/249	49/201	40/191	36/222	missense_variant	MODERATE	-	ENSSHAG00000000873	ENSSHAT00000000988	protein_coding	2/2	-	1729	1729	577	T/A	Aca/Gca	-1	-
Chr3_supercontig_000006205	6113	A	T	112/248	70/198	75/188	91/218	missense_variant	MODERATE	-	ENSSHAG00000000873	ENSSHAT00000000988	protein_coding	2/2	-	1697	1697	566	L/Q	cTg/cAg	-1	-
Chr3_supercontig_000006205	6219	A	G	106/274	75/193	63/183	75/203	missense_variant	MODERATE	-	ENSSHAG00000000873	ENSSHAT00000000988	protein_coding	2/2	-	1591	1591	531	Y/H	Tat/Cat	-1	-
Chr3_supercontig_000006205	6222	C	T	102/267	77/196	65/183	69/198	missense_variant	MODERATE	-	ENSSHAG00000000873	ENSSHAT00000000988	protein_coding	2/2	-	1588	1588	530	G/S	Ggc/Agc	-1	-
Chr3_supercontig_000006205	6297	T	G	151/281	123/204	134/202	147/226	missense_variant	MODERATE	-	ENSSHAG00000000873	ENSSHAT00000000988	protein_coding	2/2	-	1513	1513	505	N/H	Aat/Cat	-1	-
Chr3_supercontig_000006205	6341	T	G	132/275	71/182	78/214	82/226	missense_variant	MODERATE	-	ENSSHAG00000000873	ENSSHAT00000000988	protein_coding	2/2	-	1469	1469	490	E/A	gAa/gCa	-1	-
Chr3_supercontig_000006205	6407	T	C	112/298	92/215	79/242	93/231	missense_variant	MODERATE	-	ENSSHAG00000000873	ENSSHAT00000000988	protein_coding	2/2	-	1403	1403	468	Q/R	cAg/cGg	-1	-
Chr3_supercontig_000006205	6702	C	G	94/240	74/206	73/202	76/207	missense_variant	MODERATE	-	ENSSHAG00000000873	ENSSHAT00000000988	protein_coding	2/2	-	1108	1108	370	D/H	Gat/Cat	-1	-
Chr3_supercontig_000006205	6722	C	G	137/232	130/201	129/195	119/192	missense_variant	MODERATE	-	ENSSHAG00000000873	ENSSHAT00000000988	protein_coding	2/2	-	1088	1088	363	C/S	tGt/tCt	-1	-
Chr3_supercontig_000006205	6756	T	C	92/225	56/195	71/209	67/193	missense_variant	MODERATE	-	ENSSHAG00000000873	ENSSHAT00000000988	protein_coding	2/2	-	1054	1054	352	M/V	Atg/Gtg	-1	-
Chr3_supercontig_000006205	6762	T	C	65/233	29/199	50/211	42/193	missense_variant	MODERATE	-	ENSSHAG00000000873	ENSSHAT00000000988	protein_coding	2/2	-	1048	1048	350	S/G	Agc/Ggc	-1	-
Chr3_supercontig_000006205	6800	A	G	60/256	30/199	55/211	41/198	missense_variant	MODERATE	-	ENSSHAG00000000873	ENSSHAT00000000988	protein_coding	2/2	-	1010	1010	337	L/P	cTg/cCg	-1	-
Chr3_supercontig_000006205	6804	C	T	60/257	32/196	54/212	38/200	missense_variant	MODERATE	-	ENSSHAG00000000873	ENSSHAT00000000988	protein_coding	2/2	-	1006	1006	336	E/K	Gag/Aag	-1	-
Chr3_supercontig_000006205	6875	C	G	42/243	25/189	26/213	29/210	missense_variant	MODERATE	-	ENSSHAG00000000873	ENSSHAT00000000988	protein_coding	2/2	-	935	935	312	R/T	aGa/aCa	-1	-
Chr3_supercontig_000006273	7237	G	A	30/50	17/30	21/25	17/33	missense_variant	MODERATE	-	ENSSHAG00000001051	ENSSHAT00000001193	protein_coding	3/3	-	421	388	130	E/K	Gag/Aag	1	-
Chr3_supercontig_000006894	10886	AGGC	A	19/51	14/46	16/42	21/51	inframe_deletion	MODERATE	CHST7	ENSSHAG00000001300	ENSSHAT00000001475	protein_coding	1/2	-	1396-1398	1396-1398	466	G/-	GGC/-	1	HGNC:13817
Chr4_supercontig_000000002	337730	AGGTTGGCGT	A	19/56	16/38	19/42	16/42	inframe_deletion	MODERATE	-	ENSSHAG00000007566	ENSSHAT00000008809	protein_coding	3/4	-	743-751	743-751	248-251	HANL/L	cACGCCAACCtc/ctc	-1	-
Chr4_supercontig_000000007	261289	T	C	28/60	25/64	25/37	22/47	missense_variant,splice_region_variant	MODERATE	-	ENSSHAG00000006770	ENSSHAT00000007861	protein_coding	11/15	-	1538	1163	388	Q/R	cAa/cGa	-1	-
Chr4_supercontig_000000007	269596	C	T	30/60	29/55	26/47	16/48	missense_variant	MODERATE	-	ENSSHAG00000006770	ENSSHAT00000007861	protein_coding	2/15	-	473	98	33	R/H	cGc/cAc	-1	-
Chr4_supercontig_000000008	97203	G	A	31/32	29/29	30/31	24/25	missense_variant	MODERATE	MAST2	ENSSHAG00000004259	ENSSHAT00000004902	protein_coding	24/24	-	3295	3295	1099	P/S	Ccc/Tcc	-1	HGNC:19035
Chr4_supercontig_000000008	97212	C	T	31/31	28/29	30/30	25/25	missense_variant	MODERATE	MAST2	ENSSHAG00000004259	ENSSHAT00000004902	protein_coding	24/24	-	3286	3286	1096	E/K	Gag/Aag	-1	HGNC:19035
Chr4_supercontig_000000008	97221	G	A	29/31	30/30	29/29	26/27	missense_variant	MODERATE	MAST2	ENSSHAG00000004259	ENSSHAT00000004902	protein_coding	24/24	-	3277	3277	1093	L/F	Ctc/Ttc	-1	HGNC:19035
Chr4_supercontig_000000008	97458	G	A	53/53	35/35	31/31	24/25	missense_variant	MODERATE	MAST2	ENSSHAG00000004259	ENSSHAT00000004902	protein_coding	24/24	-	3040	3040	1014	P/S	Cca/Tca	-1	HGNC:19035
Chr4_supercontig_000000008	647156	G	A	23/55	25/44	19/39	11/29	missense_variant	MODERATE	TESK2	ENSSHAG00000009338	ENSSHAT00000010926	protein_coding	10/10	-	1291	1085	362	R/H	cGc/cAc	1	HGNC:11732
Chr4_supercontig_000000009	314147	G	A	43/46	33/33	37/37	41/41	missense_variant	MODERATE	-	ENSSHAG00000007389	ENSSHAT00000008601	protein_coding	19/20	-	2670	2581	861	L/F	Ctt/Ttt	-1	-
Chr4_supercontig_000000009	314152	G	T	46/48	31/31	39/39	39/40	missense_variant	MODERATE	-	ENSSHAG00000007389	ENSSHAT00000008601	protein_coding	19/20	-	2665	2576	859	A/D	gCt/gAt	-1	-
Chr4_supercontig_000000009	314154	A	C	47/48	30/31	38/38	39/40	missense_variant	MODERATE	-	ENSSHAG00000007389	ENSSHAT00000008601	protein_coding	19/20	-	2663	2574	858	I/M	atT/atG	-1	-
Chr4_supercontig_000000009	314168	G	A	44/45	30/30	38/38	36/37	missense_variant	MODERATE	-	ENSSHAG00000007389	ENSSHAT00000008601	protein_coding	19/20	-	2649	2560	854	P/S	Ccc/Tcc	-1	-
Chr4_supercontig_000000010	49464	C	A	39/39	31/32	34/35	33/33	missense_variant	MODERATE	MPL	ENSSHAG00000002350	ENSSHAT00000002688	protein_coding	4/13	-	431	273	91	W/C	tgG/tgT	-1	HGNC:7217
Chr4_supercontig_000000011	1005318	T	C	56/57	49/51	58/58	56/57	missense_variant	MODERATE	BRDT	ENSSHAG00000012183	ENSSHAT00000014373	protein_coding	10/18	-	2077	1682	561	E/G	gAg/gGg	-1	HGNC:1105
Chr4_supercontig_000000011	3931723	G	A	31/77	29/76	20/57	28/87	missense_variant	MODERATE	-	ENSSHAG00000018678	ENSSHAT00000022244	protein_coding	6/10	-	1102	1042	348	V/I	Gta/Ata	1	-
Chr4_supercontig_000000011	3931732	C	G	30/74	32/80	24/65	27/88	missense_variant	MODERATE	-	ENSSHAG00000018678	ENSSHAT00000022244	protein_coding	6/10	-	1111	1051	351	L/V	Ctg/Gtg	1	-
Chr4_supercontig_000000011	3931733	T	A	31/74	32/80	25/66	27/86	missense_variant	MODERATE	-	ENSSHAG00000018678	ENSSHAT00000022244	protein_coding	6/10	-	1112	1052	351	L/Q	cTg/cAg	1	-
Chr4_supercontig_000000015	877483	A	G	55/55	52/52	51/51	53/53	missense_variant	MODERATE	CTH	ENSSHAG00000011509	ENSSHAT00000013576	protein_coding	4/12	-	514	367	123	C/R	Tgc/Cgc	-1	HGNC:2501
Chr4_supercontig_000000015	2302271	A	G	51/73	48/62	50/66	39/57	missense_variant	MODERATE	-	ENSSHAG00000016708	ENSSHAT00000019838	protein_coding	1/1	-	652	652	218	K/E	Aag/Gag	1	-
Chr4_supercontig_000000015	2302327	G	T	16/82	7/73	26/83	20/69	missense_variant	MODERATE	-	ENSSHAG00000016708	ENSSHAT00000019838	protein_coding	1/1	-	708	708	236	M/I	atG/atT	1	-
Chr4_supercontig_000000015	2302382	C	G	45/89	45/77	45/82	57/89	missense_variant	MODERATE	-	ENSSHAG00000016708	ENSSHAT00000019838	protein_coding	1/1	-	763	763	255	L/V	Ctg/Gtg	1	-
Chr4_supercontig_000000015	2302388	T	G	68/88	65/79	42/78	58/88	missense_variant	MODERATE	-	ENSSHAG00000016708	ENSSHAT00000019838	protein_coding	1/1	-	769	769	257	L/V	Ttg/Gtg	1	-
Chr4_supercontig_000000015	2302443	A	G	49/95	49/76	46/81	54/88	missense_variant	MODERATE	-	ENSSHAG00000016708	ENSSHAT00000019838	protein_coding	1/1	-	824	824	275	Q/R	cAa/cGa	1	-
Chr4_supercontig_000000015	2302493	G	A	57/90	51/76	48/67	49/78	missense_variant	MODERATE	-	ENSSHAG00000016708	ENSSHAT00000019838	protein_coding	1/1	-	874	874	292	G/S	Ggc/Agc	1	-
Chr4_supercontig_000000015	2302506	T	C	36/97	22/73	18/67	24/72	missense_variant	MODERATE	-	ENSSHAG00000016708	ENSSHAT00000019838	protein_coding	1/1	-	887	887	296	I/T	aTc/aCc	1	-
Chr4_supercontig_000000015	2302566	A	G	48/106	28/79	45/94	36/95	missense_variant	MODERATE	-	ENSSHAG00000016708	ENSSHAT00000019838	protein_coding	1/1	-	947	947	316	D/G	gAc/gGc	1	-
Chr4_supercontig_000000015	2302576	C	G	52/101	50/79	48/97	54/94	missense_variant	MODERATE	-	ENSSHAG00000016708	ENSSHAT00000019838	protein_coding	1/1	-	957	957	319	N/K	aaC/aaG	1	-
Chr4_supercontig_000000015	2302601	A	T	57/104	34/80	49/89	51/103	missense_variant	MODERATE	-	ENSSHAG00000016708	ENSSHAT00000019838	protein_coding	1/1	-	982	982	328	I/F	Atc/Ttc	1	-
Chr4_supercontig_000000015	2302653	A	G	63/89	56/78	40/86	38/95	missense_variant	MODERATE	-	ENSSHAG00000016708	ENSSHAT00000019838	protein_coding	1/1	-	1034	1034	345	Q/R	cAg/cGg	1	-
Chr4_supercontig_000000015	2302689	T	C	29/71	26/65	36/68	26/82	missense_variant	MODERATE	-	ENSSHAG00000016708	ENSSHAT00000019838	protein_coding	1/1	-	1070	1070	357	L/S	tTg/tCg	1	-
Chr4_supercontig_000000015	2302715	G	A	35/72	30/68	27/55	32/70	missense_variant	MODERATE	-	ENSSHAG00000016708	ENSSHAT00000019838	protein_coding	1/1	-	1096	1096	366	V/I	Gtt/Att	1	-
Chr4_supercontig_000000015	2302732	T	A	32/74	30/64	27/62	28/64	missense_variant	MODERATE	-	ENSSHAG00000016708	ENSSHAT00000019838	protein_coding	1/1	-	1113	1113	371	S/R	agT/agA	1	-
Chr4_supercontig_000000015	2302738	GATC	G	30/74	27/71	22/61	20/59	inframe_deletion	MODERATE	-	ENSSHAG00000016708	ENSSHAT00000019838	protein_coding	1/1	-	1120-1122	1120-1122	374	I/-	ATC/-	1	-
Chr4_supercontig_000000015	2302760	G	A	36/77	30/69	21/59	23/60	missense_variant	MODERATE	-	ENSSHAG00000016708	ENSSHAT00000019838	protein_coding	1/1	-	1141	1141	381	V/M	Gtg/Atg	1	-
Chr4_supercontig_000000015	2302766	G	T	44/78	38/69	40/64	41/61	missense_variant	MODERATE	-	ENSSHAG00000016708	ENSSHAT00000019838	protein_coding	1/1	-	1147	1147	383	A/S	Gca/Tca	1	-
Chr4_supercontig_000000015	2302838	C	A	41/96	26/69	23/75	15/55	missense_variant	MODERATE	-	ENSSHAG00000016708	ENSSHAT00000019838	protein_coding	1/1	-	1219	1219	407	L/I	Cta/Ata	1	-
Chr4_supercontig_000000015	2303118	T	C	48/56	40/50	48/52	57/67	missense_variant	MODERATE	-	ENSSHAG00000016708	ENSSHAT00000019838	protein_coding	1/1	-	1499	1499	500	V/A	gTg/gCg	1	-
Chr4_supercontig_000000017	2643951	G	T	66/68	45/45	60/60	70/70	missense_variant,splice_region_variant	MODERATE	EFCAB7	ENSSHAG00000017313	ENSSHAT00000020573	protein_coding	9/14	-	1199	1060	354	L/M	Ctg/Atg	-1	HGNC:29379
Chr4_supercontig_000000017	2725533	A	C	99/106	64/65	59/62	66/68	missense_variant	MODERATE	ITGB3BP	ENSSHAG00000017386	ENSSHAT00000020669	protein_coding	8/8	-	492	492	164	K/N	aaA/aaC	1	HGNC:6157
Chr4_supercontig_000000017	2736352	A	G	59/59	72/72	49/50	52/52	missense_variant	MODERATE	-	ENSSHAG00000017464	ENSSHAT00000020757	protein_coding	5/6	-	458	458	153	L/P	cTg/cCg	-1	-
Chr4_supercontig_000000017	4188743	CAGG	C	65/77	44/65	51/67	52/64	inframe_deletion	MODERATE	PATJ	ENSSHAG00000018648	ENSSHAT00000022206	protein_coding	5/49	-	718-720	718-720	240	P/-	CCT/-	-1	HGNC:28881
Chr4_supercontig_000000019	904276	G	T	24/59	19/44	15/37	36/57	missense_variant	MODERATE	C1orf87	ENSSHAG00000011565	ENSSHAT00000013640	protein_coding	10/11	-	976	976	326	A/S	Gca/Tca	1	HGNC:28547
Chr4_supercontig_000000019	904283	T	C	21/59	20/43	15/36	38/57	missense_variant	MODERATE	C1orf87	ENSSHAG00000011565	ENSSHAT00000013640	protein_coding	10/11	-	983	983	328	L/P	cTt/cCt	1	HGNC:28547
Chr4_supercontig_000000019	904391	C	T	26/55	15/36	19/43	27/49	missense_variant	MODERATE	C1orf87	ENSSHAG00000011565	ENSSHAT00000013640	protein_coding	10/11	-	1091	1091	364	T/M	aCg/aTg	1	HGNC:28547
Chr4_supercontig_000000021	231543	G	A	31/55	31/58	26/54	20/58	missense_variant	MODERATE	C8A	ENSSHAG00000006312	ENSSHAT00000007325	protein_coding	10/11	-	1659	1435	479	H/Y	Cac/Tac	-1	HGNC:1352
Chr4_supercontig_000000021	1335783	A	C	26/54	20/45	25/55	26/55	missense_variant	MODERATE	-	ENSSHAG00000013862	ENSSHAT00000016424	protein_coding	7/8	-	524	524	175	V/G	gTg/gGg	-1	-
Chr4_supercontig_000000021	1335783	A	C	26/54	20/45	25/55	26/55	missense_variant	MODERATE	-	ENSSHAG00000013862	ENSSHAT00000016424	protein_coding	7/8	-	524	524	175	V/G	gTg/gGg	-1	-
Chr4_supercontig_000000021	1335805	A	C	29/52	21/43	28/59	24/53	missense_variant	MODERATE	-	ENSSHAG00000013862	ENSSHAT00000016424	protein_coding	7/8	-	502	502	168	W/G	Tgg/Ggg	-1	-
Chr4_supercontig_000000021	1335805	A	C	29/52	21/43	28/59	24/53	missense_variant	MODERATE	-	ENSSHAG00000013862	ENSSHAT00000016424	protein_coding	7/8	-	502	502	168	W/G	Tgg/Ggg	-1	-
Chr4_supercontig_000000021	1335962	T	G	43/89	31/72	47/81	32/83	missense_variant	MODERATE	-	ENSSHAG00000013862	ENSSHAT00000016424	protein_coding	5/8	-	348	348	116	K/N	aaA/aaC	-1	-
Chr4_supercontig_000000021	1335962	T	G	43/89	31/72	47/81	32/83	missense_variant	MODERATE	-	ENSSHAG00000013862	ENSSHAT00000016424	protein_coding	5/8	-	348	348	116	K/N	aaA/aaC	-1	-
Chr4_supercontig_000000021	1336063	A	C	28/75	22/52	33/66	29/64	missense_variant	MODERATE	-	ENSSHAG00000013862	ENSSHAT00000016424	protein_coding	3/8	-	288	288	96	I/M	atT/atG	-1	-
Chr4_supercontig_000000021	1336063	A	C	28/75	22/52	33/66	29/64	missense_variant	MODERATE	-	ENSSHAG00000013862	ENSSHAT00000016424	protein_coding	3/8	-	288	288	96	I/M	atT/atG	-1	-
Chr4_supercontig_000000021	1336190	T	A	32/74	29/66	25/66	28/67	missense_variant	MODERATE	-	ENSSHAG00000013862	ENSSHAT00000016424	protein_coding	2/8	-	165	165	55	E/D	gaA/gaT	-1	-
Chr4_supercontig_000000021	1336190	T	A	32/74	29/66	25/66	28/67	missense_variant	MODERATE	-	ENSSHAG00000013862	ENSSHAT00000016424	protein_coding	2/8	-	165	165	55	E/D	gaA/gaT	-1	-
Chr4_supercontig_000000027	2235302	G	A	65/66	34/36	51/51	42/44	missense_variant	MODERATE	ADGRL2	ENSSHAG00000016576	ENSSHAT00000019671	protein_coding	19/19	-	3787	3686	1229	P/L	cCc/cTc	-1	HGNC:18582
Chr4_supercontig_000000033	235035	A	G	80/81	56/57	61/61	61/61	missense_variant	MODERATE	DARS2	ENSSHAG00000006185	ENSSHAT00000007179	protein_coding	13/17	-	1356	1306	436	M/V	Atg/Gtg	1	HGNC:25538
Chr4_supercontig_000000035	732640	G	T	8/45	9/48	11/48	8/36	missense_variant	MODERATE	-	ENSSHAG00000010687	ENSSHAT00000012585	protein_coding	1/5	-	233	233	78	T/K	aCg/aAg	-1	-
Chr4_supercontig_000000035	732655	T	C	10/47	10/55	13/54	11/41	missense_variant	MODERATE	-	ENSSHAG00000010687	ENSSHAT00000012585	protein_coding	1/5	-	218	218	73	K/R	aAa/aGa	-1	-
Chr4_supercontig_000000035	732787	G	A	14/76	8/47	13/51	15/48	missense_variant	MODERATE	-	ENSSHAG00000010687	ENSSHAT00000012585	protein_coding	1/5	-	86	86	29	S/L	tCa/tTa	-1	-
Chr4_supercontig_000000055	37586	G	C	42/88	27/58	71/72	60/60	missense_variant	MODERATE	CAMSAP2	ENSSHAG00000001294	ENSSHAT00000001469	protein_coding	8/14	-	2668	2668	890	A/P	Gct/Cct	1	HGNC:29188
Chr4_supercontig_000000056	22442	G	A	28/56	19/38	45/46	43/43	missense_variant	MODERATE	CACNA1S	ENSSHAG00000001786	ENSSHAT00000002030	protein_coding	47/52	-	5005	5005	1669	R/C	Cgt/Tgt	-1	HGNC:1397
Chr4_supercontig_000000057	70712	G	A	87/87	61/61	34/62	35/60	missense_variant	MODERATE	LAD1	ENSSHAG00000003339	ENSSHAT00000003831	protein_coding	2/10	-	175	175	59	R/C	Cgt/Tgt	-1	HGNC:6472
Chr4_supercontig_000000057	2068362	C	T	51/52	42/43	34/34	26/26	missense_variant	MODERATE	PPFIA4	ENSSHAG00000016198	ENSSHAT00000019236	protein_coding	7/29	-	667	667	223	R/W	Cgg/Tgg	1	HGNC:9248
Chr4_supercontig_000000057	2068455	G	A	48/48	32/32	39/39	29/29	missense_variant	MODERATE	PPFIA4	ENSSHAG00000016198	ENSSHAT00000019236	protein_coding	7/29	-	760	760	254	V/M	Gtg/Atg	1	HGNC:9248
Chr4_supercontig_000000057	2087237	G	T	38/39	33/33	38/39	39/39	missense_variant	MODERATE	PPFIA4	ENSSHAG00000016198	ENSSHAT00000019236	protein_coding	21/29	-	2678	2678	893	G/V	gGg/gTg	1	HGNC:9248
Chr4_supercontig_000000057	2087251	C	T	38/39	39/39	36/36	36/39	missense_variant	MODERATE	PPFIA4	ENSSHAG00000016198	ENSSHAT00000019236	protein_coding	21/29	-	2692	2692	898	R/W	Cgg/Tgg	1	HGNC:9248
Chr4_supercontig_000000057	2441970	A	C	27/29	26/26	30/31	20/20	missense_variant	MODERATE	BTG2	ENSSHAG00000016988	ENSSHAT00000020184	protein_coding	1/2	-	954	37	13	T/P	Acg/Ccg	1	HGNC:1131
Chr4_supercontig_000000060	272874	A	G	66/66	39/39	55/55	45/45	missense_variant	MODERATE	PIK3C2B	ENSSHAG00000006356	ENSSHAT00000007371	protein_coding	3/34	-	973	260	87	L/P	cTt/cCt	-1	HGNC:8972
Chr4_supercontig_000000060	1101239	C	T	71/72	63/63	53/53	58/58	missense_variant	MODERATE	CNTN2	ENSSHAG00000012753	ENSSHAT00000015071	protein_coding	8/22	-	1015	1015	339	R/W	Cgg/Tgg	1	HGNC:2172
Chr4_supercontig_000000063	24467	C	T	55/79	46/68	54/93	41/83	missense_variant	MODERATE	-	ENSSHAG00000002135	ENSSHAT00000002436	protein_coding	1/1	-	718	718	240	V/I	Gtt/Att	-1	-
Chr4_supercontig_000000063	24491	A	G	25/83	20/72	32/86	42/91	missense_variant	MODERATE	-	ENSSHAG00000002135	ENSSHAT00000002436	protein_coding	1/1	-	694	694	232	C/R	Tgc/Cgc	-1	-
Chr4_supercontig_000000063	24557	T	C	14/83	10/65	10/66	20/81	missense_variant	MODERATE	-	ENSSHAG00000002135	ENSSHAT00000002436	protein_coding	1/1	-	628	628	210	S/G	Agt/Ggt	-1	-
Chr4_supercontig_000000067	2762601	C	A	62/63	30/31	37/37	44/44	missense_variant	MODERATE	RRP15	ENSSHAG00000017509	ENSSHAT00000020811	protein_coding	1/5	-	365	128	43	A/D	gCc/gAc	1	HGNC:24255
Chr4_supercontig_000000087	414130	T	C	42/98	22/60	31/71	43/69	missense_variant	MODERATE	SPRTN	ENSSHAG00000008319	ENSSHAT00000009697	protein_coding	3/6	-	1285	509	170	H/R	cAc/cGc	-1	HGNC:25356
Chr4_supercontig_000000087	3143145	G	T	37/38	26/27	41/41	41/42	missense_variant	MODERATE	C1orf198	ENSSHAG00000017917	ENSSHAT00000021303	protein_coding	1/5	-	182	182	61	A/E	gCg/gAg	-1	HGNC:25900
Chr4_supercontig_000000088	46141	TACA	T	66/153	50/108	45/108	61/128	splice_acceptor_variant,intron_variant	HIGH	-	ENSSHAG00000002907	ENSSHAT00000003339	protein_coding	-	2/7	-	-	-	-	-	1	-
Chr4_supercontig_000000088	46145	GA	G	66/153	50/108	45/109	61/131	frameshift_variant,splice_region_variant	HIGH	-	ENSSHAG00000002907	ENSSHAT00000003339	protein_coding	3/8	-	93	93	31	R/X	agA/ag	1	-
Chr4_supercontig_000000088	46163	A	G	79/163	56/112	62/115	67/142	missense_variant	MODERATE	-	ENSSHAG00000002907	ENSSHAT00000003339	protein_coding	3/8	-	110	110	37	E/G	gAg/gGg	1	-
Chr4_supercontig_000000088	46165	G	A	80/166	55/110	63/113	67/140	missense_variant	MODERATE	-	ENSSHAG00000002907	ENSSHAT00000003339	protein_coding	3/8	-	112	112	38	D/N	Gat/Aat	1	-
Chr4_supercontig_000000088	46264	T	A	101/177	51/93	53/97	58/121	missense_variant	MODERATE	-	ENSSHAG00000002907	ENSSHAT00000003339	protein_coding	3/8	-	211	211	71	S/T	Tct/Act	1	-
Chr4_supercontig_000000088	46277	G	A	67/168	44/98	42/95	67/124	missense_variant	MODERATE	-	ENSSHAG00000002907	ENSSHAT00000003339	protein_coding	3/8	-	224	224	75	R/H	cGc/cAc	1	-
Chr4_supercontig_000000088	46297	A	G	61/151	51/105	47/105	64/116	missense_variant	MODERATE	-	ENSSHAG00000002907	ENSSHAT00000003339	protein_coding	3/8	-	244	244	82	N/D	Aac/Gac	1	-
Chr4_supercontig_000000088	47670	G	A	78/136	48/100	57/108	56/105	missense_variant	MODERATE	-	ENSSHAG00000002907	ENSSHAT00000003339	protein_coding	4/8	-	437	437	146	R/H	cGc/cAc	1	-
Chr4_supercontig_000000088	47689	CA	C	124/134	105/112	97/103	97/107	frameshift_variant,splice_region_variant	HIGH	-	ENSSHAG00000002907	ENSSHAT00000003339	protein_coding	4/8	-	457	457	153	K/X	Aag/ag	1	-
Chr4_supercontig_000000088	48407	C	G	109/142	91/116	51/121	69/142	missense_variant	MODERATE	-	ENSSHAG00000002907	ENSSHAT00000003339	protein_coding	7/8	-	670	670	224	P/A	Ccc/Gcc	1	-
Chr4_supercontig_000000090	498244	G	A	35/73	28/60	28/59	32/70	missense_variant	MODERATE	-	ENSSHAG00000009051	ENSSHAT00000010578	protein_coding	1/1	-	613	613	205	V/M	Gtg/Atg	1	-
Chr4_supercontig_000000091	817479	C	A	63/63	36/38	49/50	57/57	missense_variant	MODERATE	-	ENSSHAG00000011212	ENSSHAT00000013221	protein_coding	2/3	-	548	548	183	G/V	gGc/gTc	-1	-
Chr4_supercontig_000000091	817481	A	C	62/63	36/38	49/51	57/57	missense_variant	MODERATE	-	ENSSHAG00000011212	ENSSHAT00000013221	protein_coding	2/3	-	546	546	182	F/L	ttT/ttG	-1	-
Chr4_supercontig_000000092	72032	T	C	65/65	63/64	48/48	64/64	missense_variant	MODERATE	-	ENSSHAG00000003085	ENSSHAT00000003548	protein_coding	5/10	-	545	545	182	H/R	cAt/cGt	-1	-
Chr4_supercontig_000000094	860943	C	G	45/45	31/31	26/26	33/33	missense_variant	MODERATE	TSPOAP1	ENSSHAG00000011482	ENSSHAT00000013543	protein_coding	4/18	-	605	175	59	P/A	Ccc/Gcc	1	HGNC:16831
Chr4_supercontig_000000094	889778	A	ATT	61/78	53/63	49/53	47/60	frameshift_variant	HIGH	MPO	ENSSHAG00000011694	ENSSHAT00000013792	protein_coding	1/14	-	12-13	12-13	4-5	-/X	-/TT	1	HGNC:7218
Chr4_supercontig_000000103	500722	C	T	62/63	45/48	28/48	29/47	missense_variant	MODERATE	FDPS	ENSSHAG00000009077	ENSSHAT00000010609	protein_coding	1/10	-	166	166	56	R/W	Cgg/Tgg	1	HGNC:3631
Chr4_supercontig_000000103	500722	C	T	62/63	45/48	28/48	29/47	missense_variant	MODERATE	-	ENSSHAG00000009077	ENSSHAT00000010609	protein_coding	1/10	-	166	166	56	R/W	Cgg/Tgg	1	-
Chr4_supercontig_000000103	836418	T	G	51/94	36/72	46/69	33/63	missense_variant	MODERATE	-	ENSSHAG00000011327	ENSSHAT00000013356	protein_coding	5/7	-	550	550	184	N/H	Aac/Cac	-1	-
Chr4_supercontig_000000104	909637	G	A	39/39	32/32	31/32	33/33	missense_variant	MODERATE	RND2	ENSSHAG00000011790	ENSSHAT00000013903	protein_coding	4/4	-	680	413	138	A/V	gCc/gTc	-1	HGNC:18315
Chr4_supercontig_000000104	1148258	G	T	32/32	24/24	26/26	27/29	missense_variant	MODERATE	WNK4	ENSSHAG00000012881	ENSSHAT00000015222	protein_coding	4/29	-	482	482	161	A/D	gCt/gAt	-1	HGNC:14544
Chr4_supercontig_000000104	1294249	G	T	45/45	27/27	36/36	23/23	missense_variant	MODERATE	PLEKHH3	ENSSHAG00000013666	ENSSHAT00000016181	protein_coding	11/14	-	1523	1523	508	R/L	cGg/cTg	1	HGNC:26105
Chr4_supercontig_000000104	1557097	T	A	70/109	59/83	57/87	52/84	missense_variant	MODERATE	NAGLU	ENSSHAG00000014690	ENSSHAT00000017425	protein_coding	4/5	-	406	406	136	Y/N	Tat/Aat	1	HGNC:7632
Chr4_supercontig_000000108	1329577	G	A	53/97	45/75	44/102	49/89	missense_variant	MODERATE	MED24	ENSSHAG00000013725	ENSSHAT00000016260	protein_coding	25/27	-	2681	2681	894	R/Q	cGa/cAa	1	HGNC:22963
Chr4_supercontig_000000113	2890068	C	A	53/53	42/42	19/49	17/45	missense_variant	MODERATE	UNC13D	ENSSHAG00000017665	ENSSHAT00000020996	protein_coding	3/33	-	166	166	56	L/I	Ctc/Atc	1	HGNC:23147
Chr4_supercontig_000000128	63873	T	G	20/40	24/44	18/37	21/34	missense_variant	MODERATE	-	ENSSHAG00000002454	ENSSHAT00000002804	protein_coding	14/18	-	1994	1994	665	V/G	gTg/gGg	1	-
Chr4_supercontig_000000128	64898	T	C	32/61	17/29	16/34	8/21	missense_variant	MODERATE	-	ENSSHAG00000002454	ENSSHAT00000002804	protein_coding	15/18	-	2923	2923	975	S/P	Tcc/Ccc	1	-
Chr4_supercontig_000000131	2201523	G	A	37/37	45/45	37/37	41/41	missense_variant	MODERATE	CANT1	ENSSHAG00000016498	ENSSHAT00000019583	protein_coding	1/4	-	556	193	65	G/R	Ggg/Agg	1	HGNC:19721
Chr4_supercontig_000000131	2201536	G	C	36/36	50/50	37/37	49/50	missense_variant	MODERATE	CANT1	ENSSHAG00000016498	ENSSHAT00000019583	protein_coding	1/4	-	569	206	69	R/P	cGg/cCg	1	HGNC:19721
Chr4_supercontig_000000134	180354	C	CCTT	90/103	61/82	37/80	37/94	inframe_insertion	MODERATE	MFSD11	ENSSHAG00000005523	ENSSHAT00000006399	protein_coding	8/13	-	709-710	666-667	222-223	-/K	-/AAG	-1	HGNC:25458
Chr4_supercontig_000000134	180354	C	CCTT	90/103	61/82	37/80	37/94	inframe_insertion	MODERATE	MFSD11	ENSSHAG00000005523	ENSSHAT00000006399	protein_coding	8/13	-	709-710	666-667	222-223	-/K	-/AAG	-1	HGNC:25458
Chr4_supercontig_000000142	1561703	T	C	36/36	44/44	34/34	34/34	missense_variant	MODERATE	KDM6B	ENSSHAG00000014694	ENSSHAT00000017429	protein_coding	8/20	-	2614	2614	872	R/G	Agg/Ggg	-1	HGNC:29012
Chr4_supercontig_000000142	1562899	G	C	44/46	25/25	30/30	26/27	missense_variant	MODERATE	KDM6B	ENSSHAG00000014694	ENSSHAT00000017429	protein_coding	8/20	-	1418	1418	473	A/G	gCc/gGc	-1	HGNC:29012
Chr4_supercontig_000000142	1562905	C	A	41/45	25/25	29/29	25/27	missense_variant	MODERATE	KDM6B	ENSSHAG00000014694	ENSSHAT00000017429	protein_coding	8/20	-	1412	1412	471	R/L	cGg/cTg	-1	HGNC:29012
Chr4_supercontig_000000144	219628	T	C	60/62	42/42	61/61	48/48	missense_variant	MODERATE	CAMTA2	ENSSHAG00000006160	ENSSHAT00000007151	protein_coding	8/22	-	1108	1108	370	T/A	Acc/Gcc	-1	HGNC:18807
Chr4_supercontig_000000145	20436	A	G	39/87	27/73	63/63	48/49	missense_variant	MODERATE	PLOD3	ENSSHAG00000001739	ENSSHAT00000001975	protein_coding	8/19	-	932	932	311	Q/R	cAg/cGg	1	HGNC:9083
Chr4_supercontig_000000145	538050	T	C	81/81	65/65	49/49	74/74	missense_variant	MODERATE	LRCH4	ENSSHAG00000009335	ENSSHAT00000010922	protein_coding	7/18	-	962	880	294	W/R	Tgg/Cgg	1	HGNC:6691
Chr4_supercontig_000000146	82022	TA	T	59/68	64/73	60/65	57/61	frameshift_variant,splice_region_variant	HIGH	BTNL9	ENSSHAG00000003659	ENSSHAT00000004194	protein_coding	12/13	-	1047	1047	349	V/X	gtA/gt	1	HGNC:24176
Chr4_supercontig_000000146	151721	A	G	34/60	18/46	23/39	24/50	missense_variant	MODERATE	MGAT1	ENSSHAG00000005321	ENSSHAT00000006169	protein_coding	1/2	-	209	209	70	E/G	gAg/gGg	1	HGNC:7044
Chr4_supercontig_000000153	128224	C	A	46/46	34/34	40/40	37/37	missense_variant	MODERATE	GABBR1	ENSSHAG00000004434	ENSSHAT00000005118	protein_coding	5/23	-	541	541	181	G/W	Ggg/Tgg	-1	HGNC:4070
Chr4_supercontig_000000154	45496	G	T	43/78	30/64	26/54	45/87	missense_variant	MODERATE	TRIM15	ENSSHAG00000002782	ENSSHAT00000003181	protein_coding	3/8	-	510	510	170	Q/H	caG/caT	1	HGNC:16284
Chr4_supercontig_000000154	338264	C	T	29/48	18/31	19/47	27/52	missense_variant	MODERATE	NRM	ENSSHAG00000007621	ENSSHAT00000008874	protein_coding	3/5	-	253	253	85	A/T	Gca/Aca	-1	HGNC:8003
Chr4_supercontig_000000155	245613	C	T	27/58	21/38	56/56	47/47	missense_variant	MODERATE	-	ENSSHAG00000006612	ENSSHAT00000007670	protein_coding	2/28	-	642	154	52	R/C	Cgc/Tgc	1	-
Chr4_supercontig_000000155	247437	C	G	39/79	29/55	63/63	55/55	missense_variant	MODERATE	-	ENSSHAG00000006612	ENSSHAT00000007670	protein_coding	7/28	-	1116	628	210	H/D	Cat/Gat	1	-
Chr4_supercontig_000000155	288243	T	A	49/86	25/49	61/62	63/63	splice_acceptor_variant	HIGH	VARS	ENSSHAG00000006937	ENSSHAT00000008059	protein_coding	-	3/30	-	-	-	-	-	-1	HGNC:12651
Chr4_supercontig_000000157	14928	G	C	92/92	53/53	61/61	67/67	missense_variant	MODERATE	KIFC1	ENSSHAG00000001198	ENSSHAT00000001361	protein_coding	3/11	-	555	211	71	A/P	Gcc/Ccc	1	HGNC:6389
Chr4_supercontig_000000160	124265	AC	A	37/41	31/32	23/28	28/31	frameshift_variant	HIGH	TAF11	ENSSHAG00000004697	ENSSHAT00000005429	protein_coding	1/5	-	36	36	12	G/X	ggG/gg	-1	HGNC:11544
Chr4_supercontig_000000160	793059	C	T	31/74	19/44	23/48	33/67	missense_variant	MODERATE	FANCE	ENSSHAG00000011018	ENSSHAT00000012987	protein_coding	2/10	-	436	436	146	R/C	Cgt/Tgt	1	HGNC:3586
Chr4_supercontig_000000160	855727	A	C	29/60	31/55	57/57	65/67	missense_variant	MODERATE	TULP1	ENSSHAG00000011434	ENSSHAT00000013484	protein_coding	8/15	-	671	671	224	I/R	aTa/aGa	-1	HGNC:12423
Chr4_supercontig_000000165	776999	A	G	69/69	45/45	43/44	55/55	missense_variant	MODERATE	-	ENSSHAG00000010934	ENSSHAT00000012881	protein_coding	7/7	-	994	994	332	T/A	Aca/Gca	1	-
Chr4_supercontig_000000168	824373	T	C	41/81	46/77	33/63	28/60	missense_variant	MODERATE	RPL7L1	ENSSHAG00000011219	ENSSHAT00000013228	protein_coding	5/5	-	637	637	213	C/R	Tgc/Cgc	1	HGNC:21370
Chr4_supercontig_000000168	1821724	G	T	49/49	54/55	31/31	42/42	missense_variant	MODERATE	VEGFA	ENSSHAG00000015515	ENSSHAT00000018424	protein_coding	1/7	-	113	113	38	G/V	gGg/gTg	1	HGNC:12680
Chr4_supercontig_000000193	341130	A	G	9/94	9/55	5/59	8/83	missense_variant	MODERATE	-	ENSSHAG00000007653	ENSSHAT00000008911	protein_coding	1/2	-	340	340	114	F/L	Ttc/Ctc	-1	-
Chr4_supercontig_000000197	85564	C	T	68/68	67/67	41/74	40/75	missense_variant	MODERATE	SNAP91	ENSSHAG00000003714	ENSSHAT00000004256	protein_coding	15/21	-	1757	1168	390	A/T	Gct/Act	-1	HGNC:14986
Chr4_supercontig_000000198	784272	G	T	47/47	43/43	29/29	32/33	missense_variant	MODERATE	TBX18	ENSSHAG00000010820	ENSSHAT00000012746	protein_coding	1/8	-	157	157	53	P/T	Ccc/Acc	-1	HGNC:11595
Chr4_supercontig_000000198	784314	C	A	47/48	42/42	27/28	34/34	missense_variant	MODERATE	TBX18	ENSSHAG00000010820	ENSSHAT00000012746	protein_coding	1/8	-	115	115	39	V/L	Gtg/Ttg	-1	HGNC:11595
Chr4_supercontig_000000215	1138483	T	C	95/95	78/79	70/70	90/91	missense_variant	MODERATE	AIM1	ENSSHAG00000012880	ENSSHAT00000015220	protein_coding	2/20	-	3703	2854	952	F/L	Ttt/Ctt	1	HGNC:356
Chr4_supercontig_000000216	152495	A	G	89/89	59/59	78/79	78/78	missense_variant	MODERATE	CEP57L1	ENSSHAG00000005029	ENSSHAT00000005816	protein_coding	10/12	-	1000	997	333	T/A	Act/Gct	1	HGNC:21561
Chr4_supercontig_000000217	503429	T	G	49/49	43/43	32/32	48/51	missense_variant	MODERATE	GPR6	ENSSHAG00000009101	ENSSHAT00000010635	protein_coding	1/1	-	379	379	127	L/V	Tta/Gta	1	HGNC:4515
Chr4_supercontig_000000221	91337	T	A	29/102	19/69	22/70	16/68	missense_variant	MODERATE	-	ENSSHAG00000004138	ENSSHAT00000004762	protein_coding	1/2	-	637	486	162	N/K	aaT/aaA	1	-
Chr4_supercontig_000000221	91339	A	C	28/105	19/69	20/70	15/68	missense_variant	MODERATE	-	ENSSHAG00000004138	ENSSHAT00000004762	protein_coding	1/2	-	639	488	163	E/A	gAg/gCg	1	-
Chr4_supercontig_000000221	91361	T	G	35/110	21/71	32/77	25/72	missense_variant	MODERATE	-	ENSSHAG00000004138	ENSSHAT00000004762	protein_coding	1/2	-	661	510	170	D/E	gaT/gaG	1	-
Chr4_supercontig_000000221	91381	T	C	41/105	28/68	37/83	26/79	missense_variant	MODERATE	-	ENSSHAG00000004138	ENSSHAT00000004762	protein_coding	1/2	-	681	530	177	V/A	gTa/gCa	1	-
Chr4_supercontig_000000234	1485310	A	G	80/80	61/61	27/50	33/58	missense_variant	MODERATE	SLC35D3	ENSSHAG00000014435	ENSSHAT00000017120	protein_coding	2/2	-	1245	805	269	M/V	Atg/Gtg	1	HGNC:15621
Chr4_supercontig_000000240	552582	T	C	89/90	65/65	34/59	29/61	missense_variant	MODERATE	ADGRG6	ENSSHAG00000008948	ENSSHAT00000010454	protein_coding	24/27	-	3191	3191	1064	V/A	gTg/gCg	1	HGNC:13841
Chr4_supercontig_000000244	2449305	T	C	57/58	35/36	37/37	42/42	missense_variant	MODERATE	ZC3H12D	ENSSHAG00000017000	ENSSHAT00000020199	protein_coding	7/7	-	1227	1111	371	R/G	Agg/Ggg	-1	HGNC:21175
Chr4_supercontig_000000244	2690431	C	T	47/99	30/76	37/73	31/66	missense_variant	MODERATE	LATS1	ENSSHAG00000017388	ENSSHAT00000020671	protein_coding	4/7	-	2620	2405	802	G/D	gGt/gAt	-1	HGNC:6514
Chr4_supercontig_000000245	656468	T	C	81/81	72/72	56/87	62/101	missense_variant	MODERATE	PLEKHG1	ENSSHAG00000009584	ENSSHAT00000011229	protein_coding	16/16	-	3602	3602	1201	F/S	tTc/tCc	1	HGNC:20884
Chr4_supercontig_000000245	2287202	C	T	46/100	39/66	74/74	67/72	missense_variant	MODERATE	-	ENSSHAG00000016595	ENSSHAT00000019699	protein_coding	94/110	-	18161	18161	6054	R/K	aGa/aAa	-1	-
Chr4_supercontig_000000248	2260674	A	C	56/56	35/38	51/51	45/47	missense_variant	MODERATE	SLC22A3	ENSSHAG00000016633	ENSSHAT00000019749	protein_coding	1/11	-	378	378	126	K/N	aaA/aaC	1	HGNC:10967
Chr4_supercontig_000000248	2260688	C	T	56/56	43/43	49/49	47/47	missense_variant	MODERATE	SLC22A3	ENSSHAG00000016633	ENSSHAT00000019749	protein_coding	1/11	-	392	392	131	A/V	gCg/gTg	1	HGNC:10967
Chr4_supercontig_000000248	2260691	C	T	53/54	41/41	50/50	49/49	missense_variant	MODERATE	SLC22A3	ENSSHAG00000016633	ENSSHAT00000019749	protein_coding	1/11	-	395	395	132	A/V	gCc/gTc	1	HGNC:10967
Chr4_supercontig_000000251	897451	A	C	92/92	79/79	46/79	50/103	missense_variant	MODERATE	-	ENSSHAG00000011732	ENSSHAT00000013834	protein_coding	1/1	-	298	298	100	S/A	Tca/Gca	-1	-
Chr4_supercontig_000000256	363314	G	T	73/115	56/80	64/104	60/96	missense_variant	MODERATE	ABCA4	ENSSHAG00000007079	ENSSHAT00000008236	protein_coding	9/49	-	494	494	165	A/E	gCa/gAa	-1	HGNC:34
Chr4_supercontig_000000272	102450	G	A	29/59	14/42	55/55	48/54	missense_variant	MODERATE	KCNA10	ENSSHAG00000004370	ENSSHAT00000005043	protein_coding	1/1	-	544	544	182	R/W	Cgg/Tgg	-1	HGNC:6219
Chr4_supercontig_000000272	2483445	G	A	48/48	28/29	49/49	40/41	missense_variant	MODERATE	CTTNBP2NL	ENSSHAG00000016995	ENSSHAT00000020192	protein_coding	4/4	-	851	842	281	R/Q	cGg/cAg	1	HGNC:25330
Chr4_supercontig_000000273	1477135	G	A	43/97	32/72	70/71	79/85	missense_variant	MODERATE	-	ENSSHAG00000014380	ENSSHAT00000017048	protein_coding	7/15	-	830	830	277	T/I	aCc/aTc	-1	-
Chr4_supercontig_000000274	2435854	T	C	42/42	31/31	28/28	21/21	missense_variant	MODERATE	ATP1A1	ENSSHAG00000016979	ENSSHAT00000020173	protein_coding	1/22	-	130	130	44	C/R	Tgt/Cgt	1	HGNC:799
Chr4_supercontig_000000274	3241109	G	C	37/74	34/62	69/69	55/59	missense_variant	MODERATE	PTGFRN	ENSSHAG00000018051	ENSSHAT00000021469	protein_coding	4/8	-	1275	1260	420	K/N	aaG/aaC	1	HGNC:9601
Chr4_supercontig_000000276	1932218	C	A	51/51	38/40	31/31	39/40	missense_variant	MODERATE	-	ENSSHAG00000015826	ENSSHAT00000018797	protein_coding	2/2	-	409	257	86	S/I	aGc/aTc	-1	-
Chr4_supercontig_000000276	1932219	T	C	53/53	40/40	31/31	39/41	missense_variant	MODERATE	-	ENSSHAG00000015826	ENSSHAT00000018797	protein_coding	2/2	-	408	256	86	S/G	Agc/Ggc	-1	-
Chr4_supercontig_000000276	2929302	A	G	66/97	62/95	49/84	68/95	missense_variant	MODERATE	-	ENSSHAG00000017721	ENSSHAT00000021067	protein_coding	1/1	-	499	499	167	T/A	Acc/Gcc	1	-
Chr4_supercontig_000000276	2929303	C	T	65/96	61/94	48/83	66/93	missense_variant	MODERATE	-	ENSSHAG00000017721	ENSSHAT00000021067	protein_coding	1/1	-	500	500	167	T/I	aCc/aTc	1	-
Chr4_supercontig_000000276	3229863	G	T	66/66	35/35	24/55	27/56	missense_variant	MODERATE	ACP6	ENSSHAG00000018071	ENSSHAT00000021492	protein_coding	9/11	-	824	824	275	A/E	gCa/gAa	-1	HGNC:29609
Chr4_supercontig_000000278	88972	G	C	54/54	47/47	46/46	39/39	missense_variant	MODERATE	SF3B4	ENSSHAG00000004043	ENSSHAT00000004648	protein_coding	4/7	-	553	553	185	P/A	Ccc/Gcc	-1	HGNC:10771
Chr4_supercontig_000000278	1984022	T	G	46/48	43/43	29/29	28/28	missense_variant	MODERATE	RORC	ENSSHAG00000015984	ENSSHAT00000018988	protein_coding	4/10	-	590	590	197	D/A	gAc/gCc	-1	HGNC:10260
Chr4_supercontig_000000280	99495	A	G	85/85	71/71	48/49	56/61	missense_variant	MODERATE	MMP28	ENSSHAG00000004324	ENSSHAT00000004983	protein_coding	1/13	-	10	10	4	T/A	Act/Gct	1	HGNC:14366
Chr4_supercontig_000000282	1302353	G	A	20/43	15/32	34/35	30/31	missense_variant	MODERATE	FOXN1	ENSSHAG00000013650	ENSSHAT00000016161	protein_coding	3/9	-	429	358	120	G/S	Ggc/Agc	1	HGNC:12765
Chr4_supercontig_000000282	2008374	T	C	38/40	36/36	42/44	34/35	missense_variant	MODERATE	MYO18A	ENSSHAG00000015937	ENSSHAT00000018931	protein_coding	20/42	-	3134	3134	1045	D/G	gAc/gGc	-1	HGNC:31104
Chr4_supercontig_000000282	2008396	A	G	38/41	36/36	45/47	38/38	missense_variant	MODERATE	MYO18A	ENSSHAG00000015937	ENSSHAT00000018931	protein_coding	20/42	-	3112	3112	1038	S/P	Tcc/Ccc	-1	HGNC:31104
Chr4_supercontig_000000288	336136	A	T	44/44	42/42	42/42	36/38	missense_variant	MODERATE	SERPINF1	ENSSHAG00000007410	ENSSHAT00000008624	protein_coding	8/8	-	1370	1093	365	R/W	Agg/Tgg	1	HGNC:8824
Chr4_supercontig_000000288	905571	C	T	49/49	44/45	33/33	30/32	missense_variant	MODERATE	SGSM2	ENSSHAG00000011609	ENSSHAT00000013692	protein_coding	14/25	-	1751	1751	584	T/M	aCg/aTg	1	HGNC:29026
Chr4_supercontig_000000293	589611	T	C	79/79	58/58	26/48	29/68	missense_variant	MODERATE	-	ENSSHAG00000009791	ENSSHAT00000011481	protein_coding	3/4	-	773	773	258	H/R	cAc/cGc	-1	-
Chr4_supercontig_000000293	589611	T	C	79/79	58/58	26/48	29/68	missense_variant	MODERATE	-	ENSSHAG00000009791	ENSSHAT00000011481	protein_coding	3/4	-	773	773	258	H/R	cAc/cGc	-1	-
Chr4_supercontig_000000293	589797	G	C	82/82	70/70	32/58	30/68	missense_variant	MODERATE	-	ENSSHAG00000009791	ENSSHAT00000011481	protein_coding	3/4	-	587	587	196	A/G	gCg/gGg	-1	-
Chr4_supercontig_000000293	589807	A	G	84/84	70/71	35/61	30/70	missense_variant	MODERATE	-	ENSSHAG00000009791	ENSSHAT00000011481	protein_coding	3/4	-	577	577	193	F/L	Ttc/Ctc	-1	-
Chr4_supercontig_000000293	589829	C	A	81/81	68/68	35/63	28/69	missense_variant	MODERATE	-	ENSSHAG00000009791	ENSSHAT00000011481	protein_coding	3/4	-	555	555	185	L/F	ttG/ttT	-1	-
Chr4_supercontig_000000293	589892	G	A	60/62	57/59	32/66	44/80	missense_variant	MODERATE	-	ENSSHAG00000009791	ENSSHAT00000011481	protein_coding	2/4	-	520	520	174	R/W	Cgg/Tgg	-1	-
Chr4_supercontig_000000293	589898	T	C	62/62	55/56	31/64	43/79	missense_variant	MODERATE	-	ENSSHAG00000009791	ENSSHAT00000011481	protein_coding	2/4	-	514	514	172	I/V	Att/Gtt	-1	-
Chr4_supercontig_000000293	590253	C	T	60/60	64/65	21/50	25/66	missense_variant	MODERATE	-	ENSSHAG00000009791	ENSSHAT00000011481	protein_coding	1/4	-	161	161	54	C/Y	tGc/tAc	-1	-
Chr4_supercontig_000000293	590254	A	G	59/60	64/64	20/50	25/66	missense_variant	MODERATE	-	ENSSHAG00000009791	ENSSHAT00000011481	protein_coding	1/4	-	160	160	54	C/R	Tgc/Cgc	-1	-
Chr4_supercontig_000000293	590262	T	A	62/62	64/64	21/51	25/66	missense_variant	MODERATE	-	ENSSHAG00000009791	ENSSHAT00000011481	protein_coding	1/4	-	152	152	51	E/V	gAg/gTg	-1	-
Chr4_supercontig_000000293	590370	G	A	72/72	36/36	27/58	32/65	missense_variant	MODERATE	-	ENSSHAG00000009791	ENSSHAT00000011481	protein_coding	1/4	-	44	44	15	T/M	aCg/aTg	-1	-
Chr4_supercontig_000000294	1814548	C	T	23/40	20/48	27/27	43/43	missense_variant	MODERATE	BAZ1B	ENSSHAG00000015488	ENSSHAT00000018392	protein_coding	16/18	-	3848	3685	1229	E/K	Gag/Aag	-1	HGNC:961
Chr4_supercontig_000000294	1814604	A	G	39/39	51/52	13/32	17/40	missense_variant	MODERATE	BAZ1B	ENSSHAG00000015488	ENSSHAT00000018392	protein_coding	16/18	-	3792	3629	1210	L/P	cTg/cCg	-1	HGNC:961
Chr4_supercontig_000000294	1962377	G	C	15/39	14/29	17/34	13/26	missense_variant	MODERATE	MLXIPL	ENSSHAG00000015886	ENSSHAT00000018868	protein_coding	6/16	-	667	641	214	S/C	tCt/tGt	-1	HGNC:12744
Chr4_supercontig_000000296	196352	G	A	17/26	19/31	19/26	17/32	missense_variant	MODERATE	CLIP2	ENSSHAG00000005752	ENSSHAT00000006664	protein_coding	2/13	-	595	484	162	A/T	Gcc/Acc	1	HGNC:2586
Chr4_supercontig_000000301	8512	A	G	52/52	44/44	42/42	44/44	missense_variant	MODERATE	EIF2B5	ENSSHAG00000000803	ENSSHAT00000000909	protein_coding	8/15	-	1767	1234	412	K/E	Aaa/Gaa	1	HGNC:3261
Chr4_supercontig_000000301	170187	C	A	38/38	19/20	24/25	22/22	missense_variant	MODERATE	EIF4G1	ENSSHAG00000005548	ENSSHAT00000006430	protein_coding	8/31	-	1034	1034	345	A/D	gCc/gAc	1	HGNC:3296
Chr4_supercontig_000000306	322208	A	G	22/44	26/52	27/53	17/48	missense_variant	MODERATE	-	ENSSHAG00000007365	ENSSHAT00000008571	protein_coding	3/3	-	299	299	100	H/R	cAt/cGt	1	-
Chr4_supercontig_000000306	477491	T	C	19/39	19/38	23/34	17/42	missense_variant	MODERATE	CDCP2	ENSSHAG00000008890	ENSSHAT00000010384	protein_coding	3/3	-	1103	1103	368	D/G	gAc/gGc	-1	HGNC:27297
Chr4_supercontig_000000306	477533	G	A	20/36	15/29	20/28	13/39	missense_variant	MODERATE	CDCP2	ENSSHAG00000008890	ENSSHAT00000010384	protein_coding	3/3	-	1061	1061	354	A/V	gCg/gTg	-1	HGNC:27297
Chr4_supercontig_000000306	477533	G	A	20/36	15/29	20/28	13/39	missense_variant	MODERATE	CDCP2	ENSSHAG00000008890	ENSSHAT00000010384	protein_coding	3/3	-	1061	1061	354	A/V	gCg/gTg	-1	HGNC:27297
Chr4_supercontig_000000306	481700	C	T	17/40	18/44	14/31	27/55	missense_variant	MODERATE	CDCP2	ENSSHAG00000008890	ENSSHAT00000010384	protein_coding	2/3	-	610	610	204	G/S	Ggc/Agc	-1	HGNC:27297
Chr4_supercontig_000000306	481781	G	C	27/58	25/42	21/39	27/50	missense_variant	MODERATE	CDCP2	ENSSHAG00000008890	ENSSHAT00000010384	protein_coding	2/3	-	529	529	177	L/V	Ctg/Gtg	-1	HGNC:27297
Chr4_supercontig_000000306	502619	C	T	20/51	21/40	15/28	23/42	missense_variant	MODERATE	-	ENSSHAG00000009095	ENSSHAT00000010629	protein_coding	11/11	-	807	794	265	R/Q	cGg/cAg	-1	-
Chr4_supercontig_000000318	89757	G	A	28/57	32/59	15/43	28/54	missense_variant	MODERATE	AIRE	ENSSHAG00000003809	ENSSHAT00000004371	protein_coding	12/14	-	1438	1438	480	G/R	Gga/Aga	1	HGNC:360
Chr4_supercontig_000000318	89775	T	C	28/61	29/56	18/46	24/49	missense_variant	MODERATE	AIRE	ENSSHAG00000003809	ENSSHAT00000004371	protein_coding	12/14	-	1456	1456	486	S/P	Tcc/Ccc	1	HGNC:360
Chr4_supercontig_000000318	90761	A	G	37/61	33/61	25/49	28/58	missense_variant	MODERATE	AIRE	ENSSHAG00000003809	ENSSHAT00000004371	protein_coding	13/14	-	1505	1505	502	Q/R	cAg/cGg	1	HGNC:360
Chr4_supercontig_000000318	90799	C	T	37/65	31/62	20/41	35/69	missense_variant	MODERATE	AIRE	ENSSHAG00000003809	ENSSHAT00000004371	protein_coding	13/14	-	1543	1543	515	L/F	Ctt/Ttt	1	HGNC:360
Chr4_supercontig_000000318	131135	G	A	31/50	35/56	25/52	18/45	missense_variant	MODERATE	CFAP57	ENSSHAG00000004462	ENSSHAT00000005150	protein_coding	9/20	-	1797	1732	578	V/M	Gtg/Atg	1	HGNC:26485
Chr4_supercontig_000000318	199795	A	G	24/42	14/33	11/28	16/37	missense_variant	MODERATE	TIE1	ENSSHAG00000005800	ENSSHAT00000006725	protein_coding	13/21	-	2242	2242	748	I/V	Atc/Gtc	1	HGNC:11809
Chr4_supercontig_000000339	136208	A	C	34/116	34/89	24/94	34/103	missense_variant	MODERATE	-	ENSSHAG00000005045	ENSSHAT00000005838	protein_coding	27/27	-	5849	5849	1950	L/R	cTc/cGc	-1	-
Chr4_supercontig_000000339	136259	G	A	21/108	25/80	23/106	28/102	missense_variant	MODERATE	-	ENSSHAG00000005045	ENSSHAT00000005838	protein_coding	27/27	-	5798	5798	1933	T/I	aCa/aTa	-1	-
Chr4_supercontig_000000339	136325	C	T	29/118	29/85	22/107	28/98	missense_variant	MODERATE	-	ENSSHAG00000005045	ENSSHAT00000005838	protein_coding	27/27	-	5732	5732	1911	R/Q	cGa/cAa	-1	-
Chr4_supercontig_000000339	136389	G	T	79/114	61/100	70/97	71/101	missense_variant	MODERATE	-	ENSSHAG00000005045	ENSSHAT00000005838	protein_coding	27/27	-	5668	5668	1890	P/T	Ccc/Acc	-1	-
Chr4_supercontig_000000339	136398	C	A	38/110	40/101	25/97	28/100	missense_variant	MODERATE	-	ENSSHAG00000005045	ENSSHAT00000005838	protein_coding	27/27	-	5659	5659	1887	D/Y	Gac/Tac	-1	-
Chr4_supercontig_000000339	136410	C	T	69/109	60/97	74/98	67/95	missense_variant	MODERATE	-	ENSSHAG00000005045	ENSSHAT00000005838	protein_coding	27/27	-	5647	5647	1883	E/K	Gag/Aag	-1	-
Chr4_supercontig_000000339	136412	T	C	67/108	58/97	73/97	67/96	missense_variant	MODERATE	-	ENSSHAG00000005045	ENSSHAT00000005838	protein_coding	27/27	-	5645	5645	1882	H/R	cAc/cGc	-1	-
Chr4_supercontig_000000339	136418	CT	C	31/115	37/102	41/98	35/101	frameshift_variant	HIGH	-	ENSSHAG00000005045	ENSSHAT00000005838	protein_coding	27/27	-	5638	5638	1880	R/X	Aga/ga	-1	-
Chr4_supercontig_000000339	136553	T	C	62/106	38/69	45/67	47/67	missense_variant	MODERATE	-	ENSSHAG00000005045	ENSSHAT00000005838	protein_coding	27/27	-	5504	5504	1835	H/R	cAc/cGc	-1	-
Chr4_supercontig_000000339	136555	G	C	58/104	37/67	45/67	47/66	missense_variant	MODERATE	-	ENSSHAG00000005045	ENSSHAT00000005838	protein_coding	27/27	-	5502	5502	1834	S/R	agC/agG	-1	-
Chr4_supercontig_000000339	136563	T	G	61/98	33/61	44/64	50/67	missense_variant	MODERATE	-	ENSSHAG00000005045	ENSSHAT00000005838	protein_coding	27/27	-	5494	5494	1832	N/H	Aat/Cat	-1	-
Chr4_supercontig_000000339	136590	A	C	63/88	25/46	51/70	44/53	missense_variant	MODERATE	-	ENSSHAG00000005045	ENSSHAT00000005838	protein_coding	27/27	-	5467	5467	1823	C/G	Tgc/Ggc	-1	-
Chr4_supercontig_000000388	53713	C	G	60/138	50/100	41/112	54/120	missense_variant	MODERATE	-	ENSSHAG00000002998	ENSSHAT00000003445	protein_coding	7/12	-	675	675	225	R/S	agG/agC	-1	-
Chr4_supercontig_000000388	54264	T	C	19/77	10/74	12/79	19/76	missense_variant	MODERATE	-	ENSSHAG00000002998	ENSSHAT00000003445	protein_coding	6/12	-	457	457	153	N/D	Aat/Gat	-1	-
Chr4_supercontig_000000388	54270	T	C	17/76	9/78	11/75	17/72	missense_variant	MODERATE	-	ENSSHAG00000002998	ENSSHAT00000003445	protein_coding	6/12	-	451	451	151	K/E	Aaa/Gaa	-1	-
Chr4_supercontig_000000498	8454	A	G	97/97	72/72	39/82	36/75	missense_variant	MODERATE	POLR1D	ENSSHAG00000001190	ENSSHAT00000001351	protein_coding	1/2	-	251	251	84	E/G	gAg/gGg	1	HGNC:20422
Chr4_supercontig_000000506	304625	C	A	41/42	32/33	32/33	28/30	missense_variant	MODERATE	-	ENSSHAG00000007303	ENSSHAT00000008495	protein_coding	1/1	-	798	798	266	N/K	aaC/aaA	1	-
Chr4_supercontig_000000506	304648	G	A	40/41	30/30	35/35	33/33	missense_variant	MODERATE	-	ENSSHAG00000007303	ENSSHAT00000008495	protein_coding	1/1	-	821	821	274	R/H	cGc/cAc	1	-
Chr4_supercontig_000000580	171610	C	T	41/42	42/42	34/35	41/42	missense_variant	MODERATE	RCC1L	ENSSHAG00000005449	ENSSHAT00000006314	protein_coding	1/11	-	127	127	43	A/T	Gcg/Acg	-1	HGNC:14948
Chr4_supercontig_000000657	17111	C	T	23/38	20/40	18/38	21/44	missense_variant	MODERATE	TSPEAR	ENSSHAG00000001385	ENSSHAT00000001572	protein_coding	6/11	-	896	896	299	T/M	aCg/aTg	1	HGNC:1268
Chr4_supercontig_000000657	174709	T	C	77/77	74/74	74/74	80/80	missense_variant	MODERATE	-	ENSSHAG00000005657	ENSSHAT00000006557	protein_coding	5/5	-	1075	1075	359	N/D	Aat/Gat	-1	-
Chr4_supercontig_000000657	179004	G	T	57/57	39/39	35/35	50/50	missense_variant	MODERATE	-	ENSSHAG00000005657	ENSSHAT00000006557	protein_coding	2/5	-	149	149	50	T/K	aCg/aAg	-1	-
Chr4_supercontig_000000657	179019	T	C	57/59	35/36	32/33	50/50	missense_variant	MODERATE	-	ENSSHAG00000005657	ENSSHAT00000006557	protein_coding	2/5	-	134	134	45	E/G	gAg/gGg	-1	-
Chr4_supercontig_000000657	200330	T	G	79/162	56/122	60/116	75/148	missense_variant	MODERATE	-	ENSSHAG00000006026	ENSSHAT00000006995	protein_coding	1/1	-	650	650	217	K/T	aAg/aCg	-1	-
Chr4_supercontig_000000706	66265	G	A	81/81	68/68	75/75	59/59	missense_variant	MODERATE	-	ENSSHAG00000002879	ENSSHAT00000003301	protein_coding	12/13	-	2013	1891	631	A/T	Gct/Act	1	-
Chr4_supercontig_000000802	7425	A	G	61/127	43/87	37/68	47/87	missense_variant	MODERATE	-	ENSSHAG00000000201	ENSSHAT00000000239	protein_coding	2/9	-	515	148	50	I/V	Atc/Gtc	1	-
Chr4_supercontig_000000802	7441	A	G	59/116	41/84	37/76	45/87	missense_variant	MODERATE	-	ENSSHAG00000000201	ENSSHAT00000000239	protein_coding	2/9	-	531	164	55	N/S	aAc/aGc	1	-
Chr4_supercontig_000000802	7457	G	T	47/107	41/84	37/76	39/93	missense_variant	MODERATE	-	ENSSHAG00000000201	ENSSHAT00000000239	protein_coding	2/9	-	547	180	60	E/D	gaG/gaT	1	-
Chr4_supercontig_000000802	7458	C	G	47/108	41/85	37/77	38/93	missense_variant	MODERATE	-	ENSSHAG00000000201	ENSSHAT00000000239	protein_coding	2/9	-	548	181	61	H/D	Cat/Gat	1	-
Chr4_supercontig_000000802	7461	G	A	48/106	44/88	39/79	40/94	missense_variant	MODERATE	-	ENSSHAG00000000201	ENSSHAT00000000239	protein_coding	2/9	-	551	184	62	V/I	Gtc/Atc	1	-
Chr4_supercontig_000000802	7509	A	G	54/100	51/90	49/97	54/96	missense_variant	MODERATE	-	ENSSHAG00000000201	ENSSHAT00000000239	protein_coding	2/9	-	599	232	78	K/E	Aag/Gag	1	-
Chr4_supercontig_000000802	7525	T	C	44/94	33/84	45/92	37/93	missense_variant	MODERATE	-	ENSSHAG00000000201	ENSSHAT00000000239	protein_coding	2/9	-	615	248	83	M/T	aTg/aCg	1	-
Chr4_supercontig_000000836	76852	C	T	52/128	30/86	38/92	33/78	missense_variant	MODERATE	-	ENSSHAG00000003828	ENSSHAT00000004392	protein_coding	1/1	-	94	94	32	R/C	Cgc/Tgc	1	-
Chr4_supercontig_000000836	77030	C	T	30/99	25/73	26/71	24/91	missense_variant	MODERATE	-	ENSSHAG00000003828	ENSSHAT00000004392	protein_coding	1/1	-	272	272	91	T/M	aCg/aTg	1	-
Chr4_supercontig_000000884	13875	G	A	6/56	10/58	8/48	7/56	missense_variant	MODERATE	-	ENSSHAG00000001568	ENSSHAT00000001777	protein_coding	1/2	-	169	169	57	R/W	Cgg/Tgg	-1	-
Chr4_supercontig_000000884	13992	C	T	61/74	41/54	49/56	62/72	missense_variant	MODERATE	-	ENSSHAG00000001568	ENSSHAT00000001777	protein_coding	1/2	-	52	52	18	A/T	Gct/Act	-1	-
Chr4_supercontig_000000901	19084	A	G	66/66	50/50	56/56	45/51	missense_variant	MODERATE	C1orf68	ENSSHAG00000001840	ENSSHAT00000002092	protein_coding	1/1	-	59	59	20	L/S	tTa/tCa	-1	HGNC:29468
Chr4_supercontig_000000931	35440	C	T	66/66	70/70	24/54	37/66	missense_variant	MODERATE	-	ENSSHAG00000001838	ENSSHAT00000002090	protein_coding	5/9	-	806	806	269	R/Q	cGa/cAa	-1	-
Chr4_supercontig_000001091	17352	T	C	52/52	40/40	46/47	37/40	missense_variant	MODERATE	-	ENSSHAG00000001763	ENSSHAT00000002002	protein_coding	1/1	-	910	910	304	R/G	Agg/Ggg	-1	-
Chr4_supercontig_000001094	4135	TC	T	76/86	47/58	71/81	65/70	frameshift_variant,splice_region_variant	HIGH	SLC22A16	ENSSHAG00000000518	ENSSHAT00000000589	protein_coding	8/9	-	1355	1355	452	G/X	gGa/ga	-1	HGNC:20302
Chr4_supercontig_000001875	1058	TA	T	60/161	43/118	69/148	69/176	frameshift_variant	HIGH	-	ENSSHAG00000000443	ENSSHAT00000000502	protein_coding	1/1	-	30	30	10	L/X	ttA/tt	1	-
Chr4_supercontig_000001875	1324	T	A	75/146	53/115	49/115	67/124	missense_variant	MODERATE	-	ENSSHAG00000000443	ENSSHAT00000000502	protein_coding	1/1	-	295	295	99	L/M	Ttg/Atg	1	-
Chr4_supercontig_000001875	1550	C	T	67/141	49/102	59/106	65/128	missense_variant	MODERATE	-	ENSSHAG00000000443	ENSSHAT00000000502	protein_coding	1/1	-	521	521	174	T/I	aCa/aTa	1	-
Chr4_supercontig_000001875	1621	G	A	77/179	58/114	61/130	74/141	missense_variant	MODERATE	-	ENSSHAG00000000443	ENSSHAT00000000502	protein_coding	1/1	-	592	592	198	A/T	Gcc/Acc	1	-
Chr4_supercontig_000001875	1685	G	C	95/181	62/126	74/135	70/145	missense_variant	MODERATE	-	ENSSHAG00000000443	ENSSHAT00000000502	protein_coding	1/1	-	656	656	219	G/A	gGt/gCt	1	-
Chr4_supercontig_000001875	1876	T	G	85/155	62/116	49/112	55/122	missense_variant	MODERATE	-	ENSSHAG00000000443	ENSSHAT00000000502	protein_coding	1/1	-	847	847	283	S/A	Tcc/Gcc	1	-
Chr4_supercontig_000001875	1888	G	A	69/155	57/124	69/121	65/118	missense_variant	MODERATE	-	ENSSHAG00000000443	ENSSHAT00000000502	protein_coding	1/1	-	859	859	287	V/I	Gtc/Atc	1	-
Chr4_supercontig_000001875	2000	G	A	90/180	61/120	74/132	85/147	missense_variant	MODERATE	-	ENSSHAG00000000443	ENSSHAT00000000502	protein_coding	1/1	-	971	971	324	R/K	aGa/aAa	1	-
Chr4_supercontig_000003583	4058	C	G	304/392	261/348	237/305	290/379	missense_variant	MODERATE	IL22RA2	ENSSHAG00000000182	ENSSHAT00000000219	protein_coding	2/3	-	282	199	67	P/A	Cct/Gct	1	HGNC:14901
Chr4_supercontig_000003583	4140	A	C	168/386	148/331	146/347	148/357	missense_variant	MODERATE	IL22RA2	ENSSHAG00000000182	ENSSHAT00000000219	protein_coding	2/3	-	364	281	94	E/A	gAa/gCa	1	HGNC:14901
Chr4_supercontig_000003583	4146	A	G	295/377	265/326	266/339	258/349	missense_variant	MODERATE	IL22RA2	ENSSHAG00000000182	ENSSHAT00000000219	protein_coding	2/3	-	370	287	96	K/R	aAa/aGa	1	HGNC:14901
Chr4_supercontig_000003583	4189	A	G	312/386	266/316	281/361	267/353	missense_variant	MODERATE	IL22RA2	ENSSHAG00000000182	ENSSHAT00000000219	protein_coding	2/3	-	413	330	110	I/M	atA/atG	1	HGNC:14901
Chr4_supercontig_000003666	1197	G	A	143/219	119/187	121/188	133/199	missense_variant	MODERATE	-	ENSSHAG00000000460	ENSSHAT00000000523	protein_coding	1/2	-	40	40	14	V/I	Gtt/Att	1	-
Chr4_supercontig_000003666	1222	T	C	145/232	109/182	123/194	126/191	missense_variant	MODERATE	-	ENSSHAG00000000460	ENSSHAT00000000523	protein_coding	1/2	-	65	65	22	F/S	tTc/tCc	1	-
Chr4_supercontig_000003666	1227	A	G	94/238	72/181	68/193	61/185	missense_variant	MODERATE	-	ENSSHAG00000000460	ENSSHAT00000000523	protein_coding	1/2	-	70	70	24	M/V	Atg/Gtg	1	-
Chr4_supercontig_000003666	1230	G	C	92/236	74/179	67/189	58/185	missense_variant	MODERATE	-	ENSSHAG00000000460	ENSSHAT00000000523	protein_coding	1/2	-	73	73	25	V/L	Gtt/Ctt	1	-
Chr4_supercontig_000003666	1245	G	A	97/244	74/168	69/185	60/181	missense_variant	MODERATE	-	ENSSHAG00000000460	ENSSHAT00000000523	protein_coding	1/2	-	88	88	30	D/N	Gat/Aat	1	-
Chr4_supercontig_000003666	1302	A	T	64/243	40/148	58/182	55/170	missense_variant	MODERATE	-	ENSSHAG00000000460	ENSSHAT00000000523	protein_coding	1/2	-	145	145	49	I/F	Atc/Ttc	1	-
Chr4_supercontig_000003666	1345	C	T	64/236	38/142	35/166	42/159	missense_variant	MODERATE	-	ENSSHAG00000000460	ENSSHAT00000000523	protein_coding	1/2	-	188	188	63	A/V	gCa/gTa	1	-
Chr4_supercontig_000004125	1971	G	T	75/75	56/56	42/75	18/59	missense_variant	MODERATE	-	ENSSHAG00000000515	ENSSHAT00000000586	protein_coding	1/5	-	506	506	169	C/F	tGc/tTc	1	-
Chr4_supercontig_000004748	1054	A	C	103/141	76/108	81/118	76/115	missense_variant	MODERATE	-	ENSSHAG00000000380	ENSSHAT00000000435	protein_coding	1/1	-	1164	1164	388	S/R	agT/agG	-1	-
Chr4_supercontig_000004748	1085	C	A	44/150	34/101	46/127	43/129	missense_variant	MODERATE	-	ENSSHAG00000000380	ENSSHAT00000000435	protein_coding	1/1	-	1133	1133	378	G/V	gGg/gTg	-1	-
Chr4_supercontig_000004748	1098	A	T	47/149	41/112	49/127	40/120	missense_variant	MODERATE	-	ENSSHAG00000000380	ENSSHAT00000000435	protein_coding	1/1	-	1120	1120	374	S/T	Tcc/Acc	-1	-
Chr4_supercontig_000004748	1164	C	G	91/137	67/100	87/122	79/122	missense_variant	MODERATE	-	ENSSHAG00000000380	ENSSHAT00000000435	protein_coding	1/1	-	1054	1054	352	A/P	Gcc/Ccc	-1	-
Chr4_supercontig_000004748	1217	T	C	91/135	69/102	71/116	97/136	missense_variant	MODERATE	-	ENSSHAG00000000380	ENSSHAT00000000435	protein_coding	1/1	-	1001	1001	334	Q/R	cAg/cGg	-1	-
Chr5_supercontig_000000001	164777	CG	C	29/38	47/58	32/40	36/44	frameshift_variant	HIGH	COL1A2	ENSSHAG00000005410	ENSSHAT00000006269	protein_coding	13/49	-	665	665	222	R/X	cGg/cg	1	HGNC:2198
Chr5_supercontig_000000005	239175	G	T	61/61	43/44	36/37	34/35	missense_variant	MODERATE	CELSR1	ENSSHAG00000005602	ENSSHAT00000006492	protein_coding	3/37	-	3283	3283	1095	P/T	Ccc/Acc	-1	HGNC:1850
Chr5_supercontig_000000008	352725	T	C	38/131	61/92	25/52	38/60	missense_variant	MODERATE	-	ENSSHAG00000007781	ENSSHAT00000009059	protein_coding	1/1	-	637	637	213	T/A	Act/Gct	-1	-
Chr5_supercontig_000000009	304584	G	GA	66/172	23/108	46/99	31/82	frameshift_variant	HIGH	MLC1	ENSSHAG00000007078	ENSSHAT00000008235	protein_coding	4/11	-	336-337	336-337	112-113	-/X	-/T	-1	HGNC:17082
Chr5_supercontig_000000017	213319	T	C	116/116	70/72	59/59	62/62	missense_variant	MODERATE	FAR2	ENSSHAG00000005669	ENSSHAT00000006570	protein_coding	6/11	-	877	788	263	H/R	cAt/cGt	-1	HGNC:25531
Chr5_supercontig_000000022	787496	G	T	77/78	57/59	43/43	29/29	missense_variant	MODERATE	BCDIN3D	ENSSHAG00000011007	ENSSHAT00000012972	protein_coding	1/2	-	892	197	66	A/E	gCg/gAg	-1	HGNC:27050
Chr5_supercontig_000000030	356447	T	C	47/82	50/96	37/71	42/93	missense_variant	MODERATE	-	ENSSHAG00000007815	ENSSHAT00000009101	protein_coding	1/1	-	1021	1021	341	I/V	Ata/Gta	-1	-
Chr5_supercontig_000000030	356860	T	C	72/72	63/63	18/45	34/60	missense_variant	MODERATE	-	ENSSHAG00000007815	ENSSHAT00000009101	protein_coding	1/1	-	608	608	203	Q/R	cAg/cGg	-1	-
Chr5_supercontig_000000030	357113	T	C	75/76	54/55	27/51	39/58	missense_variant	MODERATE	-	ENSSHAG00000007815	ENSSHAT00000009101	protein_coding	1/1	-	355	355	119	M/V	Atg/Gtg	-1	-
Chr5_supercontig_000000053	625172	G	A	90/136	28/91	36/73	30/79	missense_variant	MODERATE	TMTC3	ENSSHAG00000009683	ENSSHAT00000011348	protein_coding	13/13	-	2075	2059	687	G/S	Ggc/Agc	1	HGNC:26899
Chr5_supercontig_000000055	1052784	ATTG	A	36/144	74/104	55/63	58/71	inframe_deletion	MODERATE	ENTHD1	ENSSHAG00000012062	ENSSHAT00000014229	protein_coding	6/7	-	1806-1808	1385-1387	462-463	IV/I	aTTGtt/att	1	HGNC:26352
Chr5_supercontig_000000055	1161221	G	A	18/77	31/51	21/41	17/40	missense_variant	MODERATE	CACNA1I	ENSSHAG00000012891	ENSSHAT00000015235	protein_coding	36/53	-	3229	3229	1077	R/C	Cgt/Tgt	-1	HGNC:1396
Chr5_supercontig_000000055	1161221	G	A	18/77	31/51	21/41	17/40	missense_variant	MODERATE	CACNA1I	ENSSHAG00000012891	ENSSHAT00000015235	protein_coding	36/53	-	3229	3229	1077	R/C	Cgt/Tgt	-1	HGNC:1396
Chr5_supercontig_000000055	1161230	T	C	15/78	33/53	41/41	35/41	missense_variant	MODERATE	CACNA1I	ENSSHAG00000012891	ENSSHAT00000015235	protein_coding	36/53	-	3220	3220	1074	S/G	Agt/Ggt	-1	HGNC:1396
Chr5_supercontig_000000055	1650561	G	T	77/77	56/56	59/59	53/53	missense_variant	MODERATE	PDGFB	ENSSHAG00000014948	ENSSHAT00000017746	protein_coding	4/6	-	382	382	128	G/C	Ggc/Tgc	1	HGNC:8800
Chr5_supercontig_000000055	1903498	C	T	26/94	51/72	22/42	30/49	missense_variant	MODERATE	-	ENSSHAG00000015741	ENSSHAT00000018699	protein_coding	6/9	-	764	764	255	P/L	cCg/cTg	1	-
Chr5_supercontig_000000055	1903498	C	T	26/94	51/72	22/42	30/49	missense_variant	MODERATE	-	ENSSHAG00000015741	ENSSHAT00000018699	protein_coding	6/9	-	764	764	255	P/L	cCg/cTg	1	-
Chr5_supercontig_000000055	1903543	G	A	21/75	40/58	19/34	23/39	missense_variant	MODERATE	-	ENSSHAG00000015741	ENSSHAT00000018699	protein_coding	6/9	-	809	809	270	R/Q	cGg/cAg	1	-
Chr5_supercontig_000000055	1903543	G	A	21/75	40/58	19/34	23/39	missense_variant	MODERATE	-	ENSSHAG00000015741	ENSSHAT00000018699	protein_coding	6/9	-	809	809	270	R/Q	cGg/cAg	1	-
Chr5_supercontig_000000056	11920	G	A	28/111	21/91	13/57	18/74	missense_variant,splice_region_variant	MODERATE	-	ENSSHAG00000000560	ENSSHAT00000000640	protein_coding	1/4	-	77	77	26	S/F	tCt/tTt	-1	-
Chr5_supercontig_000000056	11984	T	C	83/103	67/85	45/62	59/72	missense_variant	MODERATE	-	ENSSHAG00000000560	ENSSHAT00000000640	protein_coding	1/4	-	13	13	5	R/G	Aga/Gga	-1	-
Chr5_supercontig_000000063	715619	T	C	78/123	42/113	36/73	34/83	missense_variant	MODERATE	-	ENSSHAG00000010581	ENSSHAT00000012451	protein_coding	3/10	-	206	206	69	L/P	cTa/cCa	1	-
Chr5_supercontig_000000063	818745	T	C	91/138	28/86	46/46	58/58	missense_variant	MODERATE	APAF1	ENSSHAG00000011224	ENSSHAT00000013234	protein_coding	1/26	-	60	19	7	W/R	Tgg/Cgg	1	HGNC:576
Chr5_supercontig_000000064	852803	G	A	93/155	91/148	55/107	64/122	missense_variant	MODERATE	-	ENSSHAG00000011381	ENSSHAT00000013421	protein_coding	6/6	-	1144	1144	382	G/S	Ggt/Agt	1	-
Chr5_supercontig_000000067	59917	C	T	98/98	80/80	27/60	46/83	missense_variant	MODERATE	-	ENSSHAG00000000885	ENSSHAT00000001001	protein_coding	2/18	-	374	46	16	V/I	Gtc/Atc	-1	-
Chr5_supercontig_000000069	2050324	G	C	49/104	43/85	36/64	27/54	missense_variant	MODERATE	-	ENSSHAG00000016156	ENSSHAT00000019188	protein_coding	2/3	-	746	746	249	T/S	aCt/aGt	-1	-
Chr5_supercontig_000000069	2050708	G	A	69/145	47/114	36/74	33/62	missense_variant	MODERATE	-	ENSSHAG00000016156	ENSSHAT00000019188	protein_coding	2/3	-	362	362	121	A/V	gCg/gTg	-1	-
Chr5_supercontig_000000069	2050733	C	T	60/138	39/110	36/74	28/58	missense_variant	MODERATE	-	ENSSHAG00000016156	ENSSHAT00000019188	protein_coding	2/3	-	337	337	113	G/S	Ggc/Agc	-1	-
Chr5_supercontig_000000069	2050796	C	T	78/149	43/106	42/92	40/78	missense_variant	MODERATE	-	ENSSHAG00000016156	ENSSHAT00000019188	protein_coding	2/3	-	274	274	92	V/I	Gtc/Atc	-1	-
Chr5_supercontig_000000081	1270765	C	T	121/121	90/90	38/70	46/67	missense_variant	MODERATE	RHNO1	ENSSHAG00000013589	ENSSHAT00000016090	protein_coding	3/3	-	502	277	93	A/T	Gcc/Acc	-1	HGNC:28206
Chr5_supercontig_000000085	1101816	G	A	48/132	73/119	35/74	23/68	missense_variant	MODERATE	DBX2	ENSSHAG00000012659	ENSSHAT00000014954	protein_coding	2/4	-	757	475	159	A/T	Gct/Act	1	HGNC:33186
Chr5_supercontig_000000085	1101816	G	A	48/132	73/119	35/74	23/68	missense_variant	MODERATE	DBX2	ENSSHAG00000012659	ENSSHAT00000014954	protein_coding	2/4	-	757	475	159	A/T	Gct/Act	1	HGNC:33186
Chr5_supercontig_000000088	109749	G	A	49/49	36/36	36/36	48/50	missense_variant	MODERATE	-	ENSSHAG00000004546	ENSSHAT00000005247	protein_coding	2/2	-	871	871	291	P/S	Ccc/Tcc	-1	-
Chr5_supercontig_000000092	3788757	A	G	50/90	26/62	29/64	34/66	missense_variant	MODERATE	DMTF1	ENSSHAG00000018587	ENSSHAT00000022136	protein_coding	15/17	-	2001	1870	624	S/P	Tca/Cca	-1	HGNC:14603
Chr5_supercontig_000000105	152644	T	C	76/77	63/63	34/34	37/37	missense_variant	MODERATE	LAMB1	ENSSHAG00000004532	ENSSHAT00000005231	protein_coding	19/33	-	2628	2548	850	T/A	Acc/Gcc	-1	HGNC:6486
Chr5_supercontig_000000118	915516	G	A	43/87	19/47	57/57	66/66	missense_variant	MODERATE	NRF1	ENSSHAG00000011427	ENSSHAT00000013474	protein_coding	9/11	-	1418	1261	421	G/S	Ggt/Agt	1	HGNC:7996
Chr5_supercontig_000000119	148019	T	C	28/62	20/40	39/39	47/47	missense_variant	MODERATE	-	ENSSHAG00000005179	ENSSHAT00000005994	protein_coding	14/18	-	1442	1442	481	H/R	cAt/cGt	-1	-
Chr5_supercontig_000000119	244519	G	C	39/119	26/97	38/83	32/82	missense_variant	MODERATE	CPA5	ENSSHAG00000006574	ENSSHAT00000007628	protein_coding	3/13	-	225	225	75	R/S	agG/agC	1	HGNC:15722
Chr5_supercontig_000000119	244565	G	T	45/126	27/87	40/99	26/85	missense_variant	MODERATE	CPA5	ENSSHAG00000006574	ENSSHAT00000007628	protein_coding	3/13	-	271	271	91	A/S	Gcc/Tcc	1	HGNC:15722
Chr5_supercontig_000000124	263438	T	C	69/70	56/57	26/55	39/73	missense_variant	MODERATE	-	ENSSHAG00000006778	ENSSHAT00000007870	protein_coding	1/4	-	13	13	5	S/G	Agc/Ggc	-1	-
Chr5_supercontig_000000127	577032	G	A	57/89	49/74	49/59	70/81	missense_variant	MODERATE	-	ENSSHAG00000009703	ENSSHAT00000011370	protein_coding	1/1	-	607	607	203	L/F	Ctc/Ttc	-1	-
Chr5_supercontig_000000127	577104	C	T	58/91	46/70	58/70	76/92	missense_variant	MODERATE	-	ENSSHAG00000009703	ENSSHAT00000011370	protein_coding	1/1	-	535	535	179	V/I	Gtt/Att	-1	-
Chr5_supercontig_000000127	577167	G	C	60/101	49/79	41/68	54/86	missense_variant	MODERATE	-	ENSSHAG00000009703	ENSSHAT00000011370	protein_coding	1/1	-	472	472	158	L/V	Ctg/Gtg	-1	-
Chr5_supercontig_000000127	1212440	C	G	40/40	28/29	21/21	41/41	missense_variant	MODERATE	-	ENSSHAG00000013214	ENSSHAT00000015632	protein_coding	4/7	-	1730	1370	457	A/G	gCc/gGc	1	-
Chr5_supercontig_000000130	223722	C	T	44/44	28/29	40/41	23/24	missense_variant	MODERATE	SSPO	ENSSHAG00000006151	ENSSHAT00000007142	protein_coding	22/105	-	3494	3494	1165	P/L	cCg/cTg	1	HGNC:21998
Chr5_supercontig_000000130	396203	G	A	93/142	69/105	85/127	72/102	missense_variant	MODERATE	-	ENSSHAG00000008210	ENSSHAT00000009573	protein_coding	2/2	-	119	119	40	G/E	gGg/gAg	1	-
Chr5_supercontig_000000130	396230	G	A	24/131	22/101	28/122	17/101	missense_variant	MODERATE	-	ENSSHAG00000008210	ENSSHAT00000009573	protein_coding	2/2	-	146	146	49	C/Y	tGc/tAc	1	-
Chr5_supercontig_000000130	477667	T	C	28/105	27/113	30/98	29/90	missense_variant	MODERATE	-	ENSSHAG00000008887	ENSSHAT00000010380	protein_coding	1/2	-	323	323	108	K/R	aAa/aGa	-1	-
Chr5_supercontig_000000130	477670	T	A	28/101	27/114	27/98	29/91	missense_variant	MODERATE	-	ENSSHAG00000008887	ENSSHAT00000010380	protein_coding	1/2	-	320	320	107	Y/F	tAc/tTc	-1	-
Chr5_supercontig_000000130	477678	T	G	29/101	25/104	28/98	29/86	missense_variant	MODERATE	-	ENSSHAG00000008887	ENSSHAT00000010380	protein_coding	1/2	-	312	312	104	E/D	gaA/gaC	-1	-
Chr5_supercontig_000000130	477769	C	T	7/74	10/72	10/70	8/69	missense_variant	MODERATE	-	ENSSHAG00000008887	ENSSHAT00000010380	protein_coding	1/2	-	221	221	74	R/H	cGt/cAt	-1	-
Chr5_supercontig_000000146	1129746	T	C	70/71	46/46	49/49	49/49	missense_variant	MODERATE	-	ENSSHAG00000012863	ENSSHAT00000015197	protein_coding	4/4	-	908	908	303	V/A	gTg/gCg	1	-
Chr5_supercontig_000000147	1695736	A	G	104/104	68/68	71/71	66/69	missense_variant	MODERATE	MLLT10	ENSSHAG00000015106	ENSSHAT00000017938	protein_coding	14/18	-	1993	1826	609	L/P	cTa/cCa	-1	HGNC:16063
Chr5_supercontig_000000147	2629988	C	T	95/95	74/74	31/31	42/46	missense_variant	MODERATE	NEBL	ENSSHAG00000017199	ENSSHAT00000020440	protein_coding	12/28	-	1207	1196	399	A/V	gCa/gTa	1	HGNC:16932
[truncated: 495 more rows]

## Sheet: exogenous DNA
Table S1, related to Figure 1.
Four tumor de novo assemblies, indicated in column A, were screened for contigs whose sequence was not detectable in the reference genome. These contigs were further screened by alignment with sequence reads derived from four normal devil genomes that were unmapped to the reference genome. Those contigs with coverage below a minimum sequence coverage in this screen (31H unmapped, 91H unmapped, 20…
Assembly	PAV ID	Length	86T unmapped	88T unmapped	202T2 unmapped	203T3 unmapped	31H unmapped	91H unmapped	202H1 unmapped	203H unmapped	BLAST hit	BLAST sequence ID	BLAST % identity	BLAST hit length	BLAST E-value	BLAST bitscore
86T	Extract_0000053_005062000	1000	40.172	31.768	1.216	1.855	0.814	1.153	9.545	8.764	S.harrisii DNA sequence from clone VMRC49-128H11, complete sequence	gi|332369121|emb|FQ790240.5|	77.307	1062	0	850
86T	Extract_0000202_000102000	17000	39.6305	30.3924	0.608059	0.344529	0.428706	0.526765	0.189941	0.176412	Macropus eugenii clone MEB1-9B19 uterine-secreted microprotein 1 (USM1) and uterine-secreted microprotein 2 (USM2) genes, complete cds; and elongation protein 3-like protein (ELP3) gene, partial cds	gi|371534691|gb|JN251945.1|	73.823	913	1.45e-146	531
86T	Extract_0000446_003410000	2000	37.746	23.8995	7.8905	9.4595	1.2305	4.064	3.4495	4.9695	PREDICTED: Phascolarctos cinereus myosin ID (MYO1D), mRNA	gi|1190431034|ref|XM_020963220.1|	74.237	590	1.43e-99	376
86T	Extract_0000499_002774000	2000	36.2755	26.7235	0.0825	0.08	0.1725	0.2365	0.019	0.0335	Mus musculus BAC clone RP24-160I18 from chromosome 16, complete sequence	gi|84875673|gb|AC156018.2|	84.058	69	7.95e-08	71.6
86T	Extract_0000704_000440000	4000	37.4507	29.922	1.243	1.435	0.9895	1.399	0.79875	0.7755	S.harrisii DNA sequence from clone bSHS-50J3, complete sequence	gi|339272239|emb|FQ482147.17|	92.037	854	0	1223
86T	Extract_0003732_000000000	10679	45.2652	34.4239	37.0428	36.0655	1.95234	4.05974	1.71355	1.56944	S.harrisii DNA sequence from clone bSHS-50J3, complete sequence	gi|339272239|emb|FQ482147.17|	92.384	906	0	1310
86T	Extract_0004837_000001000	4000	47.7133	34.766	34.436	36.0403	0.362	0.5	0.07675	0.32125	Sminthopsis DNA sequence from clone RZPD668-231M3, complete sequence	gi|37665385|emb|BX649270.3|	70.986	710	9.45e-93	354
86T	Extract_0031529_000000000	3585	47.2176	37.6996	6.60921	6.79693	1.52357	3.81367	3.53026	4.28508	Sminthopsis macroura DNA repeat sequence Mar2b, Smi03 locus sequence	gi|157889727|dbj|AB326403.1|	81.683	202	8.3e-43	188
86T	Extract_0031945_000000000	3883	38.0386	28.4821	0.239248	0.367242	0.414113	0.438321	0.0798352	0.0754571	S.harrisii DNA sequence from clone VMRC49-161A10, complete sequence	gi|334849753|emb|FQ482138.3|	88.8	125	1.71e-32	154
88T	Extract_0000128_000671000	1000	16.598	27.211	15.601	13.504	3.253	8.724	5.918	7.64	PREDICTED: Phascolarctos cinereus ubiquitin conjugating enzyme E2 D2 (UBE2D2), mRNA	gi|1190420727|ref|XM_021004992.1|	89.912	456	4.14e-166	596
88T	Extract_0000227_000097000	12000	43.7497	33.6774	0.943667	0.502417	0.447333	0.637	0.374667	0.312	S.harrisii DNA sequence from clone VMRC49-121H5, complete sequence	gi|336087945|emb|FQ790239.10|	78.228	666	1.11e-141	515
88T	Extract_0000552_002061000	2000	39.479	28.779	0.0995	0.1495	0.1115	0.2025	0.0485	0.0405	Cyprinus carpio genome assembly common carp genome, scaffold: LG26, chromosome: 26	gi|685042185|emb|LN590710.1|	82.456	57	0.074	51.8
88T	Extract_0000764_000444000	4000	37.445	29.6333	1.2645	1.298	1.40475	1.83175	0.605	0.94225	S.harrisii DNA sequence from clone bSHS-50J3, complete sequence	gi|339272239|emb|FQ482147.17|	91.803	854	0	1213
88T	Extract_0001415_000323000	1000	27.789	26.858	9.671	13.189	1.265	11.731	5.134	6.861	PREDICTED: Phascolarctos cinereus KIAA2022 ortholog (KIAA2022), transcript variant X7, mRNA	gi|1190433705|ref|XM_020964575.1|	83.806	247	2.27e-65	262
88T	Extract_0004817_000000000	7000	41.6659	31.9187	34.8279	33.3654	0.532714	0.560143	0.215571	0.368286	S.harrisii DNA sequence from clone VMRC49-121H5, complete sequence	gi|336087945|emb|FQ790239.10|	80.552	869	0	764
88T	Extract_0017919_000001000	5000	41.2674	29.8058	29.3534	30.8242	0.4384	0.631	0.0754	0.312	S.harrisii DNA sequence from clone bSHS-50J3, complete sequence	gi|339272239|emb|FQ482147.17|	91.877	357	2.97e-138	506
88T	Extract_0025410_000000000	3000	47.7427	33.973	37.007	38.5547	0.655667	0.497333	0.0813333	0.29	Canis Familiaris chromosome 9, clone XX-203M18, complete sequence	gi|118601108|gb|AC186963.6|	80.927	561	2.6e-145	529
88T	Extract_0032700_000000000	3843	38.3721	28.7752	0.314338	0.397866	0.418423	0.396565	0.0699974	0.126203	S.harrisii DNA sequence from clone VMRC49-161A10, complete sequence	gi|334849753|emb|FQ482138.3|	88.8	125	2.15e-32	154
88T	Extract_0033146_000000000	3569	40.2155	32.573	0.19053	0.288876	0.241804	0.434015	0.108154	0.0277389	Wallaby DNA sequence from clone MEKBa-201O22, complete sequence	gi|167892090|emb|CU463024.7|	79.012	243	1.17e-46	201
88T	Extract_0048998_000000000	611	5.76596	29.8903	80.1309	1.81997	0	0.0932897	8.89853	1.10966	Streptococcus pneumoniae INV104 genome	gi|301793325|emb|FQ312030.1|	100	611	0	1103
88T	Extract_0051901_000000000	874	1.5595	90.7723	20.659	13.1613	0.131579	0.0869565	0.879863	0.572082	Streptococcus pneumoniae INV104 genome	gi|301793325|emb|FQ312030.1|	100	874	0	1577
88T	Extract_0053207_000000000	1000	30.773	27.211	0.135	0.216	0.168	0.312	0.042	0.086	Macropus eugenii HOXB gene cluster, complete sequence	gi|359754094|gb|JN378719.1|	83.051	59	7.41e-05	62.6
88T	Extract_0059000_000000000	2928	43.1967	33.9594	0.0433743	0.0983607	0.286885	0.262978	0.0536202	0.112705	Homo sapiens FOSMID clone ABC14-50973900G3 from chromosome 8, complete sequence	gi|190359032|gb|AC226371.2|	74.672	458	1.86e-69	277
202T2	Extract_0001037_000263000	2000	0.2265	0.1215	32.4635	34.94	0.1405	0.2695	0.0785	0.055	S.harrisii DNA sequence from clone bSHS-211H13, complete sequence	gi|334849754|emb|FQ482144.4|	94.074	135	4.39e-49	208
202T2	Extract_0001178_000240000	6000	0.170667	0.160167	29.9425	31.3097	0.272833	0.306667	0.0985	0.208333	S.harrisii DNA sequence from clone VMRC49-128H11, complete sequence	gi|332369121|emb|FQ790240.5|	79.511	1064	0	921
202T2	Extract_0001972_000120000	8000	0.500375	0.281875	30.3657	30.5644	0.504875	0.726875	0.308875	0.33925	Macropus eugenii HOXB gene cluster, complete sequence	gi|359754094|gb|JN378719.1|	73.87	1416	0	838
202T2	Extract_0002488_000040000	1000	0.545	0.331	34.416	29.21	0.483	0.538	0.666	0.176	S.harrisii DNA sequence from clone VMRC49-105P19, complete sequence	gi|333774013|emb|FQ790235.7|	86.782	348	1.19e-109	408
202T2	Extract_0002488_000043000	1000	4.759	3.394	27.838	30.007	2.465	6.182	1.432	2.004	S.harrisii DNA sequence from clone bSHS-50J3, complete sequence	gi|339272239|emb|FQ482147.17|	88.627	721	0	924
202T2	Extract_0002488_000046000	5994	6.98799	5.89189	38.3984	39.2773	2.13914	4.31798	3.20454	3.34751	PREDICTED: Sarcophilus harrisii inhibitor of Bruton agammaglobulinemia tyrosine kinase (IBTK), mRNA	gi|821483583|ref|XM_003769244.2|	77.828	893	0	740
202T2	Extract_0005563_000568000	1000	1.339	0.748	82.034	1.286	0.741	0.827	0.482	0.459	Monodelphis domestica clone VMRC6-639B11, complete sequence	gi|58372189|gb|AC147874.3|	69.421	484	5.78e-44	190
202T2	Extract_0008405_000000000	1480	38.0608	28.5034	30.2378	29.2764	2.44189	6.22095	3.74932	2.575	S.harrisii DNA sequence from clone bSHS-50J3, complete sequence	gi|339272239|emb|FQ482147.17|	96.364	330	9.74e-149	538
202T2	Extract_0012040_000000000	9308	47.2259	35.6676	37.9489	37.702	2.67028	4.39493	2.07295	2.18973	S.harrisii DNA sequence from clone bSHS-50J3, complete sequence	gi|339272239|emb|FQ482147.17|	92.605	906	0	1321
202T2	Extract_0016763_000002000	2681	0.0533383	0.0596792	32.5192	30.5039	0.202909	0.228273	0.123461	0.349869	Macropus eugenii green-sensitive visual pigment (OPN1MW), CXorf2 (CXorf2), and TKT2-like protein (TKT2) genes, complete cds	gi|166797527|gb|AY737497.2|	68.261	230	3.08e-08	75.2
202T2	Extract_0028814_000000000	1624	5.2303	13.6706	42.3812	1.78017	0.03633	0.0726601	6.95998	0.635468	Streptococcus pneumoniae INV104 genome	gi|301793325|emb|FQ312030.1|	92.266	1642	0	2428
202T2	Extract_0030701_000001000	694	0.693084	0.616715	27.5288	16.7133	0.755043	0.678674	0.340058	0.426513	S.harrisii DNA sequence from clone VMRC49-161A10, complete sequence	gi|334849753|emb|FQ482138.3|	76.96	625	4.31e-124	457
202T2	Extract_0031524_000000000	4406	1.21925	0.94394	33.6564	34.9551	0.880844	1.75284	0.682705	0.544712	S.harrisii DNA sequence from clone VMRC49-120J14, complete sequence	gi|333033731|emb|FQ790236.5|	86.813	819	0	1009
202T2	Extract_0032277_000000000	518	9.65444	7.68533	37.5656	2.62548	0	0.0907336	8.06564	1.77027	Streptococcus pneumoniae gamPNI0373, complete genome	gi|406368402|gb|CP001845.1|	92.857	518	0	789
202T2	Extract_0052408_000000000	502	0.448207	0.0418327	312.273	0.159363	0.0398406	0.113546	0	0.11753	Mycoplasma arginini DNA, complete genome, strain: HAZ145_1	gi|761597645|dbj|AP014657.1|	98.805	502	0	879
202T2	Extract_0052409_000000000	502	0.159363	0.169323	346.731	0.0418327	0.0378486	0.157371	0.0378486	0.159363	Mycoplasma arginini DNA, complete genome, strain: HAZ145_1	gi|761597645|dbj|AP014657.1|	95.817	502	0	810
202T2	Extract_0052589_000000000	509	0.194499	0.0766208	596.187	0.200393	0.119843	0.282908	0.0392927	0	Mycoplasma arginini DNA, complete genome, strain: HAZ145_1	gi|761597645|dbj|AP014657.1|	93.75	512	0	771
202T2	Extract_0052642_000000000	511	0.0802348	0.162427	800.121	0.197652	0.133072	0.356164	0.0782779	0	Mycoplasma arginini DNA, complete genome, strain: HAZ145_1	gi|761597645|dbj|AP014657.1|	99.217	511	0	904
202T2	Extract_0052910_000000000	521	0.274472	0.293666	405.534	0.604607	0.239923	0.151631	0.15739	0.115163	Mycoplasma arginini DNA, complete genome, strain: HAZ145_1	gi|761597645|dbj|AP014657.1|	97.706	523	0	884
202T2	Extract_0053000_000000000	524	6.35115	4.43321	38.5611	0.23855	0.0725191	0.0744275	3.87214	0.954198	Streptococcus pneumoniae 670-6B, complete genome	gi|306483213|gb|CP002176.1|	99.809	524	0	940
202T2	Extract_0053171_000000000	531	0.13936	0.433145	458.55	0.163842	0.299435	0.386064	0.340866	0.252354	Mycoplasma arginini DNA, complete genome, strain: HAZ145_1	gi|761597645|dbj|AP014657.1|	96.154	390	3.6e-176	628
202T2	Extract_0053235_000000000	534	0.0749064	0.0730337	370.796	0.189139	0.237828	0.374532	0.0861423	0.0393258	Mycoplasma arginini DNA, complete genome, strain: HAZ145_1	gi|761597645|dbj|AP014657.1|	98.708	387	0	673
202T2	Extract_0054761_000000000	606	0.20297	0.133663	617.35	0.412541	0.20132	0.227723	0.0676568	0.148515	Mycoplasma arginini DNA, complete genome, strain: HAZ145_1	gi|761597645|dbj|AP014657.1|	85.847	537	1.53e-174	623
202T2	Extract_0054931_000000000	614	0.737785	0.250814	370.562	0.589577	0.498371	0.644951	0.208469	0.172638	Mycoplasma arginini DNA, complete genome, strain: HAZ145_1	gi|761597645|dbj|AP014657.1|	98.893	542	0	951
202T2	Extract_0056048_000000000	680	0.0279412	0.0602941	41.2897	38.8235	0.0602941	0.239706	0.0323529	0.497059	PREDICTED: Hydra vulgaris uncharacterized LOC105843484 (LOC105843484), mRNA	gi|828198726|ref|XM_012698903.1|	66.949	236	0.23	48.2
202T2	Extract_0056528_000000000	712	1.93118	1.56882	54.1025	0.199438	0.0266854	0.0266854	1.9368	0.448034	Streptococcus pneumoniae strain SP49, complete genome	gi|1112988118|gb|CP018136.1|	93.961	712	0	1090
202T2	Extract_0056616_000000000	719	0.354659	0.301808	667.413	0.205841	0.22114	0.564673	0.108484	0.0584145	Mycoplasma arginini DNA, complete genome, strain: HAZ145_1	gi|761597645|dbj|AP014657.1|	99.026	719	0	1265
202T2	Extract_0057108_000000000	761	0	0.328515	774.02	0.0499343	0.0775296	0.336399	0.0249671	0	Mycoplasma arginini DNA, complete genome, strain: HAZ145_1	gi|761597645|dbj|AP014657.1|	99.606	761	0	1359
202T2	Extract_0057701_000000000	811	9.17016	0.308261	122.07	0.373613	0	0.0234279	8.40691	1.32182	Streptococcus pneumoniae strain SP49, complete genome	gi|1112988118|gb|CP018136.1|	97.781	811	0	1382
202T2	Extract_0058591_000000000	901	0.27414	0.266371	366.091	0.113208	0.233074	0.163152	0.0443951	0.140954	Mycoplasma arginini DNA, complete genome, strain: HAZ145_1	gi|761597645|dbj|AP014657.1|	95.368	367	4.68e-162	581
202T2	Extract_0058601_000000000	902	1.41574	1.33038	371.715	1.06652	0.579823	2.3071	1.15299	0.896896	Mycoplasma arginini DNA, complete genome, strain: HAZ145_1	gi|761597645|dbj|AP014657.1|	98.558	763	0	1323
202T2	Extract_0058985_000000000	949	0.0200211	0.0432034	28.8346	26.078	0.202318	0.334036	0	0.0231823
202T2	Extract_0059985_000000000	1000	0.123	0.181	407.73	0.107	0.27	0.411	0.064	0.183	Mycoplasma arginini DNA, complete genome, strain: HAZ145_1	gi|761597645|dbj|AP014657.1|	97.706	218	1.53e-98	370
202T2	Extract_0060194_000000000	1000	1.192	0.688	64.856	0.019	0.057	0.077	7.425	0.788	Streptococcus pneumoniae genome assembly S_pneumo_A66_v1, chromosome : I	gi|822603498|emb|LN847353.1|	98.1	1000	0	1718
202T2	Extract_0061983_000000000	1443	0.167013	0.267498	486.283	0.392931	0.137907	0.328482	0.040887	0.0568261	Mycoplasma arginini DNA, complete genome, strain: HAZ145_1	gi|761597645|dbj|AP014657.1|	94.494	1453	0	2257
202T2	Extract_0062392_000000000	1546	0.135834	0.087969	465.175	0.257439	0.274903	0.325356	0.115136	0.114489	Mycoplasma arginini DNA, complete genome, strain: HAZ145_1	gi|761597645|dbj|AP014657.1|	93.006	1487	0	2217
202T2	Extract_0062467_000000000	1567	0.181238	0.150606	386.631	0.500319	0.275048	0.360562	0.0816847	0.0529675	Mycoplasma arginini DNA, complete genome, strain: HAZ145_1	gi|761597645|dbj|AP014657.1|	97.766	1567	0	2684
202T2	Extract_0062581_000000000	1600	0.318125	0.40625	429.142	0.32375	0.561875	0.843125	0.23625	0.190625	Mycoplasma arginini DNA, complete genome, strain: HAZ145_1	gi|761597645|dbj|AP014657.1|	96.375	1407	0	2300
202T2	Extract_0062709_000000000	1632	10.7843	7.98897	412.671	8.55025	3.32169	9.25245	4.91973	5.01287	Mycoplasma arginini DNA, complete genome, strain: HAZ145_1	gi|761597645|dbj|AP014657.1|	98.717	1559	0	2722
202T2	Extract_0063086_000000000	1737	0.189983	0.0713874	450.596	0.48129	0.241796	0.307427	0.0587219	0.11399	Mycoplasma arginini DNA, complete genome, strain: HAZ145_1	gi|761597645|dbj|AP014657.1|	98.742	1590	0	2778
202T2	Extract_0063705_000000000	1958	0.362615	0.271706	489.953	0.533197	0.45097	0.489785	0.0526047	0.123596	Mycoplasma arginini DNA, complete genome, strain: HAZ145_1	gi|761597645|dbj|AP014657.1|	95.903	1904	0	3081
202T2	Extract_0063724_000000000	1965	0.303817	0.0519084	380.391	0.0620865	0.20916	0.359796	0.0407125	0.0402036	Mycoplasma hominis ATCC 23114 chromosome complete genome	gi|268322399|emb|FP236530.1|	77.815	1812	0	1433
202T2	Extract_0063841_000000000	2000	0.263	0.1425	378.859	0.095	0.262	0.4065	0.0625	0.094	Mycoplasma arginini DNA, complete genome, strain: HAZ145_1	gi|761597645|dbj|AP014657.1|	97.56	1926	0	3261
202T2	Extract_0064080_000000000	2000	0.3925	0.412	423.873	0.4005	0.445	0.5135	0.259	0.1695	Mycoplasma arginini DNA, complete genome, strain: HAZ145_1	gi|761597645|dbj|AP014657.1|	98.268	1963	0	3380
202T2	Extract_0065141_000000000	2672	0.155689	0.0707335	492.083	0.251123	0.243263	0.4375	0.0815868	0.0767216	Mycoplasma arginini DNA, complete genome, strain: HAZ145_1	gi|761597645|dbj|AP014657.1|	99.577	2598	0	4635
202T2	Extract_0065360_000000000	2807	0.391877	0.245102	486.025	0.325971	0.335946	0.377984	0.157463	0.138582	Mycoplasma arginini DNA, complete genome, strain: HAZ145_1	gi|761597645|dbj|AP014657.1|	98.793	2734	0	4778
202T2	Extract_0065380_000000000	2822	0.278526	0.216867	373.158	0.323884	0.39511	0.389794	0.120128	0.11871	Mycoplasma arginini DNA, complete genome, strain: HAZ145_1	gi|761597645|dbj|AP014657.1|	98.691	2750	0	4794
202T2	Extract_0065624_000000000	2980	0.054698	0.083557	393.043	0.160403	0.148993	0.248322	0.0416107	0.0607383	Mycoplasma arginini DNA, complete genome, strain: HAZ145_1	gi|761597645|dbj|AP014657.1|	98.905	2832	0	4967
202T2	Extract_0065908_000000000	3000	0.192333	0.165333	492.986	0.161333	0.25	0.383333	0.0963333	0.0953333	Mycoplasma arginini DNA, complete genome, strain: HAZ145_1	gi|761597645|dbj|AP014657.1|	98.154	2925	0	5029
202T2	Extract_0066397_000000000	3605	0.113176	0.226075	411.171	0.150347	0.172538	0.387795	0.0466019	0.253537	Mycoplasma arginini DNA, complete genome, strain: HAZ145_1	gi|761597645|dbj|AP014657.1|	99.082	3487	0	6145
202T2	Extract_0066613_000000000	3831	0.169407	0.143044	441.146	0.201253	0.236231	0.428348	0.0464631	0.132602	Mycoplasma arginini DNA, complete genome, strain: HAZ145_1	gi|761597645|dbj|AP014657.1|	99.131	3681	0	6488
202T2	Extract_0066624_000000000	3848	0.191008	0.110707	438.61	0.147609	0.181393	0.384615	0.0675676	0.0995322	Mycoplasma arginini DNA, complete genome, strain: HAZ145_1	gi|761597645|dbj|AP014657.1|	99.211	3802	0	6717
202T2	Extract_0066737_000000000	4000	0.33625	0.1265	405.673	0.498	0.20625	0.43675	0.117	0.20375	Mycoplasma arginini DNA, complete genome, strain: HAZ145_1	gi|761597645|dbj|AP014657.1|	98.927	1958	0	3434
202T2	Extract_0066871_000000000	4000	0.568	0.4885	375.403	0.6595	0.65725	0.52775	0.29125	0.273	Mycoplasma arginini DNA, complete genome, strain: HAZ145_1	gi|761597645|dbj|AP014657.1|	98.737	3959	0	6913
202T2	Extract_0067019_000000000	4571	0.394224	0.241085	376.401	0.482827	0.331437	0.490483	0.195362	0.187268	Mycoplasma arginini DNA, complete genome, strain: HAZ145_1	gi|761597645|dbj|AP014657.1|	98.475	4458	0	7728
202T2	Extract_0067035_000000000	4655	0.471106	0.446617	391.382	0.344146	0.383673	0.645328	0.142642	0.139205	Mycoplasma arginini DNA, complete genome, strain: HAZ145_1	gi|761597645|dbj|AP014657.1|	98.891	4510	0	7905
202T2	Extract_0067061_000000000	4800	0.207083	0.311458	463.256	0.232917	0.222708	0.426042	0.105417	0.15125	Mycoplasma arginini DNA, complete genome, strain: HAZ145_1	gi|761597645|dbj|AP014657.1|	99.26	4727	0	8367
202T2	Extract_0067064_000000000	4812	0.26517	0.348712	969.405	0.54655	0.233375	0.435162	0.139443	0.120948	Mycoplasma arginini DNA, complete genome, strain: HAZ145_1	gi|761597645|dbj|AP014657.1|	98.334	4741	0	8190
202T2	Extract_0067075_000000000	4856	0.202636	0.185956	399.08	0.142916	0.195222	0.326606	0.07743	0.128707	Mycoplasma arginini DNA, complete genome, strain: HAZ145_1	gi|761597645|dbj|AP014657.1|	98.764	4856	0	8480
202T2	Extract_0067081_000000000	4895	0.483759	0.351992	382.677	0.402656	0.35383	0.636568	0.168335	0.219612	Mycoplasma arginini DNA, complete genome, strain: HAZ145_1	gi|761597645|dbj|AP014657.1|	98.999	4896	0	8605
202T2	Extract_0067122_000000000	5000	0.4178	0.3192	397.412	0.221	0.2788	0.8698	0.1888	0.1038	Mycoplasma hominis ATCC 23114 chromosome complete genome	gi|268322399|emb|FP236530.1|	86.814	4808	0	5786
202T2	Extract_0067139_000000000	5537	0.378725	0.196858	388.516	0.282825	0.344772	0.492144	0.228282	0.15261	Mycoplasma arginini DNA, complete genome, strain: HAZ145_1	gi|761597645|dbj|AP014657.1|	99.817	5464	0	9802
202T2	Extract_0067156_000000000	5789	0.217654	0.153567	471.918	0.369667	0.312316	0.43099	0.114528	0.0692693	Mycoplasma arginini DNA, complete genome, strain: HAZ145_1	gi|761597645|dbj|AP014657.1|	97.371	5667	0	9560
202T2	Extract_0067175_000000000	6000	0.2695	0.158333	418.993	0.404833	0.345333	0.380167	0.112167	0.137167	Mycoplasma arginini DNA, complete genome, strain: HAZ145_1	gi|761597645|dbj|AP014657.1|	98.49	5960	0	10323
202T2	Extract_0067187_000000000	6361	0.220406	0.151234	496.643	0.244301	0.373841	0.388461	0.10077	0.0999843	Mycoplasma arginini DNA, complete genome, strain: HAZ145_1	gi|761597645|dbj|AP014657.1|	100	78	1.73e-28	141
202T2	Extract_0067195_000000000	6558	0.177188	0.2147	521.815	0.257091	0.357121	0.47362	0.07853	0.0789875	Mycoplasma arginini DNA, complete genome, strain: HAZ145_1	gi|761597645|dbj|AP014657.1|	98.851	6355	0	11128
202T2	Extract_0067216_000000000	7000	0.620143	0.538571	489.832	0.552	0.359	0.781857	0.151857	0.220143	Mycoplasma arginini DNA, complete genome, strain: HAZ145_1	gi|761597645|dbj|AP014657.1|	97.85	5302	0	9056
202T2	Extract_0067219_000000000	7308	0.204023	0.250411	394.517	0.20156	0.265736	0.299535	0.0695129	0.102354	Mycoplasma arginini DNA, complete genome, strain: HAZ145_1	gi|761597645|dbj|AP014657.1|	99.932	7308	0	13156
202T2	Extract_0067229_000000000	7537	0.263235	0.203397	387.166	0.229667	0.265092	0.394985	0.10203	0.236964	Mycoplasma arginini DNA, complete genome, strain: HAZ145_1	gi|761597645|dbj|AP014657.1|	98.366	7468	0	12895
202T2	Extract_0067232_000000000	7587	0.174773	0.11612	464.396	0.212337	0.235007	0.32872	0.0817187	0.0450771	Mycoplasma arginini DNA, complete genome, strain: HAZ145_1	gi|761597645|dbj|AP014657.1|	98.383	7544	0	13052
202T2	Extract_0067237_000000000	7711	0.307742	0.293088	393.701	0.36195	0.264946	0.467255	0.153288	0.133964	Mycoplasma arginini DNA, complete genome, strain: HAZ145_1	gi|761597645|dbj|AP014657.1|	98.126	7579	0	12978
202T2	Extract_0067242_000000000	7933	0.365309	0.353586	443.775	0.450901	0.288163	0.634438	0.163998	0.249968	Mycoplasma arginini DNA, complete genome, strain: HAZ145_1	gi|761597645|dbj|AP014657.1|	98.049	7790	0	13351
202T2	Extract_0067244_000000000	8000	0.137	0.186375	422.28	0.254625	0.2395	0.355625	0.083625	0.147625	Mycoplasma arginini DNA, complete genome, strain: HAZ145_1	gi|761597645|dbj|AP014657.1|	98.862	8000	0	14017
202T2	Extract_0067247_000000000	8000	0.238125	0.1175	396.06	0.230375	0.26175	0.41	0.073625	0.144625	Mycoplasma arginini DNA, complete genome, strain: HAZ145_1	gi|761597645|dbj|AP014657.1|	99.025	8000	0	14076
202T2	Extract_0067248_000000000	8000	0.23725	0.147625	426.658	0.306125	0.20125	0.473625	0.10175	0.101375	Mycoplasma arginini DNA, complete genome, strain: HAZ145_1	gi|761597645|dbj|AP014657.1|	99.2	7996	0	14125
202T2	Extract_0067255_000000000	8734	0.164644	0.13041	373.745	0.260133	0.188688	0.342798	0.103847	0.152278	Mycoplasma arginini DNA, complete genome, strain: HAZ145_1	gi|761597645|dbj|AP014657.1|	98.032	8738	0	14960
202T2	Extract_0067256_000000000	8740	1.02151	0.781922	487.455	0.936613	0.579863	0.969565	0.541762	0.504577	Mycoplasma arginini DNA, complete genome, strain: HAZ145_1	gi|761597645|dbj|AP014657.1|	98.368	8700	0	15044
202T2	Extract_0067259_000000000	8879	0.181214	0.15317	471.204	0.27413	0.221984	0.394189	0.0926906	0.147539	Mycoplasma arginini DNA, complete genome, strain: HAZ145_1	gi|761597645|dbj|AP014657.1|	99.369	8874	0	15748
202T2	Extract_0067263_000000000	9000	14.0961	15.8319	55.8481	0.967667	0.116667	0.232333	3.663	0.876333	Streptococcus pneumoniae strain SP49, complete genome	gi|1112988118|gb|CP018136.1|	97.498	9071	0	15337
202T2	Extract_0067266_000000000	9000	0.291333	0.202778	397.172	0.316222	0.292222	0.472889	0.144778	0.158222	Mycoplasma arginini DNA, complete genome, strain: HAZ145_1	gi|761597645|dbj|AP014657.1|	98.958	8929	0	15677
202T2	Extract_0067271_000000000	9534	0.260227	0.137403	402.587	0.234634	0.275226	0.461716	0.102475	0.189637	Mycoplasma arginini DNA, complete genome, strain: HAZ145_1	gi|761597645|dbj|AP014657.1|	98.669	9470	0	16511
202T2	Extract_0067276_000000000	10000	0.2784	0.2616	370.014	0.3692	0.3224	0.4202	0.1553	0.2565	Mycoplasma arginini DNA, complete genome, strain: HAZ145_1	gi|761597645|dbj|AP014657.1|	95.809	6443	0	10334
202T2	Extract_0067279_000000000	10447	0.655116	0.547143	476.928	0.470183	0.35771	0.730257	0.343544	0.353116	Mycoplasma arginini DNA, complete genome, strain: HAZ145_1	gi|761597645|dbj|AP014657.1|	99.081	10337	0	18206
202T2	Extract_0067280_000000000	10541	0.195617	0.14714	499.85	0.275685	0.18262	0.37264	0.0765582	0.116782	Mycoplasma arginini DNA, complete genome, strain: HAZ145_1	gi|761597645|dbj|AP014657.1|	99.712	10417	0	18655
202T2	Extract_0067283_000000000	11000	0.258182	0.217182	409.05	1.43473	0.744727	0.393818	0.735727	0.932545	Mycoplasma arginini DNA, complete genome, strain: HAZ145_1	gi|761597645|dbj|AP014657.1|	98.42	11014	0	19055
202T2	Extract_0067286_000000000	11404	0.2557	0.183707	391.733	0.300421	0.335672	0.507015	0.094879	0.143634	Mycoplasma arginini DNA, complete genome, strain: HAZ145_1	gi|761597645|dbj|AP014657.1|	99.215	11333	0	20036
202T2	Extract_0067289_000000000	11649	0.276247	0.155979	420.732	0.276762	0.336595	0.379861	0.153318	0.127479	Mycoplasma arginini DNA, complete genome, strain: HAZ145_1	gi|761597645|dbj|AP014657.1|	98.72	8593	0	14992
202T2	Extract_0067291_000000000	11675	0.270321	0.241028	457.942	0.366424	0.271178	0.435375	0.141499	0.15349	Mycoplasma arginini DNA, complete genome, strain: HAZ145_1	gi|761597645|dbj|AP014657.1|	99.335	11580	0	20534
202T2	Extract_0067293_000000000	12000	0.44125	0.33525	415.757	0.32725	0.336833	0.56725	0.211917	0.203167	Mycoplasma arginini DNA, complete genome, strain: HAZ145_1	gi|761597645|dbj|AP014657.1|	98.71	10001	0	17441
202T2	Extract_0067297_000000000	13000	0.160154	0.174077	412.321	0.212077	0.270462	0.286846	0.0886923	0.205077	Mycoplasma arginini DNA, complete genome, strain: HAZ145_1	gi|761597645|dbj|AP014657.1|	98.577	12926	0	22487
202T2	Extract_0067300_000000000	13000	0.253538	0.218769	381.095	0.268923	0.280462	0.440231	0.143769	0.109538	Mycoplasma arginini DNA, complete genome, strain: HAZ145_1	gi|761597645|dbj|AP014657.1|	98.637	11738	0	20438
202T2	Extract_0067304_000000000	14549	0.561207	0.548904	454.563	0.454533	0.349371	0.554677	0.242353	0.205925	Mycoplasma arginini DNA, complete genome, strain: HAZ145_1	gi|761597645|dbj|AP014657.1|	98.338	7342	0	12673
202T2	Extract_0067310_000000000	16000	0.234187	0.178313	430.787	0.212438	0.263562	0.394625	0.10475	0.149562	Mycoplasma arginini DNA, complete genome, strain: HAZ145_1	gi|761597645|dbj|AP014657.1|	99.6	16000	0	28568
202T2	Extract_0067311_000000000	16309	0.184193	0.216016	403.02	0.242872	0.275553	0.454166	0.106628	0.114477	Mycoplasma arginini DNA, complete genome, strain: HAZ145_1	gi|761597645|dbj|AP014657.1|	99.413	9881	0	17544
202T2	Extract_0067312_000000000	16370	0.189554	0.143922	385.604	0.23598	0.258155	0.328467	0.0884545	0.345999	Mycoplasma arginini DNA, complete genome, strain: HAZ145_1	gi|761597645|dbj|AP014657.1|	99.358	16347	0	28997
[truncated: 21 more rows]
