# Supplementary material for: The Origins and Vulnerabilities of Two Transmissible Cancers in Tasmanian Devils
Source: Cancer Cell. 2018 Apr 9;33(4):607–619.e15. doi: 10.1016/j.ccell.2018.03.013 (PMC5896245; doi:10.1016/j.ccell.2018.03.013)
Supplement: Table S2, Related to Figure 2 [file mmc3.xlsx]

## Sheet: mutation signature fitting
Table S2, related to Figure 2.
Human mutational signatures 1 and 5 (Alexandrov et al., 2013; COSMIC, 2017) were fitted to sets of candidate somatic DFT1 and DFT2 single nucleotide variant (SNV) mutational spectra either alone or in combination with other signatures. “DFT1 candidate somatic variants”, SNVs identified in 86T or 88T only, but not identified in both tumors; “DFT2 candidate somatic variants”, SNVs identified in 202…
	Fitting to DFT1 candidate somatic variants, n = 6812			Fitting to DFT2 candidate somatic variants, n = 629
Signatures	Proportions	Cos-Similarity	Δ Cos-Similarity	Proportions	Cos-Similarity	Δ Cos-Similarity
1, 5	0.4551 0.5449	0.926417209125739	0	0.3181 0.6819	0.949982064431017	0
1, 5, 2	0.4523 0.5354 0.0123	0.925464381303506	-0.000952828	0.3172 0.6707 0.0121	0.946983099061267	-0.00299897
1, 5, 3	0.497 0.3905 0.1125	0.92337160105328	-0.00304561	0.3262 0.6456 0.0282	0.949362762228967	-0.000619302
1, 5, 4	0.4676 0.4953 0.0371	0.925863184642078	-0.000554024	0.3362 0.6069 0.057	0.951573354210127	0.00159129
1, 5, 6	0.1395 0.518 0.3425	0.974365895936962	0.0479487	0.1265 0.6518 0.2217	0.958122596016421	0.00814053
1, 5, 7	0.4541 0.5437 0.0022	0.926183754782291	-0.000233454	0.3165 0.6764 0.0071	0.94745025123512	-0.00253181
1, 5, 8	0.4557 0.4357 0.1086	0.925852082515321	-0.000565127	0.317 0.6348 0.0482	0.949862574725259	-0.00011949
1, 5, 9	0.4603 0.4836 0.0561	0.926109796539515	-0.000307413	0.3244 0.5897 0.0859	0.949611597216363	-0.000370467
1, 5, 10	0.4523 0.544 0.0037	0.92615092684917	-0.000266282	0.3159 0.6796 0.0045	0.947557938153358	-0.00242413
1, 5, 11	0.4532 0.5313 0.0155	0.926559481144738	0.000142272	0.3154 0.657 0.0276	0.949895477395845	-8.6587e-05
1, 5, 12	0.4553 0.5437 0.001	0.926392334714401	-2.48744e-05	0.3239 0.6537 0.0224	0.949571978791429	-0.000410086
1, 5, 13	0.4573 0.533 0.0097	0.926525084302705	0.000107875	0.321 0.6654 0.0135	0.949520485549039	-0.000461579
1, 5, 14	0.2839 0.4774 0.2387	0.975571130374657	0.0491539	0.2226 0.6248 0.1526	0.957712038100211	0.00772997
1, 5, 15	0.2983 0.4908 0.2109	0.993271110476125	0.0668539	0.2628 0.647 0.0902	0.952088118951593	0.00210605
1, 5, 16	0.4581 0.5324 0.0095	0.926082212990922	-0.000334996	0.3735 0.4634 0.1632	0.944776373614619	-0.00520569
1, 5, 17	0.4562 0.5267 0.0171	0.925963177597642	-0.000454032	0.3223 0.6182 0.0595	0.947087722094773	-0.00289434
1, 5, 18	0.458 0.4883 0.0537	0.927016107872397	0.000598899	0.322 0.6253 0.0526	0.949960607552678	-2.14569e-05
1, 5, 19	0.4306 0.5064 0.063	0.928101768341893	0.00168456	0.2722 0.6104 0.1174	0.954235915521291	0.00425385
1, 5, 20	0.4545 0.5431 0.0025	0.926130312646856	-0.000286896	0.3046 0.6525 0.0429	0.948854924067299	-0.00112714
1, 5, 21	0.455 0.5443 7e-04	0.92634002235276	-7.71868e-05	0.3156 0.672 0.0124	0.949704463350039	-0.000277601
1, 5, 22	0.4553 0.5438 9e-04	0.926401491168625	-1.5718e-05	0.3185 0.6767 0.0048	0.949881583021079	-0.000100481
1, 5, 23	0.4528 0.5332 0.0139	0.92688240745797	0.000465198	0.3131 0.6515 0.0354	0.951370048457921	0.00138798
1, 5, 24	0.4648 0.4951 0.0401	0.927710405499687	0.0012932	0.3392 0.5913 0.0695	0.952703395588294	0.00272133
1, 5, 25	0.4549 0.5409 0.0041	0.926290539008611	-0.00012667	0.3167 0.6696 0.0136	0.949334486955903	-0.000647577
1, 5, 26	0.4547 0.5436 0.0016	0.926474645505237	5.74364e-05	0.3151 0.6682 0.0167	0.949650842108658	-0.000331222
1, 5, 27	0.4552 0.5436 0.0012	0.926431269518855	1.40604e-05	0.318 0.6766 0.0053	0.949901728601575	-8.03358e-05
1, 5, 28	0.4591 0.53 0.0109	0.926103712557925	-0.000313497	0.3281 0.6376 0.0343	0.949675859485965	-0.000306205
1, 5, 29	0.4496 0.5027 0.0477	0.926033340133382	-0.000383869	0.3119 0.6201 0.068	0.95021835194835	0.000236288
1, 5, 30	0.4458 0.5019 0.0523	0.926335786309556	-8.14228e-05	0.311 0.6517 0.0373	0.949283367050253	-0.000698697
All	0.3076 0.0065 0.1231 0.0078 0.034 0.0266 0.0047 0.0502 0.0596 0.0046 0.0084 0.0026 0.0027 0.0123 0.202 0.0075 0.0052 0.0336 0.0127 0.002 0.0017 0.0012 0.0039 0.0217 0.003 0.0027 0.001 0.0043 0.0052 0.0415	0.994946703557586	0.0685295	0.1958 0.0061 0.0223 0.0181 0.0566 0.0827 0.0052 0.0319 0.0664 0.0037 0.0148 0.0245 0.0127 0.045 0.0308 0.0368 0.0407 0.02 0.0732 0.0161 0.0192 0.0061 0.0211 0.0624 0.0123 0.0165 0.0051 0.019 0.0183 0.0163	0.952782214897209	0.00280015

## Sheet: normal devils
Table S2, related to Figure 2.
ID	Microchip	Host sex	Year of sampling	Location of sampling	Tissue	Average sequencing coverage (X)	Data citation	Identifier in previous study	Note
High-medium coverage normal devil genomes used in this study.
202H1	982000190608331	♂	2016	Cygnet	Spleen	49	this study	"RV"; Pye et al., 2016
203H	982000356526917	♂	2016	Snug	Kidney	45	this study	"SN"; Pye et al., 2016
31H	982009100758259	♂	2007	Forestier	Liver	17	Murchison et al., 2012	"Male normal devil"; Murchison et al., 2012
91H	N/A	♀	2006	Taronga Zoo	Fibroblast cell line	65	Murchison et al., 2012	"Female normal devil"; Murchison et al., 2012	Reference genome
ERS1202857	Unknown	Unknown	Between 2006 and 2011	West Pencil Pine	Ear	3.93008	Wright et al., 2017	"Churrette"; Wright et al., 2017
ERS1202858	Unknown	Unknown	Between 2006 and 2011	West Pencil Pine	Ear	8.34107	Wright et al., 2017	"Esquivel"; Wright et al., 2017
ERS1202859	Unknown	Unknown	Between 2006 and 2011	West Pencil Pine	Ear	10.2422	Wright et al., 2017	"Fumba"; Wright et al., 2017
ERS1202860	Unknown	Unknown	Between 2006 and 2011	West Pencil Pine	Ear	8.54	Wright et al., 2017	"Shakawe"; Wright et al., 2017
ERS1202861	Unknown	Unknown	Between 2006 and 2011	West Pencil Pine	Ear	8.75057	Wright et al., 2017	"Trujillo"; Wright et al., 2017
ERS682204	Unknown	Unknown	Between 2006 and 2011	West Pencil Pine	Ear	15.1373	Wright et al., 2017	"Ratus"; Wright et al., 2017
ERS682205	Unknown	Unknown	Between 2006 and 2011	West Pencil Pine	Ear	14.2928	Wright et al., 2017	"Amor"; Wright et al., 2017
ERS682206	Unknown	Unknown	Between 2006 and 2011	West Pencil Pine	Ear	9.41037	Wright et al., 2017	"Nairobi"; Wright et al., 2017
ERS682207	Unknown	Unknown	Between 2006 and 2011	West Pencil Pine	Ear	13.5678	Wright et al., 2017	"Honeyb"; Wright et al., 2017
ERS682209	Unknown	Unknown	Between 2006 and 2011	West Pencil Pine	Ear	11.1512	Wright et al., 2017	"Gengibre"; Wright et al., 2017
ERS682208	Unknown	Unknown	Between 2006 and 2011	West Pencil Pine	Ear	14.0663	Wright et al., 2017	"Wilkam"; Wright et al., 2017
ERS682210	Unknown	Unknown	Between 2006 and 2011	West Pencil Pine	Ear	15.1105	Wright et al., 2017	"Nayahu"; Wright et al., 2017
Low coverage normal devil genomes and samples used as “normal panel” for PCR screening of variants.
264H	982000123129290	♀	2014	Buckland	Ear	1.26937	this study
265H	982000123129352	♀	2014	Buckland	Ear	1.19031	this study
266H	982000123132947	♀	2014	Buckland	Ear	1.50079	this study
267H	982000123159734	♂	2014	Buckland	Ear	1.40585	this study
268H	982000123170903	♂	2014	Buckland	Ear	1.56276	this study
269H	982000123171171	♂	2014	Buckland	Ear	1.18151	this study
270H	982000123209718	♂	2014	Buckland	Ear	1.65518	this study
271H	982000123216249	♂	2014	Buckland	Ear	1.23004	this study
443H	982009104925128	♂	2009	Forestier	Liver	1.27044	this study
444H	982009100675446	♂	2009	Forestier	Liver	0.936425	this study
110H	982009106029841	♂	2010	Latrobe	Liver	1.29464	this study
112H	982009104928455	♂	2010	Eaglehawk Neck	Liver	1.26736	this study
115H1	982009104960576	♀	2010	Forestier	Liver	1.49003	this study
117H	982009104883696	♂	2010	Narawntapu	Liver	1.40305	this study
119H	982009105380276	♂	2010	Narawntapu	Liver	1.5071	this study
124H	N/A	♂	2010	Granville Harbour	Buffy coat	1.27312	this study
133H	982000123208174	♀	2011	Bronte Park	Ear	1.21726	this study
134H1	982000123128642	♂	2011	Bronte Park	Liver	1.34544	this study
244H	982000191010546	♂	2014	Kempton	Ear	1.43536	this study
347H	9850016002623	♀	2010	Forestier	Liver	1.09825	this study
11H1	N/A	♀	2006	Nugent	Spleen	1.15339	this study
122H1	982009104325244	♀	2010	West Pencil Pine	Ear	1.37522	this study
238H	900006000211402	♂	2014	Kempton	Ear	1.23592	this study
317H	982000167808152	♀	2014	Woolnorth	Ear	2.2977	this study
379H	N/A	♀	2005	New Norfolk	Liver	1.3821	this study
398H	982009102626938	♀	2007	Reedy Marsh	Spleen	1.32124	this study
420H	982009104805663	♂	2008	Lake Rowallan	Liver	1.10471	this study
442H	982009104868613	♀	2009	Forestier	Liver	1.28714	this study
63H1	982009104248590	♂	2008	Forestier	Liver	1.13626	this study
811H	S000000120116	♂	2016	Margate	Ear	1.36417	this study

## Sheet: normal SNV validation
Table S2, related to Figure 2.
Coordinates, primers, validation status and outcome of PCR screen across normal panel for 96 SNVs.
Scaffold	Position	Reference Base	Alternate Base	Forward Primer	Reverse Primer	Validation	Classification
Chr1_supercontig_000000005	977721	G	A	TATGGAAATCTAAGAACCAGTGTGG	AGAGACAGAGAGACAAAGACAAAAGAC	validated	germline
Chr1_supercontig_000000052	217330	T	C	CATCTTTCTTGTCATCTCCAGGACTAT	TACAGATGAGAGATGATGAGTGTCCTA	validated	candidate somatic
Chr1_supercontig_000000063	972035	T	C	GGAACACAAGGTTTTACAAAGGTG	AGTAAGAAGCTAAGTTATGAAGGAGGG	validated	germline
Chr1_supercontig_000000072	3506622	G	A	GTTCTATCCTTGGGTATCTGTGTTCT	TTAGAGGTCAATAAGTTAGTCCAGTCC	validated	germline
Chr1_supercontig_000000073	997448	A	G	CAGACAGGACATCTCAGTTATTTGTTC	GTAGAAATATCAACTGGAAAGGAAGGG	validated	germline
Chr1_supercontig_000000073	1166787	T	C	GAAGCAGATAAAGGGGGAATAAATC	GAGTATAAAGATGGAACCTCAGACTTG	validated	germline
Chr1_supercontig_000000126	1064897	G	T	GGAACTAACATACCCTACAAAGAAGTG	CATCATTACTTAGCTCTAGGCTCTTTG	not validated	NA
Chr1_supercontig_000000131	1034161	C	A	CTGTGGAGATTACAACATCTGTATGAC	ATTGTGTCGAGTAGTTATGATGGTCTC	validated	candidate somatic
Chr1_supercontig_000000210	1278242	G	A	CTCAACCCTTTTCTCTATGCTTTC	AGTTATCTGTAAAATAAGGGGAGGCTG	validated	candidate somatic
Chr1_supercontig_000000233	3895398	C	A	CCCATGAGCACTTGATATTCTTCTAGT	GGAATTAGAGTAGTTCATGAGGAAACC	validated	germline
Chr1_supercontig_000000262	1392851	G	C	CAGAACTGCTTCGGTATCAGGAG	ATGTCCTCACTGAGCTGTACAAAGAT	validated	germline
Chr1_supercontig_000000265	1198910	G	A	CTATGTACGACGAAATCTTCTATACCC	GCCACCCTTATCTAAAAGTGTAGTTCT	validated	germline
Chr1_supercontig_000000265	1359363	A	G	CTAGCCTAAGCTAATTATTCCCAAACC	CTTCCTAAGTGCTTAATGGGATACA	validated	germline
Chr1_supercontig_000000297	2596908	A	C	GAGAGCAAGTTTCAGAGTAGAACATCT	AGGATCTACTTTCTGTCTCTACTCCCT	validated	germline
Chr1_supercontig_000000311	162064	C	T	CCTTTAGGGTAATTCCTCTTCTGAGTT	CAGAACTTCTCAGCACCATATGTAA	validated	germline
Chr1_supercontig_000000311	751884	T	A	GATGTCTTCTAACTCAGGTTCTGTGAT	CCTAGGGAATACAATGAAGAGAAGAG	validated	germline
Chr1_supercontig_000000324	465248	G	A	CTGGATAGTAACCCCATTAACAAGTTC	GTATTTAACATCTACTGGTCATCCTGC	validated	germline
Chr1_supercontig_000000324	474089	A	G	AAACTACTAGAGTGGTTATCCCTTTCC	GACTTAGAAAGACCTGAGTTCAAATCC	validated	germline
Chr1_supercontig_000000354	2979255	C	T	AGTTCAGATGGCAAGACAATATGAG	CTCTTGCCTGAGTTTAAAAGAGATG	validated	germline
Chr1_supercontig_000000356	323357	G	T	CTCTGCATGTGTACTCTGGACATC	CTGTAGCACAGCTGCTCAATGAA	validated	germline
Chr1_supercontig_000000638	48638	G	A	CAGATAAACAACCTAGAAAGACAGTCC	TTTCTGTGGAACACTAAGGTATGGT	validated	germline
Chr1_supercontig_000001282	29224	C	T	CATTTATAGGGTTTCTCTCCAGTATGC	GTAAGGCTTCCAGCTACAATTCAG	validated	germline
Chr2_supercontig_000000056	389555	C	A	TACCCTCTCCATGATGTATTTGTTC	ATAGTAAGGCACAACTATGAAGCAGAG	validated	germline
Chr2_supercontig_000000061	3044806	A	T	GGGTTACGTTAGAAGGTATTTGTGAAC	GGTGGGTAAACTAGAGCTTTAATGAGT	validated	germline
Chr2_supercontig_000000207	1830003	T	C	GGACTTGAGGAGTGATATTTGTGTT	CTAACTGCTTACTCCACATTTGTACC	validated	germline
Chr2_supercontig_000000239	26575	A	G	CCATTAGTGCTATGATCTGAAGGATAG	GAGGTAAGACATAGATTCTGTCAGAGG	validated	germline
Chr2_supercontig_000000256	359758	T	C	ATTAGTCTGAGAGAGGGGAAAAGTTAG	AGTCCTTAGCATATGTACAGCTTCATC	validated	germline
Chr2_supercontig_000000265	69348	G	A	GCTCTGGAACTGTTTCTACAGCTACT	ATTGTCTTGAGGGTCATTTAGAGC	validated	germline
Chr2_supercontig_000000274	1061606	T	C	TATTCTGTACTGTAGATTCAGGCACTC	GGCAATGAAGTAGATAGTGAGGAAACT	validated	germline
Chr2_supercontig_000000295	327650	A	T	GACTCTGTGTCTCGCCTCTCTAAT	AAAGACGTTTTCTACATCTCTCCCT	validated	germline
Chr2_supercontig_000000333	466235	T	A	GCCCAGAATCACACAGTTACTTC	GTATAGCAGTCAGGTCATATTTGGAGT	validated	germline
Chr2_supercontig_000000363	505803	C	T	GGATTAAAGCATTGTGTTCTCACCT	CTCCTATCATCTGTTTCTCTGAAAG	validated	germline
Chr2_supercontig_000000374	503271	C	T	CAAGAAACCTCCTCCCAGAAAATA	ATTCACTGCTATGCTTAGTGTCTCTCT	validated	germline
Chr2_supercontig_000000791	73695	T	C	CTACTCCAGTCGTCCATTTATGAGT	CTATATTCTCAGAGTGTGTTCCCAACT	validated	germline
Chr2_supercontig_000001343	4760	T	G	CCCATAAGGATCTAGTTGAGGATAAGT	CCAGTAGTTGTTCCTGTTTTCATTC	validated	germline
Chr2_supercontig_000002328	2192	G	A	GTGTCTATGATTTGATGTTTCACCC	CTAAATAGTAGGAGGTCTCAAACTTGC	validated	germline
Chr3_supercontig_000000114	19188	G	A	TTATGATCAAGAGGTGGGAGTTAGTAG	CTTATAGAGATGAGGAGCCAGAAATC	validated	germline
Chr3_supercontig_000000193	560978	T	C	CTCAGCCAATATGCTTAGTTCTTCTAC	GAAGAAAACCAAAAGCACTAGTCTACC	validated	germline
Chr3_supercontig_000000217	1179603	A	T	ATGAATATGTAGGAGAGGAGAATGAGG	CTTGTATGTCCCAGATGTTCTTTATCC	validated	germline
Chr3_supercontig_000000242	528930	C	T	TGATGATTCTGAGGACTCTACCTTTAG	GGGAGTCTAGGATAAGAGAGTAGTCAA	validated	germline
Chr3_supercontig_000000245	157408	C	A	TTCTAGCAATCTATGTTTCTGTCCC	ATTCTGGCTTCCTACAGTCTCATC	validated	germline
Chr3_supercontig_000000256	118106	G	C	CAAGGACAAGGCAAAGGAGTTAC	AGGATGATGTCCTTGTCTGTTAATG	not validated	NA
Chr3_supercontig_000000265	178031	C	T	ACTCATTTCTGGCACACATCTTTAC	GCATTTACACCAGTGCTACTTAATCTC	validated	germline
Chr3_supercontig_000000290	2017226	G	A	GTTTTCCTATTCCTATCTTCTCCTCC	GTATGAGAGATTAAGCAGAGTTTCAGG	validated	candidate somatic
Chr3_supercontig_000000328	2204244	A	T	CTACATATCAAGGACAGGACAGTTTTG	AGTTAACAAGACTCCCTTTTAGGACAG	validated	germline
Chr3_supercontig_000000338	421631	A	C	GCACAATTATCTCTCCCTAGTGATT	AATACCCTTTACCAGTAGTTATGCACC	validated	germline
Chr3_supercontig_000000371	527014	T	G	CAGTTATGAACAGTATGAACAGCAGAC	TATATGTACACACACACACACACACAC	not validated	NA
Chr3_supercontig_000000371	561329	T	C	CTTATTGAAAGAGTGGACTGGAGTAAG	GTACACTGATAAGCTGTCCCTCATAA	validated	germline
Chr3_supercontig_000000371	663553	G	C	ACTGTGAACAGAACTGCTACTTGACAT	CTTCTATGAAAACTAAAGGAGACCCTG	validated	germline
Chr3_supercontig_000000371	664257	C	T	GTTTCTTTTTAGGGGACTTAGATCGTC	GAACGAGAGAGAGAAAATAGACAGAGA	validated	germline
Chr3_supercontig_000000371	730961	A	G	ATAGAGGCATTTTCCTCAGTGAAC	GCTATCTGTTAGGAACTCTGGAAGACT	validated	germline
Chr3_supercontig_000000465	2263	C	T	GGTCACTATTGGGGGAATAATAGAT	CATGAGCCTATGTACTATTTTCTAGCC	validated	germline
Chr3_supercontig_000000487	150034	T	G	ACCAGAGAAATATTTTCCTTCCTCC	CAGTAGAGCTTAAGTGACTTGCTCAG	validated	germline
Chr3_supercontig_000000970	50253	T	G	CTATCCTGTGTCCTGTCTATCACATTA	GTCATACCATTTATCACTCCTAGCATC	validated	germline
Chr3_supercontig_000001414	38101	C	T	CCACAGTAGAGAGAAGCCTTATTTATG	ATTCTCTGATGTAAAGCAAGACTGG	validated	germline
Chr3_supercontig_000001434	7026	G	A	GTGTGTATATGACTTTCTTGGAGTCTG	TGCATATGTGTATGATCTCTTCCAG	validated	germline
Chr3_supercontig_000001631	13210	T	C	ACTCTTGAATTGAATCCTGAACCTC	GGTAGTAATAGGGTTGAGATTAGAGGC	validated	germline
Chr4_supercontig_000000000	1040070	A	G	ATGAGGTAGAGATGTTAAAGGAAGGCT	GGCTAGAAAGTCATAGAAGGGATAAGT	validated	germline
Chr4_supercontig_000000021	1336063	A	C	CTCATAACTCCATCCTTCAAGTTACC	CCAGGATCTACTGGTAATGATACTGAA	validated	germline
Chr4_supercontig_000000021	1336190	T	A	CTCATAACTCCATCCTTCAAGTTACC	CCAGGATCTACTGGTAATGATACTGAA	validated	germline
Chr4_supercontig_000000025	27959	T	C	TATCTAAACCCAGGGTAACTATGAGG	TATCATAGTAGAGTGGGTAGAGGGCTA	validated	germline
Chr4_supercontig_000000027	2839005	G	C	ACTATCTATCTCACAGGATCAAAGCAG	CAGGAAGAATGCTAGTGTTAAGAGATG	validated	germline
Chr4_supercontig_000000048	1334041	C	T	CTACTTTATCTACTGCGCTTCCTAGC	AGTACAATTTATCTACCACCCGAGTTC	validated	germline
Chr4_supercontig_000000053	1497392	A	G	CTCTTCTGATCTGTTGAAGTTACAAGG	TAATATGTTCAGGTATCCTGACTGTCC	validated	germline
Chr4_supercontig_000000101	1373590	C	G	AGTACCTTAAGTCCCAGAATATCACAG	TTATAGCATCTTAGCTTGAGGATAGGC	validated	germline
Chr4_supercontig_000000102	1495264	A	G	CTCATGTCCTCCATGCTTAGTAGAAG	AGATGAGGGATGGTGATATGAACTA	validated	germline
Chr4_supercontig_000000113	717387	G	A	ATACTCAACTGAAGCGCTTGTAATACC	AATTAGAGTGTAGATCAGACACAGGCT	validated	germline
Chr4_supercontig_000000114	2117680	A	G	GAGAGACTGAGATTTCCCTCTTTTCT	TCTCTCTCTTAGACCAAAGACCACTAA	validated	germline
Chr4_supercontig_000000142	1584148	A	G	ACCCTTACCTGAAAAAGGGAGTATT	CCTACCCTTTATCCTCATCTAGACAC	validated	germline
Chr4_supercontig_000000215	1746612	G	T	CTCCTTGTTGAGCAGATAGTCAGATA	CACAGAGATCTATTTCCCTGATGTT	validated	germline
Chr4_supercontig_000000216	43513	G	A	AGTAAATCATGAATCCAGGAACAGC	ACAACACTTGAAGGAGGTACTAGATGT	validated	germline
Chr4_supercontig_000000289	166572	G	A	GGTCTGCACTCTATGAAGAGGTTATT	GGTCTCAGTTTCCTCATCTGTAAAA	validated	germline
Chr4_supercontig_000000293	589611	T	C	CTACCCGTTCACCTAAACTTAGAATC	GGAGAAGATCAAGGTTTCTGTAAAGTC	validated	germline
Chr4_supercontig_000000300	659776	C	G	GCAGACTCTTCTTTGTTCTAGCTTTCT	TCAAAAACCTCTCTACACCTCTACTGT	validated	germline
Chr4_supercontig_000000302	29012	T	C	TAGAGAGGTTATGTAATGTGTCCAAGG	GAGGACACCAGTTATAAATCTTAGCG	validated	germline
Chr4_supercontig_000000306	477533	G	A	CAGAGGGGAGAATTTTGAGGAAG	ATCAAGGTGTTCTTCCTGGATCTG	validated	germline
Chr4_supercontig_000000840	3338	G	A	TGAGAGAGGTAGTTAATAGAACGATGG	CTACCTAATTCACAAGATTGTAGGGTC	validated	germline
Chr5_supercontig_000000009	442719	G	C	CAGTTTCTCTCATAGGTTTGTCCACTA	ACAGAGTTGTGAGGTGTGAAAATC	validated	germline
Chr5_supercontig_000000055	1161221	G	A	AACTCTGCCAGATCCAAAGAGTC	CTTCTGGTCTTTCACTTGCTCTCT	validated	germline
Chr5_supercontig_000000055	1903543	G	A	AGAAGAAAGTGAGTCTGGAGCATC	CAGTATCCTTCATTCTGCAGTACCT	validated	germline
Chr5_supercontig_000000069	2084457	T	C	GTCAGAACTCTGTGAAAAGAAAGGAG	CTCAACTGGTACTGGTTCTATGGTC	validated	germline
Chr5_supercontig_000000069	2628757	G	A	TATCTAGTTGCTAGGCTCTGTTCTTTC	CTAGGTCTTCCTCTGTCAGTCTTTTC	validated	germline
Chr5_supercontig_000000069	2635452	G	A	GTCCTATAGATATCTCGGCTATGGATT	CTCTCTTCCAATCTTCATAGTTCATCC	validated	germline
Chr5_supercontig_000000145	131283	A	G	CAATTCTGTATATTATTCTCCTCCCCC	AGTCAATACTCTTCTTCAGCACCAT	validated	germline
Chr5_supercontig_000000150	753995	G	C	AGGGAGGGATAGGTATAAGAAAGAGTT	ATATACCTGGCTTTGCATCTCTGTAAG	validated	germline
Chr5_supercontig_000000152	4038898	G	A	GGAGATTGAGTATGGATCACAACATAG	CATCAGGCCTCTAGTTCAGTTTTT	validated	germline
Chr5_supercontig_000000155	825305	A	G	ATAAGACCTTTGGACTCCCTCTATTC	GTTTTCTCTGAACTTAGCTACCCTGT	validated	germline
Chr5_supercontig_000000157	327421	G	T	GTAGACAATAAATGATAGTCCAGTCCC	GCAGACCTAAGACTTCTCAAGATGATA	validated	candidate somatic
Chr5_supercontig_000000172	743941	G	C	GAAGATGCAGAGATTAGTGCGAA	CTTAGTGGAAGAGAGAAAATACCCAG	validated	germline
Chr5_supercontig_000000446	30289	A	T	GAATCACCACTCATGGAGACTTTT	CTCTCTGTGTCTCTCTCTCTCCTCTT	validated	germline
Chr6_supercontig_000000034	387221	T	C	ATATTCTGTGACCAAGGATTGTAGC	CCCTCCTTCTAAGGTTGTTCTAAAAG	validated	germline
Chr6_supercontig_000000155	413762	A	G	GATCTCAGACACTAAACATTTCCTAGC	CAACCCATTAGAACCAGAGAGTAAAGT	validated	germline
Chr6_supercontig_000000156	2863054	A	C	CCTTCATGTACTGAAAGGAGAGACTAT	GAACACCTGTTTTCTGATTACTGGA	validated	germline
Chr6_supercontig_000000166	1286391	A	G	GACCTCGTTCTCCTAAAAGTCAAG	GACTAAGAGAAAGTGCTTAATTGGGTG	validated	germline
Chr6_supercontig_000000443	236200	A	T	GTTGCAGAACTATTGGAATTAGCCT	AATACATAGGACAGTGAAGGTGTGG	validated	germline
Chr6_supercontig_000000620	7237	A	G	CTCATATAGTTCCTGACTTTCCTTTGG	GGTTGCCTACTATCACCATTACTATTC	validated	germline

## Sheet: possible somatic variants
Table S2, related to Figure 2.
Annotation of SNVs and indels remaining in DFT1 and DFT2 after ‘normal panel’ filtering. Variants which were detected in both 86T and 88T (DFT1) or both 202T2 and 203T3 (DFT2) were filtered against a panel of 46 normal devils (Table S1). 2,796 SNVs and 387 indels (DFT1), and 3,503 SNVs and 549 indels (DFT2) remained. These represent either (1) early somatic mutations that were acquired prior to d…
Scaffold	Pos	Ref	Alt	86T reads	88T reads	202T2 reads	203T3 reads	202H1 reads	203H reads	31H reads	91H reads	VEP Consequence	Impact	Gene Symbol	ENSEMBL Gene ID	ENSEMBL Transcript ID	Biotype	Exon	Intron	cDNA_position	CDS_position	Protein_position	Amino_acids	Codons	Strand	HGNC_ID
DFT1
Chr1_supercontig_000000024	3231122	G	A	40/69	26/45	0/22	0/21	0/27	0/30	0/3	0/42	missense_variant	MODERATE	ANK3	ENSSHAG00000017948	ENSSHAT00000021341	protein_coding	18/33	-	2910	2234	745	R/Q	cGa/cAa	1	HGNC:494
Chr1_supercontig_000000239	321559	G	T	34/64	25/54	0/56	0/46	0/31	0/30	0/4	0/41	stop_gained	HIGH	CD40	ENSSHAG00000007420	ENSSHAT00000008637	protein_coding	4/10	-	277	277	93	E/*	Gag/Tag	1	HGNC:11919
Chr2_supercontig_000000103	177072	C	T	41/84	33/60	0/78	0/68	0/63	0/48	0/22	0/64	missense_variant	MODERATE	GDAP1	ENSSHAG00000005246	ENSSHAT00000006079	protein_coding	2/6	-	343	206	69	R/H	cGt/cAt	-1	HGNC:15968
Chr2_supercontig_000000407	192437	C	A	44/85	40/76	1/58	1/76	0/59	0/49	0/15	0/59	missense_variant	MODERATE	-	ENSSHAG00000005938	ENSSHAT00000006893	protein_coding	1/2	-	541	541	181	L/I	Ctt/Att	1	-
Chr3_supercontig_000000217	1252447	T	G	26/47	16/37	0/37	0/40	0/22	0/26	0/3	0/38	missense_variant	MODERATE	-	ENSSHAG00000013516	ENSSHAT00000015993	protein_coding	1/1	-	370	370	124	T/P	Act/Cct	-1	-
Chr3_supercontig_000000217	1623336	C	G	37/73	33/63	0/49	0/60	0/35	0/38	0/14	0/57	missense_variant	MODERATE	-	ENSSHAG00000014901	ENSSHAT00000017685	protein_coding	1/1	-	341	341	114	G/A	gGc/gCc	-1	-
Chr3_supercontig_000000290	2017226	G	A	35/35	30/30	1/46	0/19	0/61	0/41	0/23	0/72	stop_gained	HIGH	WWC3	ENSSHAG00000016061	ENSSHAT00000019075	protein_coding	21/24	-	3081	2833	945	R/*	Cga/Tga	-1	HGNC:29237
Chr4_supercontig_000000000	1404205	G	A	24/54	22/43	0/34	0/55	0/29	0/39	0/5	0/42	missense_variant	MODERATE	FNDC4	ENSSHAG00000014128	ENSSHAT00000016747	protein_coding	2/7	-	518	38	13	A/V	gCa/gTa	-1	HGNC:20239
Chr4_supercontig_000000102	1533407	T	C	34/69	26/50	0/38	0/50	0/32	0/31	0/7	0/41	missense_variant	MODERATE	-	ENSSHAG00000014561	ENSSHAT00000017278	protein_coding	24/24	-	1465	1465	489	S/P	Tca/Cca	1	-
Chr4_supercontig_000000108	1771808	C	T	26/70	26/49	0/45	0/53	0/16	0/29	0/6	0/43	missense_variant	MODERATE	STARD3	ENSSHAG00000015345	ENSSHAT00000018225	protein_coding	1/15	-	188	131	44	R/H	cGc/cAc	-1	HGNC:17579
Chr4_supercontig_000000229	3601343	C	T	42/104	39/74	0/75	0/81	0/65	0/61	0/20	0/68	missense_variant	MODERATE	-	ENSSHAG00000018440	ENSSHAT00000021951	protein_coding	6/7	-	631	631	211	L/F	Ctt/Ttt	1	-
Chr4_supercontig_000000301	900573	G	C	18/53	17/36	0/32	1/34	0/16	0/30	0/2	0/35	missense_variant	MODERATE	EHHADH	ENSSHAG00000011731	ENSSHAT00000013833	protein_coding	4/4	-	1377	767	256	A/G	gCa/gGa	-1	HGNC:3247
Chr5_supercontig_000000008	312247	G	A	46/132	76/115	0/62	0/76	0/26	1/47	0/19	0/83	missense_variant	MODERATE	SMC1B	ENSSHAG00000007070	ENSSHAT00000008227	protein_coding	6/23	-	1562	1000	334	R/C	Cgc/Tgc	-1	HGNC:11112
Chr5_supercontig_000000155	825101	T	C	17/37	17/34	0/40	1/23	0/22	0/31	0/4	0/26	missense_variant	MODERATE	-	ENSSHAG00000011266	ENSSHAT00000013285	protein_coding	1/1	-	140	140	47	L/P	cTc/cCc	1	-
Chr5_supercontig_000000187	796151	T	C	83/119	25/79	0/58	0/72	0/26	0/45	0/6	0/51	missense_variant	MODERATE	MEI1	ENSSHAG00000011079	ENSSHAT00000013055	protein_coding	2/30	-	137	137	46	I/T	aTa/aCa	1	HGNC:28613
Chr6_supercontig_000000050	1677174	T	C	34/69	11/30	0/49	0/56	0/47	0/44	0/9	0/61	missense_variant	MODERATE	-	ENSSHAG00000015070	ENSSHAT00000017893	protein_coding	1/1	-	662	662	221	V/A	gTc/gCc	1	-
Chrx_supercontig_000000006	180868	T	C	45/74	25/46	0/27	0/32	0/16	0/15	0/3	0/56	missense_variant	MODERATE	AMMECR1	ENSSHAG00000005778	ENSSHAT00000006695	protein_coding	4/4	-	418	418	140	N/D	Aac/Gac	-1	-
Chrx_supercontig_000000060	176037	A	T	17/24	20/29	0/24	0/14	0/5	0/16	0/2	0/38	missense_variant	MODERATE	BRCC3	ENSSHAG00000005392	ENSSHAT00000006249	protein_coding	6/7	-	490	490	164	T/S	Acc/Tcc	1	-
DFT2
Chr1_supercontig_000000059	213308	G	A	0/73	0/58	32/65	20/51	0/45	0/54	0/19	0/74	missense_variant	MODERATE	ANKRD34C	ENSSHAG00000006204	ENSSHAT00000007203	protein_coding	1/1	-	409	409	137	H/Y	Cat/Tat	-1	HGNC:33888
Chr1_supercontig_000000213	2990667	C	T	0/72	0/57	32/64	28/58	0/35	0/47	0/9	0/49	missense_variant	MODERATE	-	ENSSHAG00000017783	ENSSHAT00000021140	protein_coding	1/5	-	2143	2143	715	A/T	Gcc/Acc	-1	-
Chr1_supercontig_000000234	68653	T	A	2/86	0/90	44/74	31/73	2/73	1/52	0/20	0/70	missense_variant	MODERATE	VPS35	ENSSHAG00000003156	ENSSHAT00000003631	protein_coding	7/17	-	799	799	267	I/F	Att/Ttt	-1	HGNC:13487
Chr1_supercontig_000000247	1047457	C	T	1/32	0/15	30/52	26/59	0/26	1/34	0/3	0/44	missense_variant	MODERATE	ARRDC1	ENSSHAG00000012468	ENSSHAT00000014726	protein_coding	4/8	-	1309	334	112	R/W	Cgg/Tgg	1	HGNC:28633
Chr2_supercontig_000000068	38118	G	A	0/52	0/43	31/64	31/58	1/50	0/38	0/22	0/66	missense_variant	MODERATE	MARCH6	ENSSHAG00000000452	ENSSHAT00000000514	protein_coding	22/23	-	2249	2249	750	R/Q	cGa/cAa	1	HGNC:30550
Chr2_supercontig_000000409	2741944	G	A	0/76	0/51	23/54	26/58	0/20	1/34	0/16	0/44	missense_variant	MODERATE	CCDC64B	ENSSHAG00000017457	ENSSHAT00000020750	protein_coding	10/10	-	2254	1412	471	R/H	cGt/cAt	1	HGNC:33584
Chr2_supercontig_000000428	886577	TG	T	1/95	0/75	27/29	37/47	0/67	0/55	0/23	0/66	frameshift_variant	HIGH	MPDZ	ENSSHAG00000010824	ENSSHAT00000012751	protein_coding	9/47	-	1488	1488	496	S/X	agC/ag	-1	HGNC:7208
Chr2_supercontig_000001084	11616	C	T	0/93	0/64	42/76	29/74	0/79	0/58	0/18	0/76	missense_variant	MODERATE	DYM	ENSSHAG00000001181	ENSSHAT00000001341	protein_coding	11/13	-	1379	1327	443	V/I	Gta/Ata	-1	HGNC:21317
Chr3_supercontig_000000225	315445	C	T	0/45	1/34	20/41	24/48	0/13	0/24	0/17	0/26	missense_variant	MODERATE	PLOD1	ENSSHAG00000007375	ENSSHAT00000008584	protein_coding	17/19	-	2791	1820	607	G/D	gGc/gAc	-1	HGNC:9081
Chr3_supercontig_000000253	14761	T	TA	1/85	0/83	33/86	31/84	0/61	0/49	0/23	0/80	frameshift_variant	HIGH	-	ENSSHAG00000001645	ENSSHAT00000001867	protein_coding	1/1	-	930-931	930-931	310-311	-/X	-/T	-1	-
Chr4_supercontig_000000058	34964-34965	GC	TT	0/89	0/69	25/54	41/83	0/53	0/52	0/9	0/60	missense_variant	MODERATE	-	ENSSHAG00000001353	ENSSHAT00000001533	protein_coding	14/17	-	2091-2092	1879-1880	627	A/F	GCc/TTc	1	-
Chr4_supercontig_000000127	1603122	G	A	0/44	0/25	15/34	5/24	0/19	0/26	0/1	0/36	missense_variant	MODERATE	BAHCC1	ENSSHAG00000014704	ENSSHAT00000017442	protein_coding	4/46	-	2469	331	111	R/W	Cgg/Tgg	-1	HGNC:29279
Chr4_supercontig_000000169	2329026	C	T	0/76	0/68	32/61	42/83	0/63	0/53	0/12	0/65	missense_variant	MODERATE	CYP39A1	ENSSHAG00000016606	ENSSHAT00000019711	protein_coding	5/11	-	709	709	237	E/K	Gaa/Aaa	-1	HGNC:17449
Chr4_supercontig_000000278	1468478	C	T	0/71	0/58	22/52	27/57	0/24	0/34	0/4	0/47	missense_variant	MODERATE	RFX5	ENSSHAG00000014366	ENSSHAT00000017032	protein_coding	3/9	-	596	175	59	D/N	Gac/Aac	-1	HGNC:9986
Chr5_supercontig_000000157	327421	G	T	0/74	0/57	26/53	24/56	1/30	1/39	0/4	0/46	missense_variant,splice_region_variant	MODERATE	SLC6A20	ENSSHAG00000007472	ENSSHAT00000008695	protein_coding	9/12	-	1178	1178	393	A/D	gCt/gAt	-1	HGNC:30927
Chr5_supercontig_000000421	51434	G	T	0/127	0/86	34/62	32/69	0/32	0/55	0/12	1/55	missense_variant	MODERATE	CD163	ENSSHAG00000003025	ENSSHAT00000003479	protein_coding	16/17	-	3597	3392	1131	A/E	gCa/gAa	-1	-
Chr6_supercontig_000000092	595031	GA	G	1/95	0/70	26/64	34/79	0/67	2/69	0/15	1/87	frameshift_variant	HIGH	MAP9	ENSSHAG00000009560	ENSSHAT00000011198	protein_coding	13/16	-	1653	1564	522	K/X	Aaa/aa	1	HGNC:26118
Chr6_supercontig_000000283	100808	T	G	1/51	0/36	23/40	17/48	0/13	0/29	0/3	0/28	missense_variant	MODERATE	-	ENSSHAG00000004350	ENSSHAT00000005015	protein_coding	1/1	-	596	596	199	Q/P	cAg/cCg	-1	-
Chrx_supercontig_000000040	1887597	C	T	1/60	0/56	30/30	28/33	0/19	0/19	0/3	0/41	missense_variant	MODERATE	GPR174	ENSSHAG00000015697	ENSSHAT00000018642	protein_coding	1/1	-	1100	1100	367	P/L	cCg/cTg	1	HGNC:30245

## Sheet: mutation screen
Table S2, related to Figure 2.
Individuals screened for WWC3, MPDZ or PDZD11-RFX2 candidate somatic mutations.
ID	Microchip	Host sex	Year of sampling	Location of sampling	Tumor information			Identifier in previous study
					Tumor ID	Tumor lineage	Tumor type
36	982009102375594	♀	2007	Reedy Marsh	36T2	DFT1	Biopsy	N/A
85	N/A	N/A	2005	Fentonbury	85T	DFT1	Cell line	N/A
86	N/A	♀	2005	Fentonbury	86T	DFT1	Cell line	"1426"; Siddle et al., 2013
87	N/A	N/A	2007	Forestier	87T	DFT1	Cell line	"C5065"; Siddle et al., 2013
88	N/A	♀	2007	Freycinet	88T	DFT1	Cell line	"4906"; Siddle et al., 2013
95	000000000001678	♂	2009	Geeveston	95T	DFT1	Cell line	N/A
96	982009101668435	N/A	2004	Bronte	96T	DFT1	Biopsy	N/A
221	N/A	♀	2009	Triabunna	221T	DFT1	Biopsy	N/A
331	N/A	♂	N/A	Kempton	331T	DFT1	Biopsy	N/A
333	N/A	♀	N/A	Hamilton	333Ta	DFT1	Biopsy	N/A
202	982000190608331	♂	2014	Cygnet	202T2	DFT2	Cell line	"RV"; Pye et al., 2016
203	982000356526917	♂	2014	Snug	203T3	DFT2	Cell line	"SN"; Pye et al., 2016
338	982000356669303	♂	2015	Snug	338T	DFT2	Cell line	"JV"; Pye et al., 2016
339	982000167763080	♂	2015	Nicholls Rivulet	339T	DFT2	Cell line	"NR"; Pye et al., 2016
