# Supplementary material for: The Origins and Vulnerabilities of Two Transmissible Cancers in Tasmanian Devils
Source: Cancer Cell. 2018 Apr 9;33(4):607–619.e15. doi: 10.1016/j.ccell.2018.03.013 (PMC5896245; doi:10.1016/j.ccell.2018.03.013)
Supplement: Table S3, Related to Figures 2, 3, and 4 [file mmc4.xlsx]

## Sheet: COSMIC summary
Table S3, related to Figures 2, 3 and 4.
Tasmanian devil genome coordinates and mutation status summary for 603 genes from the COSMIC Cancer Gene Census (http://cancer.sanger.ac.uk/cosmic/census/). Genes lacking Ensembl IDs were annotated using the NCBI gene set. Four genes marked * were not annotated by Ensembl or NCBI; in these cases, the listed coordinates were ascertained from in-house analysis and should be treated as tentative. Pr…
Gene	ENSEMBL ID	Devil7.1 Scaffold	Start	End	DFT1 - Germline	DFT2 - Germline	86T - somatic non-synonymous SNV/Indel	86T - Loss of both copies	86T - Loss of one copy	86T - Gain of copy	88T - somatic non-synonymous SNV/Indel	88T - Loss of both copies	88T - Loss of one copy	88T - Gain of copy	202T2 - somatic non-synonymous SNV/Indel	202T2 - Loss of both copies	202T2 - Loss of one copy	202T2 - Gain of copy	203T3 - somatic non-synonymous SNV/Indel	203T3 - Loss of both copies	203T3 - Loss of one copy	203T3 - Gain of copy
ABI1	ENSSHAG00000011206	Chr5_supercontig_000000146	814859	863167
ABL1	ENSSHAG00000016375	Chr1_supercontig_000000240	2141001	2197446
ABL2	ENSSHAG00000016902	Chr4_supercontig_000000035	2402447	2430472
ACKR3	ENSSHAG00000014627	Chr4_supercontig_000000299	1538364	1539452
ACSL3	ENSSHAG00000014727	Chr3_supercontig_000000388	1561698	1630818
ACSL6	ENSSHAG00000007755	Chr1_supercontig_000000167	349716	451749
ACVR1	ENSSHAG00000017429	Chr3_supercontig_000000104	2716344	2801184
AFF1	ENSSHAG00000004203	Chr6_supercontig_000000049	94012	245157
AFF3	NA	Chr3_supercontig_000000310	875337	1429320
AFF4	ENSSHAG00000013198	Chr1_supercontig_000000168	1185619	1223130
AKAP9	NA	Chr5_supercontig_000000152	4189579	4331945
AKT1	ENSSHAG00000008957	Chr1_supercontig_000000170	486366	617705
AKT2	NA	Not found	Not found	Not found
ALDH2	NA	Chr2_supercontig_000000300	109748	166466
ALK	ENSSHAG00000011747	Chr1_supercontig_000000264	900364	1086681
AMER1	NA	Not found	Not found	Not found
APC	ENSSHAG00000001133	Chr2_supercontig_000001251	31648	48310	x	x
AR	ENSSHAG00000016645	Chrx_supercontig_000000006	2267999	2461749
ARHGAP26	ENSSHAG00000011097	Chr1_supercontig_000000185	898611	1300705										x
ARHGEF12	ENSSHAG00000017964	Chr3_supercontig_000000134	3138673	3306357
ARID1A	ENSSHAG00000013363	Chr3_supercontig_000000224	1260297	1307267	x	x
ARID1B	ENSSHAG00000017851	Chr4_supercontig_000000247	3034104	3569239
ARID2	NA	Chr5_supercontig_000000085	677001	880261						x				x
ARNT	ENSSHAG00000012227	Chr4_supercontig_000000278	992012	1031331
ASPSCR1	ENSSHAG00000007203	Chr4_supercontig_000000127	295105	447340
ASXL1	ENSSHAG00000009893	Chr1_supercontig_000000217	602278	648787
ATF1	ENSSHAG00000004637	Chr5_supercontig_000000025	114066	142031						x				x
ATIC	ENSSHAG00000010108	Chr3_supercontig_000000371	637804	655211
ATM	ENSSHAG00000010836	Chr3_supercontig_000000145	753789	870609
ATP1A1	ENSSHAG00000016979	Chr4_supercontig_000000274	2431884	2452380	x	x
ATP2B3	ENSSHAG00000005720	Chrx_supercontig_000000011	177690	287103
ATR	ENSSHAG00000015877	Chr3_supercontig_000000385	1945730	2045182
ATRX	ENSSHAG00000011030	Chrx_supercontig_000000040	788915	969447
AXIN1	ENSSHAG00000003838	Chr2_supercontig_000000411	77124	262078
AXIN2	ENSSHAG00000005565	Chr4_supercontig_000000122	168577	206941
B2M	ENSSHAG00000017005	Chr1_supercontig_000000099	2450405	2459130					x				x
BAP1	ENSSHAG00000009571	Chr2_supercontig_000000476	559803	572742
BCL10	ENSSHAG00000014649	Chr4_supercontig_000000026	1543867	1545822													x				x
BCL11A	ENSSHAG00000015804	Chr1_supercontig_000000320	1922705	2051893
BCL11B	ENSSHAG00000009291	Chr1_supercontig_000000177	526959	666990	x	x
BCL2	ENSSHAG00000017786	Chr2_supercontig_000000093	2980680	2987035
BCL3	ENSSHAG00000003948	Chr3_supercontig_000000227	81598	84026
BCL5	NA	Not found	Not found	Not found
BCL6	ENSSHAG00000013935	Chr3_supercontig_000000396	1354196	1366147
BCL7A	ENSSHAG00000007316	Chr2_supercontig_000000301	305105	326198
BCL9	ENSSHAG00000018010	Chr4_supercontig_000000276	3176445	3200871
BCOR	ENSSHAG00000010865	Chr3_supercontig_000000023	760610	828219
BCR	ENSSHAG00000001217	Chr2_supercontig_000001767	8437	25857	x
BIRC3	NA	Chr3_supercontig_000000155	903254	916257
BLM	ENSSHAG00000007988	Chr1_supercontig_000000060	373182	436581
BMPR1A	ENSSHAG00000005672	Chr1_supercontig_000000006	173476	230049													x				x
BRAF	ENSSHAG00000016011	Chr5_supercontig_000000125	1978466	2136952
BRCA1	ENSSHAG00000011367	Chr4_supercontig_000000104	796823	895520
BRCA2	ENSSHAG00000010421	Chr3_supercontig_000000183	683061	749797
BRD3	ENSSHAG00000013594	Chr1_supercontig_000000242	1270202	1315982
BRD4	ENSSHAG00000009124	Chr2_supercontig_000000296	505985	584342
BRIP1	NA	Not found	Not found	Not found
BTG1	NA	Chr5_supercontig_000000058	1218697	1220640						x				x
BUB1B	ENSSHAG00000012308	Chr1_supercontig_000000096	1007001	1066345					x				x
C12orf9	NA	Not found	Not found	Not found
C15orf65	NA	Chr1_supercontig_000000079	669568	677779
C2orf44	ENSSHAG00000002281	Chr1_supercontig_000000744	27541	36431		x			x
CACNA1D	ENSSHAG00000016495	Chr2_supercontig_000000480	2150210	2452109
CALR	ENSSHAG00000014968	Chr2_supercontig_000000274	1643578	1648007
CAMTA1	ENSSHAG00000015237	Chr3_supercontig_000000243	1728189	1763314													x				x
CANT1	ENSSHAG00000016498	Chr4_supercontig_000000131	2200968	2233386	x	x
CARD11	ENSSHAG00000013958	Chr2_supercontig_000000360	1360388	1501543
CARS	ENSSHAG00000003221	Chr2_supercontig_000001648	55912	87030	x
CASC5	ENSSHAG00000015307	Chr1_supercontig_000000096	1751909	1807260					x				x
CASP8	ENSSHAG00000000760	Chr3_supercontig_000004124	4643	17303
CBFA2T3	ENSSHAG00000010129	Chr1_supercontig_000000356	640917	729803														x				x
CBFB	ENSSHAG00000009956	Chr1_supercontig_000000349	614788	703596														x				x
CBL	ENSSHAG00000008028	Chr3_supercontig_000000135	377498	466199
CBLB	ENSSHAG00000013934	Chr3_supercontig_000000038	1352577	1571646
CBLC	ENSSHAG00000004198	Chr3_supercontig_000000227	88518	111793
CCDC6	ENSSHAG00000018251	Chr1_supercontig_000000024	3388559	3411733													x				x
CCNB1IP1	ENSSHAG00000012529	Chr1_supercontig_000000081	1049301	1071085					x				x
CCND1	ENSSHAG00000003096	Chr6_supercontig_000000778	51352	59979															x
CCND2	NA	Chr5_supercontig_000000080	571612	588339						x				x
CCND3	ENSSHAG00000004385	Chr4_supercontig_000000166	101990	108886
CCNE1	ENSSHAG00000016239	Chr1_supercontig_000000233	2086278	2096676
CD274	ENSSHAG00000002682	Chr2_supercontig_000001149	38649	53208
CD74	ENSSHAG00000018021	Chr1_supercontig_000000191	3187814	3200724										x
CD79A	NA	Chr3_supercontig_000000407	277746	282421						x				x				x				x
CD79B	NA	Not found	Not found	Not found
CDC73	ENSSHAG00000013464	Chr4_supercontig_000000048	1257111	1379327
CDH1	ENSSHAG00000011116	Chr1_supercontig_000000357	759624	826024														x				x
CDH11	ENSSHAG00000009249	Chr1_supercontig_000000347	522080	633745														x				x
CDK12	ENSSHAG00000015702	Chr4_supercontig_000000108	1920212	1965195
CDK4	ENSSHAG00000009373	Chr5_supercontig_000000190	536015	538450						x				x
CDK6	ENSSHAG00000003381	Chr5_supercontig_000000153	61490	253148
CDKN1B	ENSSHAG00000011524	Chr5_supercontig_000000078	864841	869953
CDKN2A	NA	Not found	Not found	Not found
CDKN2C	ENSSHAG00000010747	Chr4_supercontig_000000004	734012	745652
CDX2	ENSSHAG00000017862	Chr3_supercontig_000000181	3044990	3050582
CEBPA	ENSSHAG00000014918	Chr1_supercontig_000000231	1627053	1628726
CEP89	ENSSHAG00000016404	Chr1_supercontig_000000231	2155852	2199846
CHCHD7	ENSSHAG00000010193	Chr2_supercontig_000000116	648801	654184
CHD4	NA	Chr5_supercontig_000000076	1679537	1704645
CHEK2	ENSSHAG00000010105	Chr2_supercontig_000000314	637621	681713
CHIC2	ENSSHAG00000014044	Chr6_supercontig_000000121	1381674	1400946
CHN1	ENSSHAG00000008483	Chr3_supercontig_000000113	428191	718168
CIC	NA	Chr3_supercontig_000001216	51350	52626
CIITA	ENSSHAG00000006475	Chr2_supercontig_000000388	233141	267295
CLIP1	ENSSHAG00000009381	Chr2_supercontig_000000301	536943	660778							x
CLP1	ENSSHAG00000015695	Chr6_supercontig_000000176	1885875	1888134
CLTC	ENSSHAG00000016622	Chr4_supercontig_000000093	2255694	2306492
CLTCL1	ENSSHAG00000008777	Chr3_supercontig_000000006	463240	514711
CNBP	ENSSHAG00000017132	Chr2_supercontig_000000459	2529077	2532597
CNOT3	ENSSHAG00000009131	Chr3_supercontig_000000639	507298	513726
CNTRL	ENSSHAG00000017687	Chr1_supercontig_000000223	2906449	2986375
COL1A1	ENSSHAG00000013444	Chr4_supercontig_000000110	1236328	1260193
COL2A1	ENSSHAG00000004561	Chr5_supercontig_000000181	110723	156888						x				x
COX6C	ENSSHAG00000006581	Chr2_supercontig_000000232	241759	243147
CREB1	ENSSHAG00000013905	Chr3_supercontig_000000377	1345381	1395403
CREB3L1	ENSSHAG00000015230	Chr6_supercontig_000000169	1726981	1781980
CREB3L2	ENSSHAG00000011584	Chr5_supercontig_000000122	873904	943246													x				x
CREBBP	ENSSHAG00000013866	Chr2_supercontig_000000409	1336754	1492175
CRLF2	ENSSHAG00000006674	Chr3_supercontig_000000302	227664	267379
CRTC1	ENSSHAG00000009155	Chr2_supercontig_000000279	510130	543432
CRTC3	ENSSHAG00000007856	Chr1_supercontig_000000008	360602	403475													x				x
CSF3R	ENSSHAG00000018138	Chr3_supercontig_000000260	3291210	3304148
CTCF	ENSSHAG00000003783	Chr1_supercontig_000000350	58394	90155														x				x
CTNNB1	ENSSHAG00000008460	Chr5_supercontig_000000155	424486	463274
CUX1	ENSSHAG00000007801	Chr4_supercontig_000000294	228006	477458		x
CXCR4	ENSSHAG00000008142	Chr3_supercontig_000000088	149072	149864
CYLD	ENSSHAG00000003079	Chr1_supercontig_000000235	33149	96213
DAXX	ENSSHAG00000007459	Chr4_supercontig_000000156	319228	324594
DCTN1	ENSSHAG00000017096	Chr6_supercontig_000000152	2505380	2530474
DDB2	ENSSHAG00000017108	Chr6_supercontig_000000169	2515921	2524016
DDIT3	ENSSHAG00000007325	Chr5_supercontig_000000190	306331	307028						x				x
DDX10	ENSSHAG00000008417	Chr3_supercontig_000000145	419794	437990
DDX5	ENSSHAG00000012772	Chr4_supercontig_000000125	1098325	1107543
DDX6	ENSSHAG00000011424	Chr3_supercontig_000000135	848279	878858
DEK	ENSSHAG00000014678	Chr2_supercontig_000000205	1549739	1581563
DICER1	ENSSHAG00000012077	Chr1_supercontig_000000181	963449	1056903										x
DNAJB1	ENSSHAG00000003951	Chr2_supercontig_000000274	81669	88458
DNM2	ENSSHAG00000006509	Chr2_supercontig_000000262	236192	280668										x
DNMT3A	ENSSHAG00000007509	Chr1_supercontig_000000262	322909	422408
DUX4L1	NA	Not found	Not found	Not found
EBF1	ENSSHAG00000018391	Chr1_supercontig_000000197	3545737	3711116
ECT2L	ENSSHAG00000008064	Chr4_supercontig_000000236	372688	454879
EGFR	ENSSHAG00000008346	Chr2_supercontig_000000462	409763	638756
EIF3E	ENSSHAG00000013132	Chr2_supercontig_000000236	1170957	1220013
EIF4A2	ENSSHAG00000017081	Chr3_supercontig_000000383	2494622	2498861
ELF4	ENSSHAG00000015713	Chrx_supercontig_000000025	1890188	1911458	x	x
ELK4	ENSSHAG00000015666	Chr4_supercontig_000000060	1874624	1879219
ELL	ENSSHAG00000004139	Chr2_supercontig_000000279	90829	136015
ELN	ENSSHAG00000001131	Chr4_supercontig_000000980	7405	69565
EML4	ENSSHAG00000012173	Chr1_supercontig_000000332	982397	1127555														x				x
EP300	ENSSHAG00000006684	Chr5_supercontig_000000187	228244	299396						x				x
EPS15	NA	Chr4_supercontig_000000004	396531	428989
ERBB2	ENSSHAG00000015078	Chr4_supercontig_000000108	1679373	1716672
ERBB3	ENSSHAG00000005870	Chr5_supercontig_000000184	187832	273236	x	x				x				x
ERBB4	NA	Chr3_supercontig_000000374	1147086	1832251
ERC1	ENSSHAG00000005878	Chr5_supercontig_000000082	187387	501869						x				x
ERCC2	ENSSHAG00000002169	Chr3_supercontig_000001392	24703	36191
ERCC3	ENSSHAG00000007423	Chr3_supercontig_000000076	315107	355596
ERCC4	ENSSHAG00000011596	Chr2_supercontig_000000385	876009	910423
ERCC5	NA	Chr3_supercontig_000000094	158927	168894
ERG	ENSSHAG00000008486	Chr3_supercontig_000000010	428572	554583
ESR1	NA	Chr4_supercontig_000000245	1731134	2053657
ETNK1	ENSSHAG00000011735	Chr5_supercontig_000000072	861622	919819
ETV1	ENSSHAG00000009229	Chr5_supercontig_000000180	518709	599093
ETV4	ENSSHAG00000009816	Chr4_supercontig_000000104	593956	596058
ETV5	ENSSHAG00000005472	Chr4_supercontig_000000293	160806	225818
ETV6	ENSSHAG00000014916	Chr5_supercontig_000000078	1627044	1912653
EWSR1	ENSSHAG00000001435	Chr2_supercontig_000000490	11294	34542
EXT1	NA	Chr2_supercontig_000000245	631751	975945
EXT2	NA	Chr6_supercontig_000000168	474025	513105
EZH2	ENSSHAG00000017743	Chr5_supercontig_000000129	2951215	3062632									x
EZR	ENSSHAG00000009483	Chr4_supercontig_000000248	549247	620174
FAM131B	ENSSHAG00000005750	Chr5_supercontig_000000127	178762	184442
FAM46C	ENSSHAG00000006188	Chr4_supercontig_000000275	192558	217582
FANCA	ENSSHAG00000006190	Chr1_supercontig_000000357	211080	310670														x				x
FANCC	ENSSHAG00000013222	Chr2_supercontig_000000333	1160178	1327259
FANCD2	ENSSHAG00000016019	Chr2_supercontig_000000456	1992460	2048660	x	x
FANCE	ENSSHAG00000011018	Chr4_supercontig_000000160	785478	798766	x	x
FANCF	NA	Chr6_supercontig_000000161	1512483	1514337
FANCG	NA	Chr2_supercontig_000000398	2266574	2276531
FAS	ENSSHAG00000003131	Chr1_supercontig_000001184	52512	83027
FAT1	ENSSHAG00000011310	Chr6_supercontig_000000063	808870	985805
FAT4	ENSSHAG00000013795	Chr6_supercontig_000000002	1321741	1549794		x
FBXO11	ENSSHAG00000007704	Chr1_supercontig_000000330	344995	375935
FBXW7	ENSSHAG00000002129	Chr6_supercontig_000000095	24190	122396
FCGR2B	NA	Chr4_supercontig_000000029	76675	89909
FCRL4	NA	Not found	Not found	Not found
FEV	ENSSHAG00000014755	Chr3_supercontig_000000369	1568465	1573211
FGFR1	ENSSHAG00000017666	Chr1_supercontig_000000297	2891342	2959932
FGFR1OP	ENSSHAG00000011825	Chr4_supercontig_000000251	915276	964343
FGFR2	ENSSHAG00000006217	Chr1_supercontig_000000047	207008	321706
FGFR3	ENSSHAG00000009751	Chr6_supercontig_000000151	584248	673606
FGFR4	ENSSHAG00000011893	Chr1_supercontig_000000212	926040	938247
FH	ENSSHAG00000012494	Chr4_supercontig_000000080	1054607	1076702
FHIT	ENSSHAG00000012410	Chr2_supercontig_000000445	1026948	1028890
FIP1L1	ENSSHAG00000015789	Chr6_supercontig_000000121	1918838	2047677
FLCN	NA	Chr2_supercontig_000000359	2812090	2835492
FLI1	ENSSHAG00000017915	Chr3_supercontig_000000164	3097323	3241595
FLT3	ENSSHAG00000017900	Chr3_supercontig_000000181	3082911	3198996
FLT4	ENSSHAG00000007344	Chr1_supercontig_000000213	308128	369698
FNBP1	ENSSHAG00000012634	Chr1_supercontig_000000240	1071126	1272104
FOXA1	NA	Chr1_supercontig_000000146	20329	24225
FOXL1	ENSSHAG00000013437	Chr1_supercontig_000000354	1234766	1236010														x				x
FOXL2	NA	Not found	Not found	Not found
FOXO1	ENSSHAG00000004718	Chr3_supercontig_000000189	118234	118668
FOXO3	ENSSHAG00000018299	Chr4_supercontig_000000215	3446840	3591066
FOXO4	ENSSHAG00000003736	Chrx_supercontig_000000049	73020	74147
FOXP1	ENSSHAG00000018791	Chr2_supercontig_000000448	4147458	4428556
FSTL3	ENSSHAG00000008333	Chr2_supercontig_000000283	408720	426666
FUBP1	ENSSHAG00000005367	Chr4_supercontig_000000304	153953	169873
FUS	ENSSHAG00000011874	Chr2_supercontig_000000366	921302	929627
GAS7	ENSSHAG00000004809	Chr2_supercontig_000000002	122774	375504
GATA1	ENSSHAG00000000140	Chrx_supercontig_000000213	14	5022
GATA2	ENSSHAG00000016131	Chr2_supercontig_000000459	2042575	2050474
GATA3	ENSSHAG00000018350	Chr5_supercontig_000000087	3503604	3528093
GMPS	ENSSHAG00000010345	Chr3_supercontig_000000394	670878	702003	x	x
GNA11	ENSSHAG00000006119	Chr2_supercontig_000000295	205566	239363
GNAQ	ENSSHAG00000009733	Chr2_supercontig_000000406	579369	982697
GNAS	ENSSHAG00000013478	Chr1_supercontig_000000253	1242509	1408208
GOLGA5	ENSSHAG00000010244	Chr1_supercontig_000000112	654716	678875
GOPC	ENSSHAG00000013357	Chr4_supercontig_000000221	1220200	1269139
GPC3	ENSSHAG00000001009	Chr2_supercontig_000000406	6108	686282
GPHN	ENSSHAG00000001338	Chr1_supercontig_000000137	10011	352021
GRIN2A	ENSSHAG00000008553	Chr2_supercontig_000000389	136677	646745
H3F3A	NA	Chr4_supercontig_000000075	183141	190241
H3F3B	ENSSHAG00000005807	Chr4_supercontig_000000113	2950236	2962768
HERPUD1	ENSSHAG00000012764	Chr1_supercontig_000000238	1096925	1108479
HEY1	ENSSHAG00000017958	Chr2_supercontig_000000098	3135858	3140499
HIF1A	ENSSHAG00000012129	Chr1_supercontig_000000131	974774	1020076
HIP1	ENSSHAG00000014982	Chr4_supercontig_000000294	1645668	1680947
HIST1H3B	NA	Not found	Not found	Not found
HIST1H4I	NA	Not found	Not found	Not found
HLA-A	NA	Not found	Not found	Not found
HLF	NA	Chr4_supercontig_000000097	1751693	1829969
HMGA1	ENSSHAG00000000115	Chr4_supercontig_000002854	21	5720
HMGA2	NA	Not found	Not found	Not found
HMGN2P46	NA	Not found	Not found	Not found
HNF1A	ENSSHAG00000014771	Chr2_supercontig_000000302	1575177	1605755		x
HNRNPA2B1	ENSSHAG00000017930	Chr5_supercontig_000000170	3109606	3111509	x	x
HOOK3	ENSSHAG00000018503	Chr1_supercontig_000000298	3665745	3758991
HOXA11	ENSSHAG00000016623	Chr5_supercontig_000000170	2255925	2258327
HOXA13	ENSSHAG00000016581	Chr5_supercontig_000000170	2237477	2240432
HOXA9	NA	Not found	Not found	Not found
HOXC11	ENSSHAG00000006420	Chr5_supercontig_000000193	228552	233448						x				x
HOXC13	ENSSHAG00000005971	Chr5_supercontig_000000193	194822	195079						x				x
HOXD11	ENSSHAG00000015976	Chr3_supercontig_000000113	1974619	1975770
HOXD13	ENSSHAG00000015915	Chr3_supercontig_000000113	1958352	1960159
HRAS	NA	Not found	Not found	Not found
HSP90AA1	ENSSHAG00000007999	Chr1_supercontig_000000175	374214	381611
HSP90AB1	ENSSHAG00000017428	Chr4_supercontig_000000168	2716230	2720235
IDH1	ENSSHAG00000010387	Chr3_supercontig_000000377	674908	695740
IDH2	ENSSHAG00000011631	Chr1_supercontig_000000060	890971	901094
IGH	NA	Chr1_supercontig_000000514	166512	173478
IGK	NA	Chr1_supercontig_000000370	9034	9538														x				x
IGL	NA	Chr2_supercontig_000001458	48822	49713
IKBKB	ENSSHAG00000017794	Chr1_supercontig_000000298	2987421	3060535
IKZF1	ENSSHAG00000016773	Chr2_supercontig_000000467	2333295	2462051
IL2	ENSSHAG00000002065	Chr6_supercontig_000000006	22732	30321
IL21R	ENSSHAG00000008150	Chr2_supercontig_000000416	389374	434027
IL6ST	NA	Chr2_supercontig_000000019	691716	702806
IL7R	ENSSHAG00000006796	Chr2_supercontig_000000155	252728	285137
IRF4	ENSSHAG00000015592	Chr2_supercontig_000000216	1849419	1871242
ITK	ENSSHAG00000015627	Chr1_supercontig_000000197	1861796	1956020
JAK1	ENSSHAG00000014365	Chr4_supercontig_000000017	1448098	1517969
JAK2	ENSSHAG00000014900	Chr2_supercontig_000000421	1622572	1721725
JAK3	ENSSHAG00000004978	Chr2_supercontig_000000653	132530	169633
JAZF1	ENSSHAG00000015014	Chr5_supercontig_000000170	1656190	1689794
JUN	NA	Not found	Not found	Not found
JUND	NA	Chr2_supercontig_000000278	818488	820073
KAT6A	ENSSHAG00000017256	Chr1_supercontig_000000298	2593248	2749590	x	x
KAT6B	ENSSHAG00000009496	Chr1_supercontig_000000033	550855	748315
KCNJ5	ENSSHAG00000018262	Chr3_supercontig_000000164	3462480	3467829
KDM5A	NA	Chr5_supercontig_000000081	1888524	1976498						x				x
KDM5C	NA	Chrx_supercontig_000000052	119447	138857
KDM6A	NA	Chr3_supercontig_000000018	2276671	2426618
KDR	ENSSHAG00000008488	Chr6_supercontig_000000121	432221	471369	x	x
KDSR	NA	Chr2_supercontig_000003563	4469	14114
KIAA1549	ENSSHAG00000001717	Chr5_supercontig_000000125	16297	115619
KIAA1598	NA	Chr1_supercontig_000000049	2575803	2666284
KIF5B	ENSSHAG00000006246	Chr5_supercontig_000000143	215590	270771
KIT	NA	Chr6_supercontig_000000121	730453	813766
KLF4	ENSSHAG00000013106	Chr2_supercontig_000000431	1165977	1172044
KLF6	ENSSHAG00000015687	Chr5_supercontig_000000139	1880650	1890300
KLK2	NA	Not found	Not found	Not found
KMT2A	ENSSHAG00000012641	Chr3_supercontig_000000135	1067037	1155933
KMT2C	ENSSHAG00000011852	Chr5_supercontig_000000132	919909	1165820
KMT2D	ENSSHAG00000003715	Chr5_supercontig_000000195	69911	107770						x				x
KRAS	ENSSHAG00000006631	Chr5_supercontig_000000086	247217	282976
KTN1	ENSSHAG00000009966	Chr1_supercontig_000000130	616258	717953
LASP1	ENSSHAG00000017069	Chr4_supercontig_000000108	2487915	2534927
LCK	ENSSHAG00000008545	Chr3_supercontig_000000263	435003	450807
LCP1	ENSSHAG00000013328	Chr3_supercontig_000000192	1215243	1248692
LEF1	ENSSHAG00000003436	Chr6_supercontig_000000033	63384	98271
LHFP	NA	Chr3_supercontig_000000188	651070	936700
LIFR	ENSSHAG00000014197	Chr2_supercontig_000000154	1417258	1471049
LMNA	ENSSHAG00000013712	Chr4_supercontig_000000103	1299621	1307351
LMO1	ENSSHAG00000016707	Chr6_supercontig_000000156	2301479	2316308		x
LMO2	ENSSHAG00000018647	Chr6_supercontig_000000164	3869562	3895506
LPP	ENSSHAG00000007022	Chr3_supercontig_000000396	278237	290513
LRIG3	ENSSHAG00000005557	Chr5_supercontig_000000026	166487	190934						x				x
LSM14A	ENSSHAG00000007721	Chr1_supercontig_000000231	346070	361342
LYL1	ENSSHAG00000014421	Chr2_supercontig_000000274	1479134	1481896
LZTR1	ENSSHAG00000000070	Chr2_supercontig_000001156	165	11355					x				x
MAF	ENSSHAG00000013493	Chr1_supercontig_000000337	1246424	1249207														x				x
MAFB	ENSSHAG00000018460	Chr1_supercontig_000000215	3613128	3619792
MALAT1	NA	Not found	Not found	Not found
MALT1	ENSSHAG00000015083	Chr2_supercontig_000000158	1680226	1787443
MAML2	NA	Chr3_supercontig_000000157	581465	1002556
MAP2K1	NA	Chr1_supercontig_000000075	9949	25119
MAP2K2	ENSSHAG00000009251	Chr2_supercontig_000000269	517938	560176
MAP2K4	ENSSHAG00000000653	Chr4_supercontig_000000147	2501	96664
MAP3K1	ENSSHAG00000010967	Chr2_supercontig_000000020	726556	804631
MAP3K13	ENSSHAG00000012566	Chr4_supercontig_000000301	931803	1074803
MAX	ENSSHAG00000014285	Chr1_supercontig_000000134	1436032	1475601
MDM2	NA	Chr5_supercontig_000000021	663510	697014						x				x
MDM4	ENSSHAG00000007767	Chr4_supercontig_000000060	340475	384818
MDS2	NA	Not found	Not found	Not found
MECOM	ENSSHAG00000017530	Chr3_supercontig_000000389	2781077	2853487
MED12	ENSSHAG00000002403	Chrx_supercontig_000000049	24736	53075	x	x
MEN1	ENSSHAG00000006454	Chr6_supercontig_000000190	230503	233695
MET	ENSSHAG00000015881	Chr5_supercontig_000000111	1947003	2070955													x				x
MITF	ENSSHAG00000017522	Chr2_supercontig_000000448	2776759	3045741
MKL1	ENSSHAG00000006802	Chr5_supercontig_000000451	259882	265616
MLF1	ENSSHAG00000017825	Chr3_supercontig_000000393	3011933	3033405
MLH1	ENSSHAG00000004752	Chr2_supercontig_000000699	120446	129266
MLLT1	ENSSHAG00000009440	Chr2_supercontig_000000272	544306	641098					x				x
MLLT10	ENSSHAG00000015106	Chr5_supercontig_000000147	1688201	1839257	x	x											x				x
MLLT11	ENSSHAG00000013477	Chr4_supercontig_000000278	1243460	1243735
MLLT3	ENSSHAG00000016108	Chr2_supercontig_000000345	2032945	2307467
MLLT4	ENSSHAG00000016365	Chr4_supercontig_000000251	2137452	2243750		x
MLLT6	ENSSHAG00000017418	Chr4_supercontig_000000108	2706793	2722622
MN1	NA	Not found	Not found	Not found
MNX1	ENSSHAG00000018063	Chr5_supercontig_000000134	3223193	3229929													x				x
MPL	ENSSHAG00000002350	Chr4_supercontig_000000010	20915	41718	x	x
MSH2	NA	Not found	Not found	Not found
MSH6	ENSSHAG00000008029	Chr1_supercontig_000000330	376693	402697
MSI2	ENSSHAG00000008672	Chr4_supercontig_000000096	450001	975350
MSN	ENSSHAG00000000625	Chrx_supercontig_000000245	2224	5849
MTCP1	ENSSHAG00000005268	Chrx_supercontig_000000060	148171	149222
MTOR	NA	Chr3_supercontig_000000225	1159552	1257120
MUC1	ENSSHAG00000007581	Chr4_supercontig_000000103	331396	335989
MUTYH	ENSSHAG00000010238	Chr4_supercontig_000000008	654764	658543
MYB	ENSSHAG00000014728	Chr4_supercontig_000000232	1562122	1601543
MYC	NA	Chr2_supercontig_000000252	2131683	2134039
MYCL	ENSSHAG00000018449	Chr3_supercontig_000000261	3606634	3613920
MYCN	NA	Not found	Not found	Not found
MYD88	ENSSHAG00000012250	Chr2_supercontig_000000485	995409	1037454
MYH11	ENSSHAG00000007381	Chr2_supercontig_000000383	312142	418487
MYH9	ENSSHAG00000010154	Chr5_supercontig_000000070	643672	688962						x				x
MYO5A	ENSSHAG00000017648	Chr1_supercontig_000000090	2876828	3008314
MYOD1	ENSSHAG00000017220	Chr6_supercontig_000000154	2566383	2568706
NAB2	ENSSHAG00000006277	Chr5_supercontig_000000196	217544	222706						x				x
NACA	ENSSHAG00000002175	Chr5_supercontig_000000188	25327	39289						x				x
NBN	ENSSHAG00000001663	Chr4_supercontig_000000302	15369	55322	x
NCKIPSD	ENSSHAG00000012661	Chr2_supercontig_000000442	1076356	1091285
NCOA1	ENSSHAG00000003234	Chr1_supercontig_000000261	56329	174226
NCOA2	ENSSHAG00000014604	Chr2_supercontig_000000105	1530651	1766975
NCOA4	ENSSHAG00000007412	Chr1_supercontig_000000040	314316	321664
NCOR1	ENSSHAG00000011810	Chr4_supercontig_000000289	880186	963436
NCOR2	ENSSHAG00000005625	Chr2_supercontig_000000302	169748	353444
NDRG1	ENSSHAG00000015275	Chr2_supercontig_000000255	1741881	1818923
NF1	ENSSHAG00000018926	Chr4_supercontig_000000281	4699482	4881176
NF2*	NA	Chr2_supercontig_000000919*	81216	146922		x
NFATC2	ENSSHAG00000018222	Chr1_supercontig_000000256	3359386	3479516
NFE2L2	ENSSHAG00000018277	Chr3_supercontig_000000113	3415648	3449775
NFIB	NA	Chr2_supercontig_000000428	1919547	2188873													x				x
NFKB2	ENSSHAG00000018852	Chr1_supercontig_000000053	4361300	4369139
NFKBIE	ENSSHAG00000017455	Chr4_supercontig_000000168	2727399	2745085
NIN	ENSSHAG00000000762	Chr1_supercontig_000000993	3408	59236	x	x
NKX2-1	NA	Chr1_supercontig_000000154	549317	551529
NONO	ENSSHAG00000010195	Chrx_supercontig_000000048	648907	657606
NOTCH1	ENSSHAG00000004931	Chr1_supercontig_000000244	129265	199183
NOTCH2	ENSSHAG00000015968	Chr4_supercontig_000000276	1969470	2096123
NPM1	NA	Chr1_supercontig_000000247	529044	534119					x				x
NR4A3	ENSSHAG00000013487	Chr2_supercontig_000000404	1245432	1274316
NRAS	NA	Chr4_supercontig_000000274	587924	596191
NRG1	ENSSHAG00000016586	Chr6_supercontig_000000010	2240100	2449987
NSD1	ENSSHAG00000012712	Chr1_supercontig_000000212	1086414	1219711
NT5C2	ENSSHAG00000018477	Chr1_supercontig_000000053	587924	596191
NTRK1	ENSSHAG00000016453	Chr4_supercontig_000000103	2178507	2214679
NTRK3	ENSSHAG00000017249	Chr1_supercontig_000000060	2589981	3044715
NUMA1	ENSSHAG00000005073	Chr3_supercontig_000000212	137411	167439
NUP214	ENSSHAG00000017178	Chr1_supercontig_000000240	2548951	2650363
NUP98	ENSSHAG00000008956	Chr3_supercontig_000000212	486113	566627
NUTM1	NA	Chr1_supercontig_000000094	79672	94176					x				x
NUTM2A	NA	Not found	Not found	Not found
NUTM2B	NA	Not found	Not found	Not found
OLIG2	NA	Not found	Not found	Not found
OMD	ENSSHAG00000000398	Chr2_supercontig_000005191	794	4230
P2RY8	NA	Chr3_supercontig_000000301	921146	988714					x				x				x				x
PAFAH1B2	ENSSHAG00000011403	Chr3_supercontig_000000136	845553	851881
PALB2	ENSSHAG00000003810	Chr2_supercontig_000000397	76052	97815	x	x
PAX3	ENSSHAG00000016542	Chr3_supercontig_000000388	2216058	2303310
PAX5	ENSSHAG00000012375	Chr2_supercontig_000000343	1019402	1380976
PAX7	ENSSHAG00000005424	Chr3_supercontig_000000406	157574	312203						x				x				x				x
PAX8	ENSSHAG00000011845	Chr1_supercontig_000000367	918459	954280		x												x				x
PBRM1	ENSSHAG00000006335	Chr2_supercontig_000000476	220649	340421
PBX1	ENSSHAG00000012750	Chr4_supercontig_000000030	1094924	1150131
PCM1	ENSSHAG00000007227	Chr6_supercontig_000000013	297052	388536		x
PCSK7	ENSSHAG00000010944	Chr3_supercontig_000000136	773226	800935
PDCD1LG2	ENSSHAG00000004176	Chr2_supercontig_000001149	92767	133168
PDE4DIP	ENSSHAG00000016806	Chr4_supercontig_000000276	2354362	2589094
PDGFB	ENSSHAG00000014948	Chr5_supercontig_000000055	1635957	1654503	x	x				x				x
PDGFRA	ENSSHAG00000013199	Chr6_supercontig_000000121	1188992	1221827														x				x
PDGFRB	ENSSHAG00000017061	Chr1_supercontig_000000191	2483294	2521997										x
PER1	ENSSHAG00000013301	Chr4_supercontig_000000142	1209814	1235305
PHF6	ENSSHAG00000006976	Chrx_supercontig_000000028	273767	304295
PHOX2B	ENSSHAG00000015235	Chr6_supercontig_000000127	1727952	1731214
PICALM	ENSSHAG00000004629	Chr3_supercontig_000000194	113657	201770
PIK3CA	ENSSHAG00000016406	Chr3_supercontig_000000382	2166250	2201448
PIK3R1	ENSSHAG00000008078	Chr2_supercontig_000000032	381688	460126
PIM1	ENSSHAG00000015008	Chr4_supercontig_000000161	1654864	1659363
PLAG1	ENSSHAG00000010371	Chr2_supercontig_000000116	675247	725142
PLCG1	ENSSHAG00000017720	Chr1_supercontig_000000215	2925474	2987072	x
PML	ENSSHAG00000010679	Chr1_supercontig_000000012	729239	752206
PMS1	ENSSHAG00000013064	Chr3_supercontig_000000126	1146178	1255788
PMS2	ENSSHAG00000013933	Chr2_supercontig_000000355	1353689	1399638										x
POLE	ENSSHAG00000009616	Chr2_supercontig_000000287	565568	630037
POT1	ENSSHAG00000015868	Chr5_supercontig_000000116	1942261	2017930													x				x
POU2AF1	ENSSHAG00000001058	Chr3_supercontig_000001502	6427	18598
POU5F1	NA	Chr4_supercontig_000000633	43636	51621
PPARG	ENSSHAG00000008610	Chr2_supercontig_000000457	442147	604280
PPFIBP1	ENSSHAG00000002157	Chr5_supercontig_000000659	24810	63625
PPP2R1A	ENSSHAG00000000482	Chr3_supercontig_000000616	286	20772		x
PPP2R1B*	NA	Chr3_supercontig_000000139*	1440879	1466694
PPP6C	ENSSHAG00000008282	Chr1_supercontig_000000226	402500	444656
PRCC	ENSSHAG00000016193	Chr4_supercontig_000000103	2061303	2080729
PRDM1	ENSSHAG00000010080	Chr4_supercontig_000000215	633942	657094
PRDM16	ENSSHAG00000011652	Chr3_supercontig_000000240	883128	937737						x				x			x				x
PRF1	ENSSHAG00000010858	Chr1_supercontig_000000004	761595	770464													x				x
PRKACA	NA	Chr2_supercontig_000000274	508572	528558
PRKAR1A	ENSSHAG00000008075	Chr4_supercontig_000000121	376305	401910
PRRX1	ENSSHAG00000015054	Chr4_supercontig_000000032	1671086	1763413
PSIP1	ENSSHAG00000018023	Chr2_supercontig_000000428	3188299	3214733
PTCH1	ENSSHAG00000014543	Chr2_supercontig_000000333	1516403	1588395
PTEN	ENSSHAG00000003709	Chr1_supercontig_000000025	72625	116959													x				x
PTK6	ENSSHAG00000018321	Chr1_supercontig_000000247	3464821	3484539					x				x
PTPN11	ENSSHAG00000006173	Chr2_supercontig_000000305	202815	249873
PTPN13	ENSSHAG00000008547	Chr6_supercontig_000000049	437933	623661
PTPRB	ENSSHAG00000008544	Chr5_supercontig_000000034	434877	543947						x				x
PTPRC	ENSSHAG00000015523	Chr4_supercontig_000000053	1824018	1958558
PTPRK	ENSSHAG00000006991	Chr4_supercontig_000000229	275828	807608
PWWP2A	ENSSHAG00000007717	Chr1_supercontig_000000198	345789	347351
RABEP1	ENSSHAG00000000590	Chr3_supercontig_000000796	1935	10804
RAC1	ENSSHAG00000011057	Chr2_supercontig_000000355	788391	892435										x
RAD21	ENSSHAG00000015624	Chr2_supercontig_000000244	1860943	1889440
RAD51B	ENSSHAG00000000476	Chr1_supercontig_000000508	1270	43730
RAF1	ENSSHAG00000011099	Chr2_supercontig_000000457	797166	837789
RALGDS	NA	Chr1_supercontig_000000241	328650	406412
RANBP17	NA	Chr1_supercontig_000000207	179747	270358
RANBP2	ENSSHAG00000004676	Chr3_supercontig_000000318	115990	164309
RAP1GDS1	ENSSHAG00000011672	Chr6_supercontig_000000047	887113	1058581
RARA	ENSSHAG00000012505	Chr4_supercontig_000000108	1043951	1072265
RB1	ENSSHAG00000014024	Chr3_supercontig_000000190	1376489	1571332
RBM10	ENSSHAG00000007724	Chrx_supercontig_000000051	346607	363587
RBM15	NA	Chr4_supercontig_000000271	712910	719888
RECQL4	ENSSHAG00000010333	Chr2_supercontig_000000266	669186	700262
REL	ENSSHAG00000014405	Chr1_supercontig_000000320	1472847	1518945
RET	ENSSHAG00000010528	Chr1_supercontig_000000035	601177	764920	x	x
RHOA	ENSSHAG00000010214	Chr2_supercontig_000000442	2114036	2163193
RHOH	ENSSHAG00000017949	Chr6_supercontig_000000127	3121786	3122361
RMI2	NA	Chr2_supercontig_000000386	1266510	1271024
RNF213	ENSSHAG00000008617	Chr4_supercontig_000000130	443073	519321
RNF217-AS1	NA	Not found	Not found	Not found
RNF43	ENSSHAG00000010642	Chr4_supercontig_000000094	721718	799123
ROS1*	NA	Chr4_supercontig_000000221*	916642	939577
RPL10	NA	Chrx_supercontig_000000001	47496	84867
RPL22	ENSSHAG00000018731	Chr3_supercontig_000000242	4005584	4018105						x				x			x				x
RPL5	ENSSHAG00000006417	Chr4_supercontig_000000011	228202	238094
RPN1	ENSSHAG00000016491	Chr2_supercontig_000000459	2197210	2205602
RSPO2	ENSSHAG00000011160	Chr2_supercontig_000000236	808275	1083109
RSPO3	ENSSHAG00000018489	Chr4_supercontig_000000228	3650536	3750748
RUNDC2A*	NA	Chr2_supercontig_000000384*	316138	406849
RUNX1	ENSSHAG00000014782	Chr3_supercontig_000000013	1579066	1912846
RUNX1T1	ENSSHAG00000008351	Chr2_supercontig_000000224	411063	487246
SBDS	ENSSHAG00000010263	Chr4_supercontig_000000283	657280	664986
SDC4	ENSSHAG00000013574	Chr1_supercontig_000000259	1266288	1290184
SDHA	ENSSHAG00000018352	Chr2_supercontig_000000060	3458841	3544687
SDHAF2	NA	Chr6_supercontig_000000181	957729	965462
SDHB	ENSSHAG00000007772	Chr3_supercontig_000000231	302898	362153						x				x				x				x
SDHC	ENSSHAG00000016835	Chr4_supercontig_000000253	2368838	2427933
SDHD	NA	Chr3_supercontig_000000139	1087591	1094111
SEPT5	ENSSHAG00000011753	Chr3_supercontig_000000006	902025	912059
SEPT6	ENSSHAG00000007460	Chrx_supercontig_000000022	318779	342868
SEPT9	ENSSHAG00000006546	Chr4_supercontig_000000133	238907	437705
SET	ENSSHAG00000018817	Chr1_supercontig_000000239	4251865	4256273
SETBP1	ENSSHAG00000011290	Chr2_supercontig_000000050	848957	1250518
SETD2	ENSSHAG00000010781	Chr2_supercontig_000000438	747097	844910	x	x
SF3B1	ENSSHAG00000017564	Chr3_supercontig_000000130	2812818	2859932
SFPQ	NA	Chr3_supercontig_000000260	2031900	2040770
SH2B3	ENSSHAG00000008060	Chr2_supercontig_000000300	379210	455849
SH3GL1	NA	Not found	Not found	Not found
SLC34A2	NA	Not found	Not found	Not found
SLC45A3	ENSSHAG00000015794	Chr4_supercontig_000000060	1920172	1927182
SMAD2	ENSSHAG00000012837	Chr2_supercontig_000000052	1115377	1222137
SMAD3	ENSSHAG00000012543	Chr1_supercontig_000000075	925917	1079140
SMAD4	ENSSHAG00000010344	Chr2_supercontig_000000056	669437	716769
SMARCA4	ENSSHAG00000001642	Chr2_supercontig_000000262	16184	95605										x
SMARCB1	ENSSHAG00000003331	Chr2_supercontig_000001015	59526	64559
SMARCD1	ENSSHAG00000006504	Chr5_supercontig_000000024	234559	243261						x				x
SMARCE1	ENSSHAG00000009907	Chr4_supercontig_000000108	604250	625185
SMO	ENSSHAG00000008843	Chr5_supercontig_000000118	461470	486967
SND1	ENSSHAG00000015359	Chr5_supercontig_000000117	1766195	2155816
SOCS1	ENSSHAG00000000187	Chr2_supercontig_000000387	4	975
SOX2	NA	Chr3_supercontig_000000383	683371	683622
SPECC1	ENSSHAG00000008586	Chr4_supercontig_000000289	438951	709502			x
SPEN	ENSSHAG00000004960	Chr3_supercontig_000000232	130161	207391						x				x				x				x
SPOP	ENSSHAG00000007889	Chr4_supercontig_000000110	364171	439492
SRGAP3	ENSSHAG00000012943	Chr2_supercontig_000000456	1136008	1402797
SRSF2	ENSSHAG00000005932	Chr4_supercontig_000000134	190841	195996
SRSF3	ENSSHAG00000010876	Chr4_supercontig_000000161	761756	766712
SS18	ENSSHAG00000017099	Chr2_supercontig_000000161	2506635	2536965
SS18L1	ENSSHAG00000015339	Chr1_supercontig_000000250	1761202	1787482
SSX1	NA	Not found	Not found	Not found
SSX2	NA	Not found	Not found	Not found
SSX4	NA	Not found	Not found	Not found
STAG2	ENSSHAG00000016662	Chrx_supercontig_000000016	2206688	2328764
STAT3	ENSSHAG00000014833	Chr4_supercontig_000000104	1563953	1624641
STAT5B	ENSSHAG00000003879	Chr4_supercontig_000000105	69864	102409
STAT6	ENSSHAG00000006372	Chr5_supercontig_000000196	224701	240790						x				x
STIL	ENSSHAG00000010095	Chr4_supercontig_000000006	636303	681153	x
STK11	ENSSHAG00000007173	Chr2_supercontig_000000282	248336	421722
STRN	ENSSHAG00000012733	Chr1_supercontig_000000270	1090181	1199322
SUFU	ENSSHAG00000018777	Chr1_supercontig_000000053	4109789	4268666
SUZ12	ENSSHAG00000018761	Chr4_supercontig_000000281	4072044	4107313
SYK	ENSSHAG00000001482	Chr2_supercontig_000001220	11865	75887
TAF15	ENSSHAG00000003105	Chr4_supercontig_000000280	51678	74028
TAL1	ENSSHAG00000010681	Chr4_supercontig_000000006	729817	735065
TAL2	ENSSHAG00000015614	Chr2_supercontig_000000430	1856173	1856532
TBL1XR1	ENSSHAG00000005700	Chr3_supercontig_000000382	171011	257990
TBX3	ENSSHAG00000004253	Chr2_supercontig_000000304	96040	106965		x
TCEA1	NA	Chr2_supercontig_000000117	1278059	1313909
TCF12	ENSSHAG00000015935	Chr1_supercontig_000000078	1963585	2393799
TCF3	ENSSHAG00000013735	Chr2_supercontig_000000279	1304919	1390951
TCF7L2	ENSSHAG00000017344	Chr1_supercontig_000000051	2651795	2882905
TCL1A	NA	Not found	Not found	Not found
TCL6	NA	Not found	Not found	Not found
TERT	ENSSHAG00000015951	Chr2_supercontig_000000061	1966912	1998870
TET1	ENSSHAG00000008339	Chr1_supercontig_000000016	408931	498701													x				x
TET2	ENSSHAG00000008753	Chr6_supercontig_000000036	463588	557692		x
TFE3	ENSSHAG00000003327	Chrx_supercontig_000000052	59572	64007
TFEB	ENSSHAG00000009705	Chr4_supercontig_000000165	576923	590087
TFG	NA	Chr3_supercontig_000000044	1248484	1278716
TFPT	ENSSHAG00000009014	Chr3_supercontig_000000639	493954	496522
TFRC	ENSSHAG00000005872	Chr3_supercontig_000000065	186970	212240
TGFBR2	ENSSHAG00000012515	Chr5_supercontig_000000169	1025573	1065909
THRAP3	ENSSHAG00000017932	Chr3_supercontig_000000260	3110918	3134468
TLX1	ENSSHAG00000013136	Chr1_supercontig_000000054	1171200	1177947
TLX3	ENSSHAG00000007060	Chr1_supercontig_000000207	281265	283882
TMPRSS2	ENSSHAG00000004952	Chr3_supercontig_000000471	130567	251950	x	x
TNFAIP3	ENSSHAG00000010469	Chr4_supercontig_000000235	691038	708657
TNFRSF14	NA	Not found	Not found	Not found
TNFRSF17	ENSSHAG00000007261	Chr2_supercontig_000000384	299576	301604
TOP1	NA	Chr1_supercontig_000000215	3018036	3125172
TP53	ENSSHAG00000015510	Chr4_supercontig_000000142	1819021	1825670
TPM3	ENSSHAG00000012786	Chr4_supercontig_000000102	1100915	1119032
TPM4	ENSSHAG00000005848	Chr2_supercontig_000000298	185505	217723
TPR	ENSSHAG00000015305	Chr4_supercontig_000000039	1751846	1813216		x
TRAC	ENSSHAG00000010059	Chr1_supercontig_000000084	630680	640621
TRAF7	ENSSHAG00000016612	Chr2_supercontig_000000414	2240057	2279754
TRAV10	ENSSHAG00000002241	Chr1_supercontig_000000084	26744	28570
TRAV24	ENSSHAG00000004378	Chr1_supercontig_000000084	101832	102461
TRAV3	ENSSHAG00000006049	Chr1_supercontig_000000550	200319	201512
TRAV39	ENSSHAG00000000687	Chr1_supercontig_000000550	2856	3351
TRBV15	ENSSHAG00000006743	Chr5_supercontig_000000273	255018	255463
TRBV19	ENSSHAG00000004845	Chr5_supercontig_000000322	124979	125670
TRDC	ENSSHAG00000009172	Chr1_supercontig_000000084	512597	523616
TRDV2	ENSSHAG00000002896	Chr1_supercontig_000001089	44817	45343
TRIM24	ENSSHAG00000005348	Chr5_supercontig_000000124	152968	249925
TRIM27	NA	Not found	Not found	Not found
TRIM33	ENSSHAG00000005991	Chr4_supercontig_000000274	196135	275729
TRIP11	ENSSHAG00000009411	Chr1_supercontig_000000111	541566	627054
TRRAP	ENSSHAG00000000660	Chr2_supercontig_000000356	458	88243										x
TSC1	ENSSHAG00000005234	Chr1_supercontig_000000241	140451	180907	x	x
TSC2	ENSSHAG00000015973	Chr2_supercontig_000000414	1973094	2034258
TSHR	ENSSHAG00000004494	Chr1_supercontig_000000126	107489	263128
TTL	ENSSHAG00000016907	Chr1_supercontig_000000305	2403894	2447763
U2AF1	NA	Chr3_supercontig_000000012	2551282	2575396
UBR5	ENSSHAG00000017701	Chr2_supercontig_000000233	2916928	3083205
USP6	NA	Not found	Not found	Not found
USP8	ENSSHAG00000012085	Chr1_supercontig_000000090	964582	1027493
VHL	NA	Chr2_supercontig_000000456	2080571	2091170
VTI1A	NA	Chr1_supercontig_000000051	3044192	3485228
WAS	ENSSHAG00000002882	Chrx_supercontig_000000239	44158	56867
WHSC1	ENSSHAG00000006750	Chr6_supercontig_000000151	255407	330700
WHSC1L1	ENSSHAG00000017411	Chr1_supercontig_000000297	2703012	2801771
WIF1	ENSSHAG00000002234	Chr5_supercontig_000000194	26545	76786						x				x
WRN	ENSSHAG00000005577	Chr6_supercontig_000000012	166861	259591
WT1	ENSSHAG00000017390	Chr6_supercontig_000000164	2687194	2754762
WWTR1	ENSSHAG00000018927	Chr3_supercontig_000000383	4702296	4868855
XPA	ENSSHAG00000015962	Chr2_supercontig_000000344	1970835	1987741
XPC	ENSSHAG00000001194	Chr2_supercontig_000000458	7957	33824
XPO1	ENSSHAG00000011230	Chr1_supercontig_000000320	819296	867262
YWHAE	ENSSHAG00000014583	Chr4_supercontig_000000287	1523763	1558103
ZBTB16	ENSSHAG00000009882	Chr3_supercontig_000000138	602378	841074
ZCCHC8	ENSSHAG00000010725	Chr2_supercontig_000000301	736030	755682
ZFHX3	ENSSHAG00000014394	Chr1_supercontig_000000358	1472485	1644551	x	x												x				x
ZNF198	NA	Chr3_supercontig_000000174	84502	169359
ZNF278	NA	Chr2_supercontig_000000312	1097138	1151424
ZNF331	NA	Chr2_supercontig_000000304	1862387	1869403
ZNF384	ENSSHAG00000015330	Chr5_supercontig_000000076	1758047	1783473
ZNF521	ENSSHAG00000018217	Chr2_supercontig_000000161	3357488	3669152
ZRSR2	NA	Chr3_supercontig_000000285	1200649	1227213					x				x				x				x

## Sheet: COSMIC SNVs & indels
Table S3, related to Figures 2, 3 and 4.
Ensembl Variant Effect Predictor (VEP) output for Ensembl-annotated COSMIC Cancer Gene Census genes. Number of reads supporting variant (n) and total number of reads covering site (T) are shown as n/T for each genome analyzed in this study. Only variants with impact described as “Moderate” or “High” are shown.
Gene	ENSEMBL ID	Devil7.1 Scaffold	Coordinate	Ref	Alt	86T reads	88T reads	202T2 reads	203T3 reads	Classification	VEP Consequence	Impact	Feature_type	Feature	Biotype	Exon	Intron	cDNA_position	CDS_position	Protein_position	Amino_acids	Codons	Distance	Strand	HGNC_ID
RET	ENSSHAG00000010528	Chr1_supercontig_000000035	705120	G	T	43/88	24/53	36/56	32/66	germline	missense_variant	MODERATE	Transcript	ENSSHAT00000012388	protein_coding	3/15	-	418	418	140	A/S	Gcc/Tcc	-	1	HGNC:9967
BCL11B	ENSSHAG00000009291	Chr1_supercontig_000000177	577872	C	A	44/44	38/39	34/34	45/46	germline	missense_variant	MODERATE	Transcript	ENSSHAT00000010872	protein_coding	3/6	-	1218	460	154	L/I	Cta/Ata	-	1	HGNC:13222
PLCG1	ENSSHAG00000017720	Chr1_supercontig_000000215	2936996	A	G	32/72	29/60	0/65	0/60	germline	missense_variant	MODERATE	Transcript	ENSSHAT00000021066	protein_coding	21/29	-	2701	2449	817	F/L	Ttt/Ctt	-	-1	HGNC:9065
PLCG1	ENSSHAG00000017720	Chr1_supercontig_000000215	2937035	AG	A	26/73	25/58	0/64	0/68	germline	frameshift_variant	HIGH	Transcript	ENSSHAT00000021066	protein_coding	21/29	-	2661	2409	803	S/X	tcC/tc	-	-1	HGNC:9065
PLCG1	ENSSHAG00000017720	Chr1_supercontig_000000215	2937040	A	G	28/72	28/59	0/61	0/67	germline	missense_variant	MODERATE	Transcript	ENSSHAT00000021066	protein_coding	21/29	-	2657	2405	802	F/S	tTt/tCt	-	-1	HGNC:9065
TSC1	ENSSHAG00000005234	Chr1_supercontig_000000241	146097	A	C	70/89	59/70	72/77	58/66	germline	stop_lost	HIGH	Transcript	ENSSHAT00000006064	protein_coding	23/23	-	3290	3052	1018	*/E	Taa/Gaa	-	-1	HGNC:12362
KAT6A	ENSSHAG00000017256	Chr1_supercontig_000000298	2594510	C	G	21/22	26/28	27/29	27/27	germline	missense_variant	MODERATE	Transcript	ENSSHAT00000020505	protein_coding	16/16	-	5327	4987	1663	A/P	Gca/Cca	-	-1	HGNC:13013
KAT6A	ENSSHAG00000017256	Chr1_supercontig_000000298	2594574	G	T	43/44	32/33	30/30	28/28	germline	missense_variant	MODERATE	Transcript	ENSSHAT00000020505	protein_coding	16/16	-	5263	4923	1641	S/R	agC/agA	-	-1	HGNC:13013
ZFHX3	ENSSHAG00000014394	Chr1_supercontig_000000358	1541734	A	C	39/41	40/41	60/61	54/54	germline	missense_variant	MODERATE	Transcript	ENSSHAT00000017065	protein_coding	4/29	-	3229	3229	1077	N/H	Aac/Cac	-	1	HGNC:777
PAX8	ENSSHAG00000011845	Chr1_supercontig_000000367	939578	C	T	0/50	0/47	26/91	22/69	germline	missense_variant	MODERATE	Transcript	ENSSHAT00000013970	protein_coding	6/10	-	856	856	286	G/S	Ggc/Agc	-	-1	HGNC:8622
C2orf44	ENSSHAG00000002281	Chr1_supercontig_000000744	34361	T	G	0/13	10/23	29/29	36/38	germline	missense_variant	MODERATE	Transcript	ENSSHAT00000002604	protein_coding	2/4	-	1876	1676	559	D/A	gAc/gCc	-	-1	HGNC:26157
NIN	ENSSHAG00000000762	Chr1_supercontig_000000993	29073	T	TTTC	46/109	36/90	46/95	39/75	germline	inframe_insertion	MODERATE	Transcript	ENSSHAT00000000862	protein_coding	13/35	-	2071-2072	2010-2011	670-671	-/E	-/GAA	-	-1	-
CLIP1	ENSSHAG00000009381	Chr2_supercontig_000000301	624015	C	T	0/104	47/72	0/66	0/83	somatic	missense_variant	MODERATE	Transcript	ENSSHAT00000010974	protein_coding	4/27	-	984	670	224	G/S	Ggc/Agc	-	-1	HGNC:10461
HNF1A	ENSSHAG00000014771	Chr2_supercontig_000000302	1581510	C	T	0/51	0/51	30/50	15/40	germline	missense_variant	MODERATE	Transcript	ENSSHAT00000017528	protein_coding	7/12	-	967	967	323	G/S	Ggc/Agc	-	-1	HGNC:11621
TBX3	ENSSHAG00000004253	Chr2_supercontig_000000304	102679	G	A	0/64	0/45	22/48	30/60	germline	missense_variant	MODERATE	Transcript	ENSSHAT00000004894	protein_coding	5/9	-	979	979	327	A/T	Gct/Act	-	1	HGNC:11602
APC	ENSSHAG00000001133	Chr2_supercontig_000000318	13308	T	C	65/66	68/69	73/73	66/66	germline	missense_variant	MODERATE	Transcript	ENSSHAT00000001285	protein_coding	12/12	-	2296	2233	745	T/A	Acc/Gcc	-	-1	-
PALB2	ENSSHAG00000003810	Chr2_supercontig_000000397	87374	G	A	42/100	36/73	24/64	43/91	germline	missense_variant	MODERATE	Transcript	ENSSHAT00000004372	protein_coding	6/12	-	3150	2723	908	S/F	tCt/tTt	-	-1	HGNC:26144
PALB2	ENSSHAG00000003810	Chr2_supercontig_000000397	96158	A	C	57/108	41/82	33/73	33/70	germline	missense_variant	MODERATE	Transcript	ENSSHAT00000004372	protein_coding	3/12	-	1196	769	257	C/G	Tgt/Ggt	-	-1	HGNC:26144
PALB2	ENSSHAG00000003810	Chr2_supercontig_000000397	97195	A	G	40/95	33/68	34/75	35/74	germline	missense_variant	MODERATE	Transcript	ENSSHAT00000004373	protein_coding	4/16	-	211	211	71	C/R	Tgt/Cgt	-	-1	HGNC:26144
SETD2	ENSSHAG00000010781	Chr2_supercontig_000000438	751949	A	C	50/92	45/81	65/65	67/67	germline	missense_variant	MODERATE	Transcript	ENSSHAT00000012702	protein_coding	2/21	-	2867	2867	956	H/P	cAc/cCc	-	1	HGNC:18420
FANCD2	ENSSHAG00000016019	Chr2_supercontig_000000456	1995141	T	C	44/97	35/67	80/80	69/74	germline	missense_variant	MODERATE	Transcript	ENSSHAT00000019027	protein_coding	3/45	-	256	256	86	S/P	Tct/Cct	-	1	HGNC:3585
NF2	ENSSHAG00000003942	Chr2_supercontig_000000919	133487	A	G	0/38	0/36	10/23	24/43	germline	missense_variant	MODERATE	Transcript	ENSSHAT00000004529	protein_coding	15/17	-	1584	1342	448	M/V	Atg/Gtg	-	1	HGNC:7773
CARS	ENSSHAG00000003221	Chr2_supercontig_000001648	64206	C	T	31/32	24/24	1/22	1/40	germline	missense_variant	MODERATE	Transcript	ENSSHAT00000003701	protein_coding	15/25	-	1477	1477	493	A/T	Gcg/Acg	-	-1	HGNC:1493
BCR	ENSSHAG00000001217	Chr2_supercontig_000001767	17067	C	T	15/15	11/11	0/14	0/17	germline	missense_variant	MODERATE	Transcript	ENSSHAT00000001382	protein_coding	10/17	-	1006	1006	336	E/K	Gag/Aag	-	-1	-
ARID1A	ENSSHAG00000013363	Chr3_supercontig_000000224	1305958	G	A	49/52	30/31	23/25	35/37	germline	missense_variant	MODERATE	Transcript	ENSSHAT00000015812	protein_coding	20/20	-	5083	4508	1503	G/D	gGt/gAt	-	1	HGNC:11110
ARID1A	ENSSHAG00000013363	Chr3_supercontig_000000224	1305967	C	A	50/51	25/27	24/24	40/42	germline	missense_variant	MODERATE	Transcript	ENSSHAT00000015812	protein_coding	20/20	-	5092	4517	1506	A/E	gCg/gAg	-	1	HGNC:11110
GMPS	ENSSHAG00000010345	Chr3_supercontig_000000394	692391	C	A	77/78	67/67	69/69	70/70	germline	splice_donor_variant	HIGH	Transcript	ENSSHAT00000012165	protein_coding	-	4/14	-	-	-	-	-	-	-1	HGNC:4378
TMPRSS2	ENSSHAG00000004952	Chr3_supercontig_000000471	170779	T	C	44/107	40/68	44/75	39/62	germline	missense_variant	MODERATE	Transcript	ENSSHAT00000005721	protein_coding	4/15	-	384	119	40	V/A	gTt/gCt	-	1	HGNC:11876
PPP2R1A	ENSSHAG00000000482	Chr3_supercontig_000000616	10310	G	A	0/74	0/59	38/72	34/58	germline	splice_acceptor_variant	HIGH	Transcript	ENSSHAT00000000549	protein_coding	-	10/16	-	-	-	-	-	-	1	HGNC:9302
STIL	ENSSHAG00000010095	Chr4_supercontig_000000006	654616	G	C	40/73	24/49	0/64	3/87	germline	missense_variant	MODERATE	Transcript	ENSSHAT00000011853	protein_coding	8/16	-	941	897	299	E/D	gaG/gaC	-	1	HGNC:10879
STIL	ENSSHAG00000010095	Chr4_supercontig_000000006	664921	A	G	29/71	26/55	0/39	1/56	germline	missense_variant	MODERATE	Transcript	ENSSHAT00000011853	protein_coding	12/16	-	2325	2281	761	M/V	Atg/Gtg	-	1	HGNC:10879
MPL	ENSSHAG00000002350	Chr4_supercontig_000000010	42973	C	T	0/57	1/50	25/46	24/46	germline	missense_variant	MODERATE	Transcript	ENSSHAT00000002688	protein_coding	7/13	-	1087	929	310	R/Q	cGa/cAa	-	-1	HGNC:7217
MPL	ENSSHAG00000002350	Chr4_supercontig_000000010	49464	C	A	39/39	31/32	34/35	33/33	germline	missense_variant	MODERATE	Transcript	ENSSHAT00000002688	protein_coding	4/13	-	431	273	91	W/C	tgG/tgT	-	-1	HGNC:7217
TPR	ENSSHAG00000015305	Chr4_supercontig_000000039	1790262	C	A	0/96	0/63	36/65	51/95	germline	missense_variant	MODERATE	Transcript	ENSSHAT00000018175	protein_coding	19/51	-	2301	2301	767	L/F	ttG/ttT	-	-1	HGNC:12017
CANT1	ENSSHAG00000016498	Chr4_supercontig_000000131	2201523	G	A	37/37	45/45	37/37	41/41	germline	missense_variant	MODERATE	Transcript	ENSSHAT00000019583	protein_coding	1/4	-	556	193	65	G/R	Ggg/Agg	-	1	HGNC:19721
CANT1	ENSSHAG00000016498	Chr4_supercontig_000000131	2201536	G	C	36/36	50/50	37/37	49/50	germline	missense_variant	MODERATE	Transcript	ENSSHAT00000019583	protein_coding	1/4	-	569	206	69	R/P	cGg/cCg	-	1	HGNC:19721
FANCE	ENSSHAG00000011018	Chr4_supercontig_000000160	793059	C	T	31/74	19/44	23/48	33/67	germline	missense_variant	MODERATE	Transcript	ENSSHAT00000012987	protein_coding	2/10	-	436	436	146	R/C	Cgt/Tgt	-	1	HGNC:3586
MLLT4	ENSSHAG00000016365	Chr4_supercontig_000000251	2188273	C	T	0/80	0/73	72/72	75/76	germline	missense_variant	MODERATE	Transcript	ENSSHAT00000019424	protein_coding	18/32	-	2623	2563	855	P/S	Cca/Tca	-	1	HGNC:7137
ATP1A1	ENSSHAG00000016979	Chr4_supercontig_000000274	2435854	T	C	42/42	31/31	28/28	21/21	germline	missense_variant	MODERATE	Transcript	ENSSHAT00000020173	protein_coding	1/22	-	130	130	44	C/R	Tgt/Cgt	-	1	HGNC:799
SPECC1	ENSSHAG00000008586	Chr4_supercontig_000000289	620182	C	T	44/75	0/69	0/66	0/58	somatic	missense_variant	MODERATE	Transcript	ENSSHAT00000010004	protein_coding	10/15	-	3496	2624	875	S/L	tCg/tTg	-	1	HGNC:30615
CUX1	ENSSHAG00000007801	Chr4_supercontig_000000294	363916	G	A	0/60	0/36	16/35	18/37	germline	missense_variant	MODERATE	Transcript	ENSSHAT00000009084	protein_coding	4/19	-	349	349	117	A/T	Gca/Aca	-	1	HGNC:2557
NBN	ENSSHAG00000001663	Chr4_supercontig_000000302	32334	T	C	52/86	39/76	1/76	0/85	germline	missense_variant	MODERATE	Transcript	ENSSHAT00000001887	protein_coding	13/18	-	1828	1828	610	K/E	Aaa/Gaa	-	-1	HGNC:7652
NBN	ENSSHAG00000001663	Chr4_supercontig_000000302	35257	G	C	40/90	51/87	0/90	0/100	germline	missense_variant	MODERATE	Transcript	ENSSHAT00000001887	protein_coding	12/18	-	1316	1316	439	T/R	aCa/aGa	-	-1	HGNC:7652
PDGFB	ENSSHAG00000014948	Chr5_supercontig_000000055	1650561	G	T	77/77	56/56	59/59	53/53	germline	missense_variant	MODERATE	Transcript	ENSSHAT00000017746	protein_coding	4/6	-	382	382	128	G/C	Ggc/Tgc	-	1	HGNC:8800
MLLT10	ENSSHAG00000015106	Chr5_supercontig_000000147	1695736	A	G	104/104	68/68	71/71	66/69	germline	missense_variant	MODERATE	Transcript	ENSSHAT00000017938	protein_coding	14/18	-	1993	1826	609	L/P	cTa/cCa	-	-1	HGNC:16063
HNRNPA2B1	ENSSHAG00000017930	Chr5_supercontig_000000170	3110991	A	G	45/96	33/77	40/79	43/83	germline	missense_variant	MODERATE	Transcript	ENSSHAT00000021320	protein_coding	4/4	-	547	547	183	T/A	Aca/Gca	-	1	HGNC:5033
HNRNPA2B1	ENSSHAG00000017930	Chr5_supercontig_000000170	3111081	C	T	91/147	72/110	72/116	85/127	germline	missense_variant	MODERATE	Transcript	ENSSHAT00000021320	protein_coding	4/4	-	637	637	213	P/S	Ccc/Tcc	-	1	HGNC:5033
HNRNPA2B1	ENSSHAG00000017930	Chr5_supercontig_000000170	3111085	A	G	72/153	52/111	37/116	36/130	germline	missense_variant	MODERATE	Transcript	ENSSHAT00000021320	protein_coding	4/4	-	641	641	214	H/R	cAt/cGt	-	1	HGNC:5033
HNRNPA2B1	ENSSHAG00000017930	Chr5_supercontig_000000170	3111090	G	A	39/150	31/114	40/118	34/135	germline	missense_variant	MODERATE	Transcript	ENSSHAT00000021320	protein_coding	4/4	-	646	646	216	G/S	Ggt/Agt	-	1	HGNC:5033
HNRNPA2B1	ENSSHAG00000017930	Chr5_supercontig_000000170	3111112	G	T	50/148	48/112	30/123	54/134	germline	missense_variant	MODERATE	Transcript	ENSSHAT00000021320	protein_coding	4/4	-	668	668	223	G/V	gGc/gTc	-	1	HGNC:5033
HNRNPA2B1	ENSSHAG00000017930	Chr5_supercontig_000000170	3111128	T	TA	82/149	66/109	64/119	70/126	germline	frameshift_variant	HIGH	Transcript	ENSSHAT00000021320	protein_coding	4/4	-	684-685	684-685	228-229	-/X	-/A	-	1	HGNC:5033
HNRNPA2B1	ENSSHAG00000017930	Chr5_supercontig_000000170	3111153	C	A	92/142	67/104	67/111	69/126	germline	missense_variant	MODERATE	Transcript	ENSSHAT00000021320	protein_coding	4/4	-	709	709	237	R/S	Cgt/Agt	-	1	HGNC:5033
HNRNPA2B1	ENSSHAG00000017930	Chr5_supercontig_000000170	3111159	C	T	88/141	61/98	64/108	71/130	germline	missense_variant	MODERATE	Transcript	ENSSHAT00000021320	protein_coding	4/4	-	715	715	239	R/C	Cgt/Tgt	-	1	HGNC:5033
ERBB3	ENSSHAG00000005870	Chr5_supercontig_000000184	222525	C	A	87/175	63/132	46/94	44/78	germline	missense_variant	MODERATE	Transcript	ENSSHAT00000006813	protein_coding	15/28	-	1742	1742	581	S/I	aGc/aTc	-	-1	HGNC:3431
ERBB3	ENSSHAG00000005870	Chr5_supercontig_000000184	223220	T	C	34/130	39/116	23/61	25/71	germline	missense_variant	MODERATE	Transcript	ENSSHAT00000006813	protein_coding	13/28	-	1472	1472	491	Q/R	cAa/cGa	-	-1	HGNC:3431
ERBB3	ENSSHAG00000005870	Chr5_supercontig_000000184	223627	A	C	99/198	70/142	55/100	56/109	germline	missense_variant,splice_region_variant	MODERATE	Transcript	ENSSHAT00000006813	protein_coding	12/28	-	1256	1256	419	L/R	cTg/cGg	-	-1	HGNC:3431
FAT4	ENSSHAG00000013795	Chr6_supercontig_000000002	1547762	A	C	0/72	0/53	20/45	26/59	germline	missense_variant	MODERATE	Transcript	ENSSHAT00000016342	protein_coding	1/17	-	2033	2033	678	L/W	tTg/tGg	-	-1	HGNC:23109
PCM1	ENSSHAG00000007227	Chr6_supercontig_000000013	302128	A	G	0/100	0/65	75/75	62/62	germline	missense_variant	MODERATE	Transcript	ENSSHAT00000008411	protein_coding	30/37	-	5245	5221	1741	F/L	Ttt/Ctt	-	-1	HGNC:8727
TET2	ENSSHAG00000008753	Chr6_supercontig_000000036	464274	T	C	0/74	0/76	27/61	37/61	germline	missense_variant	MODERATE	Transcript	ENSSHAT00000010214	protein_coding	10/10	-	5890	5420	1807	E/G	gAa/gGa	-	-1	HGNC:25941
TET2	ENSSHAG00000008753	Chr6_supercontig_000000036	505573	G	A	0/79	0/42	32/69	37/70	germline	missense_variant	MODERATE	Transcript	ENSSHAT00000010214	protein_coding	2/10	-	2448	1978	660	L/F	Ctc/Ttc	-	-1	HGNC:25941
KDR	ENSSHAG00000008488	Chr6_supercontig_000000121	450255	G	A	73/73	50/50	37/70	26/69	germline	missense_variant	MODERATE	Transcript	ENSSHAT00000009893	protein_coding	15/30	-	2291	2165	722	R/Q	cGg/cAg	-	1	HGNC:6307
LMO1	ENSSHAG00000016707	Chr6_supercontig_000000156	2301930	T	C	0/58	0/51	44/47	52/56	germline	missense_variant	MODERATE	Transcript	ENSSHAT00000019837	protein_coding	4/4	-	673	380	127	K/R	aAa/aGa	-	-1	HGNC:6641
CCND1	ENSSHAG00000003096	Chr6_supercontig_000000778	51433	G	T	0/32	0/35	0/34	12/27	somatic	missense_variant	MODERATE	Transcript	ENSSHAT00000003562	protein_coding	3/3	-	768	417	139	S/R	agC/agA	-	-1	-
CCND1	ENSSHAG00000003096	Chr6_supercontig_000000778	51441	G	A	0/35	0/38	0/33	12/25	somatic	stop_gained	HIGH	Transcript	ENSSHAT00000003562	protein_coding	3/3	-	760	409	137	Q/*	Cag/Tag	-	-1	-
ELF4	ENSSHAG00000015713	Chrx_supercontig_000000025	1892354	C	G	23/48	20/39	21/21	21/21	germline	missense_variant	MODERATE	Transcript	ENSSHAT00000018661	protein_coding	9/10	-	1280	1088	363	G/A	gGc/gCc	-	-1	HGNC:3319
MED12	ENSSHAG00000002403	Chrx_supercontig_000000049	39128	C	A	33/34	24/24	16/16	18/18	germline	missense_variant	MODERATE	Transcript	ENSSHAT00000002746	protein_coding	28/40	-	4294	4154	1385	G/V	gGg/gTg	-	-1	HGNC:11957

## Sheet: COSMIC SVs
Table S3, related to Figures 2, 3 and 4.
Structural variants involving Ensembl-annotated COSMIC Cancer Gene Census genes. Breakpoint coordinates and features are shown together with number of reads supporting breakpoint in each of the eight genomes analyzed in this study.
Gene-1	Orientation-1	Gene-2	Orientation-2	Devil7.1 Scaffold-1	Coordinate-1	Strand-1	Devil7.1 Scaffold-2	Coordinate-2	Strand-2	86T reads	88T reads	202T2 reads	203T3 reads	Breakpoint Type	Length	Sequence
MLLT1-I6	Reverse	MLLT1-I3	Reverse	Chr2_supercontig_000000272	555225	+	Chr2_supercontig_000000272	584985	+	41	33	0	0	Microhomology	1	T
KCNN1-I3	Forward	LZTR1-E9	Reverse	Chr2_supercontig_000000278	269752	+	Chr2_supercontig_000001156	4501	-	18	18	0	0	Microhomology	1	G
		CAMTA1-I9	Forward	Chr3_supercontig_000000243	1651768	+	Chr3_supercontig_000000243	1742745	-	0	0	29	24	Microhomology	4	CTTT
MLLT10-I3	Reverse			Chr5_supercontig_000000147	1810360	+	Chr5_supercontig_000000150	664826	-	0	0	31	27	Microhomology	1	A
		C2orf44-I2	Reverse	Chr1_supercontig_000000414	146775	+	Chr1_supercontig_000000744	33256	-	12	0	0	0	Microhomology	2	CA
ARHGAP26-I17	Forward			Chr1_supercontig_000000185	1165698	+	Chr1_supercontig_000000190	110270	-	0	34	0	0	Microhomology	4	AACT
ETNK2-I3	Reverse	EZH2-I8	Reverse	Chr4_supercontig_000001151	19971	+	Chr5_supercontig_000000129	2968089	-	0	17	0	0	Microhomology	2	TA

## Sheet: COSMIC CNVs
Table S3, related to Figures 2, 3 and 4.
Copy number of COSMIC Cancer Gene Census genes. This analysis was performed using a sensitive parallel copy number calling pipeline (see STAR Methods), and minor differences with gene annotation reported in Table S4 exist. CN, copy number; NA, copy number information not available.
Gene	ENSEMBL ID	Devil7.1 Scaffold	Start	End	86T	88T	202T2	203T3
ABI1	ENSSHAG00000011206	Chr5_supercontig_000000146	814859	863167	CN2	CN2	CN2	CN2
ABL1	ENSSHAG00000016375	Chr1_supercontig_000000240	2141001	2197446	CN2	CN2	CN2	CN2
ABL2	ENSSHAG00000016902	Chr4_supercontig_000000035	2402447	2430472	CN2	CN2	CN2	CN2
ACKR3	ENSSHAG00000014627	Chr4_supercontig_000000299	1538364	1539452	CN2	CN2	CN2	CN2
ACSL3	ENSSHAG00000014727	Chr3_supercontig_000000388	1561698	1630818	CN2	CN2	CN2	CN2
ACSL6	ENSSHAG00000007755	Chr1_supercontig_000000167	349716	451749	CN2	CN2	CN2	CN2
ACVR1	ENSSHAG00000017429	Chr3_supercontig_000000104	2716344	2801184	CN2	CN2	CN2	CN2
AFF1	ENSSHAG00000004203	Chr6_supercontig_000000049	94012	245157	CN2	CN2	CN2	CN2
AFF3	NA	Chr3_supercontig_000000310	875337	1429320	CN2	CN2	CN2	CN2
AFF4	ENSSHAG00000013198	Chr1_supercontig_000000168	1185619	1223130	CN2	CN2	CN2	CN2
AKAP9	NA	Chr5_supercontig_000000152	4189579	4331945	CN2	CN2	CN2	CN2
AKT1	ENSSHAG00000008957	Chr1_supercontig_000000170	486366	617705	CN2	CN2	CN2	CN2
AKT2	NA	Not found	Not found	Not found	NA	NA	NA	NA
ALDH2	NA	Chr2_supercontig_000000300	109748	166466	CN2	CN2	CN2	CN2
ALK	ENSSHAG00000011747	Chr1_supercontig_000000264	900364	1086681	CN2	CN2	CN2	CN2
AMER1	NA	Not found	Not found	Not found	NA	NA	NA	NA
APC	ENSSHAG00000001133	Chr2_supercontig_000001251	31648	48310	NA	NA	NA	NA
AR	ENSSHAG00000016645	Chrx_supercontig_000000006	2267999	2461749	NA	NA	NA	NA
ARHGAP26	ENSSHAG00000011097		898611	1300705	CN2	GAIN	CN2	CN2
ARHGEF12	ENSSHAG00000017964	Chr3_supercontig_000000134	3138673	3306357	CN2	CN2	CN2	CN2
ARID1A	ENSSHAG00000013363	Chr3_supercontig_000000224	1260297	1307267	CN2	CN2	CN2	CN2
ARID1B	ENSSHAG00000017851	Chr4_supercontig_000000247	3034104	3569239	CN2	CN2	CN2	CN2
ARID2	NA	Chr5_supercontig_000000085	677001	880261	GAIN	GAIN	CN2	CN2
ARNT	ENSSHAG00000012227	Chr4_supercontig_000000278	992012	1031331	CN2	CN2	CN2	CN2
ASPSCR1	ENSSHAG00000007203	Chr4_supercontig_000000127	295105	447340	CN2	CN2	CN2	CN2
ASXL1	ENSSHAG00000009893	Chr1_supercontig_000000217	602278	648787	CN2	CN2	CN2	CN2
ATF1	ENSSHAG00000004637	Chr5_supercontig_000000025	114066	142031	GAIN	GAIN	CN2	CN2
ATIC	ENSSHAG00000010108	Chr3_supercontig_000000371	637804	655211	CN2	CN2	CN2	CN2
ATM	ENSSHAG00000010836	Chr3_supercontig_000000145	753789	870609	CN2	CN2	CN2	CN2
ATP1A1	ENSSHAG00000016979	Chr4_supercontig_000000274	2431884	2452380	CN2	CN2	CN2	CN2
ATP2B3	ENSSHAG00000005720	Chrx_supercontig_000000011	177690	287103	NA	NA	NA	NA
ATR	ENSSHAG00000015877	Chr3_supercontig_000000385	1945730	2045182	CN2	CN2	CN2	CN2
ATRX	ENSSHAG00000011030	Chrx_supercontig_000000040	788915	969447	NA	NA	NA	NA
AXIN1	ENSSHAG00000003838	Chr2_supercontig_000000411	77124	262078	CN2	CN2	CN2	CN2
AXIN2	ENSSHAG00000005565	Chr4_supercontig_000000122	168577	206941	CN2	CN2	CN2	CN2
B2M	ENSSHAG00000017005	Chr1_supercontig_000000099	2450405	2459130	CN1	CN1	CN2	CN2
BAP1	ENSSHAG00000009571	Chr2_supercontig_000000476	559803	572742	CN2	CN2	CN2	CN2
BCL10	ENSSHAG00000014649	Chr4_supercontig_000000026	1543867	1545822	CN2	CN2	CN1	CN1
BCL11A	ENSSHAG00000015804	Chr1_supercontig_000000320	1922705	2051893	CN2	CN2	CN2	CN2
BCL11B	ENSSHAG00000009291	Chr1_supercontig_000000177	526959	666990	CN2	CN2	CN2	CN2
BCL2	ENSSHAG00000017786	Chr2_supercontig_000000093	2980680	2987035	CN2	CN2	CN2	CN2
BCL3	ENSSHAG00000003948	Chr3_supercontig_000000227	81598	84026	CN2	CN2	CN2	CN2
BCL5	NA	Not found	Not found	Not found	NA	NA	NA	NA
BCL6	ENSSHAG00000013935	Chr3_supercontig_000000396	1354196	1366147	CN2	CN2	CN2	CN2
BCL7A	ENSSHAG00000007316	Chr2_supercontig_000000301	305105	326198	CN2	CN2	CN2	CN2
BCL9	ENSSHAG00000018010	Chr4_supercontig_000000276	3176445	3200871	CN2	CN2	CN2	CN2
BCOR	ENSSHAG00000010865	Chr3_supercontig_000000023	760610	828219	CN2	CN2	CN2	CN2
BCR	ENSSHAG00000001217	Chr2_supercontig_000001767	8437	25857	NA	NA	NA	NA
BIRC3	NA	Chr3_supercontig_000000155	903254	916257	CN2	CN2	CN2	CN2
BLM	ENSSHAG00000007988	Chr1_supercontig_000000060	373182	436581	CN2	CN2	CN2	CN2
BMPR1A	ENSSHAG00000005672	Chr1_supercontig_000000006	173476	230049	CN2	CN2	CN1	CN1
BRAF	ENSSHAG00000016011	Chr5_supercontig_000000125	1978466	2136952	CN2	CN2	CN2	CN2
BRCA1	ENSSHAG00000011367	Chr4_supercontig_000000104	796823	895520	CN2	CN2	CN2	CN2
BRCA2	ENSSHAG00000010421	Chr3_supercontig_000000183	683061	749797	CN2	CN2	CN2	CN2
BRD3	ENSSHAG00000013594	Chr1_supercontig_000000242	1270202	1315982	CN2	CN2	CN2	CN2
BRD4	ENSSHAG00000009124	Chr2_supercontig_000000296	505985	584342	CN2	CN2	CN2	CN2
BRIP1	NA	Not found	Not found	Not found	NA	NA	NA	NA
BTG1	NA	Chr5_supercontig_000000058	1218697	1220640	GAIN	GAIN	CN2	CN2
BUB1B	ENSSHAG00000012308	Chr1_supercontig_000000096	1007001	1066345	CN1	CN1	CN2	CN2
C12orf9	NA	Not found	Not found	Not found	NA	NA	NA	NA
C15orf65	NA	Chr1_supercontig_000000079	669568	677779	CN2	CN2	CN2	CN2
C2orf44	ENSSHAG00000002281	Chr1_supercontig_000000744	27541	36431	NA	NA	NA	NA
CACNA1D	ENSSHAG00000016495	Chr2_supercontig_000000480	2150210	2452109	CN2	CN2	CN2	CN2
CALR	ENSSHAG00000014968	Chr2_supercontig_000000274	1643578	1648007	CN2	CN2	CN2	CN2
CAMTA1	ENSSHAG00000015237	Chr3_supercontig_000000243	1728189	1763314	CN2	CN2	CN2	CN2
CANT1	ENSSHAG00000016498	Chr4_supercontig_000000131	2200968	2233386	CN2	CN2	CN2	CN2
CARD11	ENSSHAG00000013958	Chr2_supercontig_000000360	1360388	1501543	CN2	CN2	CN2	CN2
CARS	ENSSHAG00000003221	Chr2_supercontig_000001648	55912	87030	NA	NA	NA	NA
CASC5	ENSSHAG00000015307	Chr1_supercontig_000000096	1751909	1807260	CN1	CN1	CN2	CN2
CASP8	ENSSHAG00000000760	Chr3_supercontig_000004124	4643	17303	NA	NA	NA	NA
CBFA2T3	ENSSHAG00000010129	Chr1_supercontig_000000356	640917	729803	CN2	CN2	GAIN	GAIN
CBFB	ENSSHAG00000009956	Chr1_supercontig_000000349	614788	703596	CN2	CN2	GAIN	GAIN
CBL	ENSSHAG00000008028	Chr3_supercontig_000000135	377498	466199	CN2	CN2	CN2	CN2
CBLB	ENSSHAG00000013934	Chr3_supercontig_000000038	1352577	1571646	CN2	CN2	CN2	CN2
CBLC	ENSSHAG00000004198	Chr3_supercontig_000000227	88518	111793	CN2	CN2	CN2	CN2
CCDC6	ENSSHAG00000018251	Chr1_supercontig_000000024	3388559	3411733	NA	NA	NA	NA
CCNB1IP1	ENSSHAG00000012529	Chr1_supercontig_000000081	1049301	1071085	CN1	CN1	CN2	CN2
CCND1	ENSSHAG00000003096	Chr6_supercontig_000000778	51352	59979	NA	NA	NA	NA
CCND2	NA	Chr5_supercontig_000000080	571612	588339	GAIN	GAIN	CN2	CN2
CCND3	ENSSHAG00000004385	Chr4_supercontig_000000166	101990	108886	CN2	CN2	CN2	CN2
CCNE1	ENSSHAG00000016239	Chr1_supercontig_000000233	2086278	2096676	CN2	CN2	CN2	CN2
CD274	ENSSHAG00000002682	Chr2_supercontig_000001149	38649	53208	NA	NA	NA	NA
CD74	ENSSHAG00000018021	Chr1_supercontig_000000191	3187814	3200724	CN2	GAIN	CN2	CN2
CD79A	NA	Chr3_supercontig_000000407	277746	282421	NA	NA	NA	NA
CD79B	NA	Not found	Not found	Not found	NA	NA	NA	NA
CDC73	ENSSHAG00000013464	Chr4_supercontig_000000048	1257111	1379327	CN2	CN2	CN2	CN2
CDH1	ENSSHAG00000011116	Chr1_supercontig_000000357	759624	826024	CN2	CN2	GAIN	GAIN
CDH11	ENSSHAG00000009249	Chr1_supercontig_000000347	522080	633745	CN2	CN2	GAIN	GAIN
CDK12	ENSSHAG00000015702	Chr4_supercontig_000000108	1920212	1965195	CN2	CN2	CN2	CN2
CDK4	ENSSHAG00000009373	Chr5_supercontig_000000190	536015	538450	GAIN	GAIN	CN2	CN2
CDK6	ENSSHAG00000003381	Chr5_supercontig_000000153	61490	253148	CN2	CN2	CN2	CN2
CDKN1B	ENSSHAG00000011524	Chr5_supercontig_000000078	864841	869953	CN2	CN2	CN2	CN2
CDKN2A	NA	Not found	Not found	Not found	NA	NA	NA	NA
CDKN2C	ENSSHAG00000010747	Chr4_supercontig_000000004	734012	745652	CN2	CN2	CN2	CN2
CDX2	ENSSHAG00000017862	Chr3_supercontig_000000181	3044990	3050582	CN2	CN2	CN2	CN2
CEBPA	ENSSHAG00000014918	Chr1_supercontig_000000231	1627053	1628726	CN2	CN2	CN2	CN2
CEP89	ENSSHAG00000016404	Chr1_supercontig_000000231	2155852	2199846	CN2	CN2	CN2	CN2
CHCHD7	ENSSHAG00000010193	Chr2_supercontig_000000116	648801	654184	CN2	CN2	CN2	CN2
CHD4	NA	Chr5_supercontig_000000076	1679537	1704645	CN2	CN2	CN2	CN2
CHEK2	ENSSHAG00000010105	Chr2_supercontig_000000314	637621	681713	CN2	CN2	CN2	CN2
CHIC2	ENSSHAG00000014044	Chr6_supercontig_000000121	1381674	1400946	CN2	CN2	CN2	CN2
CHN1	ENSSHAG00000008483	Chr3_supercontig_000000113	428191	718168	CN2	CN2	CN2	CN2
CIC	NA	Chr3_supercontig_000001216	51350	52626	NA	NA	NA	NA
CIITA	ENSSHAG00000006475	Chr2_supercontig_000000388	233141	267295	CN2	CN2	CN2	CN2
CLIP1	ENSSHAG00000009381	Chr2_supercontig_000000301	536943	660778	CN2	CN2	CN2	CN2
CLP1	ENSSHAG00000015695	Chr6_supercontig_000000176	1885875	1888134	CN2	CN2	CN2	CN2
CLTC	ENSSHAG00000016622	Chr4_supercontig_000000093	2255694	2306492	CN2	CN2	CN2	CN2
CLTCL1	ENSSHAG00000008777	Chr3_supercontig_000000006	463240	514711	CN2	CN2	CN2	CN2
CNBP	ENSSHAG00000017132	Chr2_supercontig_000000459	2529077	2532597	CN2	CN2	CN2	CN2
CNOT3	ENSSHAG00000009131	Chr3_supercontig_000000639	507298	513726	NA	NA	NA	NA
CNTRL	ENSSHAG00000017687	Chr1_supercontig_000000223	2906449	2986375	CN2	CN2	CN2	CN2
COL1A1	ENSSHAG00000013444	Chr4_supercontig_000000110	1236328	1260193	CN2	CN2	CN2	CN2
COL2A1	ENSSHAG00000004561	Chr5_supercontig_000000181	110723	156888	GAIN	GAIN	CN2	CN2
COX6C	ENSSHAG00000006581	Chr2_supercontig_000000232	241759	243147	CN2	CN2	CN2	CN2
CREB1	ENSSHAG00000013905	Chr3_supercontig_000000377	1345381	1395403	CN2	CN2	CN2	CN2
CREB3L1	ENSSHAG00000015230	Chr6_supercontig_000000169	1726981	1781980	CN2	CN2	CN2	CN2
CREB3L2	ENSSHAG00000011584	Chr5_supercontig_000000122	873904	943246	CN2	CN2	CN1	CN1
CREBBP	ENSSHAG00000013866	Chr2_supercontig_000000409	1336754	1492175	CN2	CN2	CN2	CN2
CRLF2	ENSSHAG00000006674	Chr3_supercontig_000000302	227664	267379	CN2	CN2	CN2	CN2
CRTC1	ENSSHAG00000009155	Chr2_supercontig_000000279	510130	543432	CN2	CN2	CN2	CN2
CRTC3	ENSSHAG00000007856	Chr1_supercontig_000000008	360602	403475	CN2	CN2	CN1	CN1
CSF3R	ENSSHAG00000018138	Chr3_supercontig_000000260	3291210	3304148	CN2	CN2	CN2	CN2
CTCF	ENSSHAG00000003783	Chr1_supercontig_000000350	58394	90155	CN2	CN2	GAIN	GAIN
CTNNB1	ENSSHAG00000008460	Chr5_supercontig_000000155	424486	463274	CN2	CN2	CN2	CN2
CUX1	ENSSHAG00000007801	Chr4_supercontig_000000294	228006	477458	CN2	CN2	CN2	CN2
CXCR4	ENSSHAG00000008142	Chr3_supercontig_000000088	149072	149864	CN2	CN2	CN2	CN2
CYLD	ENSSHAG00000003079	Chr1_supercontig_000000235	33149	96213	CN2	CN2	CN2	CN2
DAXX	ENSSHAG00000007459	Chr4_supercontig_000000156	319228	324594	CN2	CN2	CN2	CN2
DCTN1	ENSSHAG00000017096	Chr6_supercontig_000000152	2505380	2530474	CN2	CN2	CN2	CN2
DDB2	ENSSHAG00000017108	Chr6_supercontig_000000169	2515921	2524016	CN2	CN2	CN2	CN2
DDIT3	ENSSHAG00000007325	Chr5_supercontig_000000190	306331	307028	GAIN	GAIN	CN2	CN2
DDX10	ENSSHAG00000008417	Chr3_supercontig_000000145	419794	437990	CN2	CN2	CN2	CN2
DDX5	ENSSHAG00000012772	Chr4_supercontig_000000125	1098325	1107543	CN2	CN2	CN2	CN2
DDX6	ENSSHAG00000011424	Chr3_supercontig_000000135	848279	878858	CN2	CN2	CN2	CN2
DEK	ENSSHAG00000014678	Chr2_supercontig_000000205	1549739	1581563	CN2	CN2	CN2	CN2
DICER1	ENSSHAG00000012077	Chr1_supercontig_000000181	963449	1056903	CN2	GAIN	CN2	CN2
DNAJB1	ENSSHAG00000003951	Chr2_supercontig_000000274	81669	88458	CN2	CN2	CN2	CN2
DNM2	ENSSHAG00000006509	Chr2_supercontig_000000262	236192	280668	CN2	GAIN	CN2	CN2
DNMT3A	ENSSHAG00000007509	Chr1_supercontig_000000262	322909	422408	CN2	CN2	CN2	CN2
DUX4L1	NA	Not found	Not found	Not found	NA	NA	NA	NA
EBF1	ENSSHAG00000018391	Chr1_supercontig_000000197	3545737	3711116	CN2	CN2	CN2	CN2
ECT2L	ENSSHAG00000008064	Chr4_supercontig_000000236	372688	454879	CN2	CN2	CN2	CN2
EGFR	ENSSHAG00000008346	Chr2_supercontig_000000462	409763	638756	CN2	CN2	CN2	CN2
EIF3E	ENSSHAG00000013132	Chr2_supercontig_000000236	1170957	1220013	CN2	CN2	CN2	CN2
EIF4A2	ENSSHAG00000017081	Chr3_supercontig_000000383	2494622	2498861	CN2	CN2	CN2	CN2
ELF4	ENSSHAG00000015713	Chrx_supercontig_000000025	1890188	1911458	NA	NA	NA	NA
ELK4	ENSSHAG00000015666	Chr4_supercontig_000000060	1874624	1879219	CN2	CN2	CN2	CN2
ELL	ENSSHAG00000004139	Chr2_supercontig_000000279	90829	136015	CN2	CN2	CN2	CN2
ELN	ENSSHAG00000001131	Chr4_supercontig_000000980	7405	69565	NA	NA	NA	NA
EML4	ENSSHAG00000012173	Chr1_supercontig_000000332	982397	1127555	CN2	CN2	GAIN	GAIN
EP300	ENSSHAG00000006684	Chr5_supercontig_000000187	228244	299396	GAIN	GAIN	CN2	CN2
EPS15	NA	Chr4_supercontig_000000004	396531	428989	CN2	CN2	CN2	CN2
ERBB2	ENSSHAG00000015078	Chr4_supercontig_000000108	1679373	1716672	CN2	CN2	CN2	CN2
ERBB3	ENSSHAG00000005870	Chr5_supercontig_000000184	187832	273236	GAIN	GAIN	CN2	CN2
ERBB4	NA	Chr3_supercontig_000000374	1147086	1832251	CN2	CN2	CN2	CN2
ERC1	ENSSHAG00000005878	Chr5_supercontig_000000082	187387	501869	GAIN	GAIN	CN2	CN2
ERCC2	ENSSHAG00000002169	Chr3_supercontig_000001392	24703	36191	NA	NA	NA	NA
ERCC3	ENSSHAG00000007423	Chr3_supercontig_000000076	315107	355596	CN2	CN2	CN2	CN2
ERCC4	ENSSHAG00000011596	Chr2_supercontig_000000385	876009	910423	CN2	CN2	CN2	CN2
ERCC5	NA	Chr3_supercontig_000000094	158927	168894	CN2	CN2	CN2	CN2
ERG	ENSSHAG00000008486	Chr3_supercontig_000000010	428572	554583	CN2	CN2	CN2	CN2
ESR1	NA	Chr4_supercontig_000000245	1731134	2053657	CN2	CN2	CN2	CN2
ETNK1	ENSSHAG00000011735	Chr5_supercontig_000000072	861622	919819	CN2	CN2	CN2	CN2
ETV1	ENSSHAG00000009229	Chr5_supercontig_000000180	518709	599093	CN2	CN2	CN2	CN2
ETV4	ENSSHAG00000009816	Chr4_supercontig_000000104	593956	596058	CN2	CN2	CN2	CN2
ETV5	ENSSHAG00000005472	Chr4_supercontig_000000293	160806	225818	CN2	CN2	CN2	CN2
ETV6	ENSSHAG00000014916	Chr5_supercontig_000000078	1627044	1912653	CN2	CN2	CN2	CN2
EWSR1	ENSSHAG00000001435	Chr2_supercontig_000000490	11294	34542	CN2	CN2	CN2	CN2
EXT1	NA	Chr2_supercontig_000000245	631751	975945	CN2	CN2	CN2	CN2
EXT2	NA	Chr6_supercontig_000000168	474025	513105	CN2	CN2	CN2	CN2
EZH2	ENSSHAG00000017743	Chr5_supercontig_000000129	2951215	3062632	CN2	CN1	CN2	CN2
EZR	ENSSHAG00000009483	Chr4_supercontig_000000248	549247	620174	CN2	CN2	CN2	CN2
FAM131B	ENSSHAG00000005750	Chr5_supercontig_000000127	178762	184442	CN2	CN2	CN2	CN2
FAM46C	ENSSHAG00000006188	Chr4_supercontig_000000275	192558	217582	CN2	CN2	CN2	CN2
FANCA	ENSSHAG00000006190	Chr1_supercontig_000000357	211080	310670	CN2	CN2	GAIN	GAIN
FANCC	ENSSHAG00000013222	Chr2_supercontig_000000333	1160178	1327259	CN2	CN2	CN2	CN2
FANCD2	ENSSHAG00000016019	Chr2_supercontig_000000456	1992460	2048660	CN2	CN2	CN2	CN2
FANCE	ENSSHAG00000011018	Chr4_supercontig_000000160	785478	798766	CN2	CN2	CN2	CN2
FANCF	NA	Chr6_supercontig_000000161	1512483	1514337	CN2	CN2	CN2	CN2
FANCG	NA	Chr2_supercontig_000000398	2266574	2276531	CN2	CN2	CN2	CN2
FAS	ENSSHAG00000003131	Chr1_supercontig_000001184	52512	83027	NA	NA	NA	NA
FAT1	ENSSHAG00000011310	Chr6_supercontig_000000063	808870	985805	CN2	CN2	CN2	CN2
FAT4	ENSSHAG00000013795	Chr6_supercontig_000000002	1321741	1549794	CN2	CN2	CN2	CN2
FBXO11	ENSSHAG00000007704	Chr1_supercontig_000000330	344995	375935	CN2	CN2	CN2	CN2
FBXW7	ENSSHAG00000002129	Chr6_supercontig_000000095	24190	122396	CN2	CN2	CN2	CN2
FCGR2B	NA	Chr4_supercontig_000000029	76675	89909	CN2	CN2	CN2	CN2
FCRL4	NA	Not found	Not found	Not found	NA	NA	NA	NA
FEV	ENSSHAG00000014755	Chr3_supercontig_000000369	1568465	1573211	CN2	CN2	CN2	CN2
FGFR1	ENSSHAG00000017666	Chr1_supercontig_000000297	2891342	2959932	CN2	CN2	CN2	CN2
FGFR1OP	ENSSHAG00000011825	Chr4_supercontig_000000251	915276	964343	CN2	CN2	CN2	CN2
FGFR2	ENSSHAG00000006217	Chr1_supercontig_000000047	207008	321706	CN2	CN2	CN2	CN2
FGFR3	ENSSHAG00000009751	Chr6_supercontig_000000151	584248	673606	CN2	CN2	CN2	CN2
FGFR4	ENSSHAG00000011893	Chr1_supercontig_000000212	926040	938247	CN2	CN2	CN2	CN2
FH	ENSSHAG00000012494	Chr4_supercontig_000000080	1054607	1076702	CN2	CN2	CN2	CN2
FHIT	ENSSHAG00000012410	Chr2_supercontig_000000445	1026948	1028890	CN2	CN2	CN2	CN2
FIP1L1	ENSSHAG00000015789	Chr6_supercontig_000000121	1918838	2047677	CN2	CN2	CN2	CN2
FLCN	NA	Chr2_supercontig_000000359	2812090	2835492	CN2	CN2	CN2	CN2
FLI1	ENSSHAG00000017915	Chr3_supercontig_000000164	3097323	3241595	CN2	CN2	CN2	CN2
FLT3	ENSSHAG00000017900	Chr3_supercontig_000000181	3082911	3198996	CN2	CN2	CN2	CN2
FLT4	ENSSHAG00000007344	Chr1_supercontig_000000213	308128	369698	CN2	CN2	CN2	CN2
FNBP1	ENSSHAG00000012634	Chr1_supercontig_000000240	1071126	1272104	CN2	CN2	CN2	CN2
FOXA1	NA	Chr1_supercontig_000000146	20329	24225	CN2	CN2	CN2	CN2
FOXL1	ENSSHAG00000013437	Chr1_supercontig_000000354	1234766	1236010	CN2	CN2	GAIN	GAIN
FOXL2	NA	Not found	Not found	Not found	NA	NA	NA	NA
FOXO1	ENSSHAG00000004718	Chr3_supercontig_000000189	118234	118668	CN2	CN2	CN2	CN2
FOXO3	ENSSHAG00000018299	Chr4_supercontig_000000215	3446840	3591066	CN2	CN2	CN2	CN2
FOXO4	ENSSHAG00000003736	Chrx_supercontig_000000049	73020	74147	NA	NA	NA	NA
FOXP1	ENSSHAG00000018791	Chr2_supercontig_000000448	4147458	4428556	CN2	CN2	CN2	CN2
FSTL3	ENSSHAG00000008333	Chr2_supercontig_000000283	408720	426666	CN2	CN2	CN2	CN2
FUBP1	ENSSHAG00000005367	Chr4_supercontig_000000304	153953	169873	CN2	CN2	CN2	CN2
FUS	ENSSHAG00000011874	Chr2_supercontig_000000366	921302	929627	CN2	CN2	CN2	CN2
GAS7	ENSSHAG00000004809	Chr2_supercontig_000000002	122774	375504	CN2	CN2	CN2	CN2
GATA1	ENSSHAG00000000140	Chrx_supercontig_000000213	14	5022	NA	NA	NA	NA
GATA2	ENSSHAG00000016131	Chr2_supercontig_000000459	2042575	2050474	CN2	CN2	CN2	CN2
GATA3	ENSSHAG00000018350	Chr5_supercontig_000000087	3503604	3528093	CN2	CN2	CN2	CN2
GMPS	ENSSHAG00000010345	Chr3_supercontig_000000394	670878	702003	CN2	CN2	CN2	CN2
GNA11	ENSSHAG00000006119	Chr2_supercontig_000000295	205566	239363	CN2	CN2	CN2	CN2
GNAQ	ENSSHAG00000009733	Chr2_supercontig_000000406	579369	982697	CN2	CN2	CN2	CN2
GNAS	ENSSHAG00000013478	Chr1_supercontig_000000253	1242509	1408208	CN2	CN2	CN2	CN2
GOLGA5	ENSSHAG00000010244	Chr1_supercontig_000000112	654716	678875	CN2	CN2	CN2	CN2
GOPC	ENSSHAG00000013357	Chr4_supercontig_000000221	1220200	1269139	CN2	CN2	CN2	CN2
GPC3	ENSSHAG00000001009	Chr2_supercontig_000000406	6108	686282	CN2	CN2	CN2	CN2
GPHN	ENSSHAG00000001338	Chr1_supercontig_000000137	10011	352021	CN2	CN2	CN2	CN2
GRIN2A	ENSSHAG00000008553	Chr2_supercontig_000000389	136677	646745	CN2	CN2	CN2	CN2
H3F3A	NA	Chr4_supercontig_000000075	183141	190241	CN2	CN2	CN2	CN2
H3F3B	ENSSHAG00000005807	Chr4_supercontig_000000113	2950236	2962768	CN2	CN2	CN2	CN2
HERPUD1	ENSSHAG00000012764	Chr1_supercontig_000000238	1096925	1108479	CN2	CN2	CN2	CN2
HEY1	ENSSHAG00000017958	Chr2_supercontig_000000098	3135858	3140499	CN2	CN2	CN2	CN2
HIF1A	ENSSHAG00000012129	Chr1_supercontig_000000131	974774	1020076	CN2	CN2	CN2	CN2
HIP1	ENSSHAG00000014982	Chr4_supercontig_000000294	1645668	1680947	CN2	CN2	CN2	CN2
HIST1H3B	NA	Not found	Not found	Not found	NA	NA	NA	NA
HIST1H4I	NA	Not found	Not found	Not found	NA	NA	NA	NA
HLA-A	NA	Not found	Not found	Not found	NA	NA	NA	NA
HLF	NA	Chr4_supercontig_000000097	1751693	1829969	CN2	CN2	CN2	CN2
HMGA1	ENSSHAG00000000115	Chr4_supercontig_000002854	21	5720	NA	NA	NA	NA
HMGA2	NA	Not found	Not found	Not found	NA	NA	NA	NA
HMGN2P46	NA	Not found	Not found	Not found	NA	NA	NA	NA
HNF1A	ENSSHAG00000014771	Chr2_supercontig_000000302	1575177	1605755	CN2	CN2	CN2	CN2
HNRNPA2B1	ENSSHAG00000017930	Chr5_supercontig_000000170	3109606	3111509	CN2	CN2	CN2	CN2
HOOK3	ENSSHAG00000018503	Chr1_supercontig_000000298	3665745	3758991	CN2	CN2	CN2	CN2
HOXA11	ENSSHAG00000016623	Chr5_supercontig_000000170	2255925	2258327	CN2	CN2	CN2	CN2
HOXA13	ENSSHAG00000016581	Chr5_supercontig_000000170	2237477	2240432	CN2	CN2	CN2	CN2
HOXA9	NA	Not found	Not found	Not found	NA	NA	NA	NA
HOXC11	ENSSHAG00000006420	Chr5_supercontig_000000193	228552	233448	GAIN	GAIN	CN2	CN2
HOXC13	ENSSHAG00000005971	Chr5_supercontig_000000193	194822	195079	GAIN	GAIN	CN2	CN2
HOXD11	ENSSHAG00000015976	Chr3_supercontig_000000113	1974619	1975770	CN2	CN2	CN2	CN2
HOXD13	ENSSHAG00000015915	Chr3_supercontig_000000113	1958352	1960159	CN2	CN2	CN2	CN2
HRAS	NA	Not found	Not found	Not found	NA	NA	NA	NA
HSP90AA1	ENSSHAG00000007999	Chr1_supercontig_000000175	374214	381611	CN2	CN2	CN2	CN2
HSP90AB1	ENSSHAG00000017428	Chr4_supercontig_000000168	2716230	2720235	CN2	CN2	CN2	CN2
IDH1	ENSSHAG00000010387	Chr3_supercontig_000000377	674908	695740	CN2	CN2	CN2	CN2
IDH2	ENSSHAG00000011631	Chr1_supercontig_000000060	890971	901094	CN2	CN2	CN2	CN2
IGH	NA	Chr1_supercontig_000000514	166512	173478	NA	NA	NA	NA
IGK	NA	Chr1_supercontig_000000370	9034	9538	CN2	CN2	GAIN	GAIN
IGL	NA	Chr2_supercontig_000001458	48822	49713	NA	NA	NA	NA
IKBKB	ENSSHAG00000017794	Chr1_supercontig_000000298	2987421	3060535	CN2	CN2	CN2	CN2
IKZF1	ENSSHAG00000016773	Chr2_supercontig_000000467	2333295	2462051	CN2	CN2	CN2	CN2
IL2	ENSSHAG00000002065	Chr6_supercontig_000000006	22732	30321	CN2	CN2	CN2	CN2
IL21R	ENSSHAG00000008150	Chr2_supercontig_000000416	389374	434027	CN2	CN2	CN2	CN2
IL6ST	NA	Chr2_supercontig_000000019	691716	702806	CN2	CN2	CN2	CN2
IL7R	ENSSHAG00000006796	Chr2_supercontig_000000155	252728	285137	CN2	CN2	CN2	CN2
IRF4	ENSSHAG00000015592	Chr2_supercontig_000000216	1849419	1871242	CN2	CN2	CN2	CN2
ITK	ENSSHAG00000015627	Chr1_supercontig_000000197	1861796	1956020	CN2	CN2	CN2	CN2
JAK1	ENSSHAG00000014365	Chr4_supercontig_000000017	1448098	1517969	CN2	CN2	CN2	CN2
JAK2	ENSSHAG00000014900	Chr2_supercontig_000000421	1622572	1721725	CN2	CN2	CN2	CN2
JAK3	ENSSHAG00000004978	Chr2_supercontig_000000653	132530	169633	NA	NA	NA	NA
JAZF1	ENSSHAG00000015014	Chr5_supercontig_000000170	1656190	1689794	CN2	CN2	CN2	CN2
JUN	NA	Not found	Not found	Not found	NA	NA	NA	NA
JUND	NA	Chr2_supercontig_000000278	818488	820073	CN2	CN2	CN2	CN2
KAT6A	ENSSHAG00000017256	Chr1_supercontig_000000298	2593248	2749590	CN2	CN2	CN2	CN2
KAT6B	ENSSHAG00000009496	Chr1_supercontig_000000033	550855	748315	CN2	CN2	CN2	CN2
KCNJ5	ENSSHAG00000018262	Chr3_supercontig_000000164	3462480	3467829	CN2	CN2	CN2	CN2
KDM5A	NA	Chr5_supercontig_000000081	1888524	1976498	GAIN	GAIN	CN2	CN2
KDM5C	NA	Chrx_supercontig_000000052	119447	138857	NA	NA	NA	NA
KDM6A	NA	Chr3_supercontig_000000018	2276671	2426618	CN2	CN2	CN2	CN2
KDR	ENSSHAG00000008488	Chr6_supercontig_000000121	432221	471369	CN2	CN2	CN2	CN2
KDSR	NA	Chr2_supercontig_000003563	4469	14114	NA	NA	NA	NA
KIAA1549	ENSSHAG00000001717	Chr5_supercontig_000000125	16297	115619	CN2	CN2	CN2	CN2
KIAA1598	NA	Chr1_supercontig_000000049	2575803	2666284	CN2	CN2	CN2	CN2
KIF5B	ENSSHAG00000006246	Chr5_supercontig_000000143	215590	270771	CN2	CN2	CN2	CN2
KIT	NA	Chr6_supercontig_000000121	730453	813766	CN2	CN2	CN2	CN2
KLF4	ENSSHAG00000013106	Chr2_supercontig_000000431	1165977	1172044	CN2	CN2	CN2	CN2
KLF6	ENSSHAG00000015687	Chr5_supercontig_000000139	1880650	1890300	CN2	CN2	CN2	CN2
KLK2	NA	Not found	Not found	Not found	NA	NA	NA	NA
KMT2A	ENSSHAG00000012641	Chr3_supercontig_000000135	1067037	1155933	CN2	CN2	CN2	CN2
KMT2C	ENSSHAG00000011852	Chr5_supercontig_000000132	919909	1165820	CN2	CN2	CN2	CN2
KMT2D	ENSSHAG00000003715	Chr5_supercontig_000000195	69911	107770	GAIN	GAIN	CN2	CN2
KRAS	ENSSHAG00000006631	Chr5_supercontig_000000086	247217	282976	CN2	CN2	CN2	CN2
KTN1	ENSSHAG00000009966	Chr1_supercontig_000000130	616258	717953	CN2	CN2	CN2	CN2
LASP1	ENSSHAG00000017069	Chr4_supercontig_000000108	2487915	2534927	CN2	CN2	CN2	CN2
LCK	ENSSHAG00000008545	Chr3_supercontig_000000263	435003	450807	CN2	CN2	CN2	CN2
LCP1	ENSSHAG00000013328	Chr3_supercontig_000000192	1215243	1248692	CN2	CN2	CN2	CN2
LEF1	ENSSHAG00000003436	Chr6_supercontig_000000033	63384	98271	CN2	CN2	CN2	CN2
LHFP	NA	Chr3_supercontig_000000188	651070	936700	CN2	CN2	CN2	CN2
LIFR	ENSSHAG00000014197	Chr2_supercontig_000000154	1417258	1471049	CN2	CN2	CN2	CN2
LMNA	ENSSHAG00000013712	Chr4_supercontig_000000103	1299621	1307351	CN2	CN2	CN2	CN2
LMO1	NA	Chr6_supercontig_000000156	2301479	2316308	CN2	CN2	CN2	CN2
LMO2	ENSSHAG00000018647	Chr6_supercontig_000000164	3869562	3895506	CN2	CN2	CN2	CN2
LPP	ENSSHAG00000007022	Chr3_supercontig_000000396	278237	290513	CN2	CN2	CN2	CN2
LRIG3	ENSSHAG00000005557	Chr5_supercontig_000000026	166487	190934	GAIN	GAIN	CN2	CN2
LSM14A	ENSSHAG00000007721	Chr1_supercontig_000000231	346070	361342	CN2	CN2	CN2	CN2
LYL1	ENSSHAG00000014421	Chr2_supercontig_000000274	1479134	1481896	CN2	CN2	CN2	CN2
LZTR1	ENSSHAG00000000070	Chr2_supercontig_000001156	165	11355	NA	NA	NA	NA
MAF	ENSSHAG00000013493	Chr1_supercontig_000000337	1246424	1249207	CN2	CN2	NA	NA
MAFB	ENSSHAG00000018460	Chr1_supercontig_000000215	3613128	3619792	CN2	CN2	CN2	CN2
MALAT1	NA	Not found	Not found	Not found	NA	NA	NA	NA
MALT1	ENSSHAG00000015083	Chr2_supercontig_000000158	1680226	1787443	CN2	CN2	CN2	CN2
MAML2	NA	Chr3_supercontig_000000157	581465	1002556	CN2	CN2	CN2	CN2
MAP2K1	NA	Chr1_supercontig_000000075	9949	25119	CN2	CN2	CN2	CN2
MAP2K2	ENSSHAG00000009251	Chr2_supercontig_000000269	517938	560176	CN2	CN2	CN2	CN2
MAP2K4	ENSSHAG00000000653	Chr4_supercontig_000000147	2501	96664	CN2	CN2	CN2	CN2
MAP3K1	ENSSHAG00000010967	Chr2_supercontig_000000020	726556	804631	CN2	CN2	CN2	CN2
MAP3K13	ENSSHAG00000012566	Chr4_supercontig_000000301	931803	1074803	CN2	CN2	CN2	CN2
MAX	ENSSHAG00000014285	Chr1_supercontig_000000134	1436032	1475601	CN2	CN2	CN2	CN2
MDM2	NA	Chr5_supercontig_000000021	663510	697014	GAIN	GAIN	CN2	CN2
MDM4	ENSSHAG00000007767	Chr4_supercontig_000000060	340475	384818	CN2	CN2	CN2	CN2
MDS2	NA	Not found	Not found	Not found	NA	NA	NA	NA
MECOM	ENSSHAG00000017530	Chr3_supercontig_000000389	2781077	2853487	CN2	CN2	CN2	CN2
MED12	ENSSHAG00000002403	Chrx_supercontig_000000049	24736	53075	NA	NA	NA	NA
MEN1	ENSSHAG00000006454	Chr6_supercontig_000000190	230503	233695	CN2	CN2	CN2	CN2
MET	ENSSHAG00000015881	Chr5_supercontig_000000111	1947003	2070955	CN2	CN2	CN1	CN1
MITF	ENSSHAG00000017522	Chr2_supercontig_000000448	2776759	3045741	CN2	CN2	CN2	CN2
MKL1	ENSSHAG00000006802	Chr5_supercontig_000000451	259882	265616	NA	NA	NA	NA
MLF1	ENSSHAG00000017825	Chr3_supercontig_000000393	3011933	3033405	CN2	CN2	CN2	CN2
MLH1	ENSSHAG00000004752	Chr2_supercontig_000000699	120446	129266	NA	NA	NA	NA
MLLT1	ENSSHAG00000009440	Chr2_supercontig_000000272	544306	641098	CN2	CN2	CN2	CN2
MLLT10	ENSSHAG00000015106	Chr5_supercontig_000000147	1688201	1839257	CN2	CN2	CN2	CN2
MLLT11	ENSSHAG00000013477	Chr4_supercontig_000000278	1243460	1243735	CN2	CN2	CN2	CN2
MLLT3	ENSSHAG00000016108	Chr2_supercontig_000000345	2032945	2307467	CN2	CN2	CN2	CN2
MLLT4	ENSSHAG00000016365	Chr4_supercontig_000000251	2137452	2243750	CN2	CN2	CN2	CN2
MLLT6	ENSSHAG00000017418	Chr4_supercontig_000000108	2706793	2722622	CN2	CN2	CN2	CN2
MN1	NA	Not found	Not found	Not found	NA	NA	NA	NA
MNX1	ENSSHAG00000018063	Chr5_supercontig_000000134	3223193	3229929	NA	NA	NA	NA
MPL	ENSSHAG00000002350	Chr4_supercontig_000000010	20915	41718	CN2	CN2	CN2	CN2
MSH2	NA	Not found	Not found	Not found	NA	NA	NA	NA
MSH6	ENSSHAG00000008029	Chr1_supercontig_000000330	376693	402697	CN2	CN2	CN2	CN2
MSI2	ENSSHAG00000008672	Chr4_supercontig_000000096	450001	975350	CN2	CN2	CN2	CN2
MSN	ENSSHAG00000000625	Chrx_supercontig_000000245	2224	5849	NA	NA	NA	NA
MTCP1	ENSSHAG00000005268	Chrx_supercontig_000000060	148171	149222	NA	NA	NA	NA
MTOR	NA	Chr3_supercontig_000000225	1159552	1257120	CN2	CN2	CN2	CN2
MUC1	ENSSHAG00000007581	Chr4_supercontig_000000103	331396	335989	CN2	CN2	CN2	CN2
MUTYH	ENSSHAG00000010238	Chr4_supercontig_000000008	654764	658543	CN2	CN2	CN2	CN2
MYB	ENSSHAG00000014728	Chr4_supercontig_000000232	1562122	1601543	CN2	CN2	CN2	CN2
MYC	NA	Chr2_supercontig_000000252	2131683	2134039	CN2	CN2	CN2	CN2
MYCL	ENSSHAG00000018449	Chr3_supercontig_000000261	3606634	3613920	CN2	CN2	CN2	CN2
MYCN	NA	Not found	Not found	Not found	NA	NA	NA	NA
MYD88	ENSSHAG00000012250	Chr2_supercontig_000000485	995409	1037454	CN2	CN2	CN2	CN2
MYH11	ENSSHAG00000007381	Chr2_supercontig_000000383	312142	418487	CN2	CN2	CN2	CN2
MYH9	ENSSHAG00000010154	Chr5_supercontig_000000070	643672	688962	GAIN	GAIN	CN2	CN2
MYO5A	ENSSHAG00000017648	Chr1_supercontig_000000090	2876828	3008314	CN2	CN2	CN2	CN2
MYOD1	ENSSHAG00000017220	Chr6_supercontig_000000154	2566383	2568706	CN2	CN2	CN2	CN2
NAB2	ENSSHAG00000006277	Chr5_supercontig_000000196	217544	222706	GAIN	GAIN	CN2	CN2
NACA	ENSSHAG00000002175	Chr5_supercontig_000000188	25327	39289	GAIN	GAIN	CN2	CN2
NBN	ENSSHAG00000001663	Chr4_supercontig_000000302	15369	55322	CN2	CN2	CN2	CN2
NCKIPSD	ENSSHAG00000012661	Chr2_supercontig_000000442	1076356	1091285	CN2	CN2	CN2	CN2
NCOA1	ENSSHAG00000003234	Chr1_supercontig_000000261	56329	174226	CN2	CN2	CN2	CN2
NCOA2	ENSSHAG00000014604	Chr2_supercontig_000000105	1530651	1766975	CN2	CN2	CN2	CN2
NCOA4	ENSSHAG00000007412	Chr1_supercontig_000000040	314316	321664	CN2	CN2	CN2	CN2
NCOR1	ENSSHAG00000011810	Chr4_supercontig_000000289	880186	963436	CN2	CN2	CN2	CN2
NCOR2	ENSSHAG00000005625	Chr2_supercontig_000000302	169748	353444	CN2	CN2	CN2	CN2
NDRG1	ENSSHAG00000015275	Chr2_supercontig_000000255	1741881	1818923	CN2	CN2	CN2	CN2
NF1	ENSSHAG00000018926	Chr4_supercontig_000000281	4699482	4881176	CN2	CN2	CN2	CN2
NF2*	NA	Chr2_supercontig_000000919*	81216	146922	CN2	CN2	CN2	CN2
NFATC2	ENSSHAG00000018222	Chr1_supercontig_000000256	3359386	3479516	CN2	CN2	CN2	CN2
NFE2L2	ENSSHAG00000018277	Chr3_supercontig_000000113	3415648	3449775	CN2	CN2	CN2	CN2
NFIB	NA	Chr2_supercontig_000000428	1919547	2188873	CN2	CN2	CN1	CN1
NFKB2	ENSSHAG00000018852	Chr1_supercontig_000000053	4361300	4369139	CN2	CN2	CN2	CN2
NFKBIE	ENSSHAG00000017455	Chr4_supercontig_000000168	2727399	2745085	CN2	CN2	CN2	CN2
NIN	ENSSHAG00000000762	Chr1_supercontig_000000993	3408	59236	NA	NA	NA	NA
NKX2-1	NA	Chr1_supercontig_000000154	549317	551529	CN2	CN2	CN2	CN2
NONO	ENSSHAG00000010195	Chrx_supercontig_000000048	648907	657606	NA	NA	NA	NA
NOTCH1	ENSSHAG00000004931	Chr1_supercontig_000000244	129265	199183	CN2	CN2	CN2	CN2
NOTCH2	ENSSHAG00000015968	Chr4_supercontig_000000276	1969470	2096123	CN2	CN2	CN2	CN2
NPM1	NA	Chr1_supercontig_000000247	529044	534119	NA	NA	NA	NA
NR4A3	ENSSHAG00000013487	Chr2_supercontig_000000404	1245432	1274316	CN2	CN2	CN2	CN2
NRAS	NA	Chr4_supercontig_000000274	587924	596191	CN2	CN2	CN2	CN2
NRG1	ENSSHAG00000016586	Chr6_supercontig_000000010	2240100	2449987	CN2	CN2	CN2	CN2
NSD1	ENSSHAG00000012712	Chr1_supercontig_000000212	1086414	1219711	CN2	CN2	CN2	CN2
NT5C2	ENSSHAG00000018477	Chr1_supercontig_000000053	587924	596191	CN2	CN2	CN2	CN2
NTRK1	ENSSHAG00000016453	Chr4_supercontig_000000103	2178507	2214679	CN2	CN2	CN2	CN2
NTRK3	ENSSHAG00000017249	Chr1_supercontig_000000060	2589981	3044715	CN2	CN2	CN2	CN2
NUMA1	ENSSHAG00000005073	Chr3_supercontig_000000212	137411	167439	CN2	CN2	CN2	CN2
NUP214	ENSSHAG00000017178	Chr1_supercontig_000000240	2548951	2650363	CN2	CN2	CN2	CN2
NUP98	ENSSHAG00000008956	Chr3_supercontig_000000212	486113	566627	CN2	CN2	CN2	CN2
NUTM1	NA	Chr1_supercontig_000000094	79672	94176	CN1	CN1	CN2	CN2
NUTM2A	NA	Not found	Not found	Not found	NA	NA	NA	NA
NUTM2B	NA	Not found	Not found	Not found	NA	NA	NA	NA
OLIG2	NA	Not found	Not found	Not found	NA	NA	NA	NA
OMD	ENSSHAG00000000398	Chr2_supercontig_000005191	794	4230	NA	NA	NA	NA
P2RY8	NA	Chr3_supercontig_000000301	921146	988714	CN1	CN1	CN1	CN1
PAFAH1B2	ENSSHAG00000011403	Chr3_supercontig_000000136	845553	851881	CN2	CN2	CN2	CN2
PALB2	ENSSHAG00000003810	Chr2_supercontig_000000397	76052	97815	CN2	CN2	CN2	CN2
PAX3	ENSSHAG00000016542	Chr3_supercontig_000000388	2216058	2303310	CN2	CN2	CN2	CN2
PAX5	ENSSHAG00000012375	Chr2_supercontig_000000343	1019402	1380976	CN2	CN2	CN2	CN2
PAX7	ENSSHAG00000005424	Chr3_supercontig_000000406	157574	312203	CN2	CN2	CN2	CN2
PAX8	ENSSHAG00000011845	Chr1_supercontig_000000367	918459	954280	CN2	CN2	GAIN	GAIN
PBRM1	ENSSHAG00000006335	Chr2_supercontig_000000476	220649	340421	CN2	CN2	CN2	CN2
PBX1	ENSSHAG00000012750	Chr4_supercontig_000000030	1094924	1150131	CN2	CN2	CN2	CN2
PCM1	ENSSHAG00000007227	Chr6_supercontig_000000013	297052	388536	CN2	CN2	CN2	CN2
PCSK7	ENSSHAG00000010944	Chr3_supercontig_000000136	773226	800935	CN2	CN2	CN2	CN2
PDCD1LG2	ENSSHAG00000004176	Chr2_supercontig_000001149	92767	133168	NA	NA	NA	NA
PDE4DIP	ENSSHAG00000016806	Chr4_supercontig_000000276	2354362	2589094	CN2	CN2	CN2	CN2
PDGFB	ENSSHAG00000014948	Chr5_supercontig_000000055	1635957	1654503	GAIN	GAIN	CN2	CN2
PDGFRA	ENSSHAG00000013199	Chr6_supercontig_000000121	1188992	1221827	CN2	CN2	GAIN	GAIN
PDGFRB	ENSSHAG00000017061	Chr1_supercontig_000000191	2483294	2521997	CN2	GAIN	CN2	CN2
PER1	ENSSHAG00000013301	Chr4_supercontig_000000142	1209814	1235305	CN2	CN2	CN2	CN2
PHF6	ENSSHAG00000006976	Chrx_supercontig_000000028	273767	304295	NA	NA	NA	NA
PHOX2B	ENSSHAG00000015235	Chr6_supercontig_000000127	1727952	1731214	CN2	CN2	CN2	CN2
PICALM	ENSSHAG00000004629	Chr3_supercontig_000000194	113657	201770	CN2	CN2	CN2	CN2
PIK3CA	ENSSHAG00000016406	Chr3_supercontig_000000382	2166250	2201448	CN2	CN2	CN2	CN2
PIK3R1	ENSSHAG00000008078	Chr2_supercontig_000000032	381688	460126	CN2	CN2	CN2	CN2
PIM1	ENSSHAG00000015008	Chr4_supercontig_000000161	1654864	1659363	CN2	CN2	CN2	CN2
PLAG1	ENSSHAG00000010371	Chr2_supercontig_000000116	675247	725142	CN2	CN2	CN2	CN2
PLCG1	ENSSHAG00000017720	Chr1_supercontig_000000215	2925474	2987072	CN2	CN2	CN2	CN2
PML	ENSSHAG00000010679	Chr1_supercontig_000000012	729239	752206	CN2	CN2	CN2	CN2
PMS1	ENSSHAG00000013064	Chr3_supercontig_000000126	1146178	1255788	CN2	CN2	CN2	CN2
PMS2	ENSSHAG00000013933	Chr2_supercontig_000000355	1353689	1399638	CN2	GAIN	CN2	CN2
POLE	ENSSHAG00000009616	Chr2_supercontig_000000287	565568	630037	CN2	CN2	CN2	CN2
POT1	ENSSHAG00000015868	Chr5_supercontig_000000116	1942261	2017930	CN2	CN2	CN1	CN1
POU2AF1	ENSSHAG00000001058	Chr3_supercontig_000001502	6427	18598	NA	NA	NA	NA
POU5F1	NA	Chr4_supercontig_000000633	43636	51621	NA	NA	NA	NA
PPARG	ENSSHAG00000008610	Chr2_supercontig_000000457	442147	604280	CN2	CN2	CN2	CN2
PPFIBP1	ENSSHAG00000002157	Chr5_supercontig_000000659	24810	63625	NA	NA	NA	NA
PPP2R1A	NA	Not found	Not found	Not found	NA	NA	NA	NA
PPP2R1B*	NA	Chr3_supercontig_000000139*	1440879	1466694	CN2	CN2	CN2	CN2
PPP6C	ENSSHAG00000008282	Chr1_supercontig_000000226	402500	444656	CN2	CN2	CN2	CN2
PRCC	ENSSHAG00000016193	Chr4_supercontig_000000103	2061303	2080729	CN2	CN2	CN2	CN2
PRDM1	ENSSHAG00000010080	Chr4_supercontig_000000215	633942	657094	CN2	CN2	CN2	CN2
PRDM16	ENSSHAG00000011652	Chr3_supercontig_000000240	883128	937737	CN2	CN2	CN1	CN1
PRF1	ENSSHAG00000010858	Chr1_supercontig_000000004	761595	770464	CN2	CN2	CN1	CN1
PRKACA	NA	Chr2_supercontig_000000274	508572	528558	CN2	CN2	CN2	CN2
PRKAR1A	ENSSHAG00000008075	Chr4_supercontig_000000121	376305	401910	CN2	CN2	CN2	CN2
PRRX1	ENSSHAG00000015054	Chr4_supercontig_000000032	1671086	1763413	CN2	CN2	CN2	CN2
PSIP1	ENSSHAG00000018023	Chr2_supercontig_000000428	3188299	3214733	CN2	CN2	CN2	CN2
PTCH1	ENSSHAG00000014543	Chr2_supercontig_000000333	1516403	1588395	CN2	CN2	CN2	CN2
PTEN	ENSSHAG00000003709	Chr1_supercontig_000000025	72625	116959	CN2	CN2	CN1	CN1
PTK6	ENSSHAG00000018321	Chr1_supercontig_000000247	3464821	3484539	CN1	CN1	CN2	CN2
PTPN11	ENSSHAG00000006173	Chr2_supercontig_000000305	202815	249873	CN2	CN2	CN2	CN2
PTPN13	ENSSHAG00000008547	Chr6_supercontig_000000049	437933	623661	CN2	CN2	CN2	CN2
PTPRB	ENSSHAG00000008544	Chr5_supercontig_000000034	434877	543947	GAIN	GAIN	CN2	CN2
PTPRC	ENSSHAG00000015523	Chr4_supercontig_000000053	1824018	1958558	CN2	CN2	CN2	CN2
PTPRK	ENSSHAG00000006991	Chr4_supercontig_000000229	275828	807608	CN2	CN2	CN2	CN2
PWWP2A	ENSSHAG00000007717	Chr1_supercontig_000000198	345789	347351	CN2	CN2	CN2	CN2
RABEP1	ENSSHAG00000000590	Chr3_supercontig_000000796	1935	10804	NA	NA	NA	NA
RAC1	ENSSHAG00000011057	Chr2_supercontig_000000355	788391	892435	CN2	GAIN	CN2	CN2
RAD21	ENSSHAG00000015624	Chr2_supercontig_000000244	1860943	1889440	CN2	CN2	CN2	CN2
RAD51B	ENSSHAG00000000476	Chr1_supercontig_000000508	1270	43730	NA	NA	NA	NA
RAF1	ENSSHAG00000011099	Chr2_supercontig_000000457	797166	837789	CN2	CN2	CN2	CN2
RALGDS	NA	Chr1_supercontig_000000241	328650	406412	CN2	CN2	CN2	CN2
RANBP17	NA	Chr1_supercontig_000000207	179747	270358	CN2	CN2	CN2	CN2
RANBP2	ENSSHAG00000004676	Chr3_supercontig_000000318	115990	164309	CN2	CN2	CN2	CN2
RAP1GDS1	ENSSHAG00000011672	Chr6_supercontig_000000047	887113	1058581	CN2	CN2	CN2	CN2
RARA	ENSSHAG00000012505	Chr4_supercontig_000000108	1043951	1072265	CN2	CN2	CN2	CN2
RB1	ENSSHAG00000014024	Chr3_supercontig_000000190	1376489	1571332	CN2	CN2	CN2	CN2
RBM10	ENSSHAG00000007724	Chrx_supercontig_000000051	346607	363587	NA	NA	NA	NA
RBM15	NA	Chr4_supercontig_000000271	712910	719888	CN2	CN2	CN2	CN2
RECQL4	ENSSHAG00000010333	Chr2_supercontig_000000266	669186	700262	CN2	CN2	CN2	CN2
REL	ENSSHAG00000014405	Chr1_supercontig_000000320	1472847	1518945	CN2	CN2	CN2	CN2
RET	ENSSHAG00000010528	Chr1_supercontig_000000035	601177	764920	CN2	CN2	CN2	CN2
RHOA	ENSSHAG00000010214	Chr2_supercontig_000000442	2114036	2163193	CN2	CN2	CN2	CN2
RHOH	ENSSHAG00000017949	Chr6_supercontig_000000127	3121786	3122361	CN2	CN2	CN2	CN2
RMI2	NA	Chr2_supercontig_000000386	1266510	1271024	CN2	CN2	CN2	CN2
RNF213	ENSSHAG00000008617	Chr4_supercontig_000000130	443073	519321	CN2	CN2	CN2	CN2
RNF217-AS1	NA	Not found	Not found	Not found	NA	NA	NA	NA
RNF43	ENSSHAG00000010642	Chr4_supercontig_000000094	721718	799123	CN2	CN2	CN2	CN2
ROS1*	NA	Chr4_supercontig_000000221*	916642	939577	CN2	CN2	CN2	CN2
RPL10	NA	Chrx_supercontig_000000001	47496	84867	NA	NA	NA	NA
RPL22	ENSSHAG00000018731	Chr3_supercontig_000000242	4005584	4018105	CN2	CN2	CN1	CN1
RPL5	ENSSHAG00000006417	Chr4_supercontig_000000011	228202	238094	CN2	CN2	CN2	CN2
RPN1	ENSSHAG00000016491	Chr2_supercontig_000000459	2197210	2205602	CN2	CN2	CN2	CN2
RSPO2	ENSSHAG00000011160	Chr2_supercontig_000000236	808275	1083109	CN2	CN2	CN2	CN2
RSPO3	ENSSHAG00000018489	Chr4_supercontig_000000228	3650536	3750748	CN2	CN2	CN2	CN2
RUNDC2A*	NA	Chr2_supercontig_000000384*	316138	406849	CN2	CN2	CN2	CN2
RUNX1	ENSSHAG00000014782	Chr3_supercontig_000000013	1579066	1912846	CN2	CN2	CN2	CN2
RUNX1T1	ENSSHAG00000008351	Chr2_supercontig_000000224	411063	487246	CN2	CN2	CN2	CN2
SBDS	ENSSHAG00000010263	Chr4_supercontig_000000283	657280	664986	CN2	CN2	CN2	CN2
SDC4	ENSSHAG00000013574	Chr1_supercontig_000000259	1266288	1290184	CN2	CN2	CN2	CN2
SDHA	ENSSHAG00000018352	Chr2_supercontig_000000060	3458841	3544687	CN2	CN2	CN2	CN2
SDHAF2	NA	Chr6_supercontig_000000181	957729	965462	CN2	CN2	CN2	CN2
SDHB	ENSSHAG00000007772	Chr3_supercontig_000000231	302898	362153	CN2	CN2	CN2	CN2
SDHC	ENSSHAG00000016835	Chr4_supercontig_000000253	2368838	2427933	CN2	CN2	CN2	CN2
SDHD	NA	Chr3_supercontig_000000139	1087591	1094111	CN2	CN2	CN2	CN2
SEPT5	ENSSHAG00000011753	Chr3_supercontig_000000006	902025	912059	CN2	CN2	CN2	CN2
SEPT6	ENSSHAG00000007460	Chrx_supercontig_000000022	318779	342868	NA	NA	NA	NA
SEPT9	ENSSHAG00000006546	Chr4_supercontig_000000133	238907	437705	CN2	CN2	CN2	CN2
SET	ENSSHAG00000018817	Chr1_supercontig_000000239	4251865	4256273	CN2	CN2	CN2	CN2
SETBP1	ENSSHAG00000011290	Chr2_supercontig_000000050	848957	1250518	CN2	CN2	CN2	CN2
SETD2	ENSSHAG00000010781	Chr2_supercontig_000000438	747097	844910	CN2	CN2	CN2	CN2
SF3B1	ENSSHAG00000017564	Chr3_supercontig_000000130	2812818	2859932	CN2	CN2	CN2	CN2
SFPQ	NA	Chr3_supercontig_000000260	2031900	2040770	CN2	CN2	CN2	CN2
SH2B3	ENSSHAG00000008060	Chr2_supercontig_000000300	379210	455849	CN2	CN2	CN2	CN2
SH3GL1	NA	Not found	Not found	Not found	NA	NA	NA	NA
SLC34A2	NA	Not found	Not found	Not found	NA	NA	NA	NA
SLC45A3	ENSSHAG00000015794	Chr4_supercontig_000000060	1920172	1927182	CN2	CN2	CN2	CN2
SMAD2	ENSSHAG00000012837	Chr2_supercontig_000000052	1115377	1222137	CN2	CN2	CN2	CN2
SMAD3	ENSSHAG00000012543	Chr1_supercontig_000000075	925917	1079140	CN2	CN2	CN2	CN2
SMAD4	ENSSHAG00000010344	Chr2_supercontig_000000056	669437	716769	CN2	CN2	CN2	CN2
SMARCA4	ENSSHAG00000001642	Chr2_supercontig_000000262	16184	95605	CN2	GAIN	CN2	CN2
SMARCB1	ENSSHAG00000003331	Chr2_supercontig_000001015	59526	64559	NA	NA	NA	NA
SMARCD1	ENSSHAG00000006504	Chr5_supercontig_000000024	234559	243261	GAIN	GAIN	CN2	CN2
SMARCE1	ENSSHAG00000009907	Chr4_supercontig_000000108	604250	625185	CN2	CN2	CN2	CN2
SMO	ENSSHAG00000008843	Chr5_supercontig_000000118	461470	486967	CN2	CN2	CN2	CN2
SND1	ENSSHAG00000015359	Chr5_supercontig_000000117	1766195	2155816	CN2	CN2	CN2	CN2
SOCS1	ENSSHAG00000000187	Chr2_supercontig_000000387	4	975	CN2	CN2	CN2	CN2
SOX2	NA	Chr3_supercontig_000000383	683371	683622	NA	NA	NA	NA
SPECC1	ENSSHAG00000008586	Chr4_supercontig_000000289	438951	709502	CN2	CN2	CN2	CN2
SPEN	ENSSHAG00000004960	Chr3_supercontig_000000232	130161	207391	CN2	CN2	CN2	CN2
SPOP	ENSSHAG00000007889	Chr4_supercontig_000000110	364171	439492	CN2	CN2	CN2	CN2
SRGAP3	ENSSHAG00000012943	Chr2_supercontig_000000456	1136008	1402797	CN2	CN2	CN2	CN2
SRSF2	ENSSHAG00000005932	Chr4_supercontig_000000134	190841	195996	CN2	CN2	CN2	CN2
SRSF3	ENSSHAG00000010876	Chr4_supercontig_000000161	761756	766712	CN2	CN2	CN2	CN2
SS18	ENSSHAG00000017099	Chr2_supercontig_000000161	2506635	2536965	CN2	CN2	CN2	CN2
SS18L1	ENSSHAG00000015339	Chr1_supercontig_000000250	1761202	1787482	CN2	CN2	CN2	CN2
SSX1	NA	Not found	Not found	Not found	NA	NA	NA	NA
SSX2	NA	Not found	Not found	Not found	NA	NA	NA	NA
SSX4	NA	Not found	Not found	Not found	NA	NA	NA	NA
STAG2	ENSSHAG00000016662	Chrx_supercontig_000000016	2206688	2328764	NA	NA	NA	NA
STAT3	ENSSHAG00000014833	Chr4_supercontig_000000104	1563953	1624641	CN2	CN2	CN2	CN2
STAT5B	ENSSHAG00000003879	Chr4_supercontig_000000105	69864	102409	CN2	CN2	CN2	CN2
STAT6	ENSSHAG00000006372	Chr5_supercontig_000000196	224701	240790	GAIN	GAIN	CN2	CN2
STIL	ENSSHAG00000010095	Chr4_supercontig_000000006	636303	681153	CN2	CN2	CN2	CN2
STK11	ENSSHAG00000007173	Chr2_supercontig_000000282	248336	421722	CN2	CN2	CN2	CN2
STRN	ENSSHAG00000012733	Chr1_supercontig_000000270	1090181	1199322	CN2	CN2	CN2	CN2
SUFU	ENSSHAG00000018777	Chr1_supercontig_000000053	4109789	4268666	CN2	CN2	CN2	CN2
SUZ12	ENSSHAG00000018761	Chr4_supercontig_000000281	4072044	4107313	CN2	CN2	CN2	CN2
SYK	ENSSHAG00000001482	Chr2_supercontig_000001220	11865	75887	NA	NA	NA	NA
TAF15	ENSSHAG00000003105	Chr4_supercontig_000000280	51678	74028	CN2	CN2	CN2	CN2
TAL1	ENSSHAG00000010681	Chr4_supercontig_000000006	729817	735065	CN2	CN2	CN2	CN2
TAL2	ENSSHAG00000015614	Chr2_supercontig_000000430	1856173	1856532	CN2	CN2	CN2	CN2
TBL1XR1	ENSSHAG00000005700	Chr3_supercontig_000000382	171011	257990	CN2	CN2	CN2	CN2
TBX3	ENSSHAG00000004253	Chr2_supercontig_000000304	96040	106965	CN2	CN2	CN2	CN2
TCEA1	NA	Chr2_supercontig_000000117	1278059	1313909	CN2	CN2	CN2	CN2
TCF12	ENSSHAG00000015935	Chr1_supercontig_000000078	1963585	2393799	CN2	CN2	CN2	CN2
TCF3	ENSSHAG00000013735	Chr2_supercontig_000000279	1304919	1390951	CN2	CN2	CN2	CN2
TCF7L2	ENSSHAG00000017344	Chr1_supercontig_000000051	2651795	2882905	CN2	CN2	CN2	CN2
TCL1A	NA	Not found	Not found	Not found	NA	NA	NA	NA
TCL6	NA	Not found	Not found	Not found	NA	NA	NA	NA
TERT	ENSSHAG00000015951	Chr2_supercontig_000000061	1966912	1998870	CN2	CN2	CN2	CN2
TET1	ENSSHAG00000008339	Chr1_supercontig_000000016	408931	498701	CN2	CN2	CN1	CN1
TET2	ENSSHAG00000008753	Chr6_supercontig_000000036	463588	557692	CN2	CN2	CN2	CN2
TFE3	ENSSHAG00000003327	Chrx_supercontig_000000052	59572	64007	NA	NA	NA	NA
TFEB	ENSSHAG00000009705	Chr4_supercontig_000000165	576923	590087	CN2	CN2	CN2	CN2
TFG	NA	Chr3_supercontig_000000044	1248484	1278716	CN2	CN2	CN2	CN2
TFPT	ENSSHAG00000009014	Chr3_supercontig_000000639	493954	496522	NA	NA	NA	NA
TFRC	ENSSHAG00000005872	Chr3_supercontig_000000065	186970	212240	CN2	CN2	CN2	CN2
TGFBR2	ENSSHAG00000012515	Chr5_supercontig_000000169	1025573	1065909	CN2	CN2	CN2	CN2
THRAP3	ENSSHAG00000017932	Chr3_supercontig_000000260	3110918	3134468	CN2	CN2	CN2	CN2
TLX1	ENSSHAG00000013136	Chr1_supercontig_000000054	1171200	1177947	CN2	CN2	CN2	CN2
TLX3	ENSSHAG00000007060	Chr1_supercontig_000000207	281265	283882	CN2	CN2	CN2	CN2
TMPRSS2	ENSSHAG00000004952	Chr3_supercontig_000000471	130567	251950	NA	NA	NA	NA
TNFAIP3	ENSSHAG00000010469	Chr4_supercontig_000000235	691038	708657	CN2	CN2	CN2	CN2
TNFRSF14	NA	Not found	Not found	Not found	NA	NA	NA	NA
TNFRSF17	ENSSHAG00000007261	Chr2_supercontig_000000384	299576	301604	CN2	CN2	CN2	CN2
TOP1	NA	Chr1_supercontig_000000215	3018036	3125172	CN2	CN2	CN2	CN2
TP53	ENSSHAG00000015510	Chr4_supercontig_000000142	1819021	1825670	CN2	CN2	CN2	CN2
TPM3	ENSSHAG00000012786	Chr4_supercontig_000000102	1100915	1119032	CN2	CN2	CN2	CN2
TPM4	ENSSHAG00000005848	Chr2_supercontig_000000298	185505	217723	CN2	CN2	CN2	CN2
TPR	ENSSHAG00000015305	Chr4_supercontig_000000039	1751846	1813216	CN2	CN2	CN2	CN2
TRAC	ENSSHAG00000010059	Chr1_supercontig_000000084	630680	640621	CN2	CN2	CN2	CN2
TRAF7	ENSSHAG00000016612	Chr2_supercontig_000000414	2240057	2279754	CN2	CN2	CN2	CN2
TRAV10	ENSSHAG00000002241	Chr1_supercontig_000000084	26744	28570	CN2	CN2	CN2	CN2
TRAV24	ENSSHAG00000004378	Chr1_supercontig_000000084	101832	102461	CN2	CN2	CN2	CN2
TRAV3	ENSSHAG00000006049	Chr1_supercontig_000000550	200319	201512	NA	NA	NA	NA
TRAV39	ENSSHAG00000000687	Chr1_supercontig_000000550	2856	3351	NA	NA	NA	NA
TRBV15	ENSSHAG00000006743	Chr5_supercontig_000000273	255018	255463	NA	NA	NA	NA
TRBV19	ENSSHAG00000004845	Chr5_supercontig_000000322	124979	125670	NA	NA	NA	NA
TRDC	ENSSHAG00000009172	Chr1_supercontig_000000084	512597	523616	CN2	CN2	CN2	CN2
TRDV2	ENSSHAG00000002896	Chr1_supercontig_000001089	44817	45343	NA	NA	NA	NA
TRIM24	ENSSHAG00000005348	Chr5_supercontig_000000124	152968	249925	CN2	CN2	CN2	CN2
TRIM27	NA	Not found	Not found	Not found	NA	NA	NA	NA
TRIM33	ENSSHAG00000005991	Chr4_supercontig_000000274	196135	275729	CN2	CN2	CN2	CN2
TRIP11	ENSSHAG00000009411	Chr1_supercontig_000000111	541566	627054	CN2	CN2	CN2	CN2
TRRAP	ENSSHAG00000000660	Chr2_supercontig_000000356	458	88243	CN2	GAIN	CN2	CN2
TSC1	ENSSHAG00000005234	Chr1_supercontig_000000241	140451	180907	CN2	CN2	CN2	CN2
TSC2	ENSSHAG00000015973	Chr2_supercontig_000000414	1973094	2034258	CN2	CN2	CN2	CN2
TSHR	ENSSHAG00000004494	Chr1_supercontig_000000126	107489	263128	CN2	CN2	CN2	CN2
TTL	ENSSHAG00000016907	Chr1_supercontig_000000305	2403894	2447763	CN2	CN2	CN2	CN2
U2AF1	NA	Chr3_supercontig_000000012	2551282	2575396	CN2	CN2	CN2	CN2
UBR5	ENSSHAG00000017701	Chr2_supercontig_000000233	2916928	3083205	CN2	CN2	CN2	CN2
USP6	NA	Not found	Not found	Not found	NA	NA	NA	NA
USP8	ENSSHAG00000012085	Chr1_supercontig_000000090	964582	1027493	CN2	CN2	CN2	CN2
VHL	NA	Chr2_supercontig_000000456	2080571	2091170	CN2	CN2	CN2	CN2
VTI1A	NA	Chr1_supercontig_000000051	3044192	3485228	CN2	CN2	CN2	CN2
WAS	ENSSHAG00000002882	Chrx_supercontig_000000239	44158	56867	NA	NA	NA	NA
WHSC1	ENSSHAG00000006750	Chr6_supercontig_000000151	255407	330700	CN2	CN2	CN2	CN2
WHSC1L1	ENSSHAG00000017411	Chr1_supercontig_000000297	2703012	2801771	CN2	CN2	CN2	CN2
WIF1	ENSSHAG00000002234	Chr5_supercontig_000000194	26545	76786	GAIN	GAIN	CN2	CN2
WRN	ENSSHAG00000005577	Chr6_supercontig_000000012	166861	259591	CN2	CN2	CN2	CN2
WT1	ENSSHAG00000017390	Chr6_supercontig_000000164	2687194	2754762	CN2	CN2	CN2	CN2
WWTR1	ENSSHAG00000018927	Chr3_supercontig_000000383	4702296	4868855	CN2	CN2	CN2	CN2
XPA	ENSSHAG00000015962	Chr2_supercontig_000000344	1970835	1987741	CN2	CN2	CN2	CN2
XPC	ENSSHAG00000001194	Chr2_supercontig_000000458	7957	33824	CN2	CN2	CN2	CN2
XPO1	ENSSHAG00000011230	Chr1_supercontig_000000320	819296	867262	CN2	CN2	CN2	CN2
YWHAE	ENSSHAG00000014583	Chr4_supercontig_000000287	1523763	1558103	CN2	CN2	CN2	CN2
ZBTB16	ENSSHAG00000009882	Chr3_supercontig_000000138	602378	841074	CN2	CN2	CN2	CN2
ZCCHC8	ENSSHAG00000010725	Chr2_supercontig_000000301	736030	755682	CN2	CN2	CN2	CN2
ZFHX3	ENSSHAG00000014394	Chr1_supercontig_000000358	1472485	1644551	CN2	CN2	GAIN	GAIN
ZNF198	NA	Chr3_supercontig_000000174	84502	169359	CN2	CN2	CN2	CN2
ZNF278	NA	Chr2_supercontig_000000312	1097138	1151424	CN2	CN2	CN2	CN2
ZNF331	NA	Chr2_supercontig_000000304	1862387	1869403	CN2	CN2	CN2	CN2
ZNF384	ENSSHAG00000015330	Chr5_supercontig_000000076	1758047	1783473	CN2	CN2	CN2	CN2
ZNF521	ENSSHAG00000018217	Chr2_supercontig_000000161	3357488	3669152	CN2	CN2	CN2	CN2
ZRSR2	NA	Chr3_supercontig_000000285	1200649	1227213	CN1	CN1	CN1	CN1
