# Supplementary material for: The Origins and Vulnerabilities of Two Transmissible Cancers in Tasmanian Devils
Source: Cancer Cell. 2018 Apr 9;33(4):607–619.e15. doi: 10.1016/j.ccell.2018.03.013 (PMC5896245; doi:10.1016/j.ccell.2018.03.013)
Supplement: Table S4, Related to Figures 2 and 4 [file mmc5.xlsx]

## Sheet: CNV summary
Table S4, related to Figures 2 and 4.
Copy number variant coordinates and annotation. Copy number variants (CNVs) were called across a chromosome-level assembly composed of scaffolds ordered by scaffold ID. Coordinates and copy number status of each segment in each tumor is indicated. CN, copy number. Absolute copy number for CN>2 could not be accurately determined, and are labelled “GAIN”. Segments that could not be assigned to a co…
Scaffold Start	Coordinate Start	Scaffold End	Coordinate End	Width	86T	88T	202T2	203T3	Genes in CNV
Chr1_supercontig_000000000	1	Chr1_supercontig_000000000	615500	615500	CN2	CN2	CN1	CN1	GLRX3,ENSSHAG00000020030
Chr1_supercontig_000000000	615501	Chr1_supercontig_000000000	622000	6500	CN0	CN0	CN0	CN0
Chr1_supercontig_000000000	622001	Chr1_supercontig_000000000	845000	223000	CN2	CN2	CN1	CN1
Chr1_supercontig_000000000	845001	Chr1_supercontig_000000000	856000	11000	CN0	CN0	CN0	CN0
Chr1_supercontig_000000000	856001	Chr1_supercontig_000000000	929000	73000	CN2	CN2	CN1	CN1
Chr1_supercontig_000000000	929001	Chr1_supercontig_000000000	930000	1000	NA	NA	NA	NA
Chr1_supercontig_000000000	930001	Chr1_supercontig_000000000	958500	28500	CN2	CN2	CN1	CN1
Chr1_supercontig_000000000	958501	Chr1_supercontig_000000000	964500	6000	CN0	CN0	CN0	CN0
Chr1_supercontig_000000000	964501	Chr1_supercontig_000000000	1058000	93500	CN2	CN2	CN1	CN1
Chr1_supercontig_000000000	1058001	Chr1_supercontig_000000000	1064500	6500	CN0	CN0	CN0	CN0
Chr1_supercontig_000000000	1064501	Chr1_supercontig_000000000	1146500	82000	CN2	CN2	CN1	CN1
Chr1_supercontig_000000000	1146501	Chr1_supercontig_000000000	1155500	9000	CN2	CN2	CN2	CN2
Chr1_supercontig_000000000	1155501	Chr1_supercontig_000000000	1246000	90500	CN2	CN2	CN1	CN1
Chr1_supercontig_000000000	1246001	Chr1_supercontig_000000000	1260000	14000	CN0	CN0	CN0	CN0
Chr1_supercontig_000000000	1260001	Chr1_supercontig_000000000	1386000	126000	CN2	CN2	CN1	CN1
Chr1_supercontig_000000000	1386001	Chr1_supercontig_000000000	1412000	26000	CN0	CN0	CN0	CN0
Chr1_supercontig_000000000	1412001	Chr1_supercontig_000000000	1708000	296000	CN2	CN2	CN1	CN1
Chr1_supercontig_000000000	1708001	Chr1_supercontig_000000000	1708500	500	NA	NA	NA	NA
Chr1_supercontig_000000000	1708501	Chr1_supercontig_000000000	1715000	6500	CN2	CN2	CN2	CN2
Chr1_supercontig_000000000	1715001	Chr1_supercontig_000000000	1896500	181500	CN2	CN2	CN1	CN1
Chr1_supercontig_000000000	1896501	Chr1_supercontig_000000000	1902000	5500	CN0	CN0	CN0	CN0
Chr1_supercontig_000000000	1902001	Chr1_supercontig_000000000	1922000	20000	CN2	CN2	CN1	CN1
Chr1_supercontig_000000000	1922001	Chr1_supercontig_000000000	1934500	12500	CN2	CN2	CN2	CN2
Chr1_supercontig_000000000	1934501	Chr1_supercontig_000000000	2061500	127000	CN2	CN2	CN1	CN1
Chr1_supercontig_000000000	2061501	Chr1_supercontig_000000000	2067500	6000	CN0	CN0	CN0	CN0
Chr1_supercontig_000000000	2067501	Chr1_supercontig_000000000	2086000	18500	CN2	CN2	CN1	CN1
Chr1_supercontig_000000000	2086001	Chr1_supercontig_000000000	2092000	6000	CN2	CN2	CN2	CN2
Chr1_supercontig_000000000	2092001	Chr1_supercontig_000000002	42500	504158	CN2	CN2	CN1	CN1	ENSSHAG00000006952,MKI67
Chr1_supercontig_000000002	42501	Chr1_supercontig_000000002	86500	44000	CN2	GAIN	CN1	CN1
Chr1_supercontig_000000002	86501	Chr1_supercontig_000000002	271500	185000	CN2	CN2	CN1	CN1
Chr1_supercontig_000000002	271501	Chr1_supercontig_000000002	279000	7500	CN0	CN0	CN0	CN0
Chr1_supercontig_000000002	279001	Chr1_supercontig_000000002	599500	320500	CN2	CN2	CN1	CN1
Chr1_supercontig_000000002	599501	Chr1_supercontig_000000002	630500	31000	CN0	CN0	CN0	CN0
Chr1_supercontig_000000002	630501	Chr1_supercontig_000000004	450000	1069649	CN2	CN2	CN1	CN1	ENSSHAG00000012591,NEUROG3,C10orf35,COL13A1,H2AFY2,AIFM2,SAR1A
Chr1_supercontig_000000004	450001	Chr1_supercontig_000000004	481000	31000	CN1	CN1	CN1	CN1	PPA1
Chr1_supercontig_000000004	481001	Chr1_supercontig_000000005	911000	1247733	CN2	CN2	CN1	CN1	PPA1,LRRC20,NODAL,PALD1,PRF1,LINGO1
Chr1_supercontig_000000005	911001	Chr1_supercontig_000000005	995000	84000	CN2	CN2	CN2	CN2
Chr1_supercontig_000000005	995001	Chr1_supercontig_000000005	1104500	109500	CN2	CN2	CN1	CN1	HMG20A
Chr1_supercontig_000000005	1104501	Chr1_supercontig_000000005	1113000	8500	CN2	CN2	CN2	CN2
Chr1_supercontig_000000005	1113001	Chr1_supercontig_000000005	2099500	986500	CN2	CN2	CN1	CN1	TSPAN3,PEAK1,ENSSHAG00000013898,PSTPIP1,RCN2,SCAPER,ISL2,ETFA
Chr1_supercontig_000000005	2099501	Chr1_supercontig_000000005	2102000	2500	NA	NA	NA	NA
Chr1_supercontig_000000005	2102001	Chr1_supercontig_000000005	2191000	89000	CN2	CN2	CN1	CN1	ETFA,C15orf27
Chr1_supercontig_000000005	2191001	Chr1_supercontig_000000005	2195000	4000	NA	NA	NA	NA
Chr1_supercontig_000000005	2195001	Chr1_supercontig_000000005	2341000	146000	CN2	CN2	CN1	CN1	C15orf27
Chr1_supercontig_000000005	2341001	Chr1_supercontig_000000005	2359000	18000	CN2	CN2	CN2	CN2
Chr1_supercontig_000000005	2359001	Chr1_supercontig_000000005	2499500	140500	CN2	CN2	CN1	CN1	FBXO22,UBE2Q2
Chr1_supercontig_000000005	2499501	Chr1_supercontig_000000005	2516500	17000	CN0	CN0	CN0	CN0
Chr1_supercontig_000000005	2516501	Chr1_supercontig_000000005	3241000	724500	CN2	CN2	CN1	CN1	ENSSHAG00000017151,CHRNB4,CHRNA3,CHRNA5,PSMA4,HYKK,ENSSHAG00000017480,ENSSHAG00000017490,CRABP1,WDR61,DNAJA4,ACSBG1,IDH3A,CIB2,SH2D7
Chr1_supercontig_000000005	3241001	Chr1_supercontig_000000005	3350000	109000	CN0	CN0	CN0	CN0
Chr1_supercontig_000000005	3350001	Chr1_supercontig_000000005	3610500	260500	CN2	CN2	CN1	CN1	ADAMTS7,MORF4L2
Chr1_supercontig_000000005	3610501	Chr1_supercontig_000000005	3618500	8000	CN0	CN0	CN0	CN0
Chr1_supercontig_000000005	3618501	Chr1_supercontig_000000006	59000	110195	CN2	CN2	CN1	CN1	ENSSHAG00000018484,ENSSHAG00000002530
Chr1_supercontig_000000006	59001	Chr1_supercontig_000000006	59500	500	NA	NA	NA	NA
Chr1_supercontig_000000006	59501	Chr1_supercontig_000000006	66000	6500	CN0	CN0	CN0	CN0
Chr1_supercontig_000000006	66001	Chr1_supercontig_000000006	722500	656500	CN2	CN2	CN1	CN1	SNCG,MMRN2,BMPR1A,LDB3,OPN4,COX6A1,WAPAL,ENSSHAG00000019670
Chr1_supercontig_000000006	722501	Chr1_supercontig_000000006	723000	500	NA	NA	NA	NA
Chr1_supercontig_000000006	723001	Chr1_supercontig_000000006	732000	9000	CN2	CN2	CN2	CN2
Chr1_supercontig_000000006	732001	Chr1_supercontig_000000006	1094000	362000	CN2	CN2	CN1	CN1	ENSSHAG00000010868
Chr1_supercontig_000000006	1094001	Chr1_supercontig_000000006	1099000	5000	GAIN	GAIN	GAIN	GAIN
Chr1_supercontig_000000006	1099001	Chr1_supercontig_000000007	193500	212390	CN2	CN2	CN1	CN1	ENSSHAG00000005081
Chr1_supercontig_000000007	193501	Chr1_supercontig_000000007	199500	6000	CN0	CN0	CN0	CN0
Chr1_supercontig_000000007	199501	Chr1_supercontig_000000007	330000	130500	CN2	CN2	CN1	CN1
Chr1_supercontig_000000007	330001	Chr1_supercontig_000000007	343000	13000	CN0	CN0	CN0	CN0
Chr1_supercontig_000000007	343001	Chr1_supercontig_000000007	350500	7500	CN2	CN2	CN1	CN1
Chr1_supercontig_000000007	350501	Chr1_supercontig_000000007	352500	2000	NA	NA	NA	NA
Chr1_supercontig_000000007	352501	Chr1_supercontig_000000007	523500	171000	CN2	CN2	CN1	CN1	ENSSHAG00000007904
Chr1_supercontig_000000007	523501	Chr1_supercontig_000000007	529500	6000	CN2	CN2	CN2	CN2
Chr1_supercontig_000000007	529501	Chr1_supercontig_000000007	556500	27000	CN2	CN2	CN1	CN1	ENSSHAG00000007904
Chr1_supercontig_000000007	556501	Chr1_supercontig_000000007	561000	4500	NA	NA	NA	NA
Chr1_supercontig_000000007	561001	Chr1_supercontig_000000007	625000	64000	CN2	CN2	CN1	CN1	ENSSHAG00000007904
Chr1_supercontig_000000007	625001	Chr1_supercontig_000000007	626000	1000	NA	NA	NA	NA
Chr1_supercontig_000000007	626001	Chr1_supercontig_000000007	714500	88500	CN2	CN2	CN1	CN1	ENSSHAG00000007904
Chr1_supercontig_000000007	714501	Chr1_supercontig_000000007	716500	2000	NA	NA	NA	NA
Chr1_supercontig_000000007	716501	Chr1_supercontig_000000007	722000	5500	CN2	CN2	CN1	CN1
Chr1_supercontig_000000007	722001	Chr1_supercontig_000000007	725500	3500	NA	NA	NA	NA
Chr1_supercontig_000000007	725501	Chr1_supercontig_000000007	760000	34500	CN2	CN2	CN1	CN1
Chr1_supercontig_000000007	760001	Chr1_supercontig_000000007	767500	7500	CN0	CN0	CN0	CN0
Chr1_supercontig_000000007	767501	Chr1_supercontig_000000007	923500	156000	CN2	CN2	CN1	CN1
Chr1_supercontig_000000007	923501	Chr1_supercontig_000000007	931500	8000	CN2	CN2	CN2	CN2
Chr1_supercontig_000000007	931501	Chr1_supercontig_000000007	967500	36000	CN2	CN2	CN1	CN1
Chr1_supercontig_000000007	967501	Chr1_supercontig_000000007	970000	2500	NA	NA	NA	NA
Chr1_supercontig_000000007	970001	Chr1_supercontig_000000007	1027000	57000	CN2	CN2	CN1	CN1
Chr1_supercontig_000000007	1027001	Chr1_supercontig_000000007	1029000	2000	NA	NA	NA	NA
Chr1_supercontig_000000007	1029001	Chr1_supercontig_000000007	1037000	8000	CN2	CN2	CN1	CN1
Chr1_supercontig_000000007	1037001	Chr1_supercontig_000000007	1048000	11000	CN0	CN0	CN0	CN0
Chr1_supercontig_000000007	1048001	Chr1_supercontig_000000007	1211500	163500	CN2	CN2	CN1	CN1
Chr1_supercontig_000000007	1211501	Chr1_supercontig_000000007	1216500	5000	CN0	CN0	CN0	CN0
Chr1_supercontig_000000007	1216501	Chr1_supercontig_000000007	1304500	88000	CN2	CN2	CN1	CN1
Chr1_supercontig_000000007	1304501	Chr1_supercontig_000000007	1311000	6500	CN2	CN2	CN2	CN2
Chr1_supercontig_000000007	1311001	Chr1_supercontig_000000007	1934000	623000	CN2	CN2	CN1	CN1	ENSSHAG00000015146,ENSSHAG00000019990,ENSSHAG00000015294,CCSER2
Chr1_supercontig_000000007	1934001	Chr1_supercontig_000000007	1939000	5000	CN2	CN2	CN2	CN2
Chr1_supercontig_000000007	1939001	Chr1_supercontig_000000008	289500	396510	CN2	CN2	CN1	CN1	CCSER2,ENSSHAG00000000827,ZFAND4,MARCH8,ALOX5
Chr1_supercontig_000000008	289501	Chr1_supercontig_000000008	299500	10000	CN0	CN0	CN0	CN0	ALOX5
Chr1_supercontig_000000008	299501	Chr1_supercontig_000000008	560000	260500	CN2	CN2	CN1	CN1	ALOX5,CRTC3,IQGAP1
Chr1_supercontig_000000008	560001	Chr1_supercontig_000000008	564000	4000	NA	NA	NA	NA
Chr1_supercontig_000000008	564001	Chr1_supercontig_000000008	573000	9000	CN2	CN2	CN1	CN1	IQGAP1
Chr1_supercontig_000000008	573001	Chr1_supercontig_000000008	581500	8500	CN2	CN2	CN2	CN2
Chr1_supercontig_000000008	581501	Chr1_supercontig_000000009	28500	61705	CN2	CN2	CN1	CN1	IQGAP1,ZNF774,MFF
Chr1_supercontig_000000009	28501	Chr1_supercontig_000000009	30500	2000	NA	NA	NA	NA
Chr1_supercontig_000000009	30501	Chr1_supercontig_000000009	67000	36500	CN2	CN2	CN1	CN1	ERLIN1
Chr1_supercontig_000000009	67001	Chr1_supercontig_000000009	77000	10000	CN2	CN2	CN2	CN2
Chr1_supercontig_000000009	77001	Chr1_supercontig_000000010	74000	247361	CN2	CN2	CN1	CN1	ERLIN1,WNT8B,CHUK,ENSSHAG00000003361
Chr1_supercontig_000000010	74001	Chr1_supercontig_000000010	81500	7500	CN1	CN1	CN2	CN2
Chr1_supercontig_000000010	81501	Chr1_supercontig_000000010	197500	116000	CN2	CN2	CN1	CN1
Chr1_supercontig_000000010	197501	Chr1_supercontig_000000010	198000	500	NA	NA	NA	NA
Chr1_supercontig_000000010	198001	Chr1_supercontig_000000010	217000	19000	CN2	CN2	CN2	CN2
Chr1_supercontig_000000010	217001	Chr1_supercontig_000000010	418500	201500	CN2	CN2	CN1	CN1
Chr1_supercontig_000000010	418501	Chr1_supercontig_000000010	441000	22500	CN2	CN2	GAIN	GAIN
Chr1_supercontig_000000010	441001	Chr1_supercontig_000000010	616500	175500	CN2	CN2	CN1	CN1	ENSSHAG00000008702,ENSSHAG00000009223
Chr1_supercontig_000000010	616501	Chr1_supercontig_000000010	626500	10000	CN2	CN2	CN2	CN2
Chr1_supercontig_000000010	626501	Chr1_supercontig_000000010	1110500	484000	CN2	CN2	CN1	CN1	ENSSHAG00000009223,FUOM,ENSSHAG00000010337,ECHS1,PAOX,ENSSHAG00000011178,OR6F1,ENSSHAG00000011459,ENSSHAG00000011562,ENSSHAG00000012029,ENSSHAG00000012079,ENSSHAG00000012170,ENSSHAG00000012262,ENSSHAG00000012413,ENSSHAG00000012807
Chr1_supercontig_000000010	1110501	Chr1_supercontig_000000010	1121000	10500	CN2	CN2	CN2	CN2
Chr1_supercontig_000000010	1121001	Chr1_supercontig_000000010	1131292	10292	CN2	CN2	CN1	CN1
Chr1_supercontig_000000010	1131293	Chr1_supercontig_000000011	2918000	2918001	CN2	CN2	CN2	CN2
Chr1_supercontig_000000011	2918001	Chr1_supercontig_000000011	2940500	22500	CN2	CN2	GAIN	GAIN
Chr1_supercontig_000000011	2940501	Chr1_supercontig_000000011	3109000	168500	CN2	CN2	CN2	CN2
Chr1_supercontig_000000011	3109001	Chr1_supercontig_000000011	3121000	12000	CN1	CN1	CN2	CN2
Chr1_supercontig_000000011	3121001	Chr1_supercontig_000000012	2139000	2352039	CN2	CN2	CN2	CN2
Chr1_supercontig_000000012	2139001	Chr1_supercontig_000000012	2139355	355	NA	NA	NA	NA
Chr1_supercontig_000000013	1	Chr1_supercontig_000000013	49000	49000	CN1	CN1	CN2	CN2	SIN3A
Chr1_supercontig_000000013	49001	Chr1_supercontig_000000013	51000	2000	NA	NA	NA	NA
Chr1_supercontig_000000013	51001	Chr1_supercontig_000000013	75500	24500	CN1	CN1	CN2	CN2
Chr1_supercontig_000000013	75501	Chr1_supercontig_000000014	623052	1142533	CN2	CN2	CN2	CN2
Chr1_supercontig_000000015	1	Chr1_supercontig_000000015	171000	171000	CN2	CN2	CN1	CN1	FAM175B,ZRANB1
Chr1_supercontig_000000015	171001	Chr1_supercontig_000000015	182000	11000	CN2	CN2	CN2	CN2
Chr1_supercontig_000000015	182001	Chr1_supercontig_000000015	224500	42500	CN2	CN2	CN1	CN1	ZRANB1
Chr1_supercontig_000000015	224501	Chr1_supercontig_000000015	277500	53000	GAIN	GAIN	CN1	CN1
Chr1_supercontig_000000015	277501	Chr1_supercontig_000000015	297000	19500	CN2	CN2	CN2	CN2
Chr1_supercontig_000000015	297001	Chr1_supercontig_000000015	949000	652000	CN2	CN2	CN1	CN1	ENSSHAG00000019284,TEX36,EDRF1,MMP21,UROS,BCCIP,DHX32,FANK1,ADAM12
Chr1_supercontig_000000015	949001	Chr1_supercontig_000000015	956500	7500	CN2	CN2	GAIN	GAIN
Chr1_supercontig_000000015	956501	Chr1_supercontig_000000015	1180000	223500	CN2	CN2	CN1	CN1
Chr1_supercontig_000000015	1180001	Chr1_supercontig_000000015	1182000	2000	NA	NA	NA	NA
Chr1_supercontig_000000015	1182001	Chr1_supercontig_000000015	1245000	63000	CN2	CN2	CN1	CN1
Chr1_supercontig_000000015	1245001	Chr1_supercontig_000000015	1261500	16500	CN0	CN0	CN0	CN0
Chr1_supercontig_000000015	1261501	Chr1_supercontig_000000015	2070000	808500	CN2	CN2	CN1	CN1	C10orf90,DOCK1,FAM196A
Chr1_supercontig_000000015	2070001	Chr1_supercontig_000000015	2082000	12000	CN0	CN0	CN0	CN0	DOCK1
Chr1_supercontig_000000015	2082001	Chr1_supercontig_000000016	369500	392842	CN2	CN2	CN1	CN1	DOCK1,SUPV3L1,VPS26A,SRGN,KIAA1279,DDX21,DDX50,ENSSHAG00000020294,STOX1,ENSSHAG00000006874,CCAR1,ENSSHAG00000019454
Chr1_supercontig_000000016	369501	Chr1_supercontig_000000016	374500	5000	CN2	CN2	CN2	CN2
Chr1_supercontig_000000016	374501	Chr1_supercontig_000000016	395500	21000	CN2	CN2	CN1	CN1
Chr1_supercontig_000000016	395501	Chr1_supercontig_000000016	397500	2000	NA	NA	NA	NA
Chr1_supercontig_000000016	397501	Chr1_supercontig_000000016	533000	135500	CN2	CN2	CN1	CN1	TET1
Chr1_supercontig_000000016	533001	Chr1_supercontig_000000016	535000	2000	NA	NA	NA	NA
Chr1_supercontig_000000016	535001	Chr1_supercontig_000000016	568500	33500	CN2	CN2	CN1	CN1
Chr1_supercontig_000000016	568501	Chr1_supercontig_000000016	604500	36000	CN0	CN0	CN0	CN0
Chr1_supercontig_000000016	604501	Chr1_supercontig_000000016	1205500	601000	CN2	CN2	CN1	CN1	ENSSHAG00000010124,DNA2,RUFY2,HNRNPH3,ENSSHAG00000011035,PBLD,MYPN,HERC4,SIRT1,DNAJC12
Chr1_supercontig_000000016	1205501	Chr1_supercontig_000000016	1210500	5000	CN2	CN2	CN2	CN2
Chr1_supercontig_000000016	1210501	Chr1_supercontig_000000017	133000	143980	CN2	CN2	CN1	CN1
Chr1_supercontig_000000017	133001	Chr1_supercontig_000000017	133500	500	NA	NA	NA	NA
Chr1_supercontig_000000017	133501	Chr1_supercontig_000000017	139500	6000	CN2	CN2	CN2	CN2
Chr1_supercontig_000000017	139501	Chr1_supercontig_000000017	140000	500	NA	NA	NA	NA
Chr1_supercontig_000000017	140001	Chr1_supercontig_000000017	251500	111500	CN2	CN2	CN1	CN1
Chr1_supercontig_000000017	251501	Chr1_supercontig_000000017	256000	4500	NA	NA	NA	NA
Chr1_supercontig_000000017	256001	Chr1_supercontig_000000017	367500	111500	CN2	CN2	CN1	CN1
Chr1_supercontig_000000017	367501	Chr1_supercontig_000000017	395500	28000	CN0	CN0	CN0	CN0
Chr1_supercontig_000000017	395501	Chr1_supercontig_000000017	911000	515500	CN2	CN2	CN1	CN1	LRRTM3
Chr1_supercontig_000000017	911001	Chr1_supercontig_000000017	916000	5000	CN0	CN0	CN0	CN0
Chr1_supercontig_000000017	916001	Chr1_supercontig_000000018	65500	210872	CN2	CN2	CN1	CN1
Chr1_supercontig_000000018	65501	Chr1_supercontig_000000018	71000	5500	CN0	CN0	CN0	CN0
Chr1_supercontig_000000018	71001	Chr1_supercontig_000000018	147500	76500	CN2	CN2	CN1	CN1
Chr1_supercontig_000000018	147501	Chr1_supercontig_000000018	158000	10500	CN0	CN0	CN0	CN0
Chr1_supercontig_000000018	158001	Chr1_supercontig_000000018	163500	5500	CN2	CN2	CN1	CN1
Chr1_supercontig_000000018	163501	Chr1_supercontig_000000018	164000	500	NA	NA	NA	NA
Chr1_supercontig_000000018	164001	Chr1_supercontig_000000018	174000	10000	CN2	CN2	CN2	CN2
Chr1_supercontig_000000018	174001	Chr1_supercontig_000000018	330500	156500	CN2	CN2	CN1	CN1
Chr1_supercontig_000000018	330501	Chr1_supercontig_000000018	331000	500	NA	NA	NA	NA
Chr1_supercontig_000000018	331001	Chr1_supercontig_000000018	342500	11500	CN2	CN2	CN2	CN2
Chr1_supercontig_000000018	342501	Chr1_supercontig_000000018	405500	63000	CN2	CN2	CN1	CN1
Chr1_supercontig_000000018	405501	Chr1_supercontig_000000018	410000	4500	NA	NA	NA	NA
Chr1_supercontig_000000018	410001	Chr1_supercontig_000000019	43000	114395	CN2	CN2	CN1	CN1	ENSSHAG00000020385
Chr1_supercontig_000000019	43001	Chr1_supercontig_000000019	50500	7500	CN0	CN0	CN0	CN0
Chr1_supercontig_000000019	50501	Chr1_supercontig_000000020	24500	253951	CN2	CN2	CN1	CN1
Chr1_supercontig_000000020	24501	Chr1_supercontig_000000020	36500	12000	CN2	CN2	CN2	CN2
Chr1_supercontig_000000020	36501	Chr1_supercontig_000000020	75000	38500	CN2	CN2	CN1	CN1
Chr1_supercontig_000000020	75001	Chr1_supercontig_000000020	78500	3500	NA	NA	NA	NA
Chr1_supercontig_000000020	78501	Chr1_supercontig_000000020	179500	101000	CN2	CN2	CN1	CN1
Chr1_supercontig_000000020	179501	Chr1_supercontig_000000020	185500	6000	CN0	CN0	CN0	CN0
Chr1_supercontig_000000020	185501	Chr1_supercontig_000000020	215000	29500	CN2	CN2	CN1	CN1
Chr1_supercontig_000000020	215001	Chr1_supercontig_000000020	221000	6000	CN2	CN2	CN2	CN2
Chr1_supercontig_000000020	221001	Chr1_supercontig_000000020	240500	19500	CN2	CN2	CN1	CN1
Chr1_supercontig_000000020	240501	Chr1_supercontig_000000020	251000	10500	CN2	CN2	CN2	CN2
Chr1_supercontig_000000020	251001	Chr1_supercontig_000000021	89000	173932	CN2	CN2	CN1	CN1
Chr1_supercontig_000000021	89001	Chr1_supercontig_000000021	95000	6000	CN0	CN0	CN0	CN0
Chr1_supercontig_000000021	95001	Chr1_supercontig_000000021	95500	500	NA	NA	NA	NA
Chr1_supercontig_000000021	95501	Chr1_supercontig_000000021	121500	26000	CN2	CN2	CN1	CN1
Chr1_supercontig_000000021	121501	Chr1_supercontig_000000021	139000	17500	CN0	CN0	CN0	CN0
Chr1_supercontig_000000021	139001	Chr1_supercontig_000000022	22500	67905	CN2	CN2	CN1	CN1
Chr1_supercontig_000000022	22501	Chr1_supercontig_000000022	29000	6500	CN0	CN0	CN0	CN0
Chr1_supercontig_000000022	29001	Chr1_supercontig_000000022	238500	209500	CN2	CN2	CN1	CN1	ENSSHAG00000019422
Chr1_supercontig_000000022	238501	Chr1_supercontig_000000022	245500	7000	CN0	CN0	CN0	CN0
Chr1_supercontig_000000022	245501	Chr1_supercontig_000000022	667500	422000	CN2	CN2	CN1	CN1
Chr1_supercontig_000000022	667501	Chr1_supercontig_000000022	675500	8000	CN2	CN2	CN2	CN2
Chr1_supercontig_000000022	675501	Chr1_supercontig_000000022	679000	3500	NA	NA	NA	NA
Chr1_supercontig_000000022	679001	Chr1_supercontig_000000023	109500	118382	CN2	CN2	CN1	CN1	JMJD1C
Chr1_supercontig_000000023	109501	Chr1_supercontig_000000023	116500	7000	CN2	CN2	CN2	CN2
Chr1_supercontig_000000023	116501	Chr1_supercontig_000000024	333000	404529	CN2	CN2	CN1	CN1	NRBF2,EGR2
Chr1_supercontig_000000024	333001	Chr1_supercontig_000000024	391500	58500	CN0	CN0	CN0	CN0
Chr1_supercontig_000000024	391501	Chr1_supercontig_000000024	1478000	1086500	CN2	CN2	CN1	CN1	ZNF365,RTKN2,ARID5B,C10orf107
Chr1_supercontig_000000024	1478001	Chr1_supercontig_000000024	1483500	5500	CN0	CN0	CN0	CN0	C10orf107
Chr1_supercontig_000000024	1483501	Chr1_supercontig_000000024	1579000	95500	CN2	CN2	CN1	CN1	C10orf107
Chr1_supercontig_000000024	1579001	Chr1_supercontig_000000024	1588000	9000	CN0	CN0	CN0	CN0
Chr1_supercontig_000000024	1588001	Chr1_supercontig_000000024	1693500	105500	CN2	CN2	CN1	CN1	ENSSHAG00000014940
Chr1_supercontig_000000024	1693501	Chr1_supercontig_000000024	1695500	2000	NA	NA	NA	NA
Chr1_supercontig_000000024	1695501	Chr1_supercontig_000000024	1803000	107500	CN2	CN2	CN1	CN1	TMEM26,ENSSHAG00000019050
Chr1_supercontig_000000024	1803001	Chr1_supercontig_000000024	1841000	38000	CN2	CN2	CN2	CN2
Chr1_supercontig_000000024	1841001	Chr1_supercontig_000000024	1949000	108000	CN2	CN2	CN1	CN1
Chr1_supercontig_000000024	1949001	Chr1_supercontig_000000024	1954000	5000	CN0	CN0	CN0	CN0
Chr1_supercontig_000000024	1954001	Chr1_supercontig_000000024	2074000	120000	CN2	CN2	CN1	CN1
Chr1_supercontig_000000024	2074001	Chr1_supercontig_000000024	2080500	6500	CN0	CN0	CN0	CN0
Chr1_supercontig_000000024	2080501	Chr1_supercontig_000000024	2687500	607000	CN2	CN2	CN1	CN1	RHOBTB1,CDK1
Chr1_supercontig_000000024	2687501	Chr1_supercontig_000000024	2693000	5500	CN2	CN2	CN2	CN2
Chr1_supercontig_000000024	2693001	Chr1_supercontig_000000024	2764500	71500	CN2	CN2	CN1	CN1
Chr1_supercontig_000000024	2764501	Chr1_supercontig_000000024	2776000	11500	CN2	CN2	CN2	CN2
Chr1_supercontig_000000024	2776001	Chr1_supercontig_000000024	2776500	500	NA	NA	NA	NA
Chr1_supercontig_000000024	2776501	Chr1_supercontig_000000024	3029000	252500	CN2	CN2	CN1	CN1
Chr1_supercontig_000000024	3029001	Chr1_supercontig_000000024	3121000	92000	CN0	CN0	CN0	CN0	ANK3
Chr1_supercontig_000000024	3121001	Chr1_supercontig_000000024	3286000	165000	CN2	CN2	CN1	CN1	ANK3
Chr1_supercontig_000000024	3286001	Chr1_supercontig_000000024	3306000	20000	CN2	CN2	CN2	CN2
Chr1_supercontig_000000024	3306001	Chr1_supercontig_000000025	25500	260033	CN2	CN2	CN1	CN1	CCDC6,ENSSHAG00000018309,ENSSHAG00000018368
Chr1_supercontig_000000025	25501	Chr1_supercontig_000000025	71500	46000	GAIN	GAIN	CN1	CN1
Chr1_supercontig_000000025	71501	Chr1_supercontig_000000026	597500	856155	CN2	CN2	CN1	CN1	PTEN,ATAD1,PAPSS2,SGMS1,ENSSHAG00000003054,A1CF
Chr1_supercontig_000000026	597501	Chr1_supercontig_000000026	598000	500	NA	NA	NA	NA
Chr1_supercontig_000000026	598001	Chr1_supercontig_000000026	605000	7000	CN2	CN2	GAIN	GAIN
Chr1_supercontig_000000026	605001	Chr1_supercontig_000000026	1481000	876000	CN2	CN2	CN1	CN1	PRKG1
Chr1_supercontig_000000026	1481001	Chr1_supercontig_000000026	1488500	7500	CN2	CN2	CN2	CN2
Chr1_supercontig_000000026	1488501	Chr1_supercontig_000000026	2519000	1030500	CN2	CN2	CN1	CN1	PRKG1,DKK1,ENSSHAG00000016304,PCDH15
Chr1_supercontig_000000026	2519001	Chr1_supercontig_000000026	2526000	7000	CN2	CN2	CN2	CN2
Chr1_supercontig_000000026	2526001	Chr1_supercontig_000000026	2661000	135000	CN2	CN2	CN1	CN1	PCDH15
Chr1_supercontig_000000026	2661001	Chr1_supercontig_000000026	2665000	4000	NA	NA	NA	NA
Chr1_supercontig_000000026	2665001	Chr1_supercontig_000000026	2697500	32500	CN2	CN2	CN1	CN1	PCDH15
Chr1_supercontig_000000026	2697501	Chr1_supercontig_000000026	2729000	31500	CN0	CN0	CN0	CN0	PCDH15
Chr1_supercontig_000000026	2729001	Chr1_supercontig_000000026	2735500	6500	CN2	CN2	CN1	CN1	PCDH15
Chr1_supercontig_000000026	2735501	Chr1_supercontig_000000026	2741500	6000	CN0	CN0	CN0	CN0	PCDH15
Chr1_supercontig_000000026	2741501	Chr1_supercontig_000000026	3118000	376500	CN2	CN2	CN1	CN1	PCDH15
Chr1_supercontig_000000026	3118001	Chr1_supercontig_000000026	3125500	7500	CN0	CN0	CN0	CN0
Chr1_supercontig_000000026	3125501	Chr1_supercontig_000000027	6000	632649	CN2	CN2	CN1	CN1	ENSSHAG00000019363
Chr1_supercontig_000000027	6001	Chr1_supercontig_000000027	25000	19000	CN2	CN2	CN2	CN2
Chr1_supercontig_000000027	25001	Chr1_supercontig_000000027	136500	111500	CN2	CN2	CN1	CN1
Chr1_supercontig_000000027	136501	Chr1_supercontig_000000027	143000	6500	CN0	CN0	CN0	CN0
Chr1_supercontig_000000027	143001	Chr1_supercontig_000000027	215000	72000	CN2	CN2	CN1	CN1
Chr1_supercontig_000000027	215001	Chr1_supercontig_000000027	221500	6500	CN0	CN0	CN0	CN0
Chr1_supercontig_000000027	221501	Chr1_supercontig_000000027	251500	30000	CN2	CN2	CN1	CN1
Chr1_supercontig_000000027	251501	Chr1_supercontig_000000027	259000	7500	CN0	CN0	CN0	CN0
Chr1_supercontig_000000027	259001	Chr1_supercontig_000000027	375000	116000	CN2	CN2	CN1	CN1	ENSSHAG00000007636
Chr1_supercontig_000000027	375001	Chr1_supercontig_000000027	378000	3000	NA	NA	NA	NA
Chr1_supercontig_000000027	378001	Chr1_supercontig_000000028	51000	118838	CN2	CN2	CN1	CN1
Chr1_supercontig_000000028	51001	Chr1_supercontig_000000028	58000	7000	CN2	CN2	CN2	CN2
Chr1_supercontig_000000028	58001	Chr1_supercontig_000000028	151000	93000	CN2	CN2	CN1	CN1
Chr1_supercontig_000000028	151001	Chr1_supercontig_000000028	158000	7000	CN0	CN0	CN0	CN0
Chr1_supercontig_000000028	158001	Chr1_supercontig_000000028	411000	253000	CN2	CN2	CN1	CN1
Chr1_supercontig_000000028	411001	Chr1_supercontig_000000028	417000	6000	CN0	CN0	CN0	CN0
Chr1_supercontig_000000028	417001	Chr1_supercontig_000000028	426500	9500	CN2	CN2	CN1	CN1
Chr1_supercontig_000000028	426501	Chr1_supercontig_000000028	428500	2000	NA	NA	NA	NA
Chr1_supercontig_000000028	428501	Chr1_supercontig_000000028	445000	16500	CN2	CN2	CN1	CN1
Chr1_supercontig_000000028	445001	Chr1_supercontig_000000028	447000	2000	NA	NA	NA	NA
Chr1_supercontig_000000028	447001	Chr1_supercontig_000000028	466000	19000	CN2	CN2	CN1	CN1
Chr1_supercontig_000000028	466001	Chr1_supercontig_000000028	471000	5000	CN0	CN0	CN0	CN0
Chr1_supercontig_000000028	471001	Chr1_supercontig_000000028	495000	24000	CN2	CN2	CN1	CN1
Chr1_supercontig_000000028	495001	Chr1_supercontig_000000028	5e+05	5000	CN0	CN0	CN0	CN0
Chr1_supercontig_000000028	500001	Chr1_supercontig_000000028	513000	13000	CN2	CN2	CN1	CN1
Chr1_supercontig_000000028	513001	Chr1_supercontig_000000028	526000	13000	CN0	CN0	CN0	CN0
Chr1_supercontig_000000028	526001	Chr1_supercontig_000000028	526500	500	NA	NA	NA	NA
Chr1_supercontig_000000028	526501	Chr1_supercontig_000000028	612000	85500	CN2	CN2	CN1	CN1
Chr1_supercontig_000000028	612001	Chr1_supercontig_000000028	619000	7000	CN0	CN0	CN0	CN0
Chr1_supercontig_000000028	619001	Chr1_supercontig_000000028	678500	59500	CN2	CN2	CN1	CN1
Chr1_supercontig_000000028	678501	Chr1_supercontig_000000028	680500	2000	NA	NA	NA	NA
Chr1_supercontig_000000028	680501	Chr1_supercontig_000000028	694500	14000	CN2	CN2	CN1	CN1
Chr1_supercontig_000000028	694501	Chr1_supercontig_000000028	700500	6000	CN0	CN0	CN0	CN0
Chr1_supercontig_000000028	700501	Chr1_supercontig_000000028	1093000	392500	CN2	CN2	CN1	CN1	DNAJC8
Chr1_supercontig_000000028	1093001	Chr1_supercontig_000000028	1102500	9500	CN0	CN0	CN0	CN0
Chr1_supercontig_000000028	1102501	Chr1_supercontig_000000028	1109000	6500	CN2	CN2	CN1	CN1
Chr1_supercontig_000000028	1109001	Chr1_supercontig_000000028	1115000	6000	CN2	CN2	CN1	CN1
Chr1_supercontig_000000028	1115001	Chr1_supercontig_000000028	1120000	5000	CN0	CN0	CN0	CN0
Chr1_supercontig_000000028	1120001	Chr1_supercontig_000000029	10500	120544	CN2	CN2	CN1	CN1
Chr1_supercontig_000000029	10501	Chr1_supercontig_000000029	17000	6500	CN0	CN0	CN0	CN0
Chr1_supercontig_000000029	17001	Chr1_supercontig_000000029	17500	500	NA	NA	NA	NA
Chr1_supercontig_000000029	17501	Chr1_supercontig_000000029	241000	223500	CN2	CN2	CN1	CN1
Chr1_supercontig_000000029	241001	Chr1_supercontig_000000029	248500	7500	CN2	CN2	CN2	CN2
Chr1_supercontig_000000029	248501	Chr1_supercontig_000000029	276500	28000	CN2	CN2	CN1	CN1
Chr1_supercontig_000000029	276501	Chr1_supercontig_000000029	283000	6500	CN2	CN2	CN2	CN2
Chr1_supercontig_000000029	283001	Chr1_supercontig_000000029	342500	59500	CN2	CN2	CN1	CN1
Chr1_supercontig_000000029	342501	Chr1_supercontig_000000029	357000	14500	CN2	CN2	GAIN	GAIN
Chr1_supercontig_000000029	357001	Chr1_supercontig_000000029	359500	2500	NA	NA	NA	NA
Chr1_supercontig_000000029	359501	Chr1_supercontig_000000029	1191000	831500	CN2	CN2	CN1	CN1	IPMK,UBE2D1,TFAM,BICC1
Chr1_supercontig_000000029	1191001	Chr1_supercontig_000000029	1201500	10500	CN2	CN2	CN2	CN2
Chr1_supercontig_000000029	1201501	Chr1_supercontig_000000029	1572000	370500	CN2	CN2	CN1	CN1	ENSSHAG00000019863,ENSSHAG00000020403,PHYHIPL,FAM13C
Chr1_supercontig_000000029	1572001	Chr1_supercontig_000000029	1584500	12500	CN0	CN0	CN0	CN0	FAM13C
Chr1_supercontig_000000029	1584501	Chr1_supercontig_000000029	1591500	7000	CN2	CN2	CN1	CN1
Chr1_supercontig_000000029	1591501	Chr1_supercontig_000000033	1048000	2780406	CN2	CN2	CN2	CN2
Chr1_supercontig_000000033	1048001	Chr1_supercontig_000000033	1055500	7500	CN2	CN2	CN1	CN1
Chr1_supercontig_000000033	1055501	Chr1_supercontig_000000034	2499000	5049197	CN2	CN2	CN2	CN2
Chr1_supercontig_000000034	2499001	Chr1_supercontig_000000034	2507000	8000	CN2	CN2	CN1	CN1	ZCCHC24
Chr1_supercontig_000000034	2507001	Chr1_supercontig_000000036	1e+05	1758868	CN2	CN2	CN2	CN2
Chr1_supercontig_000000036	100001	Chr1_supercontig_000000036	108500	8500	CN2	CN2	CN1	CN1	ENSSHAG00000003671
Chr1_supercontig_000000036	108501	Chr1_supercontig_000000040	575000	8492555	CN2	CN2	CN2	CN2
Chr1_supercontig_000000040	575001	Chr1_supercontig_000000040	577000	2000	NA	NA	NA	NA
Chr1_supercontig_000000040	577001	Chr1_supercontig_000000040	1900000	1323000	CN2	CN2	CN2	CN2
Chr1_supercontig_000000040	1900001	Chr1_supercontig_000000040	1918000	18000	CN1	CN1	CN2	CN2
Chr1_supercontig_000000040	1918001	Chr1_supercontig_000000051	3058000	22269991	CN2	CN2	CN2	CN2
Chr1_supercontig_000000051	3058001	Chr1_supercontig_000000051	3074000	16000	CN2	CN2	CN1	CN1
Chr1_supercontig_000000051	3074001	Chr1_supercontig_000000052	486000	1689935	CN2	CN2	CN2	CN2
Chr1_supercontig_000000052	486001	Chr1_supercontig_000000052	495500	9500	CN2	CN1	CN2	CN2
Chr1_supercontig_000000052	495501	Chr1_supercontig_000000060	3518000	20923384	CN2	CN2	CN2	CN2
Chr1_supercontig_000000060	3518001	Chr1_supercontig_000000060	3525500	7500	GAIN	GAIN	GAIN	GAIN
Chr1_supercontig_000000060	3525501	Chr1_supercontig_000000062	349000	732561	CN2	CN2	CN2	CN2
Chr1_supercontig_000000062	349001	Chr1_supercontig_000000062	356000	7000	CN2	CN2	CN1	CN1
Chr1_supercontig_000000062	356001	Chr1_supercontig_000000062	363000	7000	CN0	CN0	CN0	CN0
Chr1_supercontig_000000062	363001	Chr1_supercontig_000000062	371500	8500	CN2	CN2	CN1	CN1
Chr1_supercontig_000000062	371501	Chr1_supercontig_000000068	1671500	9315211	CN2	CN2	CN2	CN2
Chr1_supercontig_000000068	1671501	Chr1_supercontig_000000068	1689000	17500	CN2	CN2	CN1	CN1
Chr1_supercontig_000000068	1689001	Chr1_supercontig_000000072	1980000	9441269	CN2	CN2	CN2	CN2
Chr1_supercontig_000000072	1980001	Chr1_supercontig_000000072	1998000	18000	CN2	GAIN	CN2	CN2	ENSSHAG00000015834
Chr1_supercontig_000000072	1998001	Chr1_supercontig_000000074	425000	3556346	CN2	CN2	CN2	CN2
Chr1_supercontig_000000074	425001	Chr1_supercontig_000000074	436000	11000	CN2	GAIN	CN2	CN2	MEGF11
Chr1_supercontig_000000074	436001	Chr1_supercontig_000000079	1128347	12938233	CN2	CN2	CN2	CN2
Chr1_supercontig_000000080	1	Chr1_supercontig_000000080	139500	139500	CN1	CN1	CN2	CN2	ENSSHAG00000000891,ENSSHAG00000001600,ENSSHAG00000002962
Chr1_supercontig_000000080	139501	Chr1_supercontig_000000080	142000	2500	NA	NA	NA	NA
Chr1_supercontig_000000080	142001	Chr1_supercontig_000000081	2000	41337	CN1	CN1	CN2	CN2	ENSSHAG00000005491
Chr1_supercontig_000000081	2001	Chr1_supercontig_000000081	4000	2000	NA	NA	NA	NA
Chr1_supercontig_000000081	4001	Chr1_supercontig_000000081	28000	24000	CN1	CN1	CN2	CN2	ENSSHAG00000002060
Chr1_supercontig_000000081	28001	Chr1_supercontig_000000081	31500	3500	NA	NA	NA	NA
Chr1_supercontig_000000081	31501	Chr1_supercontig_000000081	47500	16000	CN1	CN1	CN2	CN2
Chr1_supercontig_000000081	47501	Chr1_supercontig_000000081	58500	11000	CN0	CN0	CN0	CN0
Chr1_supercontig_000000081	58501	Chr1_supercontig_000000081	87000	28500	CN1	CN1	CN2	CN2
Chr1_supercontig_000000081	87001	Chr1_supercontig_000000081	105000	18000	CN0	CN0	CN0	CN0
Chr1_supercontig_000000081	105001	Chr1_supercontig_000000081	105500	500	NA	NA	NA	NA
Chr1_supercontig_000000081	105501	Chr1_supercontig_000000081	176500	71000	CN1	CN1	CN2	CN2	OR4L1,ENSSHAG00000005624
Chr1_supercontig_000000081	176501	Chr1_supercontig_000000081	185500	9000	CN0	CN0	CN0	CN0
Chr1_supercontig_000000081	185501	Chr1_supercontig_000000081	219000	33500	CN1	CN1	CN2	CN2	OR4K13,ENSSHAG00000006258
Chr1_supercontig_000000081	219001	Chr1_supercontig_000000081	224500	5500	CN0	CN0	CN0	CN0
Chr1_supercontig_000000081	224501	Chr1_supercontig_000000081	271500	47000	CN1	CN1	CN2	CN2	OR4K14,OR4Q2
Chr1_supercontig_000000081	271501	Chr1_supercontig_000000081	273500	2000	NA	NA	NA	NA
Chr1_supercontig_000000081	273501	Chr1_supercontig_000000081	295500	22000	CN1	CN1	CN2	CN2	ENSSHAG00000007038
Chr1_supercontig_000000081	295501	Chr1_supercontig_000000081	301500	6000	CN0	CN0	CN0	CN0
Chr1_supercontig_000000081	301501	Chr1_supercontig_000000081	309500	8000	CN1	CN1	CN2	CN2
Chr1_supercontig_000000081	309501	Chr1_supercontig_000000081	316000	6500	CN0	CN0	CN0	CN0
Chr1_supercontig_000000081	316001	Chr1_supercontig_000000081	347000	31000	CN1	CN1	CN2	CN2	OR4K15
Chr1_supercontig_000000081	347001	Chr1_supercontig_000000081	354500	7500	CN2	CN2	CN2	CN2
Chr1_supercontig_000000081	354501	Chr1_supercontig_000000081	398500	44000	CN1	CN1	CN2	CN2	OR4K1,ENSSHAG00000008123
Chr1_supercontig_000000081	398501	Chr1_supercontig_000000081	406000	7500	CN0	CN0	CN0	CN0
Chr1_supercontig_000000081	406001	Chr1_supercontig_000000081	643000	237000	CN1	CN1	CN2	CN2	OR4K2,ENSSHAG00000008835,ENSSHAG00000008972,ENSSHAG00000009149,OR4Q3,ENSSHAG00000009576,ENSSHAG00000009904
Chr1_supercontig_000000081	643001	Chr1_supercontig_000000081	643500	500	NA	NA	NA	NA
Chr1_supercontig_000000081	643501	Chr1_supercontig_000000081	649500	6000	CN0	CN0	CN0	CN0
Chr1_supercontig_000000081	649501	Chr1_supercontig_000000081	666500	17000	CN1	CN1	CN2	CN2	ENSSHAG00000010264
Chr1_supercontig_000000081	666501	Chr1_supercontig_000000081	674000	7500	CN0	CN0	CN0	CN0
Chr1_supercontig_000000081	674001	Chr1_supercontig_000000081	1267000	593000	CN1	CN1	CN2	CN2	ENSSHAG00000010393,ENSSHAG00000010471,ENSSHAG00000010579,ENSSHAG00000010741,OR4K5,ENSSHAG00000011114,ENSSHAG00000011245,ENSSHAG00000011691,ENSSHAG00000011801,ENSSHAG00000011924,OR11H6,OR11H4,TTC5,CCNB1IP1,ENSSHAG00000019995,TEP1,PARP2,ENSSHAG00000019456,OSGEP,APEX1,TMEM55B
Chr1_supercontig_000000081	1267001	Chr1_supercontig_000000090	181000	9075971	CN2	CN2	CN2	CN2
Chr1_supercontig_000000090	181001	Chr1_supercontig_000000090	205500	24500	CN2	CN2	CN1	CN1
Chr1_supercontig_000000090	205501	Chr1_supercontig_000000094	16000	5383156	CN2	CN2	CN2	CN2
Chr1_supercontig_000000094	16001	Chr1_supercontig_000000094	25500	9500	CN1	CN1	CN2	CN2
Chr1_supercontig_000000094	25501	Chr1_supercontig_000000094	29500	4000	NA	NA	NA	NA
Chr1_supercontig_000000094	29501	Chr1_supercontig_000000094	44000	14500	CN1	CN1	CN2	CN2
Chr1_supercontig_000000094	44001	Chr1_supercontig_000000094	51000	7000	CN0	CN0	CN0	CN0
Chr1_supercontig_000000094	51001	Chr1_supercontig_000000094	491000	440000	CN1	CN1	CN2	CN2	LPCAT4,ENSSHAG00000003901,NOP10,SLC12A6,EMC4,EMC7,ENSSHAG00000006554,ENSSHAG00000019889,AVEN,RYR3
Chr1_supercontig_000000094	491001	Chr1_supercontig_000000094	497000	6000	CN0	CN0	CN0	CN0	RYR3
Chr1_supercontig_000000094	497001	Chr1_supercontig_000000094	577000	80000	CN1	CN1	CN2	CN2	RYR3
Chr1_supercontig_000000094	577001	Chr1_supercontig_000000094	585500	8500	CN0	CN0	CN0	CN0	RYR3
Chr1_supercontig_000000094	585501	Chr1_supercontig_000000094	954000	368500	CN1	CN1	CN2	CN2	RYR3
Chr1_supercontig_000000094	954001	Chr1_supercontig_000000094	959500	5500	CN0	CN0	CN0	CN0
Chr1_supercontig_000000094	959501	Chr1_supercontig_000000094	1413500	454000	CN1	CN1	CN2	CN2	ENSSHAG00000012224,ENSSHAG00000012534,ENSSHAG00000013558,ENSSHAG00000014055
Chr1_supercontig_000000094	1413501	Chr1_supercontig_000000094	1421500	8000	CN0	CN0	CN0	CN0
Chr1_supercontig_000000094	1421501	Chr1_supercontig_000000094	1758000	336500	CN1	CN1	CN2	CN2	FMN1
Chr1_supercontig_000000094	1758001	Chr1_supercontig_000000094	1769000	11000	CN2	CN2	CN2	CN2
Chr1_supercontig_000000094	1769001	Chr1_supercontig_000000094	1898000	129000	CN1	CN1	CN2	CN2
Chr1_supercontig_000000094	1898001	Chr1_supercontig_000000094	1901500	3500	NA	NA	NA	NA
Chr1_supercontig_000000094	1901501	Chr1_supercontig_000000094	2070500	169000	CN1	CN1	CN2	CN2	GREM1,SCG5,ENSSHAG00000016113
Chr1_supercontig_000000094	2070501	Chr1_supercontig_000000094	2072000	1500	NA	NA	NA	NA
Chr1_supercontig_000000094	2072001	Chr1_supercontig_000000094	2114500	42500	CN1	CN1	CN2	CN2
Chr1_supercontig_000000094	2114501	Chr1_supercontig_000000094	2122500	8000	CN0	CN0	CN0	CN0
Chr1_supercontig_000000094	2122501	Chr1_supercontig_000000094	2170500	48000	CN1	CN1	CN2	CN2
Chr1_supercontig_000000094	2170501	Chr1_supercontig_000000094	2179500	9000	CN2	CN2	CN2	CN2
Chr1_supercontig_000000094	2179501	Chr1_supercontig_000000094	2211500	32000	CN1	CN1	CN2	CN2
Chr1_supercontig_000000094	2211501	Chr1_supercontig_000000094	2218000	6500	CN2	CN2	CN2	CN2
Chr1_supercontig_000000094	2218001	Chr1_supercontig_000000094	2502500	284500	CN1	CN1	CN2	CN2	GJD2,ACTC1,AQR
Chr1_supercontig_000000094	2502501	Chr1_supercontig_000000094	2507500	5000	CN2	CN2	CN2	CN2
Chr1_supercontig_000000094	2507501	Chr1_supercontig_000000094	2820000	312500	CN1	CN1	CN2	CN2	AQR
Chr1_supercontig_000000094	2820001	Chr1_supercontig_000000094	2832500	12500	CN2	CN2	CN2	CN2
Chr1_supercontig_000000094	2832501	Chr1_supercontig_000000095	41000	91957	CN1	CN1	CN2	CN2
Chr1_supercontig_000000095	41001	Chr1_supercontig_000000095	46000	5000	CN2	CN2	CN2	CN2
Chr1_supercontig_000000095	46001	Chr1_supercontig_000000095	629500	583500	CN1	CN1	CN2	CN2	DPH6
Chr1_supercontig_000000095	629501	Chr1_supercontig_000000095	636000	6500	CN0	CN0	CN0	CN0
Chr1_supercontig_000000095	636001	Chr1_supercontig_000000095	646000	10000	CN1	CN1	CN2	CN2
Chr1_supercontig_000000095	646001	Chr1_supercontig_000000095	652500	6500	CN0	CN0	CN0	CN0
Chr1_supercontig_000000095	652501	Chr1_supercontig_000000095	755500	103000	CN1	CN1	CN2	CN2
Chr1_supercontig_000000095	755501	Chr1_supercontig_000000095	758500	3000	NA	NA	NA	NA
Chr1_supercontig_000000095	758501	Chr1_supercontig_000000095	765500	7000	CN1	CN1	CN2	CN2
Chr1_supercontig_000000095	765501	Chr1_supercontig_000000095	772000	6500	CN0	CN0	CN0	CN0
Chr1_supercontig_000000095	772001	Chr1_supercontig_000000095	1079000	307000	CN1	CN1	CN2	CN2	ENSSHAG00000019405
Chr1_supercontig_000000095	1079001	Chr1_supercontig_000000095	1089000	10000	CN0	CN0	CN0	CN0
Chr1_supercontig_000000095	1089001	Chr1_supercontig_000000095	1173500	84500	CN1	CN1	CN2	CN2
Chr1_supercontig_000000095	1173501	Chr1_supercontig_000000095	1179500	6000	CN0	CN0	CN0	CN0
Chr1_supercontig_000000095	1179501	Chr1_supercontig_000000095	1435500	256000	CN1	CN1	CN2	CN2	C15orf41
Chr1_supercontig_000000095	1435501	Chr1_supercontig_000000095	1449000	13500	CN2	CN2	CN2	CN2
Chr1_supercontig_000000095	1449001	Chr1_supercontig_000000095	1449500	500	NA	NA	NA	NA
Chr1_supercontig_000000095	1449501	Chr1_supercontig_000000095	1661000	211500	CN1	CN1	CN2	CN2	C15orf41
Chr1_supercontig_000000095	1661001	Chr1_supercontig_000000095	1668000	7000	CN0	CN0	CN0	CN0
Chr1_supercontig_000000095	1668001	Chr1_supercontig_000000095	1699000	31000	CN1	CN1	CN2	CN2
Chr1_supercontig_000000095	1699001	Chr1_supercontig_000000095	1703500	4500	NA	NA	NA	NA
Chr1_supercontig_000000095	1703501	Chr1_supercontig_000000095	1742500	39000	CN1	CN1	CN2	CN2
Chr1_supercontig_000000095	1742501	Chr1_supercontig_000000095	1745000	2500	NA	NA	NA	NA
Chr1_supercontig_000000095	1745001	Chr1_supercontig_000000095	1892000	147000	CN1	CN1	CN2	CN2	MEIS2
Chr1_supercontig_000000095	1892001	Chr1_supercontig_000000095	1917500	25500	CN2	CN2	GAIN	GAIN	MEIS2
Chr1_supercontig_000000095	1917501	Chr1_supercontig_000000095	2543500	626000	CN1	CN1	CN2	CN2	MEIS2
Chr1_supercontig_000000095	2543501	Chr1_supercontig_000000095	2550000	6500	CN0	CN0	CN0	CN0
Chr1_supercontig_000000095	2550001	Chr1_supercontig_000000095	2591500	41500	CN1	CN1	CN2	CN2
Chr1_supercontig_000000095	2591501	Chr1_supercontig_000000095	2596500	5000	CN2	CN2	CN2	CN2
Chr1_supercontig_000000095	2596501	Chr1_supercontig_000000095	2774500	178000	CN1	CN1	CN2	CN2	ENSSHAG00000017345
Chr1_supercontig_000000095	2774501	Chr1_supercontig_000000095	2783000	8500	CN2	CN2	CN2	CN2
Chr1_supercontig_000000095	2783001	Chr1_supercontig_000000095	2901000	118000	CN1	CN1	CN2	CN2	BTBD3
Chr1_supercontig_000000095	2901001	Chr1_supercontig_000000095	2903500	2500	NA	NA	NA	NA
Chr1_supercontig_000000095	2903501	Chr1_supercontig_000000095	2934500	31000	CN1	CN1	CN2	CN2
Chr1_supercontig_000000095	2934501	Chr1_supercontig_000000095	2944500	10000	CN0	CN0	CN0	CN0
Chr1_supercontig_000000095	2944501	Chr1_supercontig_000000095	3130500	186000	CN1	CN1	CN2	CN2	TMCO5A
Chr1_supercontig_000000095	3130501	Chr1_supercontig_000000095	3131000	500	NA	NA	NA	NA
Chr1_supercontig_000000095	3131001	Chr1_supercontig_000000095	3140000	9000	CN0	CN0	CN0	CN0
Chr1_supercontig_000000095	3140001	Chr1_supercontig_000000095	3415000	275000	CN1	CN1	CN2	CN2
Chr1_supercontig_000000095	3415001	Chr1_supercontig_000000095	3424000	9000	CN0	CN0	CN0	CN0
Chr1_supercontig_000000095	3424001	Chr1_supercontig_000000095	3556500	132500	CN1	CN1	CN2	CN2	SPRED1
Chr1_supercontig_000000095	3556501	Chr1_supercontig_000000095	3561500	5000	CN0	CN0	CN0	CN0
Chr1_supercontig_000000095	3561501	Chr1_supercontig_000000095	3588500	27000	CN1	CN1	CN2	CN2
Chr1_supercontig_000000095	3588501	Chr1_supercontig_000000095	3594500	6000	CN2	CN2	CN2	CN2
Chr1_supercontig_000000095	3594501	Chr1_supercontig_000000095	3632000	37500	CN1	CN1	CN2	CN2	FAM98B
Chr1_supercontig_000000095	3632001	Chr1_supercontig_000000095	3634500	2500	NA	NA	NA	NA
Chr1_supercontig_000000095	3634501	Chr1_supercontig_000000095	3726000	91500	CN1	CN1	CN2	CN2	FAM98B,RASGRP1
Chr1_supercontig_000000095	3726001	Chr1_supercontig_000000095	3732000	6000	CN2	CN2	CN2	CN2
Chr1_supercontig_000000095	3732001	Chr1_supercontig_000000095	3765000	33000	CN1	CN1	CN2	CN2	CCDC176
Chr1_supercontig_000000095	3765001	Chr1_supercontig_000000095	3772000	7000	CN0	CN0	CN0	CN0
Chr1_supercontig_000000095	3772001	Chr1_supercontig_000000095	4008500	236500	CN1	CN1	CN2	CN2
Chr1_supercontig_000000095	4008501	Chr1_supercontig_000000095	4013500	5000	CN0	CN0	CN0	CN0
Chr1_supercontig_000000095	4013501	Chr1_supercontig_000000095	4280500	267000	CN1	CN1	CN2	CN2
Chr1_supercontig_000000095	4280501	Chr1_supercontig_000000095	4285500	5000	CN0	CN0	CN0	CN0
Chr1_supercontig_000000095	4285501	Chr1_supercontig_000000095	4537500	252000	CN1	CN1	CN2	CN2
Chr1_supercontig_000000095	4537501	Chr1_supercontig_000000095	4545000	7500	CN2	CN2	CN2	CN2
Chr1_supercontig_000000095	4545001	Chr1_supercontig_000000095	4609500	64500	CN1	CN1	CN2	CN2
Chr1_supercontig_000000095	4609501	Chr1_supercontig_000000095	4614000	4500	NA	NA	NA	NA
Chr1_supercontig_000000095	4614001	Chr1_supercontig_000000095	4619000	5000	CN1	CN1	CN2	CN2
Chr1_supercontig_000000095	4619001	Chr1_supercontig_000000095	4626000	7000	CN0	CN0	CN0	CN0
Chr1_supercontig_000000095	4626001	Chr1_supercontig_000000095	4771500	145500	CN1	CN1	CN2	CN2
Chr1_supercontig_000000095	4771501	Chr1_supercontig_000000095	4777000	5500	CN2	CN2	CN2	CN2
Chr1_supercontig_000000095	4777001	Chr1_supercontig_000000096	509500	629448	CN1	CN1	CN2	CN2	THBS1,FSIP1,GPR176
Chr1_supercontig_000000096	509501	Chr1_supercontig_000000096	510000	500	NA	NA	NA	NA
Chr1_supercontig_000000096	510001	Chr1_supercontig_000000096	530500	20500	CN2	CN2	CN2	CN2
Chr1_supercontig_000000096	530501	Chr1_supercontig_000000096	1339000	808500	CN1	CN1	CN2	CN2	GPR176,ENSSHAG00000009667,EIF2AK4,SRP14,BMF,ENSSHAG00000019725,BUB1B,SAPCD2,ENSSHAG00000013200,PLCB2,C15orf52
Chr1_supercontig_000000096	1339001	Chr1_supercontig_000000096	1345000	6000	CN0	CN0	CN0	CN0
Chr1_supercontig_000000096	1345001	Chr1_supercontig_000000096	1701500	356500	CN1	CN1	CN2	CN2	DISP2,ENSSHAG00000014083,BAHD1,CHST14,C15orf57,RPUSD2
Chr1_supercontig_000000096	1701501	Chr1_supercontig_000000096	1713500	12000	CN0	CN0	CN0	CN0
Chr1_supercontig_000000096	1713501	Chr1_supercontig_000000096	1910000	196500	CN1	CN1	CN2	CN2	CASC5,RAD51,RMDN3
Chr1_supercontig_000000096	1910001	Chr1_supercontig_000000096	1925500	15500	CN0	CN0	CN0	CN0
Chr1_supercontig_000000096	1925501	Chr1_supercontig_000000096	1946500	21000	CN1	CN1	CN2	CN2
Chr1_supercontig_000000096	1946501	Chr1_supercontig_000000096	1948500	2000	NA	NA	NA	NA
Chr1_supercontig_000000096	1948501	Chr1_supercontig_000000096	1997500	49000	CN1	CN1	CN2	CN2	ZFYVE19,PPP1R14D
Chr1_supercontig_000000096	1997501	Chr1_supercontig_000000096	2001500	4000	NA	NA	NA	NA
Chr1_supercontig_000000096	2001501	Chr1_supercontig_000000096	2057500	56000	CN1	CN1	CN2	CN2	SPINT1,VPS18
Chr1_supercontig_000000096	2057501	Chr1_supercontig_000000096	2063500	6000	CN0	CN0	CN0	CN0
Chr1_supercontig_000000096	2063501	Chr1_supercontig_000000096	2434500	371000	CN1	CN1	CN2	CN2	DLL4,CHAC1,INO80,EXD1,CHP1,OIP5,NUSAP1
Chr1_supercontig_000000096	2434501	Chr1_supercontig_000000096	2441500	7000	CN0	CN0	CN0	CN0
Chr1_supercontig_000000096	2441501	Chr1_supercontig_000000096	2548500	107000	CN1	CN1	CN2	CN2	NDUFAF1,ENSSHAG00000017073
Chr1_supercontig_000000096	2548501	Chr1_supercontig_000000096	2570000	21500	CN2	CN2	CN2	CN2
Chr1_supercontig_000000096	2570001	Chr1_supercontig_000000096	2648000	78000	CN1	CN1	CN2	CN2	RPAP1,TYRO3
Chr1_supercontig_000000096	2648001	Chr1_supercontig_000000096	2650500	2500	NA	NA	NA	NA
Chr1_supercontig_000000096	2650501	Chr1_supercontig_000000096	2657000	6500	CN1	CN1	CN2	CN2
Chr1_supercontig_000000096	2657001	Chr1_supercontig_000000096	2657500	500	NA	NA	NA	NA
Chr1_supercontig_000000096	2657501	Chr1_supercontig_000000096	2665000	7500	CN0	CN0	CN0	CN0
Chr1_supercontig_000000096	2665001	Chr1_supercontig_000000096	2708000	43000	CN1	CN1	CN2	CN2
Chr1_supercontig_000000096	2708001	Chr1_supercontig_000000096	2715000	7000	CN0	CN0	CN0	CN0
Chr1_supercontig_000000096	2715001	Chr1_supercontig_000000098	164500	688784	CN1	CN1	CN2	CN2	ENSSHAG00000003873,MAPKBP1,JMJD7,ENSSHAG00000006565,SPTBN5,EHD4,PLA2G4D,PLA2G4F,VPS39
Chr1_supercontig_000000098	164501	Chr1_supercontig_000000098	174000	9500	CN2	CN2	CN2	CN2
Chr1_supercontig_000000098	174001	Chr1_supercontig_000000098	308500	134500	CN1	CN1	CN2	CN2	VPS39,TMEM87A,GANC
Chr1_supercontig_000000098	308501	Chr1_supercontig_000000098	318000	9500	CN2	CN2	CN2	CN2
Chr1_supercontig_000000098	318001	Chr1_supercontig_000000098	367000	49000	CN1	CN1	CN2	CN2	CAPN3
Chr1_supercontig_000000098	367001	Chr1_supercontig_000000098	378500	11500	CN2	CN2	CN2	CN2
Chr1_supercontig_000000098	378501	Chr1_supercontig_000000099	493000	558188	CN1	CN1	CN2	CN2	CAPN3,ZNF106,SNAP23,LRRC57,ENSSHAG00000006962,CDAN1,TTBK2
Chr1_supercontig_000000099	493001	Chr1_supercontig_000000099	504500	11500	CN0	CN0	CN0	CN0	TTBK2
Chr1_supercontig_000000099	504501	Chr1_supercontig_000000099	518000	13500	CN1	CN1	CN2	CN2	TTBK2
Chr1_supercontig_000000099	518001	Chr1_supercontig_000000099	523000	5000	CN0	CN0	CN0	CN0	TTBK2
Chr1_supercontig_000000099	523001	Chr1_supercontig_000000099	783000	260000	CN1	CN1	CN2	CN2	TTBK2,ENSSHAG00000010014,UBR1
Chr1_supercontig_000000099	783001	Chr1_supercontig_000000099	783500	500	NA	NA	NA	NA
Chr1_supercontig_000000099	783501	Chr1_supercontig_000000099	791000	7500	CN0	CN0	CN0	CN0
Chr1_supercontig_000000099	791001	Chr1_supercontig_000000099	837500	46500	CN1	CN1	CN2	CN2	TMEM62
Chr1_supercontig_000000099	837501	Chr1_supercontig_000000099	852000	14500	CN0	CN0	CN0	CN0	TMEM62
Chr1_supercontig_000000099	852001	Chr1_supercontig_000000099	862500	10500	CN1	CN1	CN2	CN2	TMEM62
Chr1_supercontig_000000099	862501	Chr1_supercontig_000000099	867500	5000	CN0	CN0	CN0	CN0	TMEM62
Chr1_supercontig_000000099	867501	Chr1_supercontig_000000099	1189500	322000	CN1	CN1	CN2	CN2	TMEM62,CCNDBP1,EPB42,TGM5,TGM7,LCMT2,ADAL,ZSCAN29,TUBGCP4,TP53BP1
Chr1_supercontig_000000099	1189501	Chr1_supercontig_000000099	1197500	8000	CN0	CN0	CN0	CN0	TP53BP1
Chr1_supercontig_000000099	1197501	Chr1_supercontig_000000099	1212000	14500	CN1	CN1	CN2	CN2	TP53BP1
Chr1_supercontig_000000099	1212001	Chr1_supercontig_000000099	1219000	7000	CN2	CN2	CN2	CN2
Chr1_supercontig_000000099	1219001	Chr1_supercontig_000000099	1228000	9000	CN0	CN0	CN0	CN0	TP53BP1
Chr1_supercontig_000000099	1228001	Chr1_supercontig_000000099	1676500	448500	CN1	CN1	CN2	CN2	TP53BP1,MAP1A,PPIP5K1,ENSSHAG00000014135,STRC,CATSPER2,PDIA3,ELL3,ENSSHAG00000019781,SERINC4,HYPK,ENSSHAG00000014628,WDR76,FRMD5
Chr1_supercontig_000000099	1676501	Chr1_supercontig_000000099	1683000	6500	CN0	CN0	CN0	CN0
Chr1_supercontig_000000099	1683001	Chr1_supercontig_000000099	1792500	109500	CN1	CN1	CN2	CN2
Chr1_supercontig_000000099	1792501	Chr1_supercontig_000000099	1797500	5000	CN2	CN2	CN2	CN2
Chr1_supercontig_000000099	1797501	Chr1_supercontig_000000099	2204000	406500	CN1	CN1	CN2	CN2	CASC4
Chr1_supercontig_000000099	2204001	Chr1_supercontig_000000099	2212000	8000	CN2	GAIN	CN2	CN2
Chr1_supercontig_000000099	2212001	Chr1_supercontig_000000099	2523000	311000	CN1	CN1	CN2	CN2	CTDSPL2,EIF3J,SPG11,PATL2,B2M,TRIM69
Chr1_supercontig_000000099	2523001	Chr1_supercontig_000000099	2528000	5000	CN0	CN0	CN0	CN0
Chr1_supercontig_000000099	2528001	Chr1_supercontig_000000100	8500	380024	CN1	CN1	CN2	CN2	SORD,DUOX2,DUOXA2,DUOXA1,DUOX1,SHF
Chr1_supercontig_000000100	8501	Chr1_supercontig_000000100	20000	11500	CN2	CN2	CN2	CN2
Chr1_supercontig_000000100	20001	Chr1_supercontig_000000100	401000	381000	CN1	CN1	CN2	CN2	SLC28A2,GATM,SPATA5L1,ENSSHAG00000006212,ENSSHAG00000006433,SLC30A4
Chr1_supercontig_000000100	401001	Chr1_supercontig_000000100	417500	16500	CN0	CN0	CN0	CN0
Chr1_supercontig_000000100	417501	Chr1_supercontig_000000100	424000	6500	CN1	CN1	CN2	CN2
Chr1_supercontig_000000100	424001	Chr1_supercontig_000000100	448000	24000	CN0	CN0	CN0	CN0
Chr1_supercontig_000000100	448001	Chr1_supercontig_000000100	678000	230000	CN1	CN1	CN2	CN2	ENSSHAG00000008981
Chr1_supercontig_000000100	678001	Chr1_supercontig_000000100	682000	4000	NA	NA	NA	NA
Chr1_supercontig_000000100	682001	Chr1_supercontig_000000100	779500	97500	CN1	CN1	CN2	CN2
Chr1_supercontig_000000100	779501	Chr1_supercontig_000000100	791500	12000	CN0	CN0	CN0	CN0
Chr1_supercontig_000000100	791501	Chr1_supercontig_000000100	935000	143500	CN1	CN1	CN2	CN2
Chr1_supercontig_000000100	935001	Chr1_supercontig_000000101	359000	671028	CN2	CN2	CN2	CN2
Chr1_supercontig_000000101	359001	Chr1_supercontig_000000101	365000	6000	CN2	GAIN	CN2	CN2
Chr1_supercontig_000000101	365001	Chr1_supercontig_000000101	1098500	733500	CN2	CN2	CN2	CN2
Chr1_supercontig_000000101	1098501	Chr1_supercontig_000000101	1113000	14500	CN2	CN1	CN2	CN2
Chr1_supercontig_000000101	1113001	Chr1_supercontig_000000103	879500	4107598	CN2	CN2	CN2	CN2
Chr1_supercontig_000000103	879501	Chr1_supercontig_000000103	911000	31500	CN2	GAIN	CN2	CN2
Chr1_supercontig_000000103	911001	Chr1_supercontig_000000103	912500	1500	NA	NA	NA	NA
Chr1_supercontig_000000103	912501	Chr1_supercontig_000000103	927000	14500	CN2	GAIN	CN2	CN2
Chr1_supercontig_000000103	927001	Chr1_supercontig_000000103	929000	2000	NA	NA	NA	NA
Chr1_supercontig_000000103	929001	Chr1_supercontig_000000103	944889	15889	CN2	GAIN	CN2	CN2
Chr1_supercontig_000000103	944890	Chr1_supercontig_000000108	144830	3057133	CN2	CN2	CN2	CN2
Chr1_supercontig_000000109	1	Chr1_supercontig_000000109	2000	2000	NA	NA	NA	NA
Chr1_supercontig_000000109	2001	Chr1_supercontig_000000109	458000	456000	CN2	CN2	CN2	CN2
Chr1_supercontig_000000109	458001	Chr1_supercontig_000000109	460500	2500	NA	NA	NA	NA
Chr1_supercontig_000000109	460501	Chr1_supercontig_000000115	825000	5426789	CN2	CN2	CN2	CN2
Chr1_supercontig_000000115	825001	Chr1_supercontig_000000115	836500	11500	CN1	CN1	CN2	CN2	SMEK1
Chr1_supercontig_000000115	836501	Chr1_supercontig_000000130	1441500	26970881	CN2	CN2	CN2	CN2
Chr1_supercontig_000000130	1441501	Chr1_supercontig_000000130	1443500	2000	NA	NA	NA	NA
Chr1_supercontig_000000130	1443501	Chr1_supercontig_000000165	977000	19582082	CN2	CN2	CN2	CN2
Chr1_supercontig_000000165	977001	Chr1_supercontig_000000165	1033500	56500	CN2	CN2	CN1	CN1
Chr1_supercontig_000000165	1033501	Chr1_supercontig_000000165	1038500	5000	CN0	CN0	CN0	CN0
Chr1_supercontig_000000165	1038501	Chr1_supercontig_000000165	1057500	19000	CN2	CN2	CN1	CN1
Chr1_supercontig_000000165	1057501	Chr1_supercontig_000000165	1058000	500	NA	NA	NA	NA
Chr1_supercontig_000000165	1058001	Chr1_supercontig_000000167	302000	3697528	CN2	CN2	CN2	CN2
Chr1_supercontig_000000167	302001	Chr1_supercontig_000000167	302500	500	NA	NA	NA	NA
Chr1_supercontig_000000167	302501	Chr1_supercontig_000000167	314500	12000	CN2	CN2	CN1	CN1	ENSSHAG00000006580
Chr1_supercontig_000000167	314501	Chr1_supercontig_000000167	315500	1000	NA	NA	NA	NA
Chr1_supercontig_000000167	315501	Chr1_supercontig_000000179	1622500	16152579	CN2	CN2	CN2	CN2
Chr1_supercontig_000000179	1622501	Chr1_supercontig_000000179	1632000	9500	CN2	CN2	CN1	CN1
Chr1_supercontig_000000179	1632001	Chr1_supercontig_000000181	396000	888789	CN2	CN2	CN2	CN2
Chr1_supercontig_000000181	396001	Chr1_supercontig_000000181	1475000	1079000	CN2	GAIN	CN2	CN2	GLRX5,ENSSHAG00000019574,SYNE3,CLMN,DICER1
Chr1_supercontig_000000181	1475001	Chr1_supercontig_000000182	1017000	1161216	CN2	CN2	CN2	CN2
Chr1_supercontig_000000182	1017001	Chr1_supercontig_000000182	1171500	154500	CN2	GAIN	CN2	CN2	EGR1,ETF1,ENSSHAG00000020375,HSPA9,ENSSHAG00000020223
Chr1_supercontig_000000182	1171501	Chr1_supercontig_000000182	1179000	7500	CN0	CN0	CN0	CN0
Chr1_supercontig_000000182	1179001	Chr1_supercontig_000000183	43000	253749	CN2	GAIN	CN2	CN2
Chr1_supercontig_000000183	43001	Chr1_supercontig_000000183	57500	14500	CN0	CN0	CN0	CN0
Chr1_supercontig_000000183	57501	Chr1_supercontig_000000183	121000	63500	CN2	GAIN	CN2	CN2	CTNNA1
Chr1_supercontig_000000183	121001	Chr1_supercontig_000000183	123000	2000	NA	NA	NA	NA
Chr1_supercontig_000000183	123001	Chr1_supercontig_000000183	143500	20500	CN2	GAIN	CN2	CN2	CTNNA1
Chr1_supercontig_000000183	143501	Chr1_supercontig_000000183	145500	2000	NA	NA	NA	NA
Chr1_supercontig_000000183	145501	Chr1_supercontig_000000183	425500	280000	CN2	GAIN	CN2	CN2	LRRTM2,CTNNA1,SIL1
Chr1_supercontig_000000183	425501	Chr1_supercontig_000000183	447000	21500	CN2	CN2	CN2	CN2
Chr1_supercontig_000000183	447001	Chr1_supercontig_000000183	841500	394500	CN2	GAIN	CN2	CN2	SIL1,ENSSHAG00000020374,ENSSHAG00000019221,ENSSHAG00000010331,PAIP2,SLC23A1,MZB1,PROB1,SPATA24,DNAJC18,ENSSHAG00000011155,ENSSHAG00000011291,TMEM173
Chr1_supercontig_000000183	841501	Chr1_supercontig_000000183	848500	7000	CN0	CN0	CN0	CN0
Chr1_supercontig_000000183	848501	Chr1_supercontig_000000183	963500	115000	CN2	GAIN	CN2	CN2	ENSSHAG00000020319,ENSSHAG00000011803
Chr1_supercontig_000000183	963501	Chr1_supercontig_000000183	966000	2500	NA	NA	NA	NA
Chr1_supercontig_000000183	966001	Chr1_supercontig_000000183	1038000	72000	CN2	GAIN	CN2	CN2	CXXC5
Chr1_supercontig_000000183	1038001	Chr1_supercontig_000000183	1045500	7500	CN2	CN2	CN2	CN2
Chr1_supercontig_000000183	1045501	Chr1_supercontig_000000183	1094000	48500	CN2	GAIN	CN2	CN2
Chr1_supercontig_000000183	1094001	Chr1_supercontig_000000183	1096000	2000	NA	NA	NA	NA
Chr1_supercontig_000000183	1096001	Chr1_supercontig_000000183	1155500	59500	CN2	GAIN	CN2	CN2	ENSSHAG00000019332
Chr1_supercontig_000000183	1155501	Chr1_supercontig_000000183	1157500	2000	NA	NA	NA	NA
Chr1_supercontig_000000183	1157501	Chr1_supercontig_000000183	1188000	30500	CN2	GAIN	CN2	CN2
Chr1_supercontig_000000183	1188001	Chr1_supercontig_000000183	1190000	2000	NA	NA	NA	NA
Chr1_supercontig_000000183	1190001	Chr1_supercontig_000000183	1333500	143500	CN2	GAIN	CN2	CN2	PSD2,NRG2
Chr1_supercontig_000000183	1333501	Chr1_supercontig_000000183	1343500	10000	CN2	CN2	GAIN	GAIN	NRG2
Chr1_supercontig_000000183	1343501	Chr1_supercontig_000000183	1718000	374500	CN2	GAIN	CN2	CN2	NRG2,ENSSHAG00000014796,PURA,CYSTM1
Chr1_supercontig_000000183	1718001	Chr1_supercontig_000000183	1724500	6500	CN2	CN2	CN2	CN2
Chr1_supercontig_000000183	1724501	Chr1_supercontig_000000185	1165500	2897677	CN2	GAIN	CN2	CN2	CYSTM1,PFDN1,HBEGF,SLC4A9,ENSSHAG00000020283,ENSSHAG00000016083,ENSSHAG00000016225,SRA1,APBB3,ENSSHAG00000016334,SLC35A4,ENSSHAG00000016361,CD14,TMCO6,WDR55,DND1,HARS2,ZMAT2,ENSSHAG00000019976,ENSSHAG00000002455,PCDHAC2,ENSSHAG00000007367,ENSSHAG00000007800,ENSSHAG00000007899,ENSSHAG00000008025,ENSSHAG00000008137,ENSSHAG00000008204,ENSSHAG00000008313,ENSSHAG00000008552,ENSSHAG00000008638,ENSSHAG0…
Chr1_supercontig_000000185	1165501	Chr1_supercontig_000000188	976000	1819189	CN2	CN2	CN2	CN2
Chr1_supercontig_000000188	976001	Chr1_supercontig_000000188	978000	2000	NA	NA	NA	NA
Chr1_supercontig_000000188	978001	Chr1_supercontig_000000190	110500	700258	CN2	CN2	CN2	CN2
Chr1_supercontig_000000190	110501	Chr1_supercontig_000000191	564000	879681	CN2	GAIN	CN2	CN2	PRELID2,GRXCR2,SH3RF2,LARS,ENSSHAG00000006988,POU4F3,TCERG1
Chr1_supercontig_000000191	564001	Chr1_supercontig_000000191	589500	25500	CN0	CN0	CN0	CN0	TCERG1
Chr1_supercontig_000000191	589501	Chr1_supercontig_000000191	2537000	1947500	CN2	GAIN	CN2	CN2	PPP2R2B,STK32A,DPYSL3,ENSSHAG00000015356,ARHGEF37,PPARGC1B,PDE6A,SLC26A2,TIGD6,ENSSHAG00000016814,HMGXB3,CSF1R,PDGFRB
Chr1_supercontig_000000191	2537001	Chr1_supercontig_000000191	2568500	31500	CN0	CN0	CN0	CN0
Chr1_supercontig_000000191	2568501	Chr1_supercontig_000000195	70500	3492165	CN2	GAIN	CN2	CN2	SLC6A7,CAMK2A,ARSI,DCTN4,ENSSHAG00000017734,MYOZ3,SYNPO,TCOF1,CD74,RPS14,NDST1,ENSSHAG00000018204,RUFY1,ADAMTS2,ENSSHAG00000018691,ENSSHAG00000001855,CCDC69,GM2A,ENSSHAG00000004851,ENSSHAG00000001683,ENSSHAG00000004583,FAT2,SPARC,G3BP1,GLRA1,ENSSHAG00000002888
Chr1_supercontig_000000195	70501	Chr1_supercontig_000000197	2541500	4685559	CN2	CN2	CN2	CN2
Chr1_supercontig_000000197	2541501	Chr1_supercontig_000000197	2544000	2500	NA	NA	NA	NA
Chr1_supercontig_000000197	2544001	Chr1_supercontig_000000197	3260000	716000	CN2	CN2	CN2	CN2
Chr1_supercontig_000000197	3260001	Chr1_supercontig_000000197	3262000	2000	NA	NA	NA	NA
Chr1_supercontig_000000197	3262001	Chr1_supercontig_000000206	928500	8967702	CN2	CN2	CN2	CN2
Chr1_supercontig_000000206	928501	Chr1_supercontig_000000206	943500	15000	CN1	CN1	CN2	CN2
Chr1_supercontig_000000206	943501	Chr1_supercontig_000000207	1034500	4850636	CN2	CN2	CN2	CN2
Chr1_supercontig_000000207	1034501	Chr1_supercontig_000000207	1173500	139000	CN2	CN1	CN2	CN2	FBXW11,STK10
Chr1_supercontig_000000207	1173501	Chr1_supercontig_000000214	677500	12653659	CN2	CN2	CN2	CN2
Chr1_supercontig_000000214	677501	Chr1_supercontig_000000214	684500	7000	CN2	GAIN	CN2	CN2	SOGA1
Chr1_supercontig_000000214	684501	Chr1_supercontig_000000215	1259500	1414823	CN2	CN2	CN2	CN2
Chr1_supercontig_000000215	1259501	Chr1_supercontig_000000215	1272000	12500	CN2	CN2	CN1	CN1
Chr1_supercontig_000000215	1272001	Chr1_supercontig_000000215	1382000	110000	CN2	CN2	CN2	CN2
Chr1_supercontig_000000215	1382001	Chr1_supercontig_000000215	1385000	3000	NA	NA	NA	NA
Chr1_supercontig_000000215	1385001	Chr1_supercontig_000000215	1546500	161500	CN2	CN2	CN2	CN2
Chr1_supercontig_000000215	1546501	Chr1_supercontig_000000215	1552500	6000	CN0	CN0	CN0	CN0
Chr1_supercontig_000000215	1552501	Chr1_supercontig_000000215	1626000	73500	CN2	CN2	CN2	CN2
Chr1_supercontig_000000215	1626001	Chr1_supercontig_000000215	1628500	2500	NA	NA	NA	NA
Chr1_supercontig_000000215	1628501	Chr1_supercontig_000000224	176000	18175206	CN2	CN2	CN2	CN2
Chr1_supercontig_000000224	176001	Chr1_supercontig_000000224	231500	55500	CN2	CN1	CN2	CN2
Chr1_supercontig_000000224	231501	Chr1_supercontig_000000224	555000	323500	CN2	CN2	CN2	CN2
Chr1_supercontig_000000224	555001	Chr1_supercontig_000000224	598500	43500	CN2	CN1	CN2	CN2
Chr1_supercontig_000000224	598501	Chr1_supercontig_000000224	607500	9000	CN0	CN0	CN0	CN0
Chr1_supercontig_000000224	607501	Chr1_supercontig_000000224	629000	21500	CN2	CN1	CN2	CN2
Chr1_supercontig_000000224	629001	Chr1_supercontig_000000224	630500	1500	NA	NA	NA	NA
Chr1_supercontig_000000224	630501	Chr1_supercontig_000000224	737000	106500	CN2	CN1	CN2	CN2	TTLL11,ENSSHAG00000010712
Chr1_supercontig_000000224	737001	Chr1_supercontig_000000225	1788000	2196992	CN2	CN2	CN2	CN2
Chr1_supercontig_000000225	1788001	Chr1_supercontig_000000225	1800500	12500	CN1	CN1	CN2	CN2
Chr1_supercontig_000000225	1800501	Chr1_supercontig_000000225	1913000	112500	CN2	CN2	CN2	CN2
Chr1_supercontig_000000225	1913001	Chr1_supercontig_000000225	1931000	18000	CN2	CN1	CN2	CN2	NEK6
Chr1_supercontig_000000225	1931001	Chr1_supercontig_000000225	2276000	345000	CN2	CN2	CN2	CN2
Chr1_supercontig_000000225	2276001	Chr1_supercontig_000000225	2292500	16500	CN2	CN1	CN2	CN2	NR5A1
Chr1_supercontig_000000225	2292501	Chr1_supercontig_000000231	243000	4897694	CN2	CN2	CN2	CN2
Chr1_supercontig_000000231	243001	Chr1_supercontig_000000231	248000	5000	CN2	CN2	CN0	CN0
Chr1_supercontig_000000231	248001	Chr1_supercontig_000000231	767000	519000	CN2	CN2	CN2	CN2
Chr1_supercontig_000000231	767001	Chr1_supercontig_000000231	777500	10500	CN1	CN1	CN2	CN2
Chr1_supercontig_000000231	777501	Chr1_supercontig_000000231	1172000	394500	CN2	CN2	CN2	CN2
Chr1_supercontig_000000231	1172001	Chr1_supercontig_000000231	1184500	12500	CN2	GAIN	CN2	CN2
Chr1_supercontig_000000231	1184501	Chr1_supercontig_000000233	3206000	5979450	CN2	CN2	CN2	CN2
Chr1_supercontig_000000233	3206001	Chr1_supercontig_000000233	3214000	8000	CN1	CN1	CN2	CN2
Chr1_supercontig_000000233	3214001	Chr1_supercontig_000000233	3214500	500	NA	NA	NA	NA
Chr1_supercontig_000000233	3214501	Chr1_supercontig_000000234	215000	1571369	CN2	CN2	CN2	CN2
Chr1_supercontig_000000234	215001	Chr1_supercontig_000000234	224000	9000	CN2	CN2	CN1	CN1
Chr1_supercontig_000000234	224001	Chr1_supercontig_000000234	3585500	3361500	CN2	CN2	CN2	CN2
Chr1_supercontig_000000234	3585501	Chr1_supercontig_000000234	3595000	9500	CN2	CN2	CN1	CN1
Chr1_supercontig_000000234	3595001	Chr1_supercontig_000000234	3992000	397000	CN2	CN2	CN2	CN2
Chr1_supercontig_000000234	3992001	Chr1_supercontig_000000234	3994500	2500	NA	NA	NA	NA
Chr1_supercontig_000000234	3994501	Chr1_supercontig_000000244	273500	21947060	CN2	CN2	CN2	CN2
Chr1_supercontig_000000244	273501	Chr1_supercontig_000000244	298500	25000	CN2	CN1	CN2	CN2	INPP5E
Chr1_supercontig_000000244	298501	Chr1_supercontig_000000244	302000	3500	NA	NA	NA	NA
Chr1_supercontig_000000244	302001	Chr1_supercontig_000000244	327500	25500	CN2	CN1	CN2	CN2	PMPCA,SDCCAG3
Chr1_supercontig_000000244	327501	Chr1_supercontig_000000244	491500	164000	CN2	CN2	CN2	CN2
Chr1_supercontig_000000244	491501	Chr1_supercontig_000000244	493500	2000	NA	NA	NA	NA
Chr1_supercontig_000000244	493501	Chr1_supercontig_000000245	575043	1588314	CN2	CN2	CN2	CN2
Chr1_supercontig_000000246	1	Chr1_supercontig_000000247	653000	1792472	CN1	CN1	CN2	CN2	LCN8,LCN15,ENSSHAG00000002990,ENSSHAG00000003950,CCDC183,RABL6,C9orf172,ENSSHAG00000006519,PHPT1,MAMDC4,EDF1,TRAF2,FBXW5,C8G,ENSSHAG00000008440,LCNL1,PTGDS,C9orf142,CLIC3,ABCA2,FUT7,ENSSHAG00000009840,NPDC1,ENTPD2,UAP1L1,MAN1B1,DPP7,ENSSHAG00000011135,ENTPD8,NOXA1,EXD3,NRARP,TOR4A,NELFB,FAM166A,TUBB4B,SLC34A3,RNF224,CYSRT1,RNF208,NDOR1,TMEM203,TPRN,ANAPC2,ENSSHAG00000009312,LRRC26,GRIN1
Chr1_supercontig_000000247	653001	Chr1_supercontig_000000247	667000	14000	CN0	CN0	CN0	CN0
Chr1_supercontig_000000247	667001	Chr1_supercontig_000000247	890500	223500	CN1	CN1	CN2	CN2	ZMYND19,DPH7,MRPL41,PNPLA7
Chr1_supercontig_000000247	890501	Chr1_supercontig_000000247	895500	5000	CN0	CN0	CN0	CN0	PNPLA7
Chr1_supercontig_000000247	895501	Chr1_supercontig_000000247	923000	27500	CN1	CN1	CN2	CN2	PNPLA7
Chr1_supercontig_000000247	923001	Chr1_supercontig_000000247	930000	7000	CN0	CN0	CN0	CN0	PNPLA7
Chr1_supercontig_000000247	930001	Chr1_supercontig_000000247	2699000	1769000	CN1	CN1	CN2	CN2	PNPLA7,NSMF,ENSSHAG00000012228,ARRDC1,EHMT1,ENSSHAG00000014048,ENSSHAG00000014777,PCMTD2,MYT1,NPBWR2,OPRL1,RGS19,TCEA2,SOX18,ENSSHAG00000016801,PRPF6,ENSSHAG00000017019,SAMD10,ZNF512B,ENSSHAG00000017133,UCKL1,ENSSHAG00000019824,ENSSHAG00000017235,DNAJC5,ENSSHAG00000017331
Chr1_supercontig_000000247	2699001	Chr1_supercontig_000000247	2708000	9000	CN0	CN0	CN0	CN0
Chr1_supercontig_000000247	2708001	Chr1_supercontig_000000247	3446500	738500	CN1	CN1	CN2	CN2	ABHD16B,ZBTB46,SLC2A4RG,ENSSHAG00000017824,ZGPAT,ARFRP1,ENSSHAG00000017863,RTEL1,STMN3,GMEB2,HELZ2,ENSSHAG00000018228,C20orf195,SRMS
Chr1_supercontig_000000247	3446501	Chr1_supercontig_000000247	3456500	10000	CN2	CN2	CN2	CN2
Chr1_supercontig_000000247	3456501	Chr1_supercontig_000000248	184000	358462	CN1	CN1	CN2	CN2	PTK6,PPDPF,EEF1A2,KCNQ2,CHRNA4
Chr1_supercontig_000000248	184001	Chr1_supercontig_000000248	189000	5000	CN0	CN0	CN0	CN0
Chr1_supercontig_000000248	189001	Chr1_supercontig_000000248	448000	259000	CN1	CN1	CN2	CN2	CHRNA4,COL20A1,ENSSHAG00000008158,ARFGAP1
Chr1_supercontig_000000248	448001	Chr1_supercontig_000000248	470500	22500	CN2	GAIN	CN2	CN2	ARFGAP1
Chr1_supercontig_000000248	470501	Chr1_supercontig_000000248	471000	500	NA	NA	NA	NA
Chr1_supercontig_000000248	471001	Chr1_supercontig_000000248	895000	424000	CN1	CN1	CN2	CN2	ARFGAP1,NKAIN4,BIRC7,YTHDF1,ENSSHAG00000010431,ENSSHAG00000018974
Chr1_supercontig_000000248	895001	Chr1_supercontig_000000248	930000	35000	CN0	CN0	CN0	CN0
Chr1_supercontig_000000248	930001	Chr1_supercontig_000000249	45000	86826	CN1	CN1	CN2	CN2
Chr1_supercontig_000000249	45001	Chr1_supercontig_000000249	51000	6000	CN0	CN0	CN0	CN0
Chr1_supercontig_000000249	51001	Chr1_supercontig_000000249	170500	119500	CN1	CN1	CN2	CN2	ENSSHAG00000019494
Chr1_supercontig_000000249	170501	Chr1_supercontig_000000249	177000	6500	CN0	CN0	CN0	CN0
Chr1_supercontig_000000249	177001	Chr1_supercontig_000000249	202000	25000	CN1	CN1	CN2	CN2
Chr1_supercontig_000000249	202001	Chr1_supercontig_000000249	220000	18000	CN2	CN2	CN2	CN2
Chr1_supercontig_000000249	220001	Chr1_supercontig_000000250	30000	551934	CN1	CN1	CN2	CN2	BHLHE23,SLC17A9,GID8,DIDO1,TCFL5,COL9A3,MRGBP,NTSR1
Chr1_supercontig_000000250	30001	Chr1_supercontig_000000250	41500	11500	CN2	CN2	CN2	CN2
Chr1_supercontig_000000250	41501	Chr1_supercontig_000000250	220000	178500	CN1	CN1	CN2	CN2	ENSSHAG00000002985,NTSR1
Chr1_supercontig_000000250	220001	Chr1_supercontig_000000250	227500	7500	CN0	CN0	CN0	CN0
Chr1_supercontig_000000250	227501	Chr1_supercontig_000000250	244500	17000	CN1	CN1	CN2	CN2
Chr1_supercontig_000000250	244501	Chr1_supercontig_000000250	254000	9500	CN2	CN2	GAIN	GAIN
Chr1_supercontig_000000250	254001	Chr1_supercontig_000000250	792500	538500	CN1	CN1	CN2	CN2	SLCO4A1,ENSSHAG00000019584,ENSSHAG00000020079,ENSSHAG00000019128
Chr1_supercontig_000000250	792501	Chr1_supercontig_000000256	3644000	14563304	CN2	CN2	CN2	CN2
Chr1_supercontig_000000256	3644001	Chr1_supercontig_000000256	3653500	9500	CN1	CN1	CN2	CN2
Chr1_supercontig_000000256	3653501	Chr1_supercontig_000000268	287000	16011463	CN2	CN2	CN2	CN2
Chr1_supercontig_000000268	287001	Chr1_supercontig_000000268	289500	2500	NA	NA	NA	NA
Chr1_supercontig_000000268	289501	Chr1_supercontig_000000268	1601000	1311500	CN2	CN2	CN2	CN2
Chr1_supercontig_000000268	1601001	Chr1_supercontig_000000268	1616500	15500	CN2	GAIN	CN2	CN2
Chr1_supercontig_000000268	1616501	Chr1_supercontig_000000276	1542000	9372510	CN2	CN2	CN2	CN2
Chr1_supercontig_000000276	1542001	Chr1_supercontig_000000276	1562000	20000	CN2	GAIN	CN2	CN2
Chr1_supercontig_000000276	1562001	Chr1_supercontig_000000281	552000	6162255	CN2	CN2	CN2	CN2
Chr1_supercontig_000000281	552001	Chr1_supercontig_000000281	569000	17000	CN2	CN2	CN1	CN1
Chr1_supercontig_000000281	569001	Chr1_supercontig_000000283	68000	3922149	CN2	CN2	CN2	CN2
Chr1_supercontig_000000283	68001	Chr1_supercontig_000000283	73000	5000	CN2	CN2	CN0	CN0
Chr1_supercontig_000000283	73001	Chr1_supercontig_000000283	86500	13500	CN0	CN0	CN0	CN0
Chr1_supercontig_000000283	86501	Chr1_supercontig_000000283	91500	5000	CN2	CN2	CN0	CN0
Chr1_supercontig_000000283	91501	Chr1_supercontig_000000298	3295000	24029058	CN2	CN2	CN2	CN2
Chr1_supercontig_000000298	3295001	Chr1_supercontig_000000298	3297000	2000	NA	NA	NA	NA
Chr1_supercontig_000000298	3297001	Chr1_supercontig_000000317	88500	39950212	CN2	CN2	CN2	CN2
Chr1_supercontig_000000317	88501	Chr1_supercontig_000000317	90500	2000	NA	NA	NA	NA
Chr1_supercontig_000000317	90501	Chr1_supercontig_000000317	496500	406000	CN2	CN2	CN2	CN2
Chr1_supercontig_000000317	496501	Chr1_supercontig_000000317	518000	21500	CN1	CN1	CN2	CN2
Chr1_supercontig_000000317	518001	Chr1_supercontig_000000322	594000	9942872	CN2	CN2	CN2	CN2
Chr1_supercontig_000000322	594001	Chr1_supercontig_000000322	617000	23000	CN1	CN1	CN2	CN2	CCDC85A
Chr1_supercontig_000000322	617001	Chr1_supercontig_000000331	1307000	10588688	CN2	CN2	CN2	CN2
Chr1_supercontig_000000331	1307001	Chr1_supercontig_000000331	3228500	1921500	CN2	CN2	GAIN	GAIN	ENSSHAG00000013436,ENSSHAG00000015686,ENSSHAG00000015871,ENSSHAG00000020219,SIX2,CAMKMT
Chr1_supercontig_000000331	3228501	Chr1_supercontig_000000331	3468000	239500	CN2	CN2	GAIN	CN2	CAMKMT
Chr1_supercontig_000000331	3468001	Chr1_supercontig_000000331	3470000	2000	NA	NA	NA	NA
Chr1_supercontig_000000331	3470001	Chr1_supercontig_000000331	3657500	187500	CN2	CN2	GAIN	GAIN	PREPL,SLC3A1
Chr1_supercontig_000000331	3657501	Chr1_supercontig_000000331	3718500	61000	CN2	CN2	GAIN	CN2	PPM1B
Chr1_supercontig_000000331	3718501	Chr1_supercontig_000000331	3918500	200000	CN2	CN2	GAIN	GAIN	PPM1B
Chr1_supercontig_000000331	3918501	Chr1_supercontig_000000331	3921500	3000	NA	NA	NA	NA
Chr1_supercontig_000000331	3921501	Chr1_supercontig_000000331	4576500	655000	CN2	CN2	GAIN	GAIN	LRPPRC,ABCG8,ABCG5,DYNC2LI1,PLEKHH2
Chr1_supercontig_000000331	4576501	Chr1_supercontig_000000331	4582000	5500	CN2	CN2	CN2	CN2
Chr1_supercontig_000000331	4582001	Chr1_supercontig_000000331	4809500	227500	CN2	CN2	GAIN	GAIN	ENSSHAG00000018939
Chr1_supercontig_000000331	4809501	Chr1_supercontig_000000331	4811500	2000	NA	NA	NA	NA
Chr1_supercontig_000000331	4811501	Chr1_supercontig_000000332	5000	87484	CN2	CN2	GAIN	GAIN
Chr1_supercontig_000000332	5001	Chr1_supercontig_000000332	7500	2500	NA	NA	NA	NA
Chr1_supercontig_000000332	7501	Chr1_supercontig_000000332	48000	40500	CN2	CN2	GAIN	GAIN
Chr1_supercontig_000000332	48001	Chr1_supercontig_000000332	50000	2000	NA	NA	NA	NA
Chr1_supercontig_000000332	50001	Chr1_supercontig_000000332	497500	447500	CN2	CN2	GAIN	GAIN	ENSSHAG00000004449,ENSSHAG00000007888
Chr1_supercontig_000000332	497501	Chr1_supercontig_000000332	502000	4500	NA	NA	NA	NA
Chr1_supercontig_000000332	502001	Chr1_supercontig_000000337	1109000	6730976	CN2	CN2	GAIN	GAIN	HAAO,MTA3,KCNG3,COX7A2L,EML4,PKDCC,ENSSHAG00000014417,ENSSHAG00000014687,ENSSHAG00000015102,ENSSHAG00000003586,ENSSHAG00000002640,ENSSHAG00000003026,ENSSHAG00000020336,ENSSHAG00000007670,THUMPD2,TMEM178A,MAP4K3,CDKL4,SOS1,ARHGEF33,ENSSHAG00000015398,MORN2,DHX57,GEMIN6,ENSSHAG00000015870,ENSSHAG00000015970,GALM,HNRNPLL,ATL2,CYP1B1,CDC42EP3,RPS26,QPCT,PRKD3,NDUFAF7,CEBPZ,CDYL2,ENSSHAG00000005620
Chr1_supercontig_000000337	1109001	Chr1_supercontig_000000337	1135000	26000	CN2	CN2	CN2	CN2
Chr1_supercontig_000000337	1135001	Chr1_supercontig_000000337	1650000	515000	CN2	CN2	GAIN	GAIN	MAF,ENSSHAG00000014054,ENSSHAG00000014993
Chr1_supercontig_000000337	1650001	Chr1_supercontig_000000337	1650500	500	NA	NA	NA	NA
Chr1_supercontig_000000337	1650501	Chr1_supercontig_000000337	1661000	10500	CN2	CN2	CN1	CN1	ENSSHAG00000014993
Chr1_supercontig_000000337	1661001	Chr1_supercontig_000000337	1961500	300500	CN2	CN2	GAIN	GAIN	ENSSHAG00000015105,ENSSHAG00000015229
Chr1_supercontig_000000337	1961501	Chr1_supercontig_000000337	1967500	6000	CN2	CN2	CN2	CN2
Chr1_supercontig_000000337	1967501	Chr1_supercontig_000000337	2860000	892500	CN2	CN2	GAIN	GAIN	ENSSHAG00000019583
Chr1_supercontig_000000337	2860001	Chr1_supercontig_000000337	2863000	3000	NA	NA	NA	NA
Chr1_supercontig_000000337	2863001	Chr1_supercontig_000000337	2920000	57000	CN2	CN2	GAIN	GAIN	CLEC3A
Chr1_supercontig_000000337	2920001	Chr1_supercontig_000000337	2922000	2000	NA	NA	NA	NA
Chr1_supercontig_000000337	2922001	Chr1_supercontig_000000337	2954000	32000	CN2	CN2	GAIN	GAIN
Chr1_supercontig_000000337	2954001	Chr1_supercontig_000000337	2960500	6500	CN0	CN0	CN2	CN2
Chr1_supercontig_000000337	2960501	Chr1_supercontig_000000337	3085500	125000	CN2	CN2	GAIN	GAIN	VAT1L
Chr1_supercontig_000000337	3085501	Chr1_supercontig_000000337	3097500	12000	CN2	CN2	CN2	CN2
Chr1_supercontig_000000337	3097501	Chr1_supercontig_000000341	208000	2511518	CN2	CN2	GAIN	GAIN	NUDT7,ENSSHAG00000018053,ADAMTS18,ENSSHAG00000018428,ENSSHAG00000018483,ENSSHAG00000018494,ENSSHAG00000018548,ENSSHAG00000018573,ENSSHAG00000018593,ENSSHAG00000018602,ENSSHAG00000018606,ENSSHAG00000018621,OR1G1,ENSSHAG00000018638,ENSSHAG00000018642,ENSSHAG00000001783,ENSSHAG00000002810,OR1N1,ZNF215,ENSSHAG00000004782,ZNF483,ENSSHAG00000019185,ENSSHAG00000009624
Chr1_supercontig_000000341	208001	Chr1_supercontig_000000341	219500	11500	CN2	CN2	CN1	CN1
Chr1_supercontig_000000341	219501	Chr1_supercontig_000000342	447000	3234166	CN2	CN2	GAIN	GAIN	CDH8
Chr1_supercontig_000000342	447001	Chr1_supercontig_000000342	450500	3500	NA	NA	NA	NA
Chr1_supercontig_000000342	450501	Chr1_supercontig_000000346	6500	1855601	CN2	CN2	GAIN	GAIN
Chr1_supercontig_000000346	6501	Chr1_supercontig_000000346	9500	3000	NA	NA	NA	NA
Chr1_supercontig_000000346	9501	Chr1_supercontig_000000347	1384000	1976894	CN2	CN2	GAIN	GAIN	CDH11
Chr1_supercontig_000000347	1384001	Chr1_supercontig_000000347	1391000	7000	CN0	CN0	CN0	CN0
Chr1_supercontig_000000347	1391001	Chr1_supercontig_000000347	1600000	209000	CN2	CN2	GAIN	GAIN
Chr1_supercontig_000000347	1600001	Chr1_supercontig_000000347	1605000	5000	CN2	CN2	CN0	CN0
Chr1_supercontig_000000347	1605001	Chr1_supercontig_000000347	1659000	54000	CN2	CN2	CN2	CN2
Chr1_supercontig_000000347	1659001	Chr1_supercontig_000000347	1668000	9000	CN2	CN2	GAIN	GAIN
Chr1_supercontig_000000347	1668001	Chr1_supercontig_000000347	1715500	47500	CN0	CN0	CN0	CN0
Chr1_supercontig_000000347	1715501	Chr1_supercontig_000000347	1719500	4000	NA	NA	NA	NA
Chr1_supercontig_000000347	1719501	Chr1_supercontig_000000347	1761000	41500	CN0	CN0	CN0	CN0
Chr1_supercontig_000000347	1761001	Chr1_supercontig_000000347	1761500	500	NA	NA	NA	NA
Chr1_supercontig_000000347	1761501	Chr1_supercontig_000000351	787000	3781631	CN2	CN2	GAIN	GAIN	CDH5,BEAN1,ENSSHAG00000017689,TK2,DYNC1LI2,CCDC79,CDH16,RRAD,FAM96B,ENSSHAG00000006251,ENSSHAG00000007562,ENSSHAG00000007978,CES4A,CBFB,B3GNT9,ENSSHAG00000010720,HSF4,NOL3,KIAA0895L,EXOC3L1,E2F4,ELMO3,LRRC29,TMEM208,FHOD1,SLC9A5,PLEKHG4,KCTD19,LRRC36,ZDHHC1,ENSSHAG00000013095,ATP6V0D1,AGRP,ENSSHAG00000014097,FAM65A,CTCF,RLTPR,PARD6A,ENKD1,TSNAXIP1,CENPT,NUTF2,EDC4,PSKH1,CTRL,PSMB10,LCAT,SLC12A4,E…
Chr1_supercontig_000000351	787001	Chr1_supercontig_000000352	26000	26276	CN2	CN2	CN1	CN1
Chr1_supercontig_000000352	26001	Chr1_supercontig_000000352	27000	1000	NA	NA	NA	NA
Chr1_supercontig_000000352	27001	Chr1_supercontig_000000352	1186000	1159000	CN2	CN2	GAIN	GAIN	PLA2G15,SLC7A6,SLC7A6OS,ENSSHAG00000005506,SMPD3,OSGIN1,NECAB2,SLC38A8,MBTPS1,HSDL1,DNAAF1,TAF1C,ADAD2,KCNG4
Chr1_supercontig_000000352	1186001	Chr1_supercontig_000000352	1204500	18500	CN2	CN2	CN2	CN2
Chr1_supercontig_000000352	1204501	Chr1_supercontig_000000353	1632000	1661740	CN2	CN2	GAIN	GAIN	COTL1,KLHL36,USP10,CRISPLD2,ENSSHAG00000009578,ZDHHC7,KIAA0513,FAM92B,GSE1
Chr1_supercontig_000000353	1632001	Chr1_supercontig_000000353	1637000	5000	CN2	CN2	CN2	CN2
Chr1_supercontig_000000353	1637001	Chr1_supercontig_000000354	53000	151962	CN2	CN2	GAIN	GAIN	GSE1,GINS2,ENSSHAG00000000880
Chr1_supercontig_000000354	53001	Chr1_supercontig_000000354	56000	3000	NA	NA	NA	NA
Chr1_supercontig_000000354	56001	Chr1_supercontig_000000355	382000	3316098	CN2	CN2	GAIN	GAIN	COX4I1,IRF8,ENSSHAG00000012455,ENSSHAG00000019103,ENSSHAG00000012906,MTHFSD,FOXC2,FOXL1,ENSSHAG00000015893,ENSSHAG00000020404,ENSSHAG00000016780,FBXO31,ENSSHAG00000017074,ZCCHC14,JPH3,KLHDC4,BANP
Chr1_supercontig_000000355	382001	Chr1_supercontig_000000355	421500	39500	CN0	CN0	CN0	CN0
Chr1_supercontig_000000355	421501	Chr1_supercontig_000000356	591500	1422020	CN2	CN2	GAIN	GAIN	ENSSHAG00000009993,ENSSHAG00000020388,ZNF469,TRHR,ENSSHAG00000003741,IL17C,CYBA,MVD,SNAI3,ENSSHAG00000007244,CTU2,PIEZO1,ENSSHAG00000008244,ENSSHAG00000019747,GALNS
Chr1_supercontig_000000356	591501	Chr1_supercontig_000000356	598000	6500	CN2	CN2	CN1	CN1
Chr1_supercontig_000000356	598001	Chr1_supercontig_000000357	570500	2032021	CN2	CN2	GAIN	GAIN	ENSSHAG00000009901,PABPN1L,CBFA2T3,ACSF3,CDH15,SLC22A31,ANKRD11,SPG7,ENSSHAG00000019387,ENSSHAG00000019420,CPNE7,DPEP1,CHMP1A,CDK10,SPATA2L,ENSSHAG00000005431,VPS9D1,ZNF276,FANCA,SPIRE2,TCF25,DEF8,ENSSHAG00000009201,ENSSHAG00000009225
Chr1_supercontig_000000357	570501	Chr1_supercontig_000000357	644000	73500	CN0	CN0	CN0	CN0
Chr1_supercontig_000000357	644001	Chr1_supercontig_000000357	906500	262500	CN2	CN2	GAIN	GAIN	CDH3,CDH1,TANGO6
Chr1_supercontig_000000357	906501	Chr1_supercontig_000000357	909000	2500	NA	NA	NA	NA
Chr1_supercontig_000000357	909001	Chr1_supercontig_000000357	978500	69500	CN2	CN2	GAIN	GAIN	TANGO6
Chr1_supercontig_000000357	978501	Chr1_supercontig_000000357	981000	2500	NA	NA	NA	NA
Chr1_supercontig_000000357	981001	Chr1_supercontig_000000357	1076500	95500	CN2	CN2	GAIN	GAIN	TANGO6,ENSSHAG00000019631,HAS3,ENSSHAG00000012615
Chr1_supercontig_000000357	1076501	Chr1_supercontig_000000357	1078500	2000	NA	NA	NA	NA
Chr1_supercontig_000000357	1078501	Chr1_supercontig_000000357	1087500	9000	CN2	CN2	GAIN	GAIN	CIRH1A
Chr1_supercontig_000000357	1087501	Chr1_supercontig_000000357	1090500	3000	NA	NA	NA	NA
Chr1_supercontig_000000357	1090501	Chr1_supercontig_000000363	8500	5055418	CN2	CN2	GAIN	GAIN	CIRH1A,SNTB2,ENSSHAG00000013461,PDF,ENSSHAG00000013626,ENSSHAG00000013657,TERF2,ENSSHAG00000014200,NFAT5,NQO1,NOB1,WWP2,ENSSHAG00000019360,PSMD7,ENSSHAG00000014387,ZFHX3,ENSSHAG00000019664,ENSSHAG00000016637,ENSSHAG00000016730,ENSSHAG00000016748,ENSSHAG00000016871,TXNL4B,ENSSHAG00000016929,DHODH,PKD1L3,IST1,ZNF821,ATXN1L,AP1G1,ENSSHAG00000019931,PHLPP2,MARVELD3,ENSSHAG00000000473,ENSSHAG000000020…
Chr1_supercontig_000000363	8501	Chr1_supercontig_000000363	17500	9000	CN2	CN2	CN2	CN2
Chr1_supercontig_000000363	17501	Chr1_supercontig_000000363	29500	12000	CN2	CN2	GAIN	GAIN
Chr1_supercontig_000000363	29501	Chr1_supercontig_000000363	31500	2000	NA	NA	NA	NA
Chr1_supercontig_000000363	31501	Chr1_supercontig_000000363	76500	45000	CN2	CN2	GAIN	GAIN
Chr1_supercontig_000000363	76501	Chr1_supercontig_000000363	79000	2500	NA	NA	NA	NA
Chr1_supercontig_000000363	79001	Chr1_supercontig_000000363	144500	65500	CN2	CN2	GAIN	GAIN
Chr1_supercontig_000000363	144501	Chr1_supercontig_000000363	156500	12000	CN2	CN2	CN1	CN1
Chr1_supercontig_000000363	156501	Chr1_supercontig_000000367	566000	3529379	CN2	CN2	GAIN	GAIN	TDRD15,LDHD,WDR59,GLG1,PDPR,ENSSHAG00000006713,ENSSHAG00000007187,AARS,ENSSHAG00000007733,ENSSHAG00000008169,SF3B3,ENSSHAG00000020240,ENSSHAG00000020157,ENSSHAG00000004025,IL34,MTSS1L,ENSSHAG00000005939,ENSSHAG00000007440,ENSSHAG00000009134,ENSSHAG00000010652,CMTR2,GOT2,SLC38A7,ENSSHAG00000011945,CNOT1,ENSSHAG00000019247,ENSSHAG00000019202,SETD6,NDRG4,GINS3,CCDC113,CSNK2A2,CFAP20,MMP15,USB1,ZNF31…
Chr1_supercontig_000000367	566001	Chr1_supercontig_000000367	620500	54500	CN0	CN0	CN0	CN0
Chr1_supercontig_000000367	620501	Chr1_supercontig_000000367	625000	4500	NA	NA	NA	NA
Chr1_supercontig_000000367	625001	Chr1_supercontig_000000368	135000	1051447	CN2	CN2	GAIN	GAIN	ENSSHAG00000010224,ENSSHAG00000010472,IL36RN,IL1F10,IL1RN,PSD4,ENSSHAG00000011723,PAX8,ENSSHAG00000013643,ENSSHAG00000014519,ENSSHAG00000014581,ENSSHAG00000001080,ENSSHAG00000002788,ENSSHAG00000003394,ENSSHAG00000004397,ENSSHAG00000004916
Chr1_supercontig_000000368	135001	Chr1_supercontig_000000368	172500	37500	CN0	CN0	CN0	CN0
Chr1_supercontig_000000368	172501	Chr1_supercontig_000000370	2113500	2493345	CN2	CN2	GAIN	GAIN	ENSSHAG00000005724,ENSSHAG00000006207,ENSSHAG00000006455,ENSSHAG00000006637,ENSSHAG00000006737,ENSSHAG00000006817,ENSSHAG00000006878,ENSSHAG00000000883,ENSSHAG00000002467,ENSSHAG00000003484,ENSSHAG00000005802,ENSSHAG00000006666,ENSSHAG00000006924,ENSSHAG00000001045,ENSSHAG00000001270,ENSSHAG00000002318,ENSSHAG00000002933,ENSSHAG00000003683,ENSSHAG00000004890,RPIA,EIF2AK3,THNSL2,FABP1,SMYD1,ZMAT1,…
Chr1_supercontig_000000370	2113501	Chr1_supercontig_000000370	2114000	500	NA	NA	NA	NA
Chr1_supercontig_000000370	2114001	Chr1_supercontig_000000370	2166500	52500	CN0	CN0	CN0	CN0
Chr1_supercontig_000000370	2166501	Chr1_supercontig_000000372	445500	1225901	CN2	CN2	GAIN	GAIN	SH2D6,ENSSHAG00000003360,ENSSHAG00000003916,CAPG,ELMOD3,RETSAT,TGOLN2,TCF7L1,KCMF1,ENSSHAG00000019740,TRABD2A,ENSSHAG00000000475,SUCLG1
Chr1_supercontig_000000372	445501	Chr1_supercontig_000000372	449000	3500	NA	NA	NA	NA
Chr1_supercontig_000000372	449001	Chr1_supercontig_000000374	136500	2667803	CN2	CN2	GAIN	GAIN	ENSSHAG00000020059,ENSSHAG00000013819
Chr1_supercontig_000000374	136501	Chr1_supercontig_000000374	142500	6000	CN2	CN2	CN1	CN1
Chr1_supercontig_000000374	142501	Chr1_supercontig_000000375	1036500	1076837	CN2	CN2	GAIN	GAIN	ENSSHAG00000011359
Chr1_supercontig_000000375	1036501	Chr1_supercontig_000000375	1038000	1500	NA	NA	NA	NA
Chr1_supercontig_000000375	1038001	Chr1_supercontig_000000376	696000	1987605	CN2	CN2	GAIN	GAIN	ENSSHAG00000013250,LRRTM1,ENSSHAG00000019248,ENSSHAG00000015418,ENSSHAG00000016000,ENSSHAG00000020402,ENSSHAG00000010133
Chr1_supercontig_000000376	696001	Chr1_supercontig_000000376	744000	48000	CN0	CN0	CN0	CN0
Chr1_supercontig_000000376	744001	Chr1_supercontig_000000376	744500	500	NA	NA	NA	NA
Chr1_supercontig_000000376	744501	Chr1_supercontig_000000377	491000	1216738	CN2	CN2	GAIN	GAIN	ENSSHAG00000011830,RNF24,PANK2,ENSSHAG00000019412,MAVS,AP5S1,CDC25B,CENPB,SPEF1,ENSSHAG00000014308,FBXO41,CCT7,ENSSHAG00000005277,SMYD5,RAB11FIP5,SFXN5
Chr1_supercontig_000000377	491001	Chr1_supercontig_000000377	502500	11500	CN0	CN0	CN0	CN0
Chr1_supercontig_000000377	502501	Chr1_supercontig_000000377	550500	48000	CN2	CN2	GAIN	GAIN	EMX1
Chr1_supercontig_000000377	550501	Chr1_supercontig_000000377	553500	3000	NA	NA	NA	NA
Chr1_supercontig_000000377	553501	Chr1_supercontig_000000377	585000	31500	CN2	CN2	GAIN	GAIN	EMX1
Chr1_supercontig_000000377	585001	Chr1_supercontig_000000377	587000	2000	NA	NA	NA	NA
Chr1_supercontig_000000377	587001	Chr1_supercontig_000000377	596000	9000	CN2	CN2	GAIN	GAIN
Chr1_supercontig_000000377	596001	Chr1_supercontig_000000377	600500	4500	NA	NA	NA	NA
Chr1_supercontig_000000377	600501	Chr1_supercontig_000000377	606000	5500	CN2	CN2	CN2	CN2
Chr1_supercontig_000000377	606001	Chr1_supercontig_000000377	690500	84500	CN2	CN2	GAIN	GAIN	SPR
Chr1_supercontig_000000377	690501	Chr1_supercontig_000000377	696500	6000	CN0	CN0	CN0	CN0
Chr1_supercontig_000000377	696501	Chr1_supercontig_000000377	1130000	433500	CN2	CN2	GAIN	GAIN	EXOC6B
Chr1_supercontig_000000377	1130001	Chr1_supercontig_000000377	1150500	20500	CN2	CN2	CN2	CN2
Chr1_supercontig_000000377	1150501	Chr1_supercontig_000000378	534000	601938	CN2	CN2	GAIN	GAIN	EXOC6B,GDF10
Chr1_supercontig_000000378	534001	Chr1_supercontig_000000378	561000	27000	CN2	CN2	CN2	CN2
Chr1_supercontig_000000378	561001	Chr1_supercontig_000000378	1040500	479500	CN2	CN2	GAIN	GAIN
Chr1_supercontig_000000378	1040501	Chr1_supercontig_000000378	1069500	29000	CN0	CN0	CN0	CN0
Chr1_supercontig_000000378	1069501	Chr1_supercontig_000000378	1078000	8500	CN2	CN2	GAIN	GAIN
Chr1_supercontig_000000378	1078001	Chr1_supercontig_000000378	1084500	6500	CN0	CN0	CN0	CN0
Chr1_supercontig_000000378	1084501	Chr1_supercontig_000000379	55000	183527	CN2	CN2	GAIN	GAIN
Chr1_supercontig_000000379	55001	Chr1_supercontig_000000379	59500	4500	NA	NA	NA	NA
Chr1_supercontig_000000379	59501	Chr1_supercontig_000000379	68000	8500	CN2	CN2	GAIN	GAIN
Chr1_supercontig_000000379	68001	Chr1_supercontig_000000379	80500	12500	CN2	CN2	CN2	CN2
Chr1_supercontig_000000379	80501	Chr1_supercontig_000000379	150500	70000	CN2	CN2	GAIN	GAIN
Chr1_supercontig_000000379	150501	Chr1_supercontig_000000379	151000	500	NA	NA	NA	NA
Chr1_supercontig_000000379	151001	Chr1_supercontig_000000379	157500	6500	CN0	CN0	CN0	CN0
Chr1_supercontig_000000379	157501	Chr1_supercontig_000000379	168500	11000	CN2	CN2	GAIN	GAIN
Chr1_supercontig_000000379	168501	Chr1_supercontig_000000379	170500	2000	NA	NA	NA	NA
Chr1_supercontig_000000379	170501	Chr1_supercontig_000000379	232000	61500	CN2	CN2	GAIN	GAIN
Chr1_supercontig_000000379	232001	Chr1_supercontig_000000379	306000	74000	CN0	CN0	CN0	CN0
Chr1_supercontig_000000379	306001	Chr1_supercontig_000000381	141000	2944253	CN2	CN2	GAIN	GAIN	ENSSHAG00000019622,LRRTM4,ENSSHAG00000011857
Chr1_supercontig_000000381	141001	Chr1_supercontig_000000381	142500	1500	NA	NA	NA	NA
Chr1_supercontig_000000381	142501	Chr1_supercontig_000000381	909500	767000	CN2	CN2	GAIN	GAIN	ADRA1A,DPYSL2,BNIP3L,PPP2R2A
Chr1_supercontig_000000381	909501	Chr1_supercontig_000000381	912000	2500	NA	NA	NA	NA
Chr1_supercontig_000000381	912001	Chr1_supercontig_000000381	922500	10500	GAIN	GAIN	GAIN	GAIN
Chr1_supercontig_000000381	922501	Chr1_supercontig_000000381	924500	2000	NA	NA	NA	NA
Chr1_supercontig_000000381	924501	Chr1_supercontig_000000381	1132500	208000	GAIN	GAIN	GAIN	GAIN	ENSSHAG00000011963
Chr1_supercontig_000000381	1132501	Chr1_supercontig_000000381	1161000	28500	CN0	CN0	CN0	CN0
Chr1_supercontig_000000381	1161001	Chr1_supercontig_000000381	1333000	172000	GAIN	GAIN	GAIN	GAIN	ENSSHAG00000013111
Chr1_supercontig_000000381	1333001	Chr1_supercontig_000000381	1335000	2000	NA	NA	NA	NA
Chr1_supercontig_000000381	1335001	Chr1_supercontig_000000381	1384500	49500	GAIN	GAIN	GAIN	GAIN
Chr1_supercontig_000000381	1384501	Chr1_supercontig_000000381	1386500	2000	NA	NA	NA	NA
Chr1_supercontig_000000381	1386501	Chr1_supercontig_000000381	1500000	113500	GAIN	GAIN	GAIN	GAIN	CDCA2
Chr1_supercontig_000000381	1500001	Chr1_supercontig_000000381	1502000	2000	NA	NA	NA	NA
Chr1_supercontig_000000381	1502001	Chr1_supercontig_000000382	105000	131468	GAIN	GAIN	GAIN	GAIN	CDCA2
Chr1_supercontig_000000382	105001	Chr1_supercontig_000000382	216000	111000	CN2	CN2	GAIN	GAIN
Chr1_supercontig_000000382	216001	Chr1_supercontig_000000382	219500	3500	NA	NA	NA	NA
Chr1_supercontig_000000382	219501	Chr1_supercontig_000000382	258000	38500	CN2	CN2	GAIN	GAIN	ENSSHAG00000006728
Chr1_supercontig_000000382	258001	Chr1_supercontig_000000382	260000	2000	NA	NA	NA	NA
Chr1_supercontig_000000382	260001	Chr1_supercontig_000000382	328500	68500	CN2	CN2	GAIN	GAIN
Chr1_supercontig_000000382	328501	Chr1_supercontig_000000382	332500	4000	NA	NA	NA	NA
Chr1_supercontig_000000382	332501	Chr1_supercontig_000000382	352500	20000	CN2	CN2	GAIN	GAIN
Chr1_supercontig_000000382	352501	Chr1_supercontig_000000382	354500	2000	NA	NA	NA	NA
Chr1_supercontig_000000382	354501	Chr1_supercontig_000000382	371500	17000	CN2	CN2	GAIN	GAIN
Chr1_supercontig_000000382	371501	Chr1_supercontig_000000382	374000	2500	NA	NA	NA	NA
Chr1_supercontig_000000382	374001	Chr1_supercontig_000000382	510000	136000	CN2	CN2	GAIN	GAIN
Chr1_supercontig_000000382	510001	Chr1_supercontig_000000382	516500	6500	CN2	CN2	CN2	CN2
Chr1_supercontig_000000382	516501	Chr1_supercontig_000000382	519500	3000	NA	NA	NA	NA
Chr1_supercontig_000000382	519501	Chr1_supercontig_000000382	547000	27500	CN0	CN0	CN0	CN0
Chr1_supercontig_000000382	547001	Chr1_supercontig_000000382	1428500	881500	CN2	CN2	GAIN	GAIN	ENSSHAG00000019146,ADAM7,ADAMDEC1,ADAM28,ENSSHAG00000012988,ENSSHAG00000018985
Chr1_supercontig_000000382	1428501	Chr1_supercontig_000000382	1466000	37500	CN2	CN2	CN2	CN2
Chr1_supercontig_000000382	1466001	Chr1_supercontig_000000386	512500	4000271	CN2	CN2	GAIN	GAIN	STC1,NKX3-1,SLC25A37,ENSSHAG00000019054,ENSSHAG00000016130,LOXL2,R3HCC1,ENSSHAG00000016611,C2orf78,DUSP11,STAMBP,ACTG2,DGUOK,TET3,ENSSHAG00000007748,BOLA3,ENSSHAG00000008145,MTHFD2,SLC4A5,ENSSHAG00000020299,ENSSHAG00000019053,ENSSHAG00000019908,ENSSHAG00000020081,ENSSHAG00000008409,ENSSHAG00000009081
Chr1_supercontig_000000386	512501	Chr1_supercontig_000000386	532000	19500	CN2	CN2	CN2	CN2
Chr1_supercontig_000000386	532001	Chr1_supercontig_000000387	187500	359875	CN2	CN2	GAIN	GAIN	DDX1,ENSSHAG00000009847,SLC7A13,PUM2,ENSSHAG00000004972,SDC1
Chr1_supercontig_000000387	187501	Chr1_supercontig_000000387	199000	11500	CN0	CN0	CN0	CN0
Chr1_supercontig_000000387	199001	Chr1_supercontig_000000387	263000	64000	CN2	CN2	GAIN	GAIN	ENSSHAG00000006218,LAPTM4A
Chr1_supercontig_000000387	263001	Chr1_supercontig_000000387	272500	9500	CN2	CN2	CN2	CN2
Chr1_supercontig_000000387	272501	Chr1_supercontig_000000387	751000	478500	CN2	CN2	GAIN	GAIN	MATN3,WDR35,TTC32,OSR1
Chr1_supercontig_000000387	751001	Chr1_supercontig_000000387	751500	500	NA	NA	NA	NA
Chr1_supercontig_000000387	751501	Chr1_supercontig_000000388	17000	17133	CN2	CN2	GAIN	GAIN
Chr1_supercontig_000000388	17001	Chr1_supercontig_000000388	21000	4000	NA	NA	NA	NA
Chr1_supercontig_000000388	21001	Chr1_supercontig_000000388	36500	15500	CN2	CN2	GAIN	GAIN
Chr1_supercontig_000000388	36501	Chr1_supercontig_000000388	39500	3000	NA	NA	NA	NA
Chr1_supercontig_000000388	39501	Chr1_supercontig_000000388	92000	52500	CN2	CN2	GAIN	GAIN	ENSSHAG00000003205,ENSSHAG00000003568
Chr1_supercontig_000000388	92001	Chr1_supercontig_000000388	94000	2000	NA	NA	NA	NA
Chr1_supercontig_000000388	94001	Chr1_supercontig_000000388	99000	5000	CN2	CN2	GAIN	GAIN
Chr1_supercontig_000000388	99001	Chr1_supercontig_000000389	66500	66850	CN2	CN2	CN1	CN1
Chr1_supercontig_000000389	66501	Chr1_supercontig_000000389	68500	2000	NA	NA	NA	NA
Chr1_supercontig_000000389	68501	Chr1_supercontig_000000389	1e+05	31500	CN2	CN2	CN1	CN1
Chr1_supercontig_000000389	100001	Chr1_supercontig_000000390	473500	1600889	CN2	CN2	CN2	CN2
Chr1_supercontig_000000390	473501	Chr1_supercontig_000000390	474000	500	NA	NA	NA	NA
Chr1_supercontig_000000390	474001	Chr1_supercontig_000000390	494000	20000	CN2	CN2	CN1	CN1
Chr1_supercontig_000000390	494001	Chr1_supercontig_000000390	494500	500	NA	NA	NA	NA
Chr1_supercontig_000000390	494501	Chr1_supercontig_000000395	298985	1671964	CN2	CN2	CN2	CN2
Chr1_supercontig_000000396	1	Chr1_supercontig_000000396	98000	98000	CN2	CN2	GAIN	GAIN
Chr1_supercontig_000000396	98001	Chr1_supercontig_000000396	100500	2500	NA	NA	NA	NA
Chr1_supercontig_000000396	100501	Chr1_supercontig_000000396	585000	484500	CN2	CN2	GAIN	GAIN	ENSSHAG00000008640,RDH14
Chr1_supercontig_000000396	585001	Chr1_supercontig_000000396	589000	4000	NA	NA	NA	NA
Chr1_supercontig_000000396	589001	Chr1_supercontig_000000397	306500	653201	CN2	CN2	GAIN	GAIN	ENSSHAG00000006458
Chr1_supercontig_000000397	306501	Chr1_supercontig_000000398	2236	10618	CN2	CN2	CN2	CN2
Chr2_supercontig_000000000	1	Chr2_supercontig_000000021	2823000	19211070	CN2	CN2	CN2	CN2
Chr2_supercontig_000000021	2823001	Chr2_supercontig_000000021	2825500	2500	NA	NA	NA	NA
Chr2_supercontig_000000021	2825501	Chr2_supercontig_000000027	95500	3233057	CN2	CN2	CN2	CN2
Chr2_supercontig_000000027	95501	Chr2_supercontig_000000027	213000	117500	CN2	CN1	CN2	CN2
Chr2_supercontig_000000027	213001	Chr2_supercontig_000000059	3597000	39809233	CN2	CN2	CN2	CN2
Chr2_supercontig_000000059	3597001	Chr2_supercontig_000000059	3654000	57000	CN2	CN1	CN2	CN2
Chr2_supercontig_000000059	3654001	Chr2_supercontig_000000079	517500	28070168	CN2	CN2	CN2	CN2
Chr2_supercontig_000000079	517501	Chr2_supercontig_000000079	519500	2000	NA	NA	NA	NA
Chr2_supercontig_000000079	519501	Chr2_supercontig_000000095	108500	12896907	CN2	CN2	CN2	CN2
Chr2_supercontig_000000095	108501	Chr2_supercontig_000000095	111500	3000	NA	NA	NA	NA
Chr2_supercontig_000000095	111501	Chr2_supercontig_000000101	329000	6558241	CN2	CN2	CN2	CN2
Chr2_supercontig_000000101	329001	Chr2_supercontig_000000101	349000	20000	CN2	GAIN	CN2	CN2
Chr2_supercontig_000000101	349001	Chr2_supercontig_000000101	355500	6500	CN2	CN2	CN2	CN2
Chr2_supercontig_000000101	355501	Chr2_supercontig_000000101	363000	7500	CN2	GAIN	CN2	CN2
Chr2_supercontig_000000101	363001	Chr2_supercontig_000000101	1529500	1166500	CN2	CN2	CN2	CN2
Chr2_supercontig_000000101	1529501	Chr2_supercontig_000000101	1531500	2000	NA	NA	NA	NA
Chr2_supercontig_000000101	1531501	Chr2_supercontig_000000152	204000	55415580	CN2	CN2	CN2	CN2
Chr2_supercontig_000000152	204001	Chr2_supercontig_000000152	208000	4000	NA	NA	NA	NA
Chr2_supercontig_000000152	208001	Chr2_supercontig_000000157	1134000	9916882	CN2	CN2	CN2	CN2
Chr2_supercontig_000000157	1134001	Chr2_supercontig_000000157	1137500	3500	NA	NA	NA	NA
Chr2_supercontig_000000157	1137501	Chr2_supercontig_000000157	1181500	44000	CN2	CN2	CN2	CN2
Chr2_supercontig_000000157	1181501	Chr2_supercontig_000000157	1182000	500	NA	NA	NA	NA
Chr2_supercontig_000000157	1182001	Chr2_supercontig_000000157	1209500	27500	GAIN	GAIN	CN2	CN2
Chr2_supercontig_000000157	1209501	Chr2_supercontig_000000157	1212000	2500	NA	NA	NA	NA
Chr2_supercontig_000000157	1212001	Chr2_supercontig_000000157	1256500	44500	GAIN	GAIN	CN2	CN2
Chr2_supercontig_000000157	1256501	Chr2_supercontig_000000157	1263000	6500	CN2	CN2	CN2	CN2
Chr2_supercontig_000000157	1263001	Chr2_supercontig_000000157	1272000	9000	GAIN	GAIN	CN2	CN2
Chr2_supercontig_000000157	1272001	Chr2_supercontig_000000157	1274000	2000	NA	NA	NA	NA
Chr2_supercontig_000000157	1274001	Chr2_supercontig_000000157	1287000	13000	GAIN	GAIN	CN2	CN2
Chr2_supercontig_000000157	1287001	Chr2_supercontig_000000157	1289500	2500	NA	NA	NA	NA
Chr2_supercontig_000000157	1289501	Chr2_supercontig_000000157	1354000	64500	GAIN	GAIN	CN2	CN2
Chr2_supercontig_000000157	1354001	Chr2_supercontig_000000157	1361000	7000	CN2	CN2	CN2	CN2
Chr2_supercontig_000000157	1361001	Chr2_supercontig_000000157	1361500	500	NA	NA	NA	NA
Chr2_supercontig_000000157	1361501	Chr2_supercontig_000000157	1396000	34500	GAIN	GAIN	CN2	CN2
Chr2_supercontig_000000157	1396001	Chr2_supercontig_000000157	1398000	2000	NA	NA	NA	NA
Chr2_supercontig_000000157	1398001	Chr2_supercontig_000000157	1410000	12000	GAIN	GAIN	CN2	CN2
Chr2_supercontig_000000157	1410001	Chr2_supercontig_000000157	1461000	51000	CN0	CN0	CN0	CN0
Chr2_supercontig_000000157	1461001	Chr2_supercontig_000000157	1502000	41000	GAIN	GAIN	CN2	CN2
Chr2_supercontig_000000157	1502001	Chr2_supercontig_000000157	1504000	2000	NA	NA	NA	NA
Chr2_supercontig_000000157	1504001	Chr2_supercontig_000000157	1514500	10500	GAIN	GAIN	CN2	CN2
Chr2_supercontig_000000157	1514501	Chr2_supercontig_000000157	1523500	9000	CN2	CN2	CN2	CN2
Chr2_supercontig_000000157	1523501	Chr2_supercontig_000000157	1731500	208000	GAIN	GAIN	CN2	CN2	SUB1
Chr2_supercontig_000000157	1731501	Chr2_supercontig_000000157	1732000	500	NA	NA	NA	NA
Chr2_supercontig_000000157	1732001	Chr2_supercontig_000000157	1738500	6500	CN0	CN0	CN0	CN0
Chr2_supercontig_000000157	1738501	Chr2_supercontig_000000157	1757000	18500	GAIN	GAIN	CN2	CN2
Chr2_supercontig_000000157	1757001	Chr2_supercontig_000000157	1762000	5000	CN2	CN2	CN2	CN2
Chr2_supercontig_000000157	1762001	Chr2_supercontig_000000157	2122000	360000	GAIN	GAIN	CN2	CN2	ZFR,ENSSHAG00000019323,MTMR12,GOLPH3
Chr2_supercontig_000000157	2122001	Chr2_supercontig_000000161	2763500	10620000	CN2	CN2	CN2	CN2
Chr2_supercontig_000000161	2763501	Chr2_supercontig_000000161	2766500	3000	NA	NA	NA	NA
Chr2_supercontig_000000161	2766501	Chr2_supercontig_000000235	3646000	87095007	CN2	CN2	CN2	CN2
Chr2_supercontig_000000235	3646001	Chr2_supercontig_000000235	3666500	20500	CN2	CN1	CN2	CN2
Chr2_supercontig_000000235	3666501	Chr2_supercontig_000000258	70000	35093124	CN2	CN2	CN2	CN2
Chr2_supercontig_000000258	70001	Chr2_supercontig_000000258	72000	2000	NA	NA	NA	NA
Chr2_supercontig_000000258	72001	Chr2_supercontig_000000260	2234500	5349498	CN2	CN2	CN2	CN2
Chr2_supercontig_000000260	2234501	Chr2_supercontig_000000260	2237000	2500	NA	NA	NA	NA
Chr2_supercontig_000000260	2237001	Chr2_supercontig_000000261	317500	1226999	CN2	CN2	CN2	CN2
Chr2_supercontig_000000261	317501	Chr2_supercontig_000000261	370000	52500	CN1	CN1	CN2	CN2
Chr2_supercontig_000000261	370001	Chr2_supercontig_000000261	373000	3000	NA	NA	NA	NA
Chr2_supercontig_000000261	373001	Chr2_supercontig_000000261	382500	9500	CN1	CN1	CN2	CN2
Chr2_supercontig_000000261	382501	Chr2_supercontig_000000266	171500	3390107	CN2	GAIN	CN2	CN2	DOCK6,KANK2,LDLR,SMARCA4,ENSSHAG00000019408,YIPF2,CARM1,TMED1,DNM2,ENSSHAG00000019904,ILF3,ENSSHAG00000001788,NRSN1,SLC44A2,AP1M2,CDKN2D,KRI1,ATG4D,S1PR5,KEAP1,PDE4A,CDC37,TYK2,ENSSHAG00000008104,RAVER1,ENSSHAG00000008264,ICAM5,ICAM4,ENSSHAG00000008434,MRPL4,S1PR2,DNMT1,ENSSHAG00000009136,EIF3G,P2RY11,ENSSHAG00000009305,ANGPTL6,C19orf66,C3,RDH8,COL5A3,OLFM2,PIN1,UBL5,FBXL12,CHCHD5,ATP13A1,GMIP,LP…
Chr2_supercontig_000000266	171501	Chr2_supercontig_000000266	579500	408000	CN2	CN2	CN2	CN2
Chr2_supercontig_000000266	579501	Chr2_supercontig_000000266	606000	26500	CN1	CN1	CN2	CN2	PPP1R16A
Chr2_supercontig_000000266	606001	Chr2_supercontig_000000271	186500	3318826	CN2	CN2	CN2	CN2
Chr2_supercontig_000000271	186501	Chr2_supercontig_000000271	187000	500	NA	NA	NA	NA
Chr2_supercontig_000000271	187001	Chr2_supercontig_000000271	202000	15000	CN1	CN1	CN2	CN2	ENSSHAG00000005917
Chr2_supercontig_000000271	202001	Chr2_supercontig_000000271	416000	214000	CN2	CN2	CN2	CN2
Chr2_supercontig_000000271	416001	Chr2_supercontig_000000271	457500	41500	GAIN	GAIN	GAIN	GAIN	ENSSHAG00000008059
Chr2_supercontig_000000271	457501	Chr2_supercontig_000000272	252000	1320253	CN2	CN2	CN2	CN2
Chr2_supercontig_000000272	252001	Chr2_supercontig_000000272	258000	6000	CN1	CN1	CN2	CN2	RFX2
Chr2_supercontig_000000272	258001	Chr2_supercontig_000000272	499000	241000	CN2	CN2	CN2	CN2
Chr2_supercontig_000000272	499001	Chr2_supercontig_000000272	506500	7500	CN1	CN1	CN2	CN2	ENSSHAG00000008859
Chr2_supercontig_000000272	506501	Chr2_supercontig_000000275	171500	2965591	CN2	CN2	CN2	CN2
Chr2_supercontig_000000275	171501	Chr2_supercontig_000000275	180500	9000	CN1	CN1	CN2	CN2
Chr2_supercontig_000000275	180501	Chr2_supercontig_000000275	184000	3500	NA	NA	NA	NA
Chr2_supercontig_000000275	184001	Chr2_supercontig_000000275	217500	33500	CN1	CN1	CN2	CN2	ENSSHAG00000005847
Chr2_supercontig_000000275	217501	Chr2_supercontig_000000278	262500	1981414	CN2	CN2	CN2	CN2
Chr2_supercontig_000000278	262501	Chr2_supercontig_000000278	405000	142500	CN2	GAIN	CN2	CN2	KCNN1,ARRDC2
Chr2_supercontig_000000278	405001	Chr2_supercontig_000000278	414500	9500	CN1	CN1	CN2	CN2	IL12RB1
Chr2_supercontig_000000278	414501	Chr2_supercontig_000000278	415000	500	NA	NA	NA	NA
Chr2_supercontig_000000278	415001	Chr2_supercontig_000000278	429500	14500	CN2	CN2	CN2	CN2
Chr2_supercontig_000000278	429501	Chr2_supercontig_000000278	496500	67000	CN1	CN1	CN2	CN2	IL12RB1
Chr2_supercontig_000000278	496501	Chr2_supercontig_000000278	513500	17000	CN0	CN0	GAIN	CN2	MAST3
Chr2_supercontig_000000278	513501	Chr2_supercontig_000000287	493500	9476795	CN2	CN2	CN2	CN2
Chr2_supercontig_000000287	493501	Chr2_supercontig_000000287	536000	42500	CN1	CN1	CN2	CN2	LRCOL1
Chr2_supercontig_000000287	536001	Chr2_supercontig_000000290	175500	999636	CN2	CN2	CN2	CN2
Chr2_supercontig_000000290	175501	Chr2_supercontig_000000290	178000	2500	NA	NA	NA	NA
Chr2_supercontig_000000290	178001	Chr2_supercontig_000000296	183000	9587292	CN2	CN2	CN2	CN2
Chr2_supercontig_000000296	183001	Chr2_supercontig_000000296	183500	500	NA	NA	NA	NA
Chr2_supercontig_000000296	183501	Chr2_supercontig_000000296	235500	52000	CN1	CN1	CN2	CN2	SLC1A6,CCDC105
Chr2_supercontig_000000296	235501	Chr2_supercontig_000000296	244500	9000	CN0	CN0	CN0	CN0
Chr2_supercontig_000000296	244501	Chr2_supercontig_000000296	279500	35000	CN1	CN1	CN2	CN2	CASP14
Chr2_supercontig_000000296	279501	Chr2_supercontig_000000296	283000	3500	NA	NA	NA	NA
Chr2_supercontig_000000296	283001	Chr2_supercontig_000000296	307000	24000	CN1	CN1	CN2	CN2	OR1I1
Chr2_supercontig_000000296	307001	Chr2_supercontig_000000296	329000	22000	CN0	CN0	CN0	CN0
Chr2_supercontig_000000296	329001	Chr2_supercontig_000000296	349500	20500	CN1	CN1	CN2	CN2	SYDE1,ILVBL
Chr2_supercontig_000000296	349501	Chr2_supercontig_000000296	379000	29500	CN2	CN2	CN2	CN2
Chr2_supercontig_000000296	379001	Chr2_supercontig_000000296	382500	3500	NA	NA	NA	NA
Chr2_supercontig_000000296	382501	Chr2_supercontig_000000296	387500	5000	CN2	CN2	CN2	CN2
Chr2_supercontig_000000296	387501	Chr2_supercontig_000000296	398500	11000	CN1	CN1	CN2	CN2
Chr2_supercontig_000000296	398501	Chr2_supercontig_000000296	402000	3500	NA	NA	NA	NA
Chr2_supercontig_000000296	402001	Chr2_supercontig_000000296	437500	35500	CN1	CN1	CN2	CN2	NOTCH3
Chr2_supercontig_000000296	437501	Chr2_supercontig_000000296	449000	11500	CN2	CN2	CN2	CN2
Chr2_supercontig_000000296	449001	Chr2_supercontig_000000296	487000	38000	CN1	CN1	CN2	CN2	NOTCH3
Chr2_supercontig_000000296	487001	Chr2_supercontig_000000300	938500	3366666	CN2	CN2	CN2	CN2
Chr2_supercontig_000000300	938501	Chr2_supercontig_000000300	1506500	568000	CN2	GAIN	CN2	CN2	MYL2,CCDC63,PPP1CC,ENSSHAG00000013670,TCTN1,ENSSHAG00000013974,PPTC7,RAD9B
Chr2_supercontig_000000300	1506501	Chr2_supercontig_000000300	1515500	9000	CN0	CN0	CN0	CN0
Chr2_supercontig_000000300	1515501	Chr2_supercontig_000000300	1529500	14000	CN2	GAIN	CN2	CN2	RAD9B
Chr2_supercontig_000000300	1529501	Chr2_supercontig_000000300	1531500	2000	NA	NA	NA	NA
Chr2_supercontig_000000300	1531501	Chr2_supercontig_000000300	1583000	51500	CN2	GAIN	CN2	CN2	VPS29,FAM216A,GPN3
Chr2_supercontig_000000300	1583001	Chr2_supercontig_000000300	1585000	2000	NA	NA	NA	NA
Chr2_supercontig_000000300	1585001	Chr2_supercontig_000000300	1608500	23500	CN2	GAIN	CN2	CN2	ARPC3
Chr2_supercontig_000000300	1608501	Chr2_supercontig_000000300	1617000	8500	CN2	CN2	CN2	CN2
Chr2_supercontig_000000300	1617001	Chr2_supercontig_000000300	1731500	114500	CN2	GAIN	CN2	CN2	ANAPC7,ATP2A2
Chr2_supercontig_000000300	1731501	Chr2_supercontig_000000301	1305000	2018323	CN2	CN2	CN2	CN2
Chr2_supercontig_000000301	1305001	Chr2_supercontig_000000301	1307000	2000	NA	NA	NA	NA
Chr2_supercontig_000000301	1307001	Chr2_supercontig_000000302	996000	1973960	CN2	CN2	CN2	CN2
Chr2_supercontig_000000302	996001	Chr2_supercontig_000000302	1012500	16500	CN1	CN1	CN2	CN2	CMKLR1
Chr2_supercontig_000000302	1012501	Chr2_supercontig_000000302	1013500	1000	NA	NA	NA	NA
Chr2_supercontig_000000302	1013501	Chr2_supercontig_000000302	1220000	206500	CN2	GAIN	CN2	CN2	WSCD2
Chr2_supercontig_000000302	1220001	Chr2_supercontig_000000302	1226000	6000	CN2	CN2	CN2	CN2
Chr2_supercontig_000000302	1226001	Chr2_supercontig_000000302	1226500	500	NA	NA	NA	NA
Chr2_supercontig_000000302	1226501	Chr2_supercontig_000000303	369000	1037532	CN2	CN2	CN2	CN2
Chr2_supercontig_000000303	369001	Chr2_supercontig_000000303	371500	2500	NA	NA	NA	NA
Chr2_supercontig_000000303	371501	Chr2_supercontig_000000303	403000	31500	GAIN	GAIN	GAIN	GAIN	ZAR1L
Chr2_supercontig_000000303	403001	Chr2_supercontig_000000303	445000	42000	CN2	CN2	CN2	CN2
Chr2_supercontig_000000303	445001	Chr2_supercontig_000000303	521500	76500	CN2	GAIN	CN2	CN2	ENSSHAG00000008388
Chr2_supercontig_000000303	521501	Chr2_supercontig_000000303	523500	2000	NA	NA	NA	NA
Chr2_supercontig_000000303	523501	Chr2_supercontig_000000303	561500	38000	CN2	GAIN	CN2	CN2
Chr2_supercontig_000000303	561501	Chr2_supercontig_000000303	618000	56500	CN2	CN2	CN2	CN2
Chr2_supercontig_000000303	618001	Chr2_supercontig_000000303	623500	5500	CN2	GAIN	CN2	CN2
Chr2_supercontig_000000303	623501	Chr2_supercontig_000000303	626500	3000	NA	NA	NA	NA
Chr2_supercontig_000000303	626501	Chr2_supercontig_000000303	703500	77000	CN2	GAIN	CN2	CN2
Chr2_supercontig_000000303	703501	Chr2_supercontig_000000304	1093500	2448407	CN2	CN2	CN2	CN2
Chr2_supercontig_000000304	1093501	Chr2_supercontig_000000304	1273500	180000	CN2	CN1	CN2	CN2	RBM19
Chr2_supercontig_000000304	1273501	Chr2_supercontig_000000307	377500	4374547	CN2	CN2	CN2	CN2
Chr2_supercontig_000000307	377501	Chr2_supercontig_000000307	394000	16500	CN1	CN1	GAIN	CN2
Chr2_supercontig_000000307	394001	Chr2_supercontig_000000307	396500	2500	NA	NA	NA	NA
Chr2_supercontig_000000307	396501	Chr2_supercontig_000000307	525500	129000	CN1	CN1	CN2	CN2	ENSSHAG00000008293,ENSSHAG00000008558,ENSSHAG00000008783,ENSSHAG00000019007
Chr2_supercontig_000000307	525501	Chr2_supercontig_000000307	542000	16500	CN2	CN2	CN2	CN2
Chr2_supercontig_000000307	542001	Chr2_supercontig_000000308	82780	280077	CN1	CN1	CN2	CN2	ENSSHAG00000009308,ENSSHAG00000009769,ENSSHAG00000009938,ENSSHAG00000010099,ENSSHAG00000010392,ENSSHAG00000010549,ENSSHAG00000000004,ENSSHAG00000001990,ENSSHAG00000002555
Chr2_supercontig_000000308	82781	Chr2_supercontig_000000309	500	501	NA	NA	NA	NA
Chr2_supercontig_000000309	501	Chr2_supercontig_000000310	206000	485406	CN2	GAIN	CN2	CN2	ENSSHAG00000003283,ENSSHAG00000001785,FBXW8
Chr2_supercontig_000000310	206001	Chr2_supercontig_000000310	267000	61000	CN2	CN2	CN2	CN2
Chr2_supercontig_000000310	267001	Chr2_supercontig_000000310	338000	71000	CN2	GAIN	CN2	CN2	FBXO21
Chr2_supercontig_000000310	338001	Chr2_supercontig_000000310	368500	30500	CN2	CN2	CN2	CN2
Chr2_supercontig_000000310	368501	Chr2_supercontig_000000310	964500	596000	CN2	GAIN	CN2	CN2	FBXO21,NOS1,ENSSHAG00000010596
Chr2_supercontig_000000310	964501	Chr2_supercontig_000000310	976000	11500	GAIN	GAIN	CN2	CN2
Chr2_supercontig_000000310	976001	Chr2_supercontig_000000310	3792000	2816000	CN2	GAIN	CN2	CN2	KIAA1328,ENSSHAG00000013640,RFC5,WSB2,VSIG10,PEBP1,TAOK3,ENSSHAG00000015148,SUDS3,SRRM4,HSPB8,CCDC60,PRKAB1,CIT,CCDC64,RAB35,GCN1L1
Chr2_supercontig_000000310	3792001	Chr2_supercontig_000000312	1460000	2311083	CN2	CN2	CN2	CN2
Chr2_supercontig_000000312	1460001	Chr2_supercontig_000000312	1492000	32000	CN2	GAIN	CN2	CN2
Chr2_supercontig_000000312	1492001	Chr2_supercontig_000000313	239500	251548	CN2	CN2	CN2	CN2
Chr2_supercontig_000000313	239501	Chr2_supercontig_000000313	547000	307500	CN1	CN1	CN2	CN2	ENSSHAG00000007841
Chr2_supercontig_000000313	547001	Chr2_supercontig_000000314	27000	807386	CN2	CN2	CN2	CN2
Chr2_supercontig_000000314	27001	Chr2_supercontig_000000314	48500	21500	CN2	GAIN	CN2	CN2	TTC28
Chr2_supercontig_000000314	48501	Chr2_supercontig_000000314	50500	2000	NA	NA	NA	NA
Chr2_supercontig_000000314	50501	Chr2_supercontig_000000314	58000	7500	CN2	GAIN	CN2	CN2	TTC28
Chr2_supercontig_000000314	58001	Chr2_supercontig_000000315	92500	825763	CN2	CN2	CN2	CN2
Chr2_supercontig_000000315	92501	Chr2_supercontig_000000315	307500	215000	CN1	CN1	CN2	CN2	MTMR3
Chr2_supercontig_000000315	307501	Chr2_supercontig_000000315	633515	326015	CN2	GAIN	CN2	CN2	MTMR3,ENSSHAG00000007443,HORMAD2,LIF
Chr2_supercontig_000000316	1	Chr2_supercontig_000000316	44000	44000	CN1	CN1	CN2	CN2	ENSSHAG00000001987
Chr2_supercontig_000000316	44001	Chr2_supercontig_000000321	619500	1697905	CN2	CN2	CN2	CN2
Chr2_supercontig_000000321	619501	Chr2_supercontig_000000321	627000	7500	CN2	GAIN	CN2	CN2	PRDM6
Chr2_supercontig_000000321	627001	Chr2_supercontig_000000321	1826500	1199500	CN2	CN2	CN2	CN2
Chr2_supercontig_000000321	1826501	Chr2_supercontig_000000321	1829500	3000	NA	NA	NA	NA
Chr2_supercontig_000000321	1829501	Chr2_supercontig_000000324	542000	1620207	CN2	CN2	CN2	CN2
Chr2_supercontig_000000324	542001	Chr2_supercontig_000000324	549000	7000	CN1	CN1	CN2	CN2
Chr2_supercontig_000000324	549001	Chr2_supercontig_000000324	549500	500	NA	NA	NA	NA
Chr2_supercontig_000000324	549501	Chr2_supercontig_000000330	564500	4056238	CN2	CN2	CN2	CN2
Chr2_supercontig_000000330	564501	Chr2_supercontig_000000330	567000	2500	NA	NA	NA	NA
Chr2_supercontig_000000330	567001	Chr2_supercontig_000000333	905000	1974768	CN2	CN2	CN2	CN2
Chr2_supercontig_000000333	905001	Chr2_supercontig_000000333	915500	10500	CN2	CN1	CN2	CN2	ENSSHAG00000011702
Chr2_supercontig_000000333	915501	Chr2_supercontig_000000333	917000	1500	NA	NA	NA	NA
Chr2_supercontig_000000333	917001	Chr2_supercontig_000000333	958000	41000	CN2	CN1	CN2	CN2	ENSSHAG00000011702
Chr2_supercontig_000000333	958001	Chr2_supercontig_000000333	980000	22000	CN2	CN2	CN2	CN2
Chr2_supercontig_000000333	980001	Chr2_supercontig_000000333	1061000	81000	CN2	CN1	CN2	CN2	ENSSHAG00000012526
Chr2_supercontig_000000333	1061001	Chr2_supercontig_000000346	10000	13368998	CN2	CN2	CN2	CN2
Chr2_supercontig_000000346	10001	Chr2_supercontig_000000346	31000	21000	CN1	CN1	CN2	CN2
Chr2_supercontig_000000346	31001	Chr2_supercontig_000000346	38500	7500	CN0	CN0	CN0	CN0
Chr2_supercontig_000000346	38501	Chr2_supercontig_000000346	91500	53000	CN1	CN1	CN2	CN2	ENSSHAG00000019911
Chr2_supercontig_000000346	91501	Chr2_supercontig_000000346	99500	8000	CN0	CN0	CN0	CN0
Chr2_supercontig_000000346	99501	Chr2_supercontig_000000346	104000	4500	NA	NA	NA	NA
Chr2_supercontig_000000346	104001	Chr2_supercontig_000000346	110000	6000	CN0	CN0	CN0	CN0
Chr2_supercontig_000000346	110001	Chr2_supercontig_000000346	117000	7000	CN1	CN1	CN2	CN2
Chr2_supercontig_000000346	117001	Chr2_supercontig_000000346	126500	9500	CN0	CN0	CN0	CN0
Chr2_supercontig_000000346	126501	Chr2_supercontig_000000346	136000	9500	CN1	CN1	CN2	CN2
Chr2_supercontig_000000346	136001	Chr2_supercontig_000000346	142500	6500	CN0	CN0	CN0	CN0
Chr2_supercontig_000000346	142501	Chr2_supercontig_000000346	157500	15000	CN1	CN1	CN2	CN2
Chr2_supercontig_000000346	157501	Chr2_supercontig_000000346	164500	7000	CN0	CN0	CN0	CN0
Chr2_supercontig_000000346	164501	Chr2_supercontig_000000346	191500	27000	CN1	CN1	CN2	CN2
Chr2_supercontig_000000346	191501	Chr2_supercontig_000000346	197000	5500	CN0	CN0	CN0	CN0
Chr2_supercontig_000000346	197001	Chr2_supercontig_000000346	239500	42500	CN1	CN1	CN2	CN2
Chr2_supercontig_000000346	239501	Chr2_supercontig_000000346	245500	6000	CN0	CN0	CN0	CN0
Chr2_supercontig_000000346	245501	Chr2_supercontig_000000346	313500	68000	CN1	CN1	CN2	CN2	ELAVL2
Chr2_supercontig_000000346	313501	Chr2_supercontig_000000346	318000	4500	NA	NA	NA	NA
Chr2_supercontig_000000346	318001	Chr2_supercontig_000000346	379000	61000	CN1	CN1	CN2	CN2	ELAVL2
Chr2_supercontig_000000346	379001	Chr2_supercontig_000000346	382500	3500	NA	NA	NA	NA
Chr2_supercontig_000000346	382501	Chr2_supercontig_000000346	406000	23500	CN1	CN1	CN2	CN2	ELAVL2
Chr2_supercontig_000000346	406001	Chr2_supercontig_000000346	406500	500	NA	NA	NA	NA
Chr2_supercontig_000000346	406501	Chr2_supercontig_000000346	414500	8000	CN2	CN2	CN2	CN2
Chr2_supercontig_000000346	414501	Chr2_supercontig_000000346	646000	231500	CN1	CN1	CN2	CN2	ELAVL2,ENSSHAG00000019975
Chr2_supercontig_000000346	646001	Chr2_supercontig_000000346	648000	2000	NA	NA	NA	NA
Chr2_supercontig_000000346	648001	Chr2_supercontig_000000346	655000	7000	CN0	CN0	CN0	CN0
Chr2_supercontig_000000346	655001	Chr2_supercontig_000000347	26500	28831	CN1	CN1	CN2	CN2
Chr2_supercontig_000000347	26501	Chr2_supercontig_000000347	30000	3500	NA	NA	NA	NA
Chr2_supercontig_000000347	30001	Chr2_supercontig_000000348	30500	45524	CN1	CN1	CN2	CN2
Chr2_supercontig_000000348	30501	Chr2_supercontig_000000348	36500	6000	CN0	CN0	CN0	CN0
Chr2_supercontig_000000348	36501	Chr2_supercontig_000000348	63500	27000	CN1	CN1	CN2	CN2
Chr2_supercontig_000000348	63501	Chr2_supercontig_000000348	69000	5500	CN0	CN0	CN0	CN0
Chr2_supercontig_000000348	69001	Chr2_supercontig_000000348	85500	16500	CN1	CN1	CN2	CN2
Chr2_supercontig_000000348	85501	Chr2_supercontig_000000348	96000	10500	CN2	CN2	CN2	CN2
Chr2_supercontig_000000348	96001	Chr2_supercontig_000000349	6000	123626	CN1	CN1	CN2	CN2	CAAP1,PLAA
Chr2_supercontig_000000349	6001	Chr2_supercontig_000000349	11000	5000	CN0	CN0	CN0	CN0
Chr2_supercontig_000000349	11001	Chr2_supercontig_000000349	16000	5000	CN1	CN1	CN2	CN2
Chr2_supercontig_000000349	16001	Chr2_supercontig_000000349	21000	5000	CN0	CN0	CN0	CN0
Chr2_supercontig_000000349	21001	Chr2_supercontig_000000350	31000	94466	CN1	CN1	CN2	CN2
Chr2_supercontig_000000350	31001	Chr2_supercontig_000000350	41500	10500	CN0	CN0	CN0	CN0
Chr2_supercontig_000000350	41501	Chr2_supercontig_000000350	42000	500	NA	NA	NA	NA
Chr2_supercontig_000000350	42001	Chr2_supercontig_000000350	56500	14500	CN1	CN1	CN2	CN2
Chr2_supercontig_000000350	56501	Chr2_supercontig_000000350	61000	4500	NA	NA	NA	NA
Chr2_supercontig_000000350	61001	Chr2_supercontig_000000350	117000	56000	CN1	CN1	CN2	CN2
Chr2_supercontig_000000350	117001	Chr2_supercontig_000000350	120500	3500	NA	NA	NA	NA
Chr2_supercontig_000000350	120501	Chr2_supercontig_000000350	176000	55500	CN1	CN1	CN2	CN2	ENSSHAG00000005578
Chr2_supercontig_000000350	176001	Chr2_supercontig_000000350	182000	6000	CN0	CN0	CN0	CN0
Chr2_supercontig_000000350	182001	Chr2_supercontig_000000350	262500	80500	CN1	CN1	CN2	CN2
Chr2_supercontig_000000350	262501	Chr2_supercontig_000000350	268500	6000	CN2	CN2	CN2	CN2
Chr2_supercontig_000000350	268501	Chr2_supercontig_000000350	337000	68500	CN1	CN1	CN2	CN2
Chr2_supercontig_000000350	337001	Chr2_supercontig_000000350	339000	2000	NA	NA	NA	NA
Chr2_supercontig_000000350	339001	Chr2_supercontig_000000350	353500	14500	CN1	CN1	CN2	CN2
Chr2_supercontig_000000350	353501	Chr2_supercontig_000000350	355500	2000	NA	NA	NA	NA
Chr2_supercontig_000000350	355501	Chr2_supercontig_000000350	369500	14000	CN1	CN1	CN2	CN2
Chr2_supercontig_000000350	369501	Chr2_supercontig_000000350	372000	2500	NA	NA	NA	NA
Chr2_supercontig_000000350	372001	Chr2_supercontig_000000350	428000	56000	CN1	CN1	CN2	CN2
Chr2_supercontig_000000350	428001	Chr2_supercontig_000000350	438000	10000	CN2	CN2	CN2	CN2
Chr2_supercontig_000000350	438001	Chr2_supercontig_000000350	454000	16000	CN1	CN1	CN2	CN2
Chr2_supercontig_000000350	454001	Chr2_supercontig_000000350	456500	2500	NA	NA	NA	NA
Chr2_supercontig_000000350	456501	Chr2_supercontig_000000350	488500	32000	CN1	CN1	CN2	CN2	ACO1
Chr2_supercontig_000000350	488501	Chr2_supercontig_000000350	491000	2500	NA	NA	NA	NA
Chr2_supercontig_000000350	491001	Chr2_supercontig_000000350	572500	81500	CN1	CN1	CN2	CN2	ACO1
Chr2_supercontig_000000350	572501	Chr2_supercontig_000000350	574500	2000	NA	NA	NA	NA
Chr2_supercontig_000000350	574501	Chr2_supercontig_000000350	640000	65500	CN1	CN1	CN2	CN2	TOPORS
Chr2_supercontig_000000350	640001	Chr2_supercontig_000000350	640500	500	NA	NA	NA	NA
Chr2_supercontig_000000350	640501	Chr2_supercontig_000000350	650000	9500	CN0	CN0	CN0	CN0
Chr2_supercontig_000000350	650001	Chr2_supercontig_000000350	813000	163000	CN1	CN1	CN2	CN2	ENSSHAG00000010510
Chr2_supercontig_000000350	813001	Chr2_supercontig_000000350	820500	7500	CN0	CN0	CN0	CN0
Chr2_supercontig_000000350	820501	Chr2_supercontig_000000350	1172000	351500	CN1	CN1	CN2	CN2	PTGR1,ENSSHAG00000013048
Chr2_supercontig_000000350	1172001	Chr2_supercontig_000000350	1179500	7500	CN0	CN0	CN0	CN0
Chr2_supercontig_000000350	1179501	Chr2_supercontig_000000351	42500	492343	CN1	CN1	CN2	CN2	ENSSHAG00000013310,ENSSHAG00000013454,ENSSHAG00000013893
Chr2_supercontig_000000351	42501	Chr2_supercontig_000000351	50000	7500	CN2	CN2	CN2	CN2
Chr2_supercontig_000000351	50001	Chr2_supercontig_000000351	99500	49500	CN1	CN1	CN2	CN2
Chr2_supercontig_000000351	99501	Chr2_supercontig_000000351	101000	1500	NA	NA	NA	NA
Chr2_supercontig_000000351	101001	Chr2_supercontig_000000351	152500	51500	CN1	CN1	CN2	CN2	PALM2
Chr2_supercontig_000000351	152501	Chr2_supercontig_000000351	153500	1000	NA	NA	NA	NA
Chr2_supercontig_000000351	153501	Chr2_supercontig_000000351	164000	10500	CN1	CN1	CN2	CN2
Chr2_supercontig_000000351	164001	Chr2_supercontig_000000351	171000	7000	CN2	CN2	CN2	CN2
Chr2_supercontig_000000351	171001	Chr2_supercontig_000000351	249500	78500	CN1	CN1	CN2	CN2
Chr2_supercontig_000000351	249501	Chr2_supercontig_000000351	260000	10500	CN2	CN2	CN2	CN2
Chr2_supercontig_000000351	260001	Chr2_supercontig_000000351	577000	317000	CN1	CN1	CN2	CN2	AKAP2,SLC46A2,SNX30
Chr2_supercontig_000000351	577001	Chr2_supercontig_000000351	582500	5500	CN2	CN2	CN2	CN2
Chr2_supercontig_000000351	582501	Chr2_supercontig_000000351	901000	318500	CN1	CN1	CN2	CN2	SNX30,INIP,ENSSHAG00000011065,KIAA1958
Chr2_supercontig_000000351	901001	Chr2_supercontig_000000351	901500	500	NA	NA	NA	NA
Chr2_supercontig_000000351	901501	Chr2_supercontig_000000351	921500	20000	CN2	CN2	CN2	CN2
Chr2_supercontig_000000351	921501	Chr2_supercontig_000000351	922000	500	NA	NA	NA	NA
Chr2_supercontig_000000351	922001	Chr2_supercontig_000000351	1212500	290500	CN1	CN1	CN2	CN2	KIAA1958,ENSSHAG00000012356,HSDL2
Chr2_supercontig_000000351	1212501	Chr2_supercontig_000000351	1218000	5500	CN0	CN0	CN0	CN0
Chr2_supercontig_000000351	1218001	Chr2_supercontig_000000351	1298000	80000	CN1	CN1	CN2	CN2	PTBP3
Chr2_supercontig_000000351	1298001	Chr2_supercontig_000000351	1324500	26500	CN2	CN2	CN2	CN2
Chr2_supercontig_000000351	1324501	Chr2_supercontig_000000352	14500	318412	CN1	CN1	CN2	CN2	PTBP3,SUSD1
Chr2_supercontig_000000352	14501	Chr2_supercontig_000000352	20000	5500	CN2	CN2	CN2	CN2
Chr2_supercontig_000000352	20001	Chr2_supercontig_000000353	184500	433833	CN1	CN1	CN2	CN2	UGCG,ENSSHAG00000002026,KIAA0368
Chr2_supercontig_000000353	184501	Chr2_supercontig_000000353	193500	9000	CN0	CN0	CN0	CN0
Chr2_supercontig_000000353	193501	Chr2_supercontig_000000353	406000	212500	CN1	CN1	CN2	CN2	KIAA0368,ABCC6,ENSSHAG00000007611
Chr2_supercontig_000000353	406001	Chr2_supercontig_000000353	406500	500	NA	NA	NA	NA
Chr2_supercontig_000000353	406501	Chr2_supercontig_000000353	420500	14000	CN2	CN2	CN2	CN2
Chr2_supercontig_000000353	420501	Chr2_supercontig_000000353	421000	500	NA	NA	NA	NA
Chr2_supercontig_000000353	421001	Chr2_supercontig_000000353	571500	150500	CN1	CN1	CN2	CN2
Chr2_supercontig_000000353	571501	Chr2_supercontig_000000353	578000	6500	CN0	CN0	CN0	CN0
Chr2_supercontig_000000353	578001	Chr2_supercontig_000000353	578500	500	NA	NA	NA	NA
Chr2_supercontig_000000353	578501	Chr2_supercontig_000000353	663500	85000	CN1	CN1	CN2	CN2
Chr2_supercontig_000000353	663501	Chr2_supercontig_000000353	667000	3500	NA	NA	NA	NA
Chr2_supercontig_000000353	667001	Chr2_supercontig_000000353	695500	28500	CN1	CN1	CN2	CN2
Chr2_supercontig_000000353	695501	Chr2_supercontig_000000353	698000	2500	NA	NA	NA	NA
Chr2_supercontig_000000353	698001	Chr2_supercontig_000000353	731500	33500	CN1	CN1	CN2	CN2
Chr2_supercontig_000000353	731501	Chr2_supercontig_000000353	732500	1000	NA	NA	NA	NA
Chr2_supercontig_000000353	732501	Chr2_supercontig_000000353	833000	100500	CN1	CN1	CN2	CN2
Chr2_supercontig_000000353	833001	Chr2_supercontig_000000353	835500	2500	NA	NA	NA	NA
Chr2_supercontig_000000353	835501	Chr2_supercontig_000000353	851000	15500	CN1	CN1	CN2	CN2
Chr2_supercontig_000000353	851001	Chr2_supercontig_000000353	859500	8500	CN0	CN0	CN0	CN0
Chr2_supercontig_000000353	859501	Chr2_supercontig_000000353	1036000	176500	CN1	CN1	CN2	CN2
Chr2_supercontig_000000353	1036001	Chr2_supercontig_000000353	1041500	5500	CN0	CN0	CN0	CN0
Chr2_supercontig_000000353	1041501	Chr2_supercontig_000000353	1067000	25500	CN1	CN1	CN2	CN2
Chr2_supercontig_000000353	1067001	Chr2_supercontig_000000353	1073500	6500	CN0	CN0	CN0	CN0
Chr2_supercontig_000000353	1073501	Chr2_supercontig_000000353	1143000	69500	CN1	CN1	CN2	CN2
Chr2_supercontig_000000353	1143001	Chr2_supercontig_000000353	1153500	10500	CN0	CN0	CN0	CN0
Chr2_supercontig_000000353	1153501	Chr2_supercontig_000000353	1154000	500	NA	NA	NA	NA
Chr2_supercontig_000000353	1154001	Chr2_supercontig_000000353	1563500	409500	CN1	CN1	CN2	CN2
Chr2_supercontig_000000353	1563501	Chr2_supercontig_000000353	1564000	500	NA	NA	NA	NA
Chr2_supercontig_000000353	1564001	Chr2_supercontig_000000353	1571500	7500	CN2	CN2	CN2	CN2
Chr2_supercontig_000000353	1571501	Chr2_supercontig_000000353	1772000	200500	CN1	CN1	CN2	CN2
Chr2_supercontig_000000353	1772001	Chr2_supercontig_000000353	1813000	41000	CN2	CN2	CN2	CN2
Chr2_supercontig_000000353	1813001	Chr2_supercontig_000000353	1912500	99500	CN1	CN1	CN2	CN2	XYLT1,ENSSHAG00000019352
Chr2_supercontig_000000353	1912501	Chr2_supercontig_000000353	1919500	7000	CN2	CN2	CN2	CN2
Chr2_supercontig_000000353	1919501	Chr2_supercontig_000000353	2224500	305000	CN1	CN1	CN2	CN2	XYLT1
Chr2_supercontig_000000353	2224501	Chr2_supercontig_000000353	2236000	11500	CN2	CN2	CN2	CN2
Chr2_supercontig_000000353	2236001	Chr2_supercontig_000000353	2236500	500	NA	NA	NA	NA
Chr2_supercontig_000000353	2236501	Chr2_supercontig_000000353	2323000	86500	CN1	CN1	CN2	CN2
Chr2_supercontig_000000353	2323001	Chr2_supercontig_000000353	2325500	2500	NA	NA	NA	NA
Chr2_supercontig_000000353	2325501	Chr2_supercontig_000000353	2337000	11500	CN1	CN1	CN2	CN2
Chr2_supercontig_000000353	2337001	Chr2_supercontig_000000353	4155000	1818000	CN2	GAIN	CN2	CN2	RPS15A,ENSSHAG00000017346,ENSSHAG00000017370,ENSSHAG00000019906,CLEC19A,SYT17,ENSSHAG00000017990,ITPRIPL2,COQ7,TMC7,TMC5,GDE1,CCP110,C16orf62,GPRC5B,IQCK,GPR139
Chr2_supercontig_000000353	4155001	Chr2_supercontig_000000353	4427500	272500	CN2	CN1	CN2	CN2	GP2
Chr2_supercontig_000000353	4427501	Chr2_supercontig_000000353	4440500	13000	CN2	CN2	CN2	CN2
Chr2_supercontig_000000353	4440501	Chr2_supercontig_000000353	4490000	49500	CN2	CN1	CN2	CN2	UMOD,PDILT
Chr2_supercontig_000000353	4490001	Chr2_supercontig_000000353	4539500	49500	CN2	CN2	CN2	CN2
Chr2_supercontig_000000353	4539501	Chr2_supercontig_000000353	4583500	44000	CN2	CN1	CN2	CN2	PDILT
Chr2_supercontig_000000353	4583501	Chr2_supercontig_000000353	4585000	1500	NA	NA	NA	NA
Chr2_supercontig_000000353	4585001	Chr2_supercontig_000000353	4634500	49500	CN2	CN1	CN2	CN2	ACSM5
Chr2_supercontig_000000353	4634501	Chr2_supercontig_000000353	4660500	26000	CN0	CN0	CN0	CN0
Chr2_supercontig_000000353	4660501	Chr2_supercontig_000000353	4708500	48000	CN2	CN1	CN2	CN2	ENSSHAG00000018918
Chr2_supercontig_000000353	4708501	Chr2_supercontig_000000353	4711500	3000	NA	NA	NA	NA
Chr2_supercontig_000000353	4711501	Chr2_supercontig_000000353	4744500	33000	CN2	CN1	CN2	CN2	ENSSHAG00000018929
Chr2_supercontig_000000353	4744501	Chr2_supercontig_000000353	4747500	3000	NA	NA	NA	NA
Chr2_supercontig_000000353	4747501	Chr2_supercontig_000000354	500	32958	CN2	CN1	CN2	CN2	ENSSHAG00000018929
Chr2_supercontig_000000354	501	Chr2_supercontig_000000354	24000	23500	CN2	CN2	CN2	CN2
Chr2_supercontig_000000354	24001	Chr2_supercontig_000000354	297492	273492	CN2	CN1	CN2	CN2	ACSM4,THUMPD1,ACSM3,ERI2,ENSSHAG00000005042,DCUN1D3,LYRM1,CHCHD2,DNAH3
Chr2_supercontig_000000355	1	Chr2_supercontig_000000355	605500	605500	CN2	GAIN	CN2	CN2	DNAH3,ENSSHAG00000001179,PDZD9,C16orf52,VWA3A,SDR42E2,ENSSHAG00000019161,EEF2K,POLR3E,CDR2,ENSSHAG00000008395,METTL9,IGSF6,OTOA
Chr2_supercontig_000000355	605501	Chr2_supercontig_000000355	620000	14500	CN1	CN1	CN2	CN2	OTOA
Chr2_supercontig_000000355	620001	Chr2_supercontig_000000355	1993500	1373500	CN2	GAIN	CN2	CN2	OTOA,KDELR2,DAGLB,RAC1,SMIM10,FAM220A,CYTH3,USP42,EIF2AK1,ANKRD61,AIMP2,PMS2,ENSSHAG00000014136,ENSSHAG00000014374,ENSSHAG00000014562,ENSSHAG00000014808,ENSSHAG00000015210,LMTK2,BHLHA15,TECPR1
Chr2_supercontig_000000355	1993501	Chr2_supercontig_000000355	2025000	31500	CN2	CN2	CN2	CN2
Chr2_supercontig_000000355	2025001	Chr2_supercontig_000000355	2073500	48500	CN2	GAIN	CN2	CN2	BAIAP2L1
Chr2_supercontig_000000355	2073501	Chr2_supercontig_000000355	2081500	8000	CN2	CN2	CN2	CN2
Chr2_supercontig_000000355	2081501	Chr2_supercontig_000000355	2189000	107500	CN2	GAIN	CN2	CN2	BAIAP2L1
Chr2_supercontig_000000355	2189001	Chr2_supercontig_000000355	2203500	14500	CN2	CN2	CN2	CN2
Chr2_supercontig_000000355	2203501	Chr2_supercontig_000000355	2287000	83500	CN2	GAIN	CN2	CN2
Chr2_supercontig_000000355	2287001	Chr2_supercontig_000000355	2289000	2000	NA	NA	NA	NA
Chr2_supercontig_000000355	2289001	Chr2_supercontig_000000355	2310000	21000	CN2	GAIN	CN2	CN2
Chr2_supercontig_000000355	2310001	Chr2_supercontig_000000355	2329500	19500	CN2	CN2	CN2	CN2
Chr2_supercontig_000000355	2329501	Chr2_supercontig_000000355	2662500	333000	CN2	GAIN	CN2	CN2	NPTX2
Chr2_supercontig_000000355	2662501	Chr2_supercontig_000000355	2699000	36500	CN2	CN2	CN2	CN2
Chr2_supercontig_000000355	2699001	Chr2_supercontig_000000357	946000	1316682	CN2	GAIN	CN2	CN2	ENSSHAG00000000321
Chr2_supercontig_000000357	946001	Chr2_supercontig_000000357	948000	2000	NA	NA	NA	NA
Chr2_supercontig_000000357	948001	Chr2_supercontig_000000358	648000	1757452	CN2	GAIN	CN2	CN2	ENSSHAG00000014555,FAM20C,ENSSHAG00000016025,PDGFA
Chr2_supercontig_000000358	648001	Chr2_supercontig_000000359	1312500	2779150	CN2	CN2	CN2	CN2
Chr2_supercontig_000000359	1312501	Chr2_supercontig_000000359	1332500	20000	CN1	CN2	CN2	CN2
Chr2_supercontig_000000359	1332501	Chr2_supercontig_000000389	311500	27710148	CN2	CN2	CN2	CN2
Chr2_supercontig_000000389	311501	Chr2_supercontig_000000389	330000	18500	CN2	CN2	CN0	CN0
Chr2_supercontig_000000389	330001	Chr2_supercontig_000000398	177500	7949165	CN2	CN2	CN2	CN2
Chr2_supercontig_000000398	177501	Chr2_supercontig_000000398	534000	356500	CN2	CN2	CN2	CN1	HS3ST2
Chr2_supercontig_000000398	534001	Chr2_supercontig_000000398	541000	7000	CN0	CN0	CN0	CN0
Chr2_supercontig_000000398	541001	Chr2_supercontig_000000398	1013500	472500	CN2	CN2	CN2	CN1
Chr2_supercontig_000000398	1013501	Chr2_supercontig_000000398	1024000	10500	CN0	CN0	CN0	CN0
Chr2_supercontig_000000398	1024001	Chr2_supercontig_000000398	1230500	206500	CN2	CN2	CN2	CN1	GGT6
Chr2_supercontig_000000398	1230501	Chr2_supercontig_000000398	1232500	2000	NA	NA	NA	NA
Chr2_supercontig_000000398	1232501	Chr2_supercontig_000000398	1418500	186000	CN2	CN2	CN2	CN1	TMEM8B,HINT2,NPR2,RGP1
Chr2_supercontig_000000398	1418501	Chr2_supercontig_000000404	2081500	13137242	CN2	CN2	CN2	CN2
Chr2_supercontig_000000404	2081501	Chr2_supercontig_000000405	332000	1205693	CN2	CN2	GAIN	GAIN	ALG2,TGFBR1,COL15A1,GALNT12,ANKS6,PRUNE2
Chr2_supercontig_000000405	332001	Chr2_supercontig_000000428	152000	29243922	CN2	CN2	CN2	CN2
Chr2_supercontig_000000428	152001	Chr2_supercontig_000000428	164500	12500	CN2	CN2	CN1	CN1
Chr2_supercontig_000000428	164501	Chr2_supercontig_000000428	173500	9000	CN0	CN0	CN0	CN0
Chr2_supercontig_000000428	173501	Chr2_supercontig_000000428	201000	27500	CN2	CN2	CN1	CN1
Chr2_supercontig_000000428	201001	Chr2_supercontig_000000428	203000	2000	NA	NA	NA	NA
Chr2_supercontig_000000428	203001	Chr2_supercontig_000000428	236000	33000	CN2	CN2	CN1	CN1
Chr2_supercontig_000000428	236001	Chr2_supercontig_000000428	238000	2000	NA	NA	NA	NA
Chr2_supercontig_000000428	238001	Chr2_supercontig_000000428	261500	23500	CN2	CN2	CN1	CN1
Chr2_supercontig_000000428	261501	Chr2_supercontig_000000428	274000	12500	CN0	CN0	CN0	CN0
Chr2_supercontig_000000428	274001	Chr2_supercontig_000000428	308000	34000	CN2	CN2	CN1	CN1
Chr2_supercontig_000000428	308001	Chr2_supercontig_000000428	311500	3500	NA	NA	NA	NA
Chr2_supercontig_000000428	311501	Chr2_supercontig_000000428	368000	56500	CN2	CN2	CN1	CN1	TYRP1
Chr2_supercontig_000000428	368001	Chr2_supercontig_000000428	369500	1500	NA	NA	NA	NA
Chr2_supercontig_000000428	369501	Chr2_supercontig_000000428	384000	14500	CN2	CN2	CN1	CN1
Chr2_supercontig_000000428	384001	Chr2_supercontig_000000428	392500	8500	CN0	CN0	CN0	CN0
Chr2_supercontig_000000428	392501	Chr2_supercontig_000000428	559500	167000	CN2	CN2	CN1	CN1	LURAP1L
Chr2_supercontig_000000428	559501	Chr2_supercontig_000000428	565500	6000	CN0	CN0	CN0	CN0
Chr2_supercontig_000000428	565501	Chr2_supercontig_000000428	626500	61000	CN2	CN2	CN1	CN1
Chr2_supercontig_000000428	626501	Chr2_supercontig_000000428	632000	5500	CN0	CN0	CN0	CN0
Chr2_supercontig_000000428	632001	Chr2_supercontig_000000428	1003000	371000	CN2	CN2	CN1	CN1	MPDZ
Chr2_supercontig_000000428	1003001	Chr2_supercontig_000000428	1012000	9000	CN0	CN0	CN0	CN0
Chr2_supercontig_000000428	1012001	Chr2_supercontig_000000428	1067000	55000	CN2	CN2	CN1	CN1
Chr2_supercontig_000000428	1067001	Chr2_supercontig_000000428	1077500	10500	CN2	CN2	CN2	CN2
Chr2_supercontig_000000428	1077501	Chr2_supercontig_000000428	1309500	232000	CN2	CN2	CN1	CN1
Chr2_supercontig_000000428	1309501	Chr2_supercontig_000000428	1314000	4500	NA	NA	NA	NA
Chr2_supercontig_000000428	1314001	Chr2_supercontig_000000428	1321500	7500	CN2	CN2	CN1	CN1
Chr2_supercontig_000000428	1321501	Chr2_supercontig_000000428	1332000	10500	CN0	CN0	CN0	CN0
Chr2_supercontig_000000428	1332001	Chr2_supercontig_000000428	1358000	26000	CN2	CN2	CN1	CN1
Chr2_supercontig_000000428	1358001	Chr2_supercontig_000000428	1364000	6000	CN0	CN0	CN0	CN0
Chr2_supercontig_000000428	1364001	Chr2_supercontig_000000428	1884000	520000	CN2	CN2	CN1	CN1
Chr2_supercontig_000000428	1884001	Chr2_supercontig_000000428	1884500	500	NA	NA	NA	NA
Chr2_supercontig_000000428	1884501	Chr2_supercontig_000000428	1891500	7000	CN2	CN2	CN2	CN2
Chr2_supercontig_000000428	1891501	Chr2_supercontig_000000428	2189000	297500	CN2	CN2	CN1	CN1	ENSSHAG00000015798,ENSSHAG00000016045
Chr2_supercontig_000000428	2189001	Chr2_supercontig_000000428	2192500	3500	NA	NA	NA	NA
Chr2_supercontig_000000428	2192501	Chr2_supercontig_000000428	2231000	38500	CN2	CN2	CN1	CN1
Chr2_supercontig_000000428	2231001	Chr2_supercontig_000000439	279000	14936870	CN2	CN2	CN2	CN2
Chr2_supercontig_000000439	279001	Chr2_supercontig_000000439	311000	32000	CN2	CN2	GAIN	GAIN	PRSS45,PRSS42,ENSSHAG00000007356
Chr2_supercontig_000000439	311001	Chr2_supercontig_000000442	1683500	3792287	CN2	CN2	CN2	CN2
Chr2_supercontig_000000442	1683501	Chr2_supercontig_000000442	1690000	6500	CN2	CN2	CN1	CN1	QARS
Chr2_supercontig_000000442	1690001	Chr2_supercontig_000000442	3147500	1457500	CN2	CN2	CN2	CN2
Chr2_supercontig_000000442	3147501	Chr2_supercontig_000000442	3156000	8500	CN1	CN1	CN2	CN2
Chr2_supercontig_000000442	3156001	Chr2_supercontig_000000445	1137500	6598951	CN2	CN2	CN2	CN2
Chr2_supercontig_000000445	1137501	Chr2_supercontig_000000445	1286000	148500	CN1	CN2	CN2	CN2	ENSSHAG00000019341
Chr2_supercontig_000000445	1286001	Chr2_supercontig_000000445	1293500	7500	CN2	CN2	CN2	CN2
Chr2_supercontig_000000445	1293501	Chr2_supercontig_000000445	1361000	67500	CN1	CN2	CN2	CN2
Chr2_supercontig_000000445	1361001	Chr2_supercontig_000000445	1363500	2500	NA	NA	NA	NA
Chr2_supercontig_000000445	1363501	Chr2_supercontig_000000445	1579500	216000	CN1	CN2	CN2	CN2
Chr2_supercontig_000000445	1579501	Chr2_supercontig_000000445	2626500	1047000	CN2	CN2	CN2	CN2
Chr2_supercontig_000000445	2626501	Chr2_supercontig_000000445	3069500	443000	CN1	CN2	CN2	CN2	ENSSHAG00000017404,ENSSHAG00000017775
Chr2_supercontig_000000445	3069501	Chr2_supercontig_000000447	346500	4473639	CN2	CN2	CN2	CN2
Chr2_supercontig_000000447	346501	Chr2_supercontig_000000447	348500	2000	NA	NA	NA	NA
Chr2_supercontig_000000447	348501	Chr2_supercontig_000000452	3902500	14210681	CN2	CN2	CN2	CN2
Chr2_supercontig_000000452	3902501	Chr2_supercontig_000000452	3922500	20000	CN1	CN2	CN2	CN2	CNTN4
Chr2_supercontig_000000452	3922501	Chr2_supercontig_000000452	4376000	453500	CN2	CN2	CN2	CN2
Chr2_supercontig_000000452	4376001	Chr2_supercontig_000000452	4378000	2000	NA	NA	NA	NA
Chr2_supercontig_000000452	4378001	Chr2_supercontig_000000454	360000	2423838	CN2	CN2	CN2	CN2
Chr2_supercontig_000000454	360001	Chr2_supercontig_000000454	362000	2000	NA	NA	NA	NA
Chr2_supercontig_000000454	362001	Chr2_supercontig_000000457	717500	7870565	CN2	CN2	CN2	CN2
Chr2_supercontig_000000457	717501	Chr2_supercontig_000000457	725000	7500	CN1	CN1	CN2	CN2	TSEN2
Chr2_supercontig_000000457	725001	Chr2_supercontig_000000460	49000	8333514	CN2	CN2	CN2	CN2
Chr2_supercontig_000000460	49001	Chr2_supercontig_000000460	51000	2000	NA	NA	NA	NA
Chr2_supercontig_000000460	51001	Chr2_supercontig_000000465	1067500	5945949	CN2	CN2	CN2	CN2
Chr2_supercontig_000000465	1067501	Chr2_supercontig_000000465	1069500	2000	NA	NA	NA	NA
Chr2_supercontig_000000465	1069501	Chr2_supercontig_000000466	241000	718858	CN2	CN2	CN2	CN2
Chr2_supercontig_000000466	241001	Chr2_supercontig_000000466	244500	3500	NA	NA	NA	NA
Chr2_supercontig_000000466	244501	Chr2_supercontig_000000480	2332500	14135551	CN2	CN2	CN2	CN2
Chr2_supercontig_000000480	2332501	Chr2_supercontig_000000480	2336000	3500	NA	NA	NA	NA
Chr2_supercontig_000000480	2336001	Chr2_supercontig_000000481	1026000	1764207	CN2	CN2	CN2	CN2
Chr2_supercontig_000000481	1026001	Chr2_supercontig_000000481	1064500	38500	CN2	CN1	CN2	CN2	CDK13
Chr2_supercontig_000000481	1064501	Chr2_supercontig_000000485	451000	2542992	CN2	CN2	CN2	CN2
Chr2_supercontig_000000485	451001	Chr2_supercontig_000000485	612000	161000	CN1	CN2	CN2	CN2	SCN11A,WDR48
Chr2_supercontig_000000485	612001	Chr2_supercontig_000000485	768000	156000	CN1	GAIN	CN2	CN2	WDR48,GORASP1,TTC21A,XIRP1
Chr2_supercontig_000000485	768001	Chr2_supercontig_000000485	921000	153000	CN1	CN2	CN2	CN2	SLC22A14,SLC22A13,OXSR1
Chr2_supercontig_000000485	921001	Chr2_supercontig_000000485	934500	13500	CN2	CN2	CN2	CN2
Chr2_supercontig_000000485	934501	Chr2_supercontig_000000485	948000	13500	CN1	CN2	CN2	CN2	OXSR1
Chr2_supercontig_000000485	948001	Chr2_supercontig_000000486	1000	126061	CN2	CN2	CN2	CN2
Chr2_supercontig_000000486	1001	Chr2_supercontig_000000486	453500	452500	CN2	GAIN	CN2	CN2	ENSSHAG00000001910
Chr2_supercontig_000000486	453501	Chr2_supercontig_000000495	106500	2603418	CN2	CN2	CN2	CN2
Chr2_supercontig_000000495	106501	Chr2_supercontig_000000495	120500	14000	CN2	CN2	GAIN	GAIN	ENSSHAG00000004584
Chr2_supercontig_000000495	120501	Chr2_supercontig_000000495	126500	6000	CN2	CN2	CN2	CN2
Chr2_supercontig_000000495	126501	Chr2_supercontig_000000495	201000	74500	CN2	GAIN	CN2	CN2	GATSL3
Chr2_supercontig_000000495	201001	Chr2_supercontig_000000497	500	21555	CN2	CN2	CN1	CN2	ENSSHAG00000000069
Chr2_supercontig_000000497	501	Chr2_supercontig_000000498	190000	397263	CN2	GAIN	CN2	CN2	ENSSHAG00000000069,ENSSHAG00000003464,ENSSHAG00000003472,ENSSHAG00000005949,ENSSHAG00000004011,ENSSHAG00000004982,ENSSHAG00000005767
Chr2_supercontig_000000498	190001	Chr2_supercontig_000000500	83001	192155	CN2	CN2	CN2	CN2
Chr3_supercontig_000000000	1	Chr3_supercontig_000000000	892000	892000	GAIN	GAIN	GAIN	GAIN	SCNN1D,ENSSHAG00000002980,ACAP3,PUSL1,CPSF3L,CPTP,TAS1R3,DVL1,MXRA8,ENSSHAG00000007257,CCNL2,MRPL20,ANKRD65,VWA1,ENSSHAG00000009157,TMEM240,ENSSHAG00000009747,ENSSHAG00000010406,MIB2,ENSSHAG00000011251,SLC35E2B
Chr3_supercontig_000000000	892001	Chr3_supercontig_000000000	1121000	229000	GAIN	GAIN	GAIN	CN2	ENSSHAG00000011834,GNB1
Chr3_supercontig_000000000	1121001	Chr3_supercontig_000000000	1309000	188000	GAIN	GAIN	GAIN	GAIN	CALML6,TMEM52,ENSSHAG00000013609
Chr3_supercontig_000000000	1309001	Chr3_supercontig_000000004	134500	181690	CN2	CN2	CN2	CN2
Chr3_supercontig_000000004	134501	Chr3_supercontig_000000004	140780	6280	CN2	CN2	CN1	CN1
Chr3_supercontig_000000004	140781	Chr3_supercontig_000000005	1695	1696	NA	NA	NA	NA
Chr3_supercontig_000000006	1	Chr3_supercontig_000000006	237000	237000	GAIN	GAIN	CN2	CN2	SLC5A4,RSPH14,GNAZ
Chr3_supercontig_000000006	237001	Chr3_supercontig_000000031	1e+05	29685822	CN2	CN2	CN2	CN2
Chr3_supercontig_000000031	100001	Chr3_supercontig_000000031	128000	28000	CN2	CN2	CN1	CN1
Chr3_supercontig_000000031	128001	Chr3_supercontig_000000031	131000	3000	NA	NA	NA	NA
Chr3_supercontig_000000031	131001	Chr3_supercontig_000000031	145500	14500	CN2	CN2	CN1	CN1
Chr3_supercontig_000000031	145501	Chr3_supercontig_000000031	151000	5500	CN0	CN0	CN0	CN0
Chr3_supercontig_000000031	151001	Chr3_supercontig_000000031	161500	10500	CN2	CN2	CN1	CN1
Chr3_supercontig_000000031	161501	Chr3_supercontig_000000031	168000	6500	CN2	CN2	CN0	CN2
Chr3_supercontig_000000031	168001	Chr3_supercontig_000000031	182500	14500	CN2	CN2	CN1	CN1
Chr3_supercontig_000000031	182501	Chr3_supercontig_000000031	188000	5500	CN0	CN0	CN0	CN0
Chr3_supercontig_000000031	188001	Chr3_supercontig_000000031	211000	23000	CN2	CN2	CN1	CN1
Chr3_supercontig_000000031	211001	Chr3_supercontig_000000045	925000	16023788	CN2	CN2	CN2	CN2
Chr3_supercontig_000000045	925001	Chr3_supercontig_000000045	927000	2000	NA	NA	NA	NA
Chr3_supercontig_000000045	927001	Chr3_supercontig_000000053	829000	10668060	CN2	CN2	CN2	CN2
Chr3_supercontig_000000053	829001	Chr3_supercontig_000000053	846000	17000	CN2	CN2	CN1	CN1
Chr3_supercontig_000000053	846001	Chr3_supercontig_000000053	2417500	1571500	CN2	CN2	CN2	CN2
Chr3_supercontig_000000053	2417501	Chr3_supercontig_000000053	2425000	7500	CN2	CN2	CN1	CN1
Chr3_supercontig_000000053	2425001	Chr3_supercontig_000000053	2436000	11000	CN2	CN2	CN2	CN2
Chr3_supercontig_000000053	2436001	Chr3_supercontig_000000053	2447500	11500	CN2	CN2	CN1	CN1
Chr3_supercontig_000000053	2447501	Chr3_supercontig_000000072	390500	21267118	CN2	CN2	CN2	CN2
Chr3_supercontig_000000072	390501	Chr3_supercontig_000000072	669500	279000	CN2	CN1	CN2	CN2	NAPA,ENSSHAG00000010255
Chr3_supercontig_000000072	669501	Chr3_supercontig_000000076	1124500	4978831	CN2	CN2	CN2	CN2
Chr3_supercontig_000000076	1124501	Chr3_supercontig_000000076	1141000	16500	CN1	CN1	CN1	CN1
Chr3_supercontig_000000076	1141001	Chr3_supercontig_000000082	89500	3918356	CN2	CN2	CN2	CN2
Chr3_supercontig_000000082	89501	Chr3_supercontig_000000082	96500	7000	CN2	CN2	CN1	CN1
Chr3_supercontig_000000082	96501	Chr3_supercontig_000000082	1917000	1820500	CN2	CN2	CN2	CN2
Chr3_supercontig_000000082	1917001	Chr3_supercontig_000000082	1919000	2000	NA	NA	NA	NA
Chr3_supercontig_000000082	1919001	Chr3_supercontig_000000082	2686500	767500	CN2	CN2	CN2	CN2
Chr3_supercontig_000000082	2686501	Chr3_supercontig_000000082	2703000	16500	CN2	CN2	CN1	CN1	MARCO
Chr3_supercontig_000000082	2703001	Chr3_supercontig_000000093	633500	16113669	CN2	CN2	CN2	CN2
Chr3_supercontig_000000093	633501	Chr3_supercontig_000000093	644500	11000	CN0	CN0	CN1	CN1
Chr3_supercontig_000000093	644501	Chr3_supercontig_000000093	653500	9000	CN0	CN0	CN0	CN0
Chr3_supercontig_000000093	653501	Chr3_supercontig_000000093	682500	29000	CN0	CN0	CN1	CN1
Chr3_supercontig_000000093	682501	Chr3_supercontig_000000093	684000	1500	NA	NA	NA	NA
Chr3_supercontig_000000093	684001	Chr3_supercontig_000000093	737000	53000	CN0	CN0	CN1	CN1
Chr3_supercontig_000000093	737001	Chr3_supercontig_000000093	739500	2500	NA	NA	NA	NA
Chr3_supercontig_000000093	739501	Chr3_supercontig_000000093	748000	8500	CN0	CN0	CN1	CN1
Chr3_supercontig_000000093	748001	Chr3_supercontig_000000093	750500	2500	NA	NA	NA	NA
Chr3_supercontig_000000093	750501	Chr3_supercontig_000000094	46500	50989	CN0	CN0	CN1	CN1
Chr3_supercontig_000000094	46501	Chr3_supercontig_000000094	56000	9500	CN0	CN0	CN0	CN0
Chr3_supercontig_000000094	56001	Chr3_supercontig_000000094	80500	24500	CN0	CN0	CN1	CN1
Chr3_supercontig_000000094	80501	Chr3_supercontig_000000094	1180500	1100000	CN2	CN2	CN2	CN2
Chr3_supercontig_000000094	1180501	Chr3_supercontig_000000094	1182500	2000	NA	NA	NA	NA
Chr3_supercontig_000000094	1182501	Chr3_supercontig_000000109	15000	23729403	CN2	CN2	CN2	CN2
Chr3_supercontig_000000109	15001	Chr3_supercontig_000000109	139500	124500	CN2	CN2	CN1	CN1	SCN3A
Chr3_supercontig_000000109	139501	Chr3_supercontig_000000110	3011000	4491336	CN2	CN2	CN2	CN2
Chr3_supercontig_000000110	3011001	Chr3_supercontig_000000110	3015500	4500	NA	NA	NA	NA
Chr3_supercontig_000000110	3015501	Chr3_supercontig_000000110	3023500	8000	CN2	CN2	CN1	CN1
Chr3_supercontig_000000110	3023501	Chr3_supercontig_000000110	3032000	8500	CN2	CN2	CN2	CN2
Chr3_supercontig_000000110	3032001	Chr3_supercontig_000000110	3163500	131500	CN2	CN2	CN1	CN1	PPIG,CCDC173,PHOSPHO2
Chr3_supercontig_000000110	3163501	Chr3_supercontig_000000110	3165500	2000	NA	NA	NA	NA
Chr3_supercontig_000000110	3165501	Chr3_supercontig_000000110	3173500	8000	CN2	CN2	CN1	CN1
Chr3_supercontig_000000110	3173501	Chr3_supercontig_000000110	3179500	6000	CN0	CN0	CN0	CN0
Chr3_supercontig_000000110	3179501	Chr3_supercontig_000000110	3186500	7000	CN2	CN2	CN1	CN1
Chr3_supercontig_000000110	3186501	Chr3_supercontig_000000114	1574000	10949840	CN2	CN2	CN2	CN2
Chr3_supercontig_000000114	1574001	Chr3_supercontig_000000114	1626500	52500	CN2	CN2	CN1	CN1
Chr3_supercontig_000000114	1626501	Chr3_supercontig_000000114	1628500	2000	NA	NA	NA	NA
Chr3_supercontig_000000114	1628501	Chr3_supercontig_000000114	1677500	49000	CN2	CN2	CN1	CN1	ZNF385B
Chr3_supercontig_000000114	1677501	Chr3_supercontig_000000130	477500	13922634	CN2	CN2	CN2	CN2
Chr3_supercontig_000000130	477501	Chr3_supercontig_000000130	480000	2500	NA	NA	NA	NA
Chr3_supercontig_000000130	480001	Chr3_supercontig_000000135	2500	12076055	CN2	CN2	CN2	CN2
Chr3_supercontig_000000135	2501	Chr3_supercontig_000000135	4500	2000	NA	NA	NA	NA
Chr3_supercontig_000000135	4501	Chr3_supercontig_000000135	266000	261500	CN2	CN2	CN2	CN2
Chr3_supercontig_000000135	266001	Chr3_supercontig_000000135	266500	500	NA	NA	NA	NA
Chr3_supercontig_000000135	266501	Chr3_supercontig_000000135	281000	14500	CN2	CN2	CN1	CN1
Chr3_supercontig_000000135	281001	Chr3_supercontig_000000146	431500	14056173	CN2	CN2	CN2	CN2
Chr3_supercontig_000000146	431501	Chr3_supercontig_000000146	453000	21500	CN2	CN2	CN1	CN1
Chr3_supercontig_000000146	453001	Chr3_supercontig_000000147	289000	1666750	CN2	CN2	CN2	CN2
Chr3_supercontig_000000147	289001	Chr3_supercontig_000000147	316000	27000	GAIN	GAIN	CN2	CN2
Chr3_supercontig_000000147	316001	Chr3_supercontig_000000147	321000	5000	CN2	CN2	CN2	CN2
Chr3_supercontig_000000147	321001	Chr3_supercontig_000000148	80000	134022	GAIN	GAIN	CN2	CN2
Chr3_supercontig_000000148	80001	Chr3_supercontig_000000149	247500	248351	CN2	CN2	CN2	CN2
Chr3_supercontig_000000149	247501	Chr3_supercontig_000000149	279000	31500	CN1	CN1	CN2	CN2
Chr3_supercontig_000000149	279001	Chr3_supercontig_000000149	286500	7500	CN0	CN0	CN0	CN0
Chr3_supercontig_000000149	286501	Chr3_supercontig_000000149	294500	8000	CN1	CN1	CN2	CN2
Chr3_supercontig_000000149	294501	Chr3_supercontig_000000161	455500	14204135	CN2	CN2	CN2	CN2
Chr3_supercontig_000000161	455501	Chr3_supercontig_000000161	459500	4000	NA	NA	NA	NA
Chr3_supercontig_000000161	459501	Chr3_supercontig_000000161	1243000	783500	CN2	CN2	CN2	CN2
Chr3_supercontig_000000161	1243001	Chr3_supercontig_000000161	1245500	2500	NA	NA	NA	NA
Chr3_supercontig_000000161	1245501	Chr3_supercontig_000000164	2587500	5154329	CN2	CN2	CN2	CN2
Chr3_supercontig_000000164	2587501	Chr3_supercontig_000000164	2592500	5000	CN0	CN0	CN1	CN1
Chr3_supercontig_000000164	2592501	Chr3_supercontig_000000164	2924000	331500	CN2	CN2	CN2	CN2
Chr3_supercontig_000000164	2924001	Chr3_supercontig_000000164	2941500	17500	CN1	CN1	CN1	CN1
Chr3_supercontig_000000164	2941501	Chr3_supercontig_000000165	661500	1454308	CN2	CN2	CN2	CN2
Chr3_supercontig_000000165	661501	Chr3_supercontig_000000165	670500	9000	CN1	CN1	CN1	CN1
Chr3_supercontig_000000165	670501	Chr3_supercontig_000000167	36000	980646	CN2	CN2	CN2	CN2
Chr3_supercontig_000000167	36001	Chr3_supercontig_000000167	79000	43000	CN2	CN2	CN1	CN1
Chr3_supercontig_000000167	79001	Chr3_supercontig_000000187	45000	24758312	CN2	CN2	CN2	CN2
Chr3_supercontig_000000187	45001	Chr3_supercontig_000000187	47000	2000	NA	NA	NA	NA
Chr3_supercontig_000000187	47001	Chr3_supercontig_000000199	877542	22424017	CN2	CN2	CN2	CN2
Chr3_supercontig_000000200	1	Chr3_supercontig_000000200	194000	194000	GAIN	GAIN	GAIN	GAIN
Chr3_supercontig_000000200	194001	Chr3_supercontig_000000200	196500	2500	NA	NA	NA	NA
Chr3_supercontig_000000200	196501	Chr3_supercontig_000000222	1148599	18156398	CN2	CN2	CN2	CN2
Chr3_supercontig_000000223	1	Chr3_supercontig_000000223	2000	2000	NA	NA	NA	NA
Chr3_supercontig_000000223	2001	Chr3_supercontig_000000224	15000	247068	GAIN	GAIN	GAIN	GAIN
Chr3_supercontig_000000224	15001	Chr3_supercontig_000000224	17500	2500	NA	NA	NA	NA
Chr3_supercontig_000000224	17501	Chr3_supercontig_000000224	41500	24000	CN2	CN2	GAIN	GAIN
Chr3_supercontig_000000224	41501	Chr3_supercontig_000000224	44500	3000	NA	NA	NA	NA
Chr3_supercontig_000000224	44501	Chr3_supercontig_000000224	52000	7500	CN2	CN2	GAIN	GAIN
Chr3_supercontig_000000224	52001	Chr3_supercontig_000000227	162000	4539399	CN2	CN2	CN2	CN2
Chr3_supercontig_000000227	162001	Chr3_supercontig_000000227	163500	1500	NA	NA	NA	NA
Chr3_supercontig_000000227	163501	Chr3_supercontig_000000228	73500	79600	GAIN	GAIN	GAIN	GAIN	ENSSHAG00000005150
Chr3_supercontig_000000228	73501	Chr3_supercontig_000000228	75500	2000	NA	NA	NA	NA
Chr3_supercontig_000000228	75501	Chr3_supercontig_000000228	162000	86500	GAIN	GAIN	GAIN	GAIN	DFFA
Chr3_supercontig_000000228	162001	Chr3_supercontig_000000228	166500	4500	NA	NA	NA	NA
Chr3_supercontig_000000228	166501	Chr3_supercontig_000000228	177000	10500	GAIN	GAIN	GAIN	GAIN	PGD
Chr3_supercontig_000000228	177001	Chr3_supercontig_000000228	195000	18000	CN2	CN2	CN2	CN2
Chr3_supercontig_000000228	195001	Chr3_supercontig_000000228	208500	13500	GAIN	GAIN	GAIN	GAIN	PGD
Chr3_supercontig_000000228	208501	Chr3_supercontig_000000228	218000	9500	GAIN	CN2	CN2	CN2	PGD
Chr3_supercontig_000000228	218001	Chr3_supercontig_000000228	225500	7500	GAIN	GAIN	GAIN	CN2	PGD
Chr3_supercontig_000000228	225501	Chr3_supercontig_000000228	424000	198500	CN2	CN2	CN2	CN2
Chr3_supercontig_000000228	424001	Chr3_supercontig_000000228	430000	6000	CN2	GAIN	CN0	CN0	ENSSHAG00000008498
Chr3_supercontig_000000228	430001	Chr3_supercontig_000000232	803000	3670567	GAIN	GAIN	GAIN	GAIN	ENSSHAG00000008498,UBE4B,RBP7,NMNAT1,LZIC,CTNNBIP1,ENSSHAG00000020406,ACTL8,ARHGEF10L,PADI3,PADI1,PADI2,SDHB,ATP13A2,MFAP2,ENSSHAG00000008648,SPATA21,SZRD1,FBXO42,ENSSHAG00000010818,EPHA2,HSPB7,C1orf64,ZBTB17,SPEN,FBLIM1,TMEM82,SLC25A34,PLEKHM2,RSC1A1,DDI2,AGMAT,DNAJC16,CASP9,ENSSHAG00000010173,CTRC,EFHD2
Chr3_supercontig_000000232	803001	Chr3_supercontig_000000232	1457500	654500	GAIN	GAIN	CN1	CN2	MORN1,RER1,PEX10,PLCH2,PANK4
Chr3_supercontig_000000232	1457501	Chr3_supercontig_000000241	500	6432671	GAIN	GAIN	CN2	CN2	PANK4,HES5,ENSSHAG00000014651,MMEL1,TTC34,KAZN,ENSSHAG00000012857,ENSSHAG00000013292,PRDM2,ENSSHAG00000019006,PDPN,DHRS3,VPS13D,TNFRSF1B,TNFRSF8,ENSSHAG00000010912,PSMD8,SPRED3,FAM98C,RASGRP4,RYR1,MAP4K1,EIF3K,ACTN4,CAPN12,LGALS4,ENSSHAG00000007586,ENSSHAG00000008081,ENSSHAG00000008163,PAK4,GMFG,SAMD4B,MED29,ZFP36,ENSSHAG00000009162,ENSSHAG00000009258,RPS16,SUPT5H,PSMC4,ENSSHAG00000002645,SCN1B,E…
Chr3_supercontig_000000241	501	Chr3_supercontig_000000241	520500	520000	GAIN	GAIN	GAIN	GAIN	ENSSHAG00000019871,ENSSHAG00000020381,ENSSHAG00000019518,ENSSHAG00000020125,TTLL10,SDF4,FAM132A,UBE2J2
Chr3_supercontig_000000241	520501	Chr3_supercontig_000000242	120500	138849	GAIN	GAIN	CN2	CN2	ENSSHAG00000019547
Chr3_supercontig_000000242	120501	Chr3_supercontig_000000242	176000	55500	GAIN	GAIN	CN0	CN0	ENSSHAG00000005243,TP73
Chr3_supercontig_000000242	176001	Chr3_supercontig_000000242	181500	5500	CN0	CN0	CN0	CN0	TP73
Chr3_supercontig_000000242	181501	Chr3_supercontig_000000242	201000	19500	GAIN	GAIN	CN0	CN0	TP73
Chr3_supercontig_000000242	201001	Chr3_supercontig_000000242	788500	587500	GAIN	GAIN	CN1	CN1	TP73,CCDC27,ENSSHAG00000007116,LRRC47,CEP104,DFFB,C1orf174
Chr3_supercontig_000000242	788501	Chr3_supercontig_000000242	790500	2000	NA	NA	NA	NA
Chr3_supercontig_000000242	790501	Chr3_supercontig_000000243	138500	3619817	GAIN	GAIN	CN1	CN1	AJAP1,NPHP4,ENSSHAG00000018499,KCNAB2,CHD5,RPL22,RNF207,ICMT,GPR153,ACOT7,ENSSHAG00000003355,ESPN,TNFRSF25,PLEKHG5
Chr3_supercontig_000000243	138501	Chr3_supercontig_000000243	148500	10000	GAIN	GAIN	GAIN	GAIN	PLEKHG5
Chr3_supercontig_000000243	148501	Chr3_supercontig_000000243	151500	3000	NA	NA	NA	NA
Chr3_supercontig_000000243	151501	Chr3_supercontig_000000243	170500	19000	GAIN	GAIN	GAIN	GAIN	PLEKHG5
Chr3_supercontig_000000243	170501	Chr3_supercontig_000000243	173000	2500	NA	NA	NA	NA
Chr3_supercontig_000000243	173001	Chr3_supercontig_000000243	196500	23500	GAIN	GAIN	GAIN	GAIN
Chr3_supercontig_000000243	196501	Chr3_supercontig_000000243	242500	46000	GAIN	GAIN	CN2	CN2
Chr3_supercontig_000000243	242501	Chr3_supercontig_000000243	263000	20500	GAIN	GAIN	GAIN	GAIN	NOL9
Chr3_supercontig_000000243	263001	Chr3_supercontig_000000265	1208500	17882878	CN2	CN2	CN2	CN2
Chr3_supercontig_000000265	1208501	Chr3_supercontig_000000265	1215000	6500	CN1	CN1	CN1	CN1	RIMKLA
Chr3_supercontig_000000265	1215001	Chr3_supercontig_000000269	21000	3748227	CN2	CN2	CN2	CN2
Chr3_supercontig_000000269	21001	Chr3_supercontig_000000269	133500	112500	GAIN	GAIN	GAIN	GAIN	CLSTN1
Chr3_supercontig_000000269	133501	Chr3_supercontig_000000269	138000	4500	NA	NA	NA	NA
Chr3_supercontig_000000269	138001	Chr3_supercontig_000000269	856500	718500	GAIN	GAIN	GAIN	GAIN	TMEM201,SLC25A33,ENSSHAG00000007351,SPSB1,H6PD,ENSSHAG00000020220,GPR157
Chr3_supercontig_000000269	856501	Chr3_supercontig_000000281	378613	7809838	CN2	CN2	CN2	CN2
Chr3_supercontig_000000282	1	Chr3_supercontig_000000283	265500	439483	CN1	CN1	CN1	CN1	ADGRG2,PPEF1,RS1,CDKL5
Chr3_supercontig_000000283	265501	Chr3_supercontig_000000283	278000	12500	CN0	CN0	CN0	CN0	CDKL5
Chr3_supercontig_000000283	278001	Chr3_supercontig_000000283	353500	75500	CN1	CN1	CN1	CN1	CDKL5
Chr3_supercontig_000000283	353501	Chr3_supercontig_000000283	364000	10500	CN0	CN0	CN0	CN0	CDKL5
Chr3_supercontig_000000283	364001	Chr3_supercontig_000000283	521000	157000	CN1	CN1	CN1	CN1	CDKL5
Chr3_supercontig_000000283	521001	Chr3_supercontig_000000283	527000	6000	CN0	CN0	CN0	CN0
Chr3_supercontig_000000283	527001	Chr3_supercontig_000000283	796500	269500	CN1	CN1	CN1	CN1	SCML2
Chr3_supercontig_000000283	796501	Chr3_supercontig_000000283	816500	20000	CN0	CN0	CN0	CN0
Chr3_supercontig_000000283	816501	Chr3_supercontig_000000283	1231500	415000	CN1	CN1	CN1	CN1	RAI2
Chr3_supercontig_000000283	1231501	Chr3_supercontig_000000283	1236500	5000	CN2	CN2	CN2	CN2
Chr3_supercontig_000000283	1236501	Chr3_supercontig_000000283	1245500	9000	CN0	CN0	CN0	CN0
Chr3_supercontig_000000283	1245501	Chr3_supercontig_000000283	1329500	84000	CN1	CN1	CN1	CN1
Chr3_supercontig_000000283	1329501	Chr3_supercontig_000000283	1343500	14000	CN0	CN0	CN0	CN0
Chr3_supercontig_000000283	1343501	Chr3_supercontig_000000283	1422500	79000	CN1	CN1	CN1	CN1
Chr3_supercontig_000000283	1422501	Chr3_supercontig_000000283	1428000	5500	CN0	CN0	CN0	CN0
Chr3_supercontig_000000283	1428001	Chr3_supercontig_000000283	1452000	24000	CN1	CN1	CN1	CN1
Chr3_supercontig_000000283	1452001	Chr3_supercontig_000000283	1459000	7000	CN0	CN0	CN0	CN0
Chr3_supercontig_000000283	1459001	Chr3_supercontig_000000283	1497000	38000	CN1	CN1	CN1	CN1	NHS
Chr3_supercontig_000000283	1497001	Chr3_supercontig_000000283	1503500	6500	CN0	CN0	CN0	CN0
Chr3_supercontig_000000283	1503501	Chr3_supercontig_000000283	1768500	265000	CN1	CN1	CN1	CN1
Chr3_supercontig_000000283	1768501	Chr3_supercontig_000000283	1775000	6500	CN0	CN0	CN0	CN0
Chr3_supercontig_000000283	1775001	Chr3_supercontig_000000284	248500	379662	CN1	CN1	CN1	CN1	ENSSHAG00000015527,REPS2
Chr3_supercontig_000000284	248501	Chr3_supercontig_000000284	255000	6500	CN0	CN0	CN0	CN0	REPS2
Chr3_supercontig_000000284	255001	Chr3_supercontig_000000284	395500	140500	CN1	CN1	CN1	CN1	REPS2
Chr3_supercontig_000000284	395501	Chr3_supercontig_000000284	397500	2000	NA	NA	NA	NA
Chr3_supercontig_000000284	397501	Chr3_supercontig_000000285	81500	99401	CN1	CN1	CN1	CN1	RBBP7,TXLNG
Chr3_supercontig_000000285	81501	Chr3_supercontig_000000285	84000	2500	NA	NA	NA	NA
Chr3_supercontig_000000285	84001	Chr3_supercontig_000000285	107500	23500	CN1	CN1	CN1	CN1
Chr3_supercontig_000000285	107501	Chr3_supercontig_000000285	116500	9000	CN0	CN0	CN0	CN0
Chr3_supercontig_000000285	116501	Chr3_supercontig_000000285	129500	13000	CN1	CN1	CN1	CN1
Chr3_supercontig_000000285	129501	Chr3_supercontig_000000285	131500	2000	NA	NA	NA	NA
Chr3_supercontig_000000285	131501	Chr3_supercontig_000000285	139000	7500	CN1	CN1	CN1	CN1
Chr3_supercontig_000000285	139001	Chr3_supercontig_000000285	142000	3000	NA	NA	NA	NA
Chr3_supercontig_000000285	142001	Chr3_supercontig_000000285	150000	8000	CN1	CN1	CN1	CN1	SYAP1
Chr3_supercontig_000000285	150001	Chr3_supercontig_000000285	154000	4000	NA	NA	NA	NA
Chr3_supercontig_000000285	154001	Chr3_supercontig_000000285	161000	7000	CN1	CN1	CN1	CN1	SYAP1
Chr3_supercontig_000000285	161001	Chr3_supercontig_000000285	168000	7000	CN2	CN2	CN2	CN2
Chr3_supercontig_000000285	168001	Chr3_supercontig_000000285	241000	73000	CN1	CN1	CN1	CN1	SYAP1,CTPS2
Chr3_supercontig_000000285	241001	Chr3_supercontig_000000285	247500	6500	CN0	CN0	CN0	CN0	CTPS2
Chr3_supercontig_000000285	247501	Chr3_supercontig_000000285	260500	13000	CN1	CN1	CN1	CN1	CTPS2
Chr3_supercontig_000000285	260501	Chr3_supercontig_000000285	263500	3000	NA	NA	NA	NA
Chr3_supercontig_000000285	263501	Chr3_supercontig_000000285	290000	26500	CN1	CN1	CN1	CN1	CTPS2,S100G
Chr3_supercontig_000000285	290001	Chr3_supercontig_000000285	291500	1500	NA	NA	NA	NA
Chr3_supercontig_000000285	291501	Chr3_supercontig_000000285	301000	9500	CN1	CN1	CN1	CN1	CTPS2
Chr3_supercontig_000000285	301001	Chr3_supercontig_000000285	303000	2000	NA	NA	NA	NA
Chr3_supercontig_000000285	303001	Chr3_supercontig_000000285	326500	23500	CN1	CN1	CN1	CN1	CTPS2
Chr3_supercontig_000000285	326501	Chr3_supercontig_000000285	327000	500	NA	NA	NA	NA
Chr3_supercontig_000000285	327001	Chr3_supercontig_000000285	343500	16500	CN2	CN2	CN2	CN2
Chr3_supercontig_000000285	343501	Chr3_supercontig_000000285	344000	500	NA	NA	NA	NA
Chr3_supercontig_000000285	344001	Chr3_supercontig_000000285	458000	114000	CN1	CN1	CN1	CN1	ENSSHAG00000007622,ENSSHAG00000007773,CTPS2
Chr3_supercontig_000000285	458001	Chr3_supercontig_000000285	470000	12000	CN0	CN0	CN0	CN0
Chr3_supercontig_000000285	470001	Chr3_supercontig_000000285	470500	500	NA	NA	NA	NA
Chr3_supercontig_000000285	470501	Chr3_supercontig_000000285	951500	481000	CN1	CN1	CN1	CN1	ENSSHAG00000020161,GRPR
Chr3_supercontig_000000285	951501	Chr3_supercontig_000000285	957500	6000	CN0	CN0	CN0	CN0
Chr3_supercontig_000000285	957501	Chr3_supercontig_000000285	963500	6000	CN2	CN2	CN2	CN2
Chr3_supercontig_000000285	963501	Chr3_supercontig_000000287	61500	873221	CN1	CN1	CN1	CN1	ENSSHAG00000013119,ENSSHAG00000013271,CA5B,TMEM27,ACE2,ENSSHAG00000014477,PIR,FIGF,PIGA,ASB11
Chr3_supercontig_000000287	61501	Chr3_supercontig_000000287	62000	500	NA	NA	NA	NA
Chr3_supercontig_000000287	62001	Chr3_supercontig_000000287	73500	11500	CN0	CN0	CN0	CN0
Chr3_supercontig_000000287	73501	Chr3_supercontig_000000287	142000	68500	CN1	CN1	CN1	CN1
Chr3_supercontig_000000287	142001	Chr3_supercontig_000000287	152000	10000	CN2	CN2	CN2	CN2
Chr3_supercontig_000000287	152001	Chr3_supercontig_000000287	152500	500	NA	NA	NA	NA
Chr3_supercontig_000000287	152501	Chr3_supercontig_000000287	513000	360500	CN1	CN1	CN1	CN1	MOSPD2,FANCB,GLRA2
Chr3_supercontig_000000287	513001	Chr3_supercontig_000000287	518000	5000	CN0	CN0	CN0	CN0	GLRA2
Chr3_supercontig_000000287	518001	Chr3_supercontig_000000287	719000	201000	CN1	CN1	CN1	CN1	GLRA2
Chr3_supercontig_000000287	719001	Chr3_supercontig_000000287	727000	8000	CN0	CN0	CN0	CN0
Chr3_supercontig_000000287	727001	Chr3_supercontig_000000287	824500	97500	CN1	CN1	CN1	CN1
Chr3_supercontig_000000287	824501	Chr3_supercontig_000000287	830500	6000	CN2	CN2	CN2	CN2
Chr3_supercontig_000000287	830501	Chr3_supercontig_000000287	908000	77500	CN1	CN1	CN1	CN1
Chr3_supercontig_000000287	908001	Chr3_supercontig_000000287	918500	10500	CN0	CN0	CN0	CN0
Chr3_supercontig_000000287	918501	Chr3_supercontig_000000288	219000	265471	CN1	CN1	CN1	CN1	GPM6B
Chr3_supercontig_000000288	219001	Chr3_supercontig_000000288	240000	21000	CN2	CN2	CN2	CN2
Chr3_supercontig_000000288	240001	Chr3_supercontig_000000289	248500	1482851	CN1	CN1	CN1	CN1	GPM6B,OFD1,TCEANC,EGFL6,TLR8,TLR7,FRMPD4
Chr3_supercontig_000000289	248501	Chr3_supercontig_000000289	257500	9000	CN0	CN0	CN0	CN0
Chr3_supercontig_000000289	257501	Chr3_supercontig_000000289	308000	50500	CN1	CN1	CN1	CN1
Chr3_supercontig_000000289	308001	Chr3_supercontig_000000289	312000	4000	NA	NA	NA	NA
Chr3_supercontig_000000289	312001	Chr3_supercontig_000000289	328000	16000	CN1	CN1	CN1	CN1
Chr3_supercontig_000000289	328001	Chr3_supercontig_000000289	331000	3000	NA	NA	NA	NA
Chr3_supercontig_000000289	331001	Chr3_supercontig_000000289	405000	74000	CN1	CN1	CN1	CN1
Chr3_supercontig_000000289	405001	Chr3_supercontig_000000289	408500	3500	NA	NA	NA	NA
Chr3_supercontig_000000289	408501	Chr3_supercontig_000000289	436500	28000	CN1	CN1	CN1	CN1
Chr3_supercontig_000000289	436501	Chr3_supercontig_000000289	439000	2500	NA	NA	NA	NA
Chr3_supercontig_000000289	439001	Chr3_supercontig_000000289	460000	21000	CN1	CN1	CN1	CN1
Chr3_supercontig_000000289	460001	Chr3_supercontig_000000289	463000	3000	NA	NA	NA	NA
Chr3_supercontig_000000289	463001	Chr3_supercontig_000000289	497500	34500	CN1	CN1	CN1	CN1
Chr3_supercontig_000000289	497501	Chr3_supercontig_000000289	499000	1500	NA	NA	NA	NA
Chr3_supercontig_000000289	499001	Chr3_supercontig_000000289	526500	27500	CN1	CN1	CN1	CN1
Chr3_supercontig_000000289	526501	Chr3_supercontig_000000289	533500	7000	CN0	CN0	CN0	CN0
Chr3_supercontig_000000289	533501	Chr3_supercontig_000000289	670500	137000	CN1	CN1	CN1	CN1
Chr3_supercontig_000000289	670501	Chr3_supercontig_000000289	673000	2500	NA	NA	NA	NA
Chr3_supercontig_000000289	673001	Chr3_supercontig_000000289	942000	269000	CN1	CN1	CN1	CN1
Chr3_supercontig_000000289	942001	Chr3_supercontig_000000289	942500	500	NA	NA	NA	NA
Chr3_supercontig_000000289	942501	Chr3_supercontig_000000289	955500	13000	CN2	CN2	CN2	CN2
Chr3_supercontig_000000289	955501	Chr3_supercontig_000000289	956000	500	NA	NA	NA	NA
Chr3_supercontig_000000289	956001	Chr3_supercontig_000000289	1062500	106500	CN1	CN1	CN1	CN1
Chr3_supercontig_000000289	1062501	Chr3_supercontig_000000289	1063000	500	NA	NA	NA	NA
Chr3_supercontig_000000289	1063001	Chr3_supercontig_000000289	1069000	6000	CN0	CN0	CN0	CN0
Chr3_supercontig_000000289	1069001	Chr3_supercontig_000000289	1119500	50500	CN1	CN1	CN1	CN1
Chr3_supercontig_000000289	1119501	Chr3_supercontig_000000289	1122000	2500	NA	NA	NA	NA
Chr3_supercontig_000000289	1122001	Chr3_supercontig_000000289	1164500	42500	CN1	CN1	CN1	CN1
Chr3_supercontig_000000289	1164501	Chr3_supercontig_000000289	1171000	6500	CN0	CN0	CN0	CN0
Chr3_supercontig_000000289	1171001	Chr3_supercontig_000000290	174500	235499	CN1	CN1	CN1	CN1	MSL3,ENSSHAG00000019188
Chr3_supercontig_000000290	174501	Chr3_supercontig_000000290	183000	8500	CN2	CN2	CN2	CN2
Chr3_supercontig_000000290	183001	Chr3_supercontig_000000290	247000	64000	CN1	CN1	CN1	CN1
Chr3_supercontig_000000290	247001	Chr3_supercontig_000000290	254500	7500	CN0	CN0	CN0	CN0
Chr3_supercontig_000000290	254501	Chr3_supercontig_000000290	783000	528500	CN1	CN1	CN1	CN1	ENSSHAG00000009398,ARHGAP6,HCCS
Chr3_supercontig_000000290	783001	Chr3_supercontig_000000290	796000	13000	CN0	CN0	CN0	CN0
Chr3_supercontig_000000290	796001	Chr3_supercontig_000000290	884000	88000	CN1	CN1	CN1	CN1
Chr3_supercontig_000000290	884001	Chr3_supercontig_000000290	888500	4500	NA	NA	NA	NA
Chr3_supercontig_000000290	888501	Chr3_supercontig_000000290	904000	15500	CN1	CN1	CN1	CN1
Chr3_supercontig_000000290	904001	Chr3_supercontig_000000290	911500	7500	CN2	CN2	CN2	CN2
Chr3_supercontig_000000290	911501	Chr3_supercontig_000000290	912000	500	NA	NA	NA	NA
Chr3_supercontig_000000290	912001	Chr3_supercontig_000000290	1220500	308500	CN1	CN1	CN1	CN1
Chr3_supercontig_000000290	1220501	Chr3_supercontig_000000290	1223000	2500	NA	NA	NA	NA
Chr3_supercontig_000000290	1223001	Chr3_supercontig_000000290	1403500	180500	CN1	CN1	CN1	CN1	MID1
Chr3_supercontig_000000290	1403501	Chr3_supercontig_000000290	1409000	5500	CN0	CN0	CN0	CN0	MID1
Chr3_supercontig_000000290	1409001	Chr3_supercontig_000000290	1776500	367500	CN1	CN1	CN1	CN1	MID1
Chr3_supercontig_000000290	1776501	Chr3_supercontig_000000290	1779000	2500	NA	NA	NA	NA
Chr3_supercontig_000000290	1779001	Chr3_supercontig_000000290	1798000	19000	CN1	CN1	CN1	CN1
Chr3_supercontig_000000290	1798001	Chr3_supercontig_000000290	1841000	43000	CN0	CN0	CN0	CN0
Chr3_supercontig_000000290	1841001	Chr3_supercontig_000000290	1882500	41500	CN1	CN1	CN1	CN1
Chr3_supercontig_000000290	1882501	Chr3_supercontig_000000290	1889000	6500	CN0	CN0	CN0	CN0
Chr3_supercontig_000000290	1889001	Chr3_supercontig_000000290	2079000	190000	CN1	CN1	CN1	CN1	CLCN4,WWC3
Chr3_supercontig_000000290	2079001	Chr3_supercontig_000000290	2085500	6500	CN0	CN0	CN0	CN0	WWC3
Chr3_supercontig_000000290	2085501	Chr3_supercontig_000000290	2196000	110500	CN1	CN1	CN1	CN1	WWC3
Chr3_supercontig_000000290	2196001	Chr3_supercontig_000000290	2203000	7000	CN1	CN1	CN1	CN2	WWC3
Chr3_supercontig_000000290	2203001	Chr3_supercontig_000000290	2215000	12000	CN1	CN1	CN1	CN1	WWC3
Chr3_supercontig_000000290	2215001	Chr3_supercontig_000000290	2217500	2500	NA	NA	NA	NA
Chr3_supercontig_000000290	2217501	Chr3_supercontig_000000290	2246500	29000	CN1	CN1	CN1	CN1
Chr3_supercontig_000000290	2246501	Chr3_supercontig_000000290	2248500	2000	NA	NA	NA	NA
Chr3_supercontig_000000290	2248501	Chr3_supercontig_000000290	2264500	16000	CN1	CN1	CN1	CN1
Chr3_supercontig_000000290	2264501	Chr3_supercontig_000000290	2266500	2000	NA	NA	NA	NA
Chr3_supercontig_000000290	2266501	Chr3_supercontig_000000290	2314000	47500	CN1	CN1	CN1	CN1	ENSSHAG00000016661
Chr3_supercontig_000000290	2314001	Chr3_supercontig_000000290	2319500	5500	CN2	CN2	CN2	CN2
Chr3_supercontig_000000290	2319501	Chr3_supercontig_000000290	2340000	20500	CN1	CN1	CN1	CN1	ENSSHAG00000016765
Chr3_supercontig_000000290	2340001	Chr3_supercontig_000000290	2349000	9000	CN0	CN0	CN0	CN0
Chr3_supercontig_000000290	2349001	Chr3_supercontig_000000290	2372000	23000	CN1	CN1	CN1	CN1
Chr3_supercontig_000000290	2372001	Chr3_supercontig_000000290	2375000	3000	NA	NA	NA	NA
Chr3_supercontig_000000290	2375001	Chr3_supercontig_000000290	2424000	49000	CN1	CN1	CN1	CN1	SHROOM2
Chr3_supercontig_000000290	2424001	Chr3_supercontig_000000290	2426500	2500	NA	NA	NA	NA
Chr3_supercontig_000000290	2426501	Chr3_supercontig_000000290	2612000	185500	CN1	CN1	CN1	CN1	SHROOM2
Chr3_supercontig_000000290	2612001	Chr3_supercontig_000000290	2614000	2000	NA	NA	NA	NA
Chr3_supercontig_000000290	2614001	Chr3_supercontig_000000290	3056500	442500	CN1	CN1	CN1	CN1	SHROOM2,GPR143,ENSSHAG00000020362,TBL1Y
Chr3_supercontig_000000290	3056501	Chr3_supercontig_000000290	3062000	5500	CN2	CN2	CN2	CN2
Chr3_supercontig_000000290	3062001	Chr3_supercontig_000000290	3226000	164000	CN1	CN1	CN1	CN1
Chr3_supercontig_000000290	3226001	Chr3_supercontig_000000290	3233500	7500	CN0	CN0	CN0	CN0
Chr3_supercontig_000000290	3233501	Chr3_supercontig_000000290	3789000	555500	CN1	CN1	CN1	CN1
Chr3_supercontig_000000290	3789001	Chr3_supercontig_000000290	3800500	11500	CN2	CN2	CN2	CN2
Chr3_supercontig_000000290	3800501	Chr3_supercontig_000000290	3801000	500	NA	NA	NA	NA
Chr3_supercontig_000000290	3801001	Chr3_supercontig_000000290	3935500	134500	CN1	CN1	CN1	CN1
Chr3_supercontig_000000290	3935501	Chr3_supercontig_000000290	3941500	6000	CN0	CN0	CN0	CN0
Chr3_supercontig_000000290	3941501	Chr3_supercontig_000000290	4545000	603500	CN1	CN1	CN1	CN1	ENSSHAG00000019989,ENSSHAG00000019366,ENSSHAG00000018796,KAL1
Chr3_supercontig_000000290	4545001	Chr3_supercontig_000000290	4551000	6000	CN0	CN0	CN0	CN0
Chr3_supercontig_000000290	4551001	Chr3_supercontig_000000291	39500	53813	CN1	CN1	CN1	CN1
Chr3_supercontig_000000291	39501	Chr3_supercontig_000000291	42000	2500	NA	NA	NA	NA
Chr3_supercontig_000000291	42001	Chr3_supercontig_000000291	71500	29500	CN1	CN1	CN1	CN1
Chr3_supercontig_000000291	71501	Chr3_supercontig_000000291	75000	3500	NA	NA	NA	NA
Chr3_supercontig_000000291	75001	Chr3_supercontig_000000291	91000	16000	CN1	CN1	CN1	CN1
Chr3_supercontig_000000291	91001	Chr3_supercontig_000000291	93000	2000	NA	NA	NA	NA
Chr3_supercontig_000000291	93001	Chr3_supercontig_000000291	109500	16500	CN1	CN1	CN1	CN1
Chr3_supercontig_000000291	109501	Chr3_supercontig_000000291	114500	5000	CN0	CN0	CN0	CN0
Chr3_supercontig_000000291	114501	Chr3_supercontig_000000291	153000	38500	CN1	CN1	CN1	CN1
Chr3_supercontig_000000291	153001	Chr3_supercontig_000000291	154000	1000	NA	NA	NA	NA
Chr3_supercontig_000000291	154001	Chr3_supercontig_000000291	165500	11500	CN0	CN0	CN0	CN0
Chr3_supercontig_000000291	165501	Chr3_supercontig_000000291	195500	30000	CN1	CN1	CN1	CN1
Chr3_supercontig_000000291	195501	Chr3_supercontig_000000291	201500	6000	CN0	CN0	CN0	CN0
Chr3_supercontig_000000291	201501	Chr3_supercontig_000000291	210500	9000	CN1	CN1	CN1	CN1
Chr3_supercontig_000000291	210501	Chr3_supercontig_000000291	221000	10500	CN0	CN0	CN0	CN0
Chr3_supercontig_000000291	221001	Chr3_supercontig_000000291	238500	17500	CN1	CN1	CN1	CN1
Chr3_supercontig_000000291	238501	Chr3_supercontig_000000291	243500	5000	CN0	CN0	CN0	CN0
Chr3_supercontig_000000291	243501	Chr3_supercontig_000000291	266500	23000	CN1	CN1	CN1	CN1
Chr3_supercontig_000000291	266501	Chr3_supercontig_000000291	270500	4000	NA	NA	NA	NA
Chr3_supercontig_000000291	270501	Chr3_supercontig_000000291	287000	16500	CN1	CN1	CN1	CN1
Chr3_supercontig_000000291	287001	Chr3_supercontig_000000291	299500	12500	CN0	CN0	CN0	CN0
Chr3_supercontig_000000291	299501	Chr3_supercontig_000000291	306000	6500	CN1	CN1	CN1	CN1
Chr3_supercontig_000000291	306001	Chr3_supercontig_000000291	312000	6000	CN0	CN0	CN0	CN0
Chr3_supercontig_000000291	312001	Chr3_supercontig_000000291	325000	13000	CN1	CN1	CN1	CN1
Chr3_supercontig_000000291	325001	Chr3_supercontig_000000291	333000	8000	CN0	CN0	CN0	CN0
Chr3_supercontig_000000291	333001	Chr3_supercontig_000000291	368500	35500	CN1	CN1	CN1	CN1
Chr3_supercontig_000000291	368501	Chr3_supercontig_000000291	381500	13000	CN0	CN0	CN0	CN0
Chr3_supercontig_000000291	381501	Chr3_supercontig_000000291	429500	48000	CN1	CN1	CN1	CN1
Chr3_supercontig_000000291	429501	Chr3_supercontig_000000291	440000	10500	CN0	CN0	CN0	CN0
Chr3_supercontig_000000291	440001	Chr3_supercontig_000000291	440500	500	NA	NA	NA	NA
Chr3_supercontig_000000291	440501	Chr3_supercontig_000000291	476500	36000	CN1	CN1	CN1	CN1
Chr3_supercontig_000000291	476501	Chr3_supercontig_000000291	479000	2500	NA	NA	NA	NA
Chr3_supercontig_000000291	479001	Chr3_supercontig_000000291	517000	38000	CN1	CN1	CN1	CN1
Chr3_supercontig_000000291	517001	Chr3_supercontig_000000291	524000	7000	CN2	CN2	CN2	CN2
Chr3_supercontig_000000291	524001	Chr3_supercontig_000000291	554500	30500	CN1	CN1	CN1	CN1
Chr3_supercontig_000000291	554501	Chr3_supercontig_000000291	559500	5000	CN0	CN0	CN0	CN0
Chr3_supercontig_000000291	559501	Chr3_supercontig_000000291	576000	16500	CN1	CN1	CN1	CN1
Chr3_supercontig_000000291	576001	Chr3_supercontig_000000291	584500	8500	CN0	CN0	CN0	CN0
Chr3_supercontig_000000291	584501	Chr3_supercontig_000000293	43500	579471	CN1	CN1	CN1	CN1	BRD7,ENSSHAG00000011853
Chr3_supercontig_000000293	43501	Chr3_supercontig_000000293	49000	5500	CN0	CN0	CN0	CN0
Chr3_supercontig_000000293	49001	Chr3_supercontig_000000293	49500	500	NA	NA	NA	NA
Chr3_supercontig_000000293	49501	Chr3_supercontig_000000293	169500	120000	CN1	CN1	CN1	CN1
Chr3_supercontig_000000293	169501	Chr3_supercontig_000000293	172500	3000	NA	NA	NA	NA
Chr3_supercontig_000000293	172501	Chr3_supercontig_000000293	207000	34500	CN1	CN1	CN1	CN1
Chr3_supercontig_000000293	207001	Chr3_supercontig_000000293	209500	2500	NA	NA	NA	NA
Chr3_supercontig_000000293	209501	Chr3_supercontig_000000293	228500	19000	CN1	CN1	CN1	CN1
Chr3_supercontig_000000293	228501	Chr3_supercontig_000000293	240000	11500	CN0	CN0	CN0	CN0
Chr3_supercontig_000000293	240001	Chr3_supercontig_000000293	330500	90500	CN1	CN1	CN1	CN1
Chr3_supercontig_000000293	330501	Chr3_supercontig_000000293	332000	1500	NA	NA	NA	NA
Chr3_supercontig_000000293	332001	Chr3_supercontig_000000293	337000	5000	CN1	CN1	CN1	CN1
Chr3_supercontig_000000293	337001	Chr3_supercontig_000000293	345000	8000	CN2	CN2	CN2	CN2
Chr3_supercontig_000000293	345001	Chr3_supercontig_000000293	358000	13000	CN1	CN1	CN1	CN1
Chr3_supercontig_000000293	358001	Chr3_supercontig_000000293	364000	6000	CN0	CN0	CN0	CN0
Chr3_supercontig_000000293	364001	Chr3_supercontig_000000293	364500	500	NA	NA	NA	NA
Chr3_supercontig_000000293	364501	Chr3_supercontig_000000293	410000	45500	CN1	CN1	CN1	CN1
Chr3_supercontig_000000293	410001	Chr3_supercontig_000000293	412000	2000	NA	NA	NA	NA
Chr3_supercontig_000000293	412001	Chr3_supercontig_000000293	432000	20000	CN1	CN1	CN1	CN1
Chr3_supercontig_000000293	432001	Chr3_supercontig_000000293	436000	4000	NA	NA	NA	NA
Chr3_supercontig_000000293	436001	Chr3_supercontig_000000293	512000	76000	CN1	CN1	CN1	CN1	STS
Chr3_supercontig_000000293	512001	Chr3_supercontig_000000293	521000	9000	CN2	CN2	CN2	CN2
Chr3_supercontig_000000293	521001	Chr3_supercontig_000000293	545000	24000	CN1	CN1	CN1	CN1	STS
Chr3_supercontig_000000293	545001	Chr3_supercontig_000000293	552500	7500	CN0	CN0	CN0	CN0	STS
Chr3_supercontig_000000293	552501	Chr3_supercontig_000000293	608500	56000	CN1	CN1	CN1	CN1	STS
Chr3_supercontig_000000293	608501	Chr3_supercontig_000000293	613500	5000	CN0	CN0	CN0	CN0
Chr3_supercontig_000000293	613501	Chr3_supercontig_000000293	822000	208500	CN1	CN1	CN1	CN1	HDHD1,STS
Chr3_supercontig_000000293	822001	Chr3_supercontig_000000293	826000	4000	NA	NA	NA	NA
Chr3_supercontig_000000293	826001	Chr3_supercontig_000000293	850000	24000	CN1	CN1	CN1	CN1
Chr3_supercontig_000000293	850001	Chr3_supercontig_000000293	852000	2000	NA	NA	NA	NA
Chr3_supercontig_000000293	852001	Chr3_supercontig_000000293	902500	50500	CN1	CN1	CN1	CN1
Chr3_supercontig_000000293	902501	Chr3_supercontig_000000293	911500	9000	CN0	CN0	CN0	CN0
Chr3_supercontig_000000293	911501	Chr3_supercontig_000000293	924500	13000	CN1	CN1	CN1	CN1
Chr3_supercontig_000000293	924501	Chr3_supercontig_000000293	929500	5000	CN0	CN0	CN0	CN0
Chr3_supercontig_000000293	929501	Chr3_supercontig_000000293	1019000	89500	CN1	CN1	CN1	CN1
Chr3_supercontig_000000293	1019001	Chr3_supercontig_000000293	1022500	3500	NA	NA	NA	NA
Chr3_supercontig_000000293	1022501	Chr3_supercontig_000000293	1029000	6500	CN1	CN1	CN1	CN1
Chr3_supercontig_000000293	1029001	Chr3_supercontig_000000293	1072000	43000	CN0	CN0	CN0	CN0
Chr3_supercontig_000000293	1072001	Chr3_supercontig_000000293	1081000	9000	CN1	CN1	CN1	CN1
Chr3_supercontig_000000293	1081001	Chr3_supercontig_000000293	1087500	6500	CN0	CN0	CN0	CN0
Chr3_supercontig_000000293	1087501	Chr3_supercontig_000000293	1137500	50000	CN1	CN1	CN1	CN1
Chr3_supercontig_000000293	1137501	Chr3_supercontig_000000293	1140500	3000	NA	NA	NA	NA
Chr3_supercontig_000000293	1140501	Chr3_supercontig_000000293	1155500	15000	CN1	CN1	CN1	CN1
Chr3_supercontig_000000293	1155501	Chr3_supercontig_000000293	1159000	3500	NA	NA	NA	NA
Chr3_supercontig_000000293	1159001	Chr3_supercontig_000000293	1212500	53500	CN1	CN1	CN1	CN1
Chr3_supercontig_000000293	1212501	Chr3_supercontig_000000293	1224500	12000	CN0	CN0	CN0	CN0
Chr3_supercontig_000000293	1224501	Chr3_supercontig_000000293	1283500	59000	CN1	CN1	CN1	CN1
Chr3_supercontig_000000293	1283501	Chr3_supercontig_000000293	1303500	20000	CN0	CN0	CN0	CN0
Chr3_supercontig_000000293	1303501	Chr3_supercontig_000000294	106000	247784	CN1	CN1	CN1	CN1
Chr3_supercontig_000000294	106001	Chr3_supercontig_000000294	133500	27500	CN0	CN0	CN0	CN0
Chr3_supercontig_000000294	133501	Chr3_supercontig_000000294	172000	38500	CN1	CN1	CN1	CN1	ENSSHAG00000005619
Chr3_supercontig_000000294	172001	Chr3_supercontig_000000294	184500	12500	CN0	CN0	CN0	CN0
Chr3_supercontig_000000294	184501	Chr3_supercontig_000000295	17500	113630	CN1	CN1	CN1	CN1
Chr3_supercontig_000000295	17501	Chr3_supercontig_000000295	25500	8000	CN0	CN0	CN0	CN0
Chr3_supercontig_000000295	25501	Chr3_supercontig_000000295	26000	500	NA	NA	NA	NA
Chr3_supercontig_000000295	26001	Chr3_supercontig_000000295	205500	179500	CN1	CN1	CN1	CN1	ENSSHAG00000004877
Chr3_supercontig_000000295	205501	Chr3_supercontig_000000295	215000	9500	CN2	CN2	CN2	CN2
Chr3_supercontig_000000295	215001	Chr3_supercontig_000000295	223500	8500	CN1	CN1	CN1	CN1	ENSSHAG00000004877
Chr3_supercontig_000000295	223501	Chr3_supercontig_000000295	228000	4500	NA	NA	NA	NA
Chr3_supercontig_000000295	228001	Chr3_supercontig_000000295	259500	31500	CN1	CN1	CN1	CN1	ENSSHAG00000004877
Chr3_supercontig_000000295	259501	Chr3_supercontig_000000295	261000	1500	NA	NA	NA	NA
Chr3_supercontig_000000295	261001	Chr3_supercontig_000000295	270000	9000	CN1	CN1	CN1	CN1	ENSSHAG00000004877
Chr3_supercontig_000000295	270001	Chr3_supercontig_000000295	273500	3500	NA	NA	NA	NA
Chr3_supercontig_000000295	273501	Chr3_supercontig_000000296	11500	294188	CN1	CN1	CN1	CN1	ENSSHAG00000004877,ENSSHAG00000019236
Chr3_supercontig_000000296	11501	Chr3_supercontig_000000296	18000	6500	CN0	CN0	CN0	CN0
Chr3_supercontig_000000296	18001	Chr3_supercontig_000000296	79000	61000	CN1	CN1	CN1	CN1
Chr3_supercontig_000000296	79001	Chr3_supercontig_000000296	85500	6500	CN0	CN0	CN0	CN0
Chr3_supercontig_000000296	85501	Chr3_supercontig_000000296	97500	12000	CN1	CN1	CN1	CN1
Chr3_supercontig_000000296	97501	Chr3_supercontig_000000296	103000	5500	CN0	CN0	CN0	CN0
Chr3_supercontig_000000296	103001	Chr3_supercontig_000000296	129000	26000	CN1	CN1	CN1	CN1
Chr3_supercontig_000000296	129001	Chr3_supercontig_000000296	133500	4500	NA	NA	NA	NA
Chr3_supercontig_000000296	133501	Chr3_supercontig_000000296	162000	28500	CN1	CN1	CN1	CN1
Chr3_supercontig_000000296	162001	Chr3_supercontig_000000296	169000	7000	CN0	CN0	CN0	CN0
Chr3_supercontig_000000296	169001	Chr3_supercontig_000000296	185500	16500	CN1	CN1	CN1	CN1
Chr3_supercontig_000000296	185501	Chr3_supercontig_000000296	189000	3500	NA	NA	NA	NA
Chr3_supercontig_000000296	189001	Chr3_supercontig_000000296	224500	35500	CN1	CN1	CN1	CN1
Chr3_supercontig_000000296	224501	Chr3_supercontig_000000296	233000	8500	CN0	CN0	CN0	CN0
Chr3_supercontig_000000296	233001	Chr3_supercontig_000000296	272000	39000	CN1	CN1	CN1	CN1
Chr3_supercontig_000000296	272001	Chr3_supercontig_000000296	293500	21500	CN2	CN2	CN2	CN2
Chr3_supercontig_000000296	293501	Chr3_supercontig_000000296	309000	15500	CN1	CN1	CN1	CN1
Chr3_supercontig_000000296	309001	Chr3_supercontig_000000296	310500	1500	NA	NA	NA	NA
Chr3_supercontig_000000296	310501	Chr3_supercontig_000000297	5000	27328	CN1	CN1	CN1	CN1
Chr3_supercontig_000000297	5001	Chr3_supercontig_000000297	8500	3500	NA	NA	NA	NA
Chr3_supercontig_000000297	8501	Chr3_supercontig_000000297	19500	11000	CN1	CN1	CN1	CN1
Chr3_supercontig_000000297	19501	Chr3_supercontig_000000297	24500	5000	CN0	CN0	CN0	CN0
Chr3_supercontig_000000297	24501	Chr3_supercontig_000000297	142000	117500	CN1	CN1	CN1	CN1
Chr3_supercontig_000000297	142001	Chr3_supercontig_000000297	151000	9000	CN0	CN0	CN0	CN0
Chr3_supercontig_000000297	151001	Chr3_supercontig_000000299	160000	270695	CN1	CN1	CN1	CN1
Chr3_supercontig_000000299	160001	Chr3_supercontig_000000299	172500	12500	CN0	CN0	CN0	CN0
Chr3_supercontig_000000299	172501	Chr3_supercontig_000000299	176000	3500	NA	NA	NA	NA
Chr3_supercontig_000000299	176001	Chr3_supercontig_000000299	191500	15500	CN1	CN1	CN1	CN1
Chr3_supercontig_000000299	191501	Chr3_supercontig_000000299	202500	11000	CN2	CN2	CN2	CN2
Chr3_supercontig_000000299	202501	Chr3_supercontig_000000299	223000	20500	CN1	CN1	CN1	CN1
Chr3_supercontig_000000299	223001	Chr3_supercontig_000000299	226500	3500	NA	NA	NA	NA
Chr3_supercontig_000000299	226501	Chr3_supercontig_000000299	235500	9000	CN1	CN1	CN1	CN1
Chr3_supercontig_000000299	235501	Chr3_supercontig_000000299	237500	2000	NA	NA	NA	NA
Chr3_supercontig_000000299	237501	Chr3_supercontig_000000299	275000	37500	CN1	CN1	CN1	CN1
Chr3_supercontig_000000299	275001	Chr3_supercontig_000000299	287500	12500	CN2	CN2	CN2	CN2
Chr3_supercontig_000000299	287501	Chr3_supercontig_000000299	468000	180500	CN1	CN1	CN1	CN1	PRKX
Chr3_supercontig_000000299	468001	Chr3_supercontig_000000299	479500	11500	CN2	CN2	CN2	CN2
Chr3_supercontig_000000299	479501	Chr3_supercontig_000000300	99000	274939	CN1	CN1	CN1	CN1	MXRA5
Chr3_supercontig_000000300	99001	Chr3_supercontig_000000300	104500	5500	CN0	CN0	CN0	CN0
Chr3_supercontig_000000300	104501	Chr3_supercontig_000000300	283500	179000	CN1	CN1	CN1	CN1
Chr3_supercontig_000000300	283501	Chr3_supercontig_000000300	292500	9000	CN0	CN0	CN0	CN0
Chr3_supercontig_000000300	292501	Chr3_supercontig_000000300	293000	500	NA	NA	NA	NA
Chr3_supercontig_000000300	293001	Chr3_supercontig_000000300	683500	390500	CN1	CN1	CN1	CN1	ARSF,ARSH,ARSE,ARSD,GYG2
Chr3_supercontig_000000300	683501	Chr3_supercontig_000000300	693500	10000	CN0	CN0	CN0	CN0
Chr3_supercontig_000000300	693501	Chr3_supercontig_000000300	694000	500	NA	NA	NA	NA
Chr3_supercontig_000000300	694001	Chr3_supercontig_000000300	1015000	321000	CN1	CN1	CN1	CN1	XG,CD99
Chr3_supercontig_000000300	1015001	Chr3_supercontig_000000300	1029000	14000	CN2	CN2	CN2	CN2
Chr3_supercontig_000000300	1029001	Chr3_supercontig_000000301	343000	509144	CN1	CN1	CN1	CN1	ZBED1
Chr3_supercontig_000000301	343001	Chr3_supercontig_000000301	349000	6000	CN0	CN0	CN0	CN0
Chr3_supercontig_000000301	349001	Chr3_supercontig_000000301	504500	155500	CN1	CN1	CN1	CN1
Chr3_supercontig_000000301	504501	Chr3_supercontig_000000301	510500	6000	CN0	CN0	CN0	CN0
Chr3_supercontig_000000301	510501	Chr3_supercontig_000000301	616500	106000	CN1	CN1	CN1	CN1
Chr3_supercontig_000000301	616501	Chr3_supercontig_000000301	623000	6500	CN2	CN2	CN2	CN2
Chr3_supercontig_000000301	623001	Chr3_supercontig_000000301	628500	5500	CN0	CN0	CN0	CN0
Chr3_supercontig_000000301	628501	Chr3_supercontig_000000301	654500	26000	CN1	CN1	CN1	CN1
Chr3_supercontig_000000301	654501	Chr3_supercontig_000000301	661500	7000	CN0	CN0	CN0	CN0
Chr3_supercontig_000000301	661501	Chr3_supercontig_000000301	671000	9500	CN1	CN1	CN1	CN1
Chr3_supercontig_000000301	671001	Chr3_supercontig_000000301	677500	6500	CN2	CN2	CN2	CN2
Chr3_supercontig_000000301	677501	Chr3_supercontig_000000301	697500	20000	CN1	CN1	CN1	CN1
Chr3_supercontig_000000301	697501	Chr3_supercontig_000000301	703000	5500	CN0	CN0	CN0	CN0
Chr3_supercontig_000000301	703001	Chr3_supercontig_000000301	865000	162000	CN1	CN1	CN1	CN1	ASMT,AKAP17A
Chr3_supercontig_000000301	865001	Chr3_supercontig_000000301	870500	5500	CN0	CN0	CN0	CN0
Chr3_supercontig_000000301	870501	Chr3_supercontig_000000301	1e+06	129500	CN1	CN1	CN1	CN1
Chr3_supercontig_000000301	1000001	Chr3_supercontig_000000307	617000	4567897	CN2	CN2	CN2	CN2
Chr3_supercontig_000000307	617001	Chr3_supercontig_000000307	619000	2000	NA	NA	NA	NA
Chr3_supercontig_000000307	619001	Chr3_supercontig_000000320	981000	14267422	CN2	CN2	CN2	CN2
Chr3_supercontig_000000320	981001	Chr3_supercontig_000000320	992500	11500	CN1	CN1	CN1	CN1	RASA3
Chr3_supercontig_000000320	992501	Chr3_supercontig_000000336	2877500	26458337	CN2	CN2	CN2	CN2
Chr3_supercontig_000000336	2877501	Chr3_supercontig_000000336	2878000	500	NA	NA	NA	NA
Chr3_supercontig_000000336	2878001	Chr3_supercontig_000000336	2900000	22000	CN1	CN1	CN1	CN1
Chr3_supercontig_000000336	2900001	Chr3_supercontig_000000336	3183000	283000	CN2	CN2	CN2	CN2
Chr3_supercontig_000000336	3183001	Chr3_supercontig_000000336	3189000	6000	CN1	CN1	CN1	CN1
Chr3_supercontig_000000336	3189001	Chr3_supercontig_000000336	3244500	55500	CN2	CN2	CN2	CN2
Chr3_supercontig_000000336	3244501	Chr3_supercontig_000000336	3258000	13500	GAIN	GAIN	GAIN	GAIN
Chr3_supercontig_000000336	3258001	Chr3_supercontig_000000338	265500	2290347	CN2	CN2	CN2	CN2
Chr3_supercontig_000000338	265501	Chr3_supercontig_000000338	321500	56000	CN1	CN1	CN1	CN1
Chr3_supercontig_000000338	321501	Chr3_supercontig_000000342	193000	1394650	CN2	CN2	CN2	CN2
Chr3_supercontig_000000342	193001	Chr3_supercontig_000000342	200500	7500	CN1	CN1	CN1	CN1
Chr3_supercontig_000000342	200501	Chr3_supercontig_000000344	1280000	2752372	CN2	CN2	CN2	CN2
Chr3_supercontig_000000344	1280001	Chr3_supercontig_000000344	1282000	2000	NA	NA	NA	NA
Chr3_supercontig_000000344	1282001	Chr3_supercontig_000000349	523500	12133681	CN2	CN2	CN2	CN2
Chr3_supercontig_000000349	523501	Chr3_supercontig_000000349	537000	13500	CN2	CN2	CN1	CN1
Chr3_supercontig_000000349	537001	Chr3_supercontig_000000360	421000	13587470	CN2	CN2	CN2	CN2
Chr3_supercontig_000000360	421001	Chr3_supercontig_000000360	432000	11000	CN1	CN1	CN1	CN1
Chr3_supercontig_000000360	432001	Chr3_supercontig_000000363	329000	1172129	CN2	CN2	CN2	CN2
Chr3_supercontig_000000363	329001	Chr3_supercontig_000000363	329500	500	NA	NA	NA	NA
Chr3_supercontig_000000363	329501	Chr3_supercontig_000000363	356500	27000	CN1	CN1	CN2	CN2
Chr3_supercontig_000000363	356501	Chr3_supercontig_000000363	1690500	1334000	CN2	CN2	CN2	CN2
Chr3_supercontig_000000363	1690501	Chr3_supercontig_000000363	1694000	3500	NA	NA	NA	NA
Chr3_supercontig_000000363	1694001	Chr3_supercontig_000000367	813500	6172489	CN2	CN2	CN2	CN2
Chr3_supercontig_000000367	813501	Chr3_supercontig_000000367	818500	5000	GAIN	GAIN	CN0	CN0	CPB2
Chr3_supercontig_000000367	818501	Chr3_supercontig_000000381	2610500	23489783	CN2	CN2	CN2	CN2
Chr3_supercontig_000000381	2610501	Chr3_supercontig_000000381	2657500	47000	CN1	CN2	CN2	CN2
Chr3_supercontig_000000381	2657501	Chr3_supercontig_000000381	2665500	8000	CN2	CN2	CN2	CN2
Chr3_supercontig_000000381	2665501	Chr3_supercontig_000000381	2770000	104500	CN1	CN2	CN2	CN2
Chr3_supercontig_000000381	2770001	Chr3_supercontig_000000383	4178500	10340610	CN2	CN2	CN2	CN2
Chr3_supercontig_000000383	4178501	Chr3_supercontig_000000383	4242000	63500	CN2	CN2	CN1	CN1
Chr3_supercontig_000000383	4242001	Chr3_supercontig_000000383	4381500	139500	CN2	CN2	CN2	CN2
Chr3_supercontig_000000383	4381501	Chr3_supercontig_000000383	4396500	15000	CN2	CN2	CN1	CN1
Chr3_supercontig_000000383	4396501	Chr3_supercontig_000000383	4443000	46500	CN2	CN2	CN2	CN2
Chr3_supercontig_000000383	4443001	Chr3_supercontig_000000383	4443500	500	NA	NA	NA	NA
Chr3_supercontig_000000383	4443501	Chr3_supercontig_000000383	4453500	10000	CN2	CN2	CN1	CN1	RNF13
Chr3_supercontig_000000383	4453501	Chr3_supercontig_000000389	2888500	21391287	CN2	CN2	CN2	CN2
Chr3_supercontig_000000389	2888501	Chr3_supercontig_000000389	2898000	9500	CN1	CN1	CN1	CN1
Chr3_supercontig_000000389	2898001	Chr3_supercontig_000000389	2954500	56500	CN2	CN2	CN2	CN2
Chr3_supercontig_000000389	2954501	Chr3_supercontig_000000389	2964000	9500	CN2	CN2	CN1	CN1
Chr3_supercontig_000000389	2964001	Chr3_supercontig_000000389	2965000	1000	NA	NA	NA	NA
Chr3_supercontig_000000389	2965001	Chr3_supercontig_000000389	2972000	7000	CN2	CN2	CN1	CN1
Chr3_supercontig_000000389	2972001	Chr3_supercontig_000000389	4145000	1173000	CN2	CN2	CN2	CN2
Chr3_supercontig_000000389	4145001	Chr3_supercontig_000000389	4211000	66000	CN2	CN2	CN0	CN0
Chr3_supercontig_000000389	4211001	Chr3_supercontig_000000390	2000	55525	CN2	CN2	CN2	CN2
Chr3_supercontig_000000390	2001	Chr3_supercontig_000000390	4000	2000	NA	NA	NA	NA
Chr3_supercontig_000000390	4001	Chr3_supercontig_000000392	368000	4158956	CN2	CN2	CN2	CN2
Chr3_supercontig_000000392	368001	Chr3_supercontig_000000392	379500	11500	CN1	CN1	CN1	CN1
Chr3_supercontig_000000392	379501	Chr3_supercontig_000000393	3350500	3402540	CN2	CN2	CN2	CN2
Chr3_supercontig_000000393	3350501	Chr3_supercontig_000000393	3362500	12000	CN2	CN2	CN1	CN1	RSRC1
Chr3_supercontig_000000393	3362501	Chr3_supercontig_000000394	605500	1973170	CN2	CN2	CN2	CN2
Chr3_supercontig_000000394	605501	Chr3_supercontig_000000394	608000	2500	NA	NA	NA	NA
Chr3_supercontig_000000394	608001	Chr3_supercontig_000000404	4500	11166926	CN2	CN2	CN2	CN2
Chr3_supercontig_000000404	4501	Chr3_supercontig_000000405	376000	937806	GAIN	GAIN	CN2	CN2	SKI,ENSSHAG00000007470,PRKCZ,ARHGEF16,ENSSHAG00000003737,ENSSHAG00000019215
Chr3_supercontig_000000405	376001	Chr3_supercontig_000000405	481438	105438	GAIN	GAIN	CN1	CN2	TPRG1L,WRAP73
Chr3_supercontig_000000406	1	Chr3_supercontig_000000409	47000	1233729	GAIN	GAIN	GAIN	GAIN	PAX7,ALDH4A1,CADM4,PINLYP,XRCC1,ZNF575,ETHE1,ENSSHAG00000003734,PHLDB3,ENSSHAG00000004215,ENSSHAG00000004319,ENSSHAG00000004961,ENSSHAG00000005369,ENSSHAG00000005797,ENSSHAG00000006718,RPS19,ATP1A3,ENSSHAG00000019497,GRIK5,ZNF853,POU2F2,CKM,MARK4,EXOC3L2,ENSSHAG00000004430,TRAPPC6A,PPP1R37
Chr3_supercontig_000000409	47001	Chr3_supercontig_000000409	49000	2000	NA	NA	NA	NA
Chr3_supercontig_000000409	49001	Chr3_supercontig_000000409	113500	64500	GAIN	GAIN	GAIN	GAIN	ENSSHAG00000003467
Chr3_supercontig_000000409	113501	Chr3_supercontig_000000409	302000	188500	GAIN	GAIN	CN2	CN2	CACNB3,DDX23,RND1
Chr3_supercontig_000000409	302001	Chr3_supercontig_000000416	115819	445679	CN2	CN2	CN2	CN2
Chr4_supercontig_000000000	1	Chr4_supercontig_000000000	266000	266000	CN2	CN2	CN2	CN2
Chr4_supercontig_000000000	266001	Chr4_supercontig_000000000	268000	2000	NA	NA	NA	NA
Chr4_supercontig_000000000	268001	Chr4_supercontig_000000000	561500	293500	CN2	CN2	CN2	CN2
Chr4_supercontig_000000000	561501	Chr4_supercontig_000000000	562000	500	NA	NA	NA	NA
Chr4_supercontig_000000000	562001	Chr4_supercontig_000000000	567000	5000	CN1	CN1	CN1	CN1
Chr4_supercontig_000000000	567001	Chr4_supercontig_000000000	1367000	800000	CN2	CN2	CN2	CN2
Chr4_supercontig_000000000	1367001	Chr4_supercontig_000000000	1378500	11500	CN2	CN2	CN1	CN1	IFT172
Chr4_supercontig_000000000	1378501	Chr4_supercontig_000000004	1008000	3070074	CN2	CN2	CN2	CN2
Chr4_supercontig_000000004	1008001	Chr4_supercontig_000000004	1043500	35500	CN2	CN2	CN1	CN1	FAF1
Chr4_supercontig_000000004	1043501	Chr4_supercontig_000000017	2811000	19643711	CN2	CN2	CN2	CN2
Chr4_supercontig_000000017	2811001	Chr4_supercontig_000000017	2815500	4500	NA	NA	NA	NA
Chr4_supercontig_000000017	2815501	Chr4_supercontig_000000017	2832000	16500	CN2	CN2	CN1	CN1
Chr4_supercontig_000000017	2832001	Chr4_supercontig_000000017	3463000	631000	CN2	CN2	GAIN	GAIN	ATG4C
Chr4_supercontig_000000017	3463001	Chr4_supercontig_000000017	3463500	500	NA	NA	NA	NA
Chr4_supercontig_000000017	3463501	Chr4_supercontig_000000019	394000	1932719	CN2	CN2	CN2	CN2
Chr4_supercontig_000000019	394001	Chr4_supercontig_000000019	394500	500	NA	NA	NA	NA
Chr4_supercontig_000000019	394501	Chr4_supercontig_000000019	458000	63500	CN2	CN2	CN1	CN1
Chr4_supercontig_000000019	458001	Chr4_supercontig_000000019	969500	511500	CN2	CN2	CN2	CN2
Chr4_supercontig_000000019	969501	Chr4_supercontig_000000019	981500	12000	CN2	CN2	CN1	CN1
Chr4_supercontig_000000019	981501	Chr4_supercontig_000000019	983000	1500	NA	NA	NA	NA
Chr4_supercontig_000000019	983001	Chr4_supercontig_000000019	1024500	41500	CN2	CN2	CN1	CN1	ENSSHAG00000012280
Chr4_supercontig_000000019	1024501	Chr4_supercontig_000000019	1025500	1000	NA	NA	NA	NA
Chr4_supercontig_000000019	1025501	Chr4_supercontig_000000023	399500	5389467	CN2	CN2	CN2	CN2
Chr4_supercontig_000000023	399501	Chr4_supercontig_000000023	401500	2000	NA	NA	NA	NA
Chr4_supercontig_000000023	401501	Chr4_supercontig_000000026	376000	2102494	CN2	CN2	CN2	CN2
Chr4_supercontig_000000026	376001	Chr4_supercontig_000000026	427500	51500	CN2	CN2	CN1	CN1	ODF2L
Chr4_supercontig_000000026	427501	Chr4_supercontig_000000026	458500	31000	CN2	CN2	CN2	CN2
Chr4_supercontig_000000026	458501	Chr4_supercontig_000000026	681000	222500	CN2	CN2	CN1	CN1	ENSSHAG00000010203
Chr4_supercontig_000000026	681001	Chr4_supercontig_000000026	715500	34500	CN0	CN0	CN0	CN0
Chr4_supercontig_000000026	715501	Chr4_supercontig_000000026	716000	500	NA	NA	NA	NA
Chr4_supercontig_000000026	716001	Chr4_supercontig_000000026	812500	96500	CN2	CN2	CN1	CN1
Chr4_supercontig_000000026	812501	Chr4_supercontig_000000026	818500	6000	CN0	CN0	CN0	CN0
Chr4_supercontig_000000026	818501	Chr4_supercontig_000000026	878000	59500	CN2	CN2	CN1	CN1
Chr4_supercontig_000000026	878001	Chr4_supercontig_000000026	894500	16500	CN2	CN2	CN2	CN2
Chr4_supercontig_000000026	894501	Chr4_supercontig_000000026	1548000	653500	CN2	CN2	CN1	CN1	ENSSHAG00000012272,CYR61,DDAH1,BCL10
Chr4_supercontig_000000026	1548001	Chr4_supercontig_000000026	3365500	1817500	CN2	CN2	CN2	CN2
Chr4_supercontig_000000026	3365501	Chr4_supercontig_000000026	3367500	2000	NA	NA	NA	NA
Chr4_supercontig_000000026	3367501	Chr4_supercontig_000000029	389000	7500825	CN2	CN2	CN2	CN2
Chr4_supercontig_000000029	389001	Chr4_supercontig_000000029	422000	33000	CN2	CN2	CN1	CN1	OLFML2B
Chr4_supercontig_000000029	422001	Chr4_supercontig_000000029	422500	500	NA	NA	NA	NA
Chr4_supercontig_000000029	422501	Chr4_supercontig_000000029	443000	20500	CN2	CN2	CN2	CN2
Chr4_supercontig_000000029	443001	Chr4_supercontig_000000029	469500	26500	CN2	CN2	CN1	CN1	OLFML2B
Chr4_supercontig_000000029	469501	Chr4_supercontig_000000034	495000	14534064	CN2	CN2	CN2	CN2
Chr4_supercontig_000000034	495001	Chr4_supercontig_000000034	497500	2500	NA	NA	NA	NA
Chr4_supercontig_000000034	497501	Chr4_supercontig_000000039	976000	9070621	CN2	CN2	CN2	CN2
Chr4_supercontig_000000039	976001	Chr4_supercontig_000000039	978000	2000	NA	NA	NA	NA
Chr4_supercontig_000000039	978001	Chr4_supercontig_000000041	175500	2272922	CN2	CN2	CN2	CN2
Chr4_supercontig_000000041	175501	Chr4_supercontig_000000041	190500	15000	GAIN	GAIN	GAIN	GAIN
Chr4_supercontig_000000041	190501	Chr4_supercontig_000000041	193500	3000	NA	NA	NA	NA
Chr4_supercontig_000000041	193501	Chr4_supercontig_000000041	225500	32000	GAIN	GAIN	GAIN	GAIN
Chr4_supercontig_000000041	225501	Chr4_supercontig_000000061	385000	20684693	CN2	CN2	CN2	CN2
Chr4_supercontig_000000061	385001	Chr4_supercontig_000000061	418000	33000	CN2	CN2	GAIN	GAIN	PLXNA2
Chr4_supercontig_000000061	418001	Chr4_supercontig_000000061	418500	500	NA	NA	NA	NA
Chr4_supercontig_000000061	418501	Chr4_supercontig_000000099	29000	52562116	CN2	CN2	CN2	CN2
Chr4_supercontig_000000099	29001	Chr4_supercontig_000000099	42000	13000	CN2	CN2	CN1	CN1
Chr4_supercontig_000000099	42001	Chr4_supercontig_000000100	1834000	2526200	CN2	CN2	CN2	CN2
Chr4_supercontig_000000100	1834001	Chr4_supercontig_000000100	1837000	3000	NA	NA	NA	NA
Chr4_supercontig_000000100	1837001	Chr4_supercontig_000000101	648000	978069	CN2	CN2	CN2	CN2
Chr4_supercontig_000000101	648001	Chr4_supercontig_000000101	650000	2000	NA	NA	NA	NA
Chr4_supercontig_000000101	650001	Chr4_supercontig_000000134	68500	42670352	CN2	CN2	CN2	CN2
Chr4_supercontig_000000134	68501	Chr4_supercontig_000000134	70500	2000	NA	NA	NA	NA
Chr4_supercontig_000000134	70501	Chr4_supercontig_000000136	62000	654969	CN2	CN2	CN2	CN2
Chr4_supercontig_000000136	62001	Chr4_supercontig_000000136	83000	21000	GAIN	GAIN	GAIN	GAIN	ENSSHAG00000000616
Chr4_supercontig_000000136	83001	Chr4_supercontig_000000136	87500	4500	NA	NA	NA	NA
Chr4_supercontig_000000136	87501	Chr4_supercontig_000000136	108500	21000	GAIN	GAIN	GAIN	GAIN	ENSSHAG00000000616
Chr4_supercontig_000000136	108501	Chr4_supercontig_000000157	98500	9272943	CN2	CN2	CN2	CN2
Chr4_supercontig_000000157	98501	Chr4_supercontig_000000157	160000	61500	CN2	CN2	CN1	CN1	BAK1,ENSSHAG00000005349
Chr4_supercontig_000000157	160001	Chr4_supercontig_000000157	198500	38500	CN2	CN2	CN2	CN2
Chr4_supercontig_000000157	198501	Chr4_supercontig_000000157	215500	17000	CN2	CN2	CN1	CN1
Chr4_supercontig_000000157	215501	Chr4_supercontig_000000158	101500	575797	CN2	CN2	CN2	CN2
Chr4_supercontig_000000158	101501	Chr4_supercontig_000000158	137000	35500	CN2	CN2	CN1	CN1	GRM4
Chr4_supercontig_000000158	137001	Chr4_supercontig_000000158	213000	76000	CN2	CN2	CN2	CN2
Chr4_supercontig_000000158	213001	Chr4_supercontig_000000158	314000	101000	CN2	CN2	CN1	CN1	GRM4
Chr4_supercontig_000000158	314001	Chr4_supercontig_000000179	305500	24818962	CN2	CN2	CN2	CN2
Chr4_supercontig_000000179	305501	Chr4_supercontig_000000179	308500	3000	NA	NA	NA	NA
Chr4_supercontig_000000179	308501	Chr4_supercontig_000000198	1277000	24002712	CN2	CN2	CN2	CN2
Chr4_supercontig_000000198	1277001	Chr4_supercontig_000000198	1308500	31500	CN2	CN2	CN1	CN1	ENSSHAG00000013724
Chr4_supercontig_000000198	1308501	Chr4_supercontig_000000229	3543500	48776192	CN2	CN2	CN2	CN2
Chr4_supercontig_000000229	3543501	Chr4_supercontig_000000229	3544000	500	NA	NA	NA	NA
Chr4_supercontig_000000229	3544001	Chr4_supercontig_000000237	757000	9858182	CN2	CN2	CN2	CN2
Chr4_supercontig_000000237	757001	Chr4_supercontig_000000237	760000	3000	NA	NA	NA	NA
Chr4_supercontig_000000237	760001	Chr4_supercontig_000000241	1601500	4322660	CN2	CN2	CN2	CN2
Chr4_supercontig_000000241	1601501	Chr4_supercontig_000000241	1604000	2500	NA	NA	NA	NA
Chr4_supercontig_000000241	1604001	Chr4_supercontig_000000244	2837500	6447691	CN2	CN2	CN2	CN2
Chr4_supercontig_000000244	2837501	Chr4_supercontig_000000245	1079500	1373844	CN2	CN2	GAIN	GAIN	LRP11,PPP1R14C,ENSSHAG00000017923,IYD,ENSSHAG00000019966,PLEKHG1,MTHFD1L
Chr4_supercontig_000000245	1079501	Chr4_supercontig_000000249	1410500	11197770	CN2	CN2	CN2	CN2
Chr4_supercontig_000000249	1410501	Chr4_supercontig_000000249	1508500	98000	CN2	CN2	CN1	CN1
Chr4_supercontig_000000249	1508501	Chr4_supercontig_000000253	96500	9230885	CN2	CN2	CN2	CN2
Chr4_supercontig_000000253	96501	Chr4_supercontig_000000253	99500	3000	NA	NA	NA	NA
Chr4_supercontig_000000253	99501	Chr4_supercontig_000000259	4099000	8088595	CN2	CN2	CN2	CN2
Chr4_supercontig_000000259	4099001	Chr4_supercontig_000000259	4101500	2500	NA	NA	NA	NA
Chr4_supercontig_000000259	4101501	Chr4_supercontig_000000269	3382500	11050934	CN2	CN2	CN2	CN2
Chr4_supercontig_000000269	3382501	Chr4_supercontig_000000269	3702000	319500	GAIN	GAIN	CN2	CN2	ENSSHAG00000018378
Chr4_supercontig_000000269	3702001	Chr4_supercontig_000000286	283000	29166950	CN2	CN2	CN2	CN2
Chr4_supercontig_000000286	283001	Chr4_supercontig_000000286	290000	7000	GAIN	GAIN	CN2	CN2
Chr4_supercontig_000000286	290001	Chr4_supercontig_000000287	294000	718182	CN2	CN2	CN2	CN2
Chr4_supercontig_000000287	294001	Chr4_supercontig_000000287	296000	2000	NA	NA	NA	NA
Chr4_supercontig_000000287	296001	Chr4_supercontig_000000289	970000	3687943	CN2	CN2	CN2	CN2
Chr4_supercontig_000000289	970001	Chr4_supercontig_000000289	977500	7500	CN0	CN0	CN0	CN0
Chr4_supercontig_000000289	977501	Chr4_supercontig_000000316	11576	17474804	CN2	CN2	CN2	CN2
Chr5_supercontig_000000000	1	Chr5_supercontig_000000000	2815	2815	NA	NA	NA	NA
Chr5_supercontig_000000000	2816	Chr5_supercontig_000000001	141000	141001	CN1	CN1	CN2	CN2	ENSSHAG00000002231,ENSSHAG00000003708,ENSSHAG00000004228
Chr5_supercontig_000000001	141001	Chr5_supercontig_000000001	194000	53000	GAIN	GAIN	CN2	CN2	COL1A2
Chr5_supercontig_000000001	194001	Chr5_supercontig_000000001	231500	37500	CN1	CN1	GAIN	GAIN	CASD1,SGCE
Chr5_supercontig_000000001	231501	Chr5_supercontig_000000001	271000	39500	GAIN	GAIN	CN2	CN2	SGCE
Chr5_supercontig_000000001	271001	Chr5_supercontig_000000002	1634	5099	CN2	CN2	CN2	CN2
Chr5_supercontig_000000003	1	Chr5_supercontig_000000003	4000	4000	NA	NA	NA	NA
Chr5_supercontig_000000003	4001	Chr5_supercontig_000000003	39798	35798	CN1	CN1	CN2	CN2	ENSSHAG00000001251
Chr5_supercontig_000000003	39799	Chr5_supercontig_000000004	21000	21001	CN2	CN2	CN2	CN2
Chr5_supercontig_000000004	21001	Chr5_supercontig_000000004	23500	2500	NA	NA	NA	NA
Chr5_supercontig_000000004	23501	Chr5_supercontig_000000005	3000	102814	CN2	CN2	CN2	CN2
Chr5_supercontig_000000005	3001	Chr5_supercontig_000000005	150000	147000	GAIN	GAIN	CN2	CN2	PPARA,PKDREJ,TTC38
Chr5_supercontig_000000005	150001	Chr5_supercontig_000000005	157500	7500	CN2	CN2	CN0	CN0
Chr5_supercontig_000000005	157501	Chr5_supercontig_000000005	751000	593500	GAIN	GAIN	CN2	CN2	CELSR1,GRAMD4,CERK,TBC1D22A
Chr5_supercontig_000000005	751001	Chr5_supercontig_000000005	751500	500	NA	NA	NA	NA
Chr5_supercontig_000000005	751501	Chr5_supercontig_000000005	1502000	750500	GAIN	GAIN	CN2	CN2	TBC1D22A
Chr5_supercontig_000000005	1502001	Chr5_supercontig_000000005	1504000	2000	NA	NA	NA	NA
Chr5_supercontig_000000005	1504001	Chr5_supercontig_000000006	1025000	1265139	GAIN	GAIN	CN2	CN2	FAM19A5
Chr5_supercontig_000000006	1025001	Chr5_supercontig_000000006	1027000	2000	NA	NA	NA	NA
Chr5_supercontig_000000006	1027001	Chr5_supercontig_000000006	1265000	238000	GAIN	GAIN	CN2	CN2	ENSSHAG00000019658
Chr5_supercontig_000000006	1265001	Chr5_supercontig_000000006	1272000	7000	CN0	CN0	CN0	CN0
Chr5_supercontig_000000006	1272001	Chr5_supercontig_000000006	1314500	42500	GAIN	GAIN	CN2	CN2
Chr5_supercontig_000000006	1314501	Chr5_supercontig_000000006	1321000	6500	CN2	CN2	CN2	CN2
Chr5_supercontig_000000006	1321001	Chr5_supercontig_000000006	1401500	80500	GAIN	GAIN	CN2	CN2
Chr5_supercontig_000000006	1401501	Chr5_supercontig_000000006	1403500	2000	NA	NA	NA	NA
Chr5_supercontig_000000006	1403501	Chr5_supercontig_000000006	1419500	16000	GAIN	GAIN	CN2	CN2
Chr5_supercontig_000000006	1419501	Chr5_supercontig_000000006	1421000	1500	NA	NA	NA	NA
Chr5_supercontig_000000006	1421001	Chr5_supercontig_000000006	1427000	6000	GAIN	GAIN	CN2	CN2
Chr5_supercontig_000000006	1427001	Chr5_supercontig_000000006	1431500	4500	NA	NA	NA	NA
Chr5_supercontig_000000006	1431501	Chr5_supercontig_000000006	1521500	90000	GAIN	GAIN	CN2	CN2
Chr5_supercontig_000000006	1521501	Chr5_supercontig_000000006	1524000	2500	NA	NA	NA	NA
Chr5_supercontig_000000006	1524001	Chr5_supercontig_000000006	1529000	5000	GAIN	GAIN	CN2	CN2
Chr5_supercontig_000000006	1529001	Chr5_supercontig_000000006	1531000	2000	NA	NA	NA	NA
Chr5_supercontig_000000006	1531001	Chr5_supercontig_000000006	1565500	34500	GAIN	GAIN	CN2	CN2
Chr5_supercontig_000000006	1565501	Chr5_supercontig_000000006	1570000	4500	NA	NA	NA	NA
Chr5_supercontig_000000006	1570001	Chr5_supercontig_000000006	1615000	45000	GAIN	GAIN	CN2	CN2
Chr5_supercontig_000000006	1615001	Chr5_supercontig_000000006	1622000	7000	CN2	CN2	CN2	CN2
Chr5_supercontig_000000006	1622001	Chr5_supercontig_000000006	1771000	149000	GAIN	GAIN	CN2	CN2
Chr5_supercontig_000000006	1771001	Chr5_supercontig_000000006	1775000	4000	NA	NA	NA	NA
Chr5_supercontig_000000006	1775001	Chr5_supercontig_000000006	1833500	58500	GAIN	GAIN	CN2	CN2
Chr5_supercontig_000000006	1833501	Chr5_supercontig_000000006	1836000	2500	NA	NA	NA	NA
Chr5_supercontig_000000006	1836001	Chr5_supercontig_000000006	2027500	191500	GAIN	GAIN	CN2	CN2
Chr5_supercontig_000000006	2027501	Chr5_supercontig_000000006	2039500	12000	CN2	CN2	CN2	CN2
Chr5_supercontig_000000006	2039501	Chr5_supercontig_000000006	2234500	195000	GAIN	GAIN	CN2	CN2
Chr5_supercontig_000000006	2234501	Chr5_supercontig_000000006	2235000	500	NA	NA	NA	NA
Chr5_supercontig_000000006	2235001	Chr5_supercontig_000000006	2261500	26500	CN2	CN2	CN1	CN1
Chr5_supercontig_000000006	2261501	Chr5_supercontig_000000006	2262000	500	NA	NA	NA	NA
Chr5_supercontig_000000006	2262001	Chr5_supercontig_000000009	724500	2059377	GAIN	GAIN	CN2	CN2	BRD1,ZBED4,ALG12,KIAA1551,ENSSHAG00000020019,PHF21B,ENSSHAG00000006112,NUP50,KIAA0930,UPK3A,FAM118A,SMC1B,RIBC2,ENSSHAG00000007781,FBLN1,ATXN10,WNT7B,ENSSHAG00000019726,IL17REL,TTLL8,MLC1,MOV10L1,ENSSHAG00000008084,TRABD,ENSSHAG00000008961,ENSSHAG00000009188,TUBGCP6,HDAC10,MAPK12,MAPK11,PLXNB2
Chr5_supercontig_000000009	724501	Chr5_supercontig_000000009	727500	3000	NA	NA	NA	NA
Chr5_supercontig_000000009	727501	Chr5_supercontig_000000010	605000	792273	GAIN	GAIN	CN2	CN2	DENND6B,PPP6R2,NCAPH2,TYMP,KLHDC7B,CPT1B,ENSSHAG00000003934,MAPK8IP2,ARSA,ENSSHAG00000005749,ENSSHAG00000006747
Chr5_supercontig_000000010	605001	Chr5_supercontig_000000010	615500	10500	CN2	CN2	CN2	CN2
Chr5_supercontig_000000010	615501	Chr5_supercontig_000000017	22500	4182314	GAIN	GAIN	CN2	CN2	KIAA1644,SAMM50,PNPLA3,PNPLA5,SULT4A1,SCUBE1,MPPED1,EFCAB6,FAM19A2,USP15,MON2,ENSSHAG00000019537,PPM1H,AVPR1A,ENSSHAG00000000735
Chr5_supercontig_000000017	22501	Chr5_supercontig_000000017	23000	500	NA	NA	NA	NA
Chr5_supercontig_000000017	23001	Chr5_supercontig_000000021	829500	2238177	GAIN	GAIN	CN2	CN2	ERGIC2,FAR2,ENSSHAG00000008727,PTHLH,ENSSHAG00000009260,MRPS35,KLHL42,MANSC4,YEATS4,LYZ,CPSF6,CPM,ENSSHAG00000010284,SLC35E3,NUP107
Chr5_supercontig_000000021	829501	Chr5_supercontig_000000021	838000	8500	CN2	CN2	CN1	CN1
Chr5_supercontig_000000021	838001	Chr5_supercontig_000000026	59500	2198456	GAIN	GAIN	CN2	CN2	RAP1B,ENSSHAG00000004750,PRPH,TROAP,C1QL4,SPATS2,KCNH3,MCRS1,FAM186B,PRPF40B,FMNL3,ENSSHAG00000010366,NCKAP5L,BCDIN3D,FAIM2,AQP2,AQP5,AQP6,RACGAP1,ASIC1,SMARCD1,GPD1,CERS5,LIMA1,ENSSHAG00000001466,ATF1,DIP2B
Chr5_supercontig_000000026	59501	Chr5_supercontig_000000026	64500	5000	CN2	GAIN	CN0	CN0
Chr5_supercontig_000000026	64501	Chr5_supercontig_000000032	81500	4059596	GAIN	GAIN	CN2	CN2	LRIG3,TIMELESS,MIP,SPRYD4,GLS2,RBMS2,KANSL2,ENSSHAG00000019930,ENSSHAG00000019776,CCNT1,ADCY6,ENSSHAG00000007601,ENSSHAG00000008230,ENSSHAG00000008344,ENSSHAG00000008663,ENSSHAG00000009074,ENSSHAG00000009228,GRIP1,HELB,IRAK3,ENSSHAG00000006829,LLPH,MSRB3,ENSSHAG00000013539,ENSSHAG00000013576,ENSSHAG00000019079,ENSSHAG00000002846,ENSSHAG00000005735,TESPA1,ENSSHAG00000007815,NEUROD4,ENSSHAG00000009…
Chr5_supercontig_000000032	81501	Chr5_supercontig_000000032	82000	500	NA	NA	NA	NA
Chr5_supercontig_000000032	82001	Chr5_supercontig_000000032	96500	14500	CN2	CN2	CN1	CN1
Chr5_supercontig_000000032	96501	Chr5_supercontig_000000043	687500	3688947	GAIN	GAIN	CN2	CN2	FRS2,CCT2,LRRC10,BEST3,CNOT2,KCNMB4,PTPRB,PTPRR,ZFC3H1,ENSSHAG00000003959,TBC1D15,TPH2,TRHDE,KCNC2,BBS10,ZDHHC17,CSRP2,NAV3,SYT1
Chr5_supercontig_000000043	687501	Chr5_supercontig_000000043	690000	2500	NA	NA	NA	NA
Chr5_supercontig_000000043	690001	Chr5_supercontig_000000044	76500	685082	GAIN	GAIN	CN2	CN2	SYT1,ENSSHAG00000011769,PAWR
Chr5_supercontig_000000044	76501	Chr5_supercontig_000000044	91000	14500	CN2	CN2	CN2	CN2
Chr5_supercontig_000000044	91001	Chr5_supercontig_000000044	985500	894500	GAIN	GAIN	CN2	CN2	PPP1R12A,ENSSHAG00000020063,OTOGL
Chr5_supercontig_000000044	985501	Chr5_supercontig_000000044	990000	4500	NA	NA	NA	NA
Chr5_supercontig_000000044	990001	Chr5_supercontig_000000044	1245500	255500	GAIN	GAIN	CN2	CN2	PTPRQ,MYF6,MYF5
Chr5_supercontig_000000044	1245501	Chr5_supercontig_000000044	1251000	5500	CN2	CN2	CN2	CN2
Chr5_supercontig_000000044	1251001	Chr5_supercontig_000000044	1265500	14500	GAIN	GAIN	CN2	CN2
Chr5_supercontig_000000044	1265501	Chr5_supercontig_000000044	1269000	3500	NA	NA	NA	NA
Chr5_supercontig_000000044	1269001	Chr5_supercontig_000000045	79000	103888	GAIN	GAIN	CN2	CN2
Chr5_supercontig_000000045	79001	Chr5_supercontig_000000045	118000	39000	CN2	CN2	CN2	CN2
[truncated: 915 more rows]

## Sheet: homozygous  LOF
Table S4, related to Figures 2 and 4.
Homozygous loss-of-function genes in DFT1 and DFT2. CN, copy number.
DFT1							DFT2
86T			88T				202T2			203T3
HGNC	Ensembl ID	Mutation type	HGNC	Ensembl ID	Mutation type		HGNC	Ensembl	Mutation type	HGNC	Ensembl ID	Mutation type
MAST3	ENSSHAG00000009059	CN0	MAST3	ENSSHAG00000009059	CN0		CACNA2D1	ENSSHAG00000012483	CN0	CACNA2D1	ENSSHAG00000012483	CN0
WWC3	ENSSHAG00000016061	CN1, truncating SNV	WWC3	ENSSHAG00000016061	CN1, truncating SNV		ENSSHAG00000005243	ENSSHAG00000005243	CN0	ENSSHAG00000005243	ENSSHAG00000005243	CN0
							HGF	ENSSHAG00000015775	CN0	HGF	ENSSHAG00000015775	CN0
							MPDZ	ENSSHAG00000010824	CN1, truncating deletion	MPDZ	ENSSHAG00000010824	CN1, truncating deletion
							TP73	ENSSHAG00000005668	CN0	TP73	ENSSHAG00000005668	CN0

## Sheet: hemizygous LOF
Table S4, related to Figures 2 and 4.
Hemizygous loss-of-function genes in DFT1 and DFT2. CN, copy number; SV, truncating structural variant; Het, heterozygous. Black text, gene similarly perturbed in both DFT1s (86T and 88T) and both DFT2s (202T2 and 203T3); red text, gene similarly perturbed in both 86T and 88T (DFT1), or in both 202T2 and 203T3 (DFT2); blue text, gene perturbed in only one of two tumors of a single lineage. In cas…
DFT1							DFT2
86T			88T				202T2			203T3
HGNC	Ensembl ID	Mutation type	HGNC	Ensembl ID	Mutation type		HGNC	Ensembl ID	Mutation type	HGNC	Ensembl ID	Mutation type
ACE2	ENSSHAG00000014386	CN1	ACE2	ENSSHAG00000014386	CN1		ACE2	ENSSHAG00000014386	CN1	ACE2	ENSSHAG00000014386	CN1
ADGRG2	ENSSHAG00000002067	CN1	ADGRG2	ENSSHAG00000002067	CN1		ADGRG2	ENSSHAG00000002067	CN1	ADGRG2	ENSSHAG00000002067	CN1
AKAP17A	ENSSHAG00000011312	CN1	AKAP17A	ENSSHAG00000011312	CN1		AKAP17A	ENSSHAG00000011312	CN1	AKAP17A	ENSSHAG00000011312	CN1
ARHGAP6	ENSSHAG00000009839	CN1	ARHGAP6	ENSSHAG00000009839	CN1		ARHGAP6	ENSSHAG00000009839	CN1	ARHGAP6	ENSSHAG00000009839	CN1
ARSD	ENSSHAG00000009046	CN1	ARSD	ENSSHAG00000009046	CN1		ARSD	ENSSHAG00000009046	CN1	ARSD	ENSSHAG00000009046	CN1
ARSE	ENSSHAG00000008728	CN1	ARSE	ENSSHAG00000008728	CN1		ARSE	ENSSHAG00000008728	CN1	ARSE	ENSSHAG00000008728	CN1
ARSF	ENSSHAG00000007607	CN1	ARSF	ENSSHAG00000007607	CN1		ARSF	ENSSHAG00000007607	CN1	ARSF	ENSSHAG00000007607	CN1
ARSH	ENSSHAG00000008305	CN1	ARSH	ENSSHAG00000008305	CN1		ARSH	ENSSHAG00000008305	CN1	ARSH	ENSSHAG00000008305	CN1
ASB11	ENSSHAG00000005987	CN1	ASB11	ENSSHAG00000005987	CN1		ASB11	ENSSHAG00000005987	CN1	ASB11	ENSSHAG00000005987	CN1
ASMT	ENSSHAG00000010872	CN1	ASMT	ENSSHAG00000010872	CN1		ASMT	ENSSHAG00000010872	CN1	ASMT	ENSSHAG00000010872	CN1
BRD7	ENSSHAG00000010547	CN1	BRD7	ENSSHAG00000010547	CN1		BRD7	ENSSHAG00000010547	CN1	BRD7	ENSSHAG00000010547	CN1
CA5B	ENSSHAG00000013514	CN1	CA5B	ENSSHAG00000013514	CN1		CA5B	ENSSHAG00000013514	CN1	CA5B	ENSSHAG00000013514	CN1
CD99	ENSSHAG00000010950	CN1	CD99	ENSSHAG00000010950	CN1		CD99	ENSSHAG00000010950	CN1	CD99	ENSSHAG00000010950	CN1
CDKL5	ENSSHAG00000006474	CN1	CDKL5	ENSSHAG00000006474	CN1		CDKL5	ENSSHAG00000006474	CN1	CDKL5	ENSSHAG00000006474	CN1
CLCN4	ENSSHAG00000015714	CN1	CLCN4	ENSSHAG00000015714	CN1		CLCN4	ENSSHAG00000015714	CN1	CLCN4	ENSSHAG00000015714	CN1
CTPS2	ENSSHAG00000005999	CN1	CTPS2	ENSSHAG00000005999	CN1		CTPS2	ENSSHAG00000005999	CN1	CTPS2	ENSSHAG00000005999	CN1
EGFL6	ENSSHAG00000008649	CN1	EGFL6	ENSSHAG00000008649	CN1		EGFL6	ENSSHAG00000008649	CN1	EGFL6	ENSSHAG00000008649	CN1
ENSSHAG00000004877	ENSSHAG00000004877	CN1	ENSSHAG00000004877	ENSSHAG00000004877	CN1		ENSSHAG00000004877	ENSSHAG00000004877	CN1	ENSSHAG00000004877	ENSSHAG00000004877	CN1
ENSSHAG00000005619	ENSSHAG00000005619	CN1	ENSSHAG00000005619	ENSSHAG00000005619	CN1		ENSSHAG00000005619	ENSSHAG00000005619	CN1	ENSSHAG00000005619	ENSSHAG00000005619	CN1
ENSSHAG00000007622	ENSSHAG00000007622	CN1	ENSSHAG00000007622	ENSSHAG00000007622	CN1		ENSSHAG00000007622	ENSSHAG00000007622	CN1	ENSSHAG00000007622	ENSSHAG00000007622	CN1
ENSSHAG00000007773	ENSSHAG00000007773	CN1	ENSSHAG00000007773	ENSSHAG00000007773	CN1		ENSSHAG00000007773	ENSSHAG00000007773	CN1	ENSSHAG00000007773	ENSSHAG00000007773	CN1
ENSSHAG00000009398	ENSSHAG00000009398	CN1	ENSSHAG00000009398	ENSSHAG00000009398	CN1		ENSSHAG00000009398	ENSSHAG00000009398	CN1	ENSSHAG00000009398	ENSSHAG00000009398	CN1
ENSSHAG00000011853	ENSSHAG00000011853	CN1	ENSSHAG00000011853	ENSSHAG00000011853	CN1		ENSSHAG00000011853	ENSSHAG00000011853	CN1	ENSSHAG00000011853	ENSSHAG00000011853	CN1
ENSSHAG00000013119	ENSSHAG00000013119	CN1	ENSSHAG00000013119	ENSSHAG00000013119	CN1		ENSSHAG00000013119	ENSSHAG00000013119	CN1	ENSSHAG00000013119	ENSSHAG00000013119	CN1
ENSSHAG00000013271	ENSSHAG00000013271	CN1	ENSSHAG00000013271	ENSSHAG00000013271	CN1		ENSSHAG00000013271	ENSSHAG00000013271	CN1	ENSSHAG00000013271	ENSSHAG00000013271	CN1
ENSSHAG00000014477	ENSSHAG00000014477	CN1	ENSSHAG00000014477	ENSSHAG00000014477	CN1		ENSSHAG00000014477	ENSSHAG00000014477	CN1	ENSSHAG00000014477	ENSSHAG00000014477	CN1
ENSSHAG00000015527	ENSSHAG00000015527	CN1	ENSSHAG00000015527	ENSSHAG00000015527	CN1		ENSSHAG00000015527	ENSSHAG00000015527	CN1	ENSSHAG00000015527	ENSSHAG00000015527	CN1
ENSSHAG00000016661	ENSSHAG00000016661	CN1	ENSSHAG00000016661	ENSSHAG00000016661	CN1		ENSSHAG00000016661	ENSSHAG00000016661	CN1	ENSSHAG00000016661	ENSSHAG00000016661	CN1
ENSSHAG00000016765	ENSSHAG00000016765	CN1	ENSSHAG00000016765	ENSSHAG00000016765	CN1		ENSSHAG00000016765	ENSSHAG00000016765	CN1	ENSSHAG00000016765	ENSSHAG00000016765	CN1
ENSSHAG00000018796	ENSSHAG00000018796	CN1	ENSSHAG00000018796	ENSSHAG00000018796	CN1		ENSSHAG00000018796	ENSSHAG00000018796	CN1	ENSSHAG00000018796	ENSSHAG00000018796	CN1
ENSSHAG00000019188	ENSSHAG00000019188	CN1	ENSSHAG00000019188	ENSSHAG00000019188	CN1		ENSSHAG00000019188	ENSSHAG00000019188	CN1	ENSSHAG00000019188	ENSSHAG00000019188	CN1
ENSSHAG00000019236	ENSSHAG00000019236	CN1	ENSSHAG00000019236	ENSSHAG00000019236	CN1		ENSSHAG00000019236	ENSSHAG00000019236	CN1	ENSSHAG00000019236	ENSSHAG00000019236	CN1
ENSSHAG00000019366	ENSSHAG00000019366	CN1	ENSSHAG00000019366	ENSSHAG00000019366	CN1		ENSSHAG00000019366	ENSSHAG00000019366	CN1	ENSSHAG00000019366	ENSSHAG00000019366	CN1
ENSSHAG00000019989	ENSSHAG00000019989	CN1	ENSSHAG00000019989	ENSSHAG00000019989	CN1		ENSSHAG00000019989	ENSSHAG00000019989	CN1	ENSSHAG00000019989	ENSSHAG00000019989	CN1
ENSSHAG00000020161	ENSSHAG00000020161	CN1	ENSSHAG00000020161	ENSSHAG00000020161	CN1		ENSSHAG00000020161	ENSSHAG00000020161	CN1	ENSSHAG00000020161	ENSSHAG00000020161	CN1
ENSSHAG00000020362	ENSSHAG00000020362	CN1	ENSSHAG00000020362	ENSSHAG00000020362	CN1		ENSSHAG00000020362	ENSSHAG00000020362	CN1	ENSSHAG00000020362	ENSSHAG00000020362	CN1
FANCB	ENSSHAG00000008047	CN1	FANCB	ENSSHAG00000008047	CN1		FANCB	ENSSHAG00000008047	CN1	FANCB	ENSSHAG00000008047	CN1
FIGF	ENSSHAG00000004804	CN1	FIGF	ENSSHAG00000004804	CN1		FIGF	ENSSHAG00000004804	CN1	FIGF	ENSSHAG00000004804	CN1
FRMPD4	ENSSHAG00000000651	CN1	FRMPD4	ENSSHAG00000000651	CN1		FRMPD4	ENSSHAG00000000651	CN1	FRMPD4	ENSSHAG00000000651	CN1
GLRA2	ENSSHAG00000009039	CN1	GLRA2	ENSSHAG00000009039	CN1		GLRA2	ENSSHAG00000009039	CN1	GLRA2	ENSSHAG00000009039	CN1
GPM6B	ENSSHAG00000002872	CN1	GPM6B	ENSSHAG00000002872	CN1		GPM6B	ENSSHAG00000002872	CN1	GPM6B	ENSSHAG00000002872	CN1
GPR143	ENSSHAG00000017369	CN1	GPR143	ENSSHAG00000017369	CN1		GPR143	ENSSHAG00000017369	CN1	GPR143	ENSSHAG00000017369	CN1
GRPR	ENSSHAG00000011044	CN1	GRPR	ENSSHAG00000011044	CN1		GRPR	ENSSHAG00000011044	CN1	GRPR	ENSSHAG00000011044	CN1
GYG2	ENSSHAG00000009716	CN1	GYG2	ENSSHAG00000009716	CN1		GYG2	ENSSHAG00000009716	CN1	GYG2	ENSSHAG00000009716	CN1
HCCS	ENSSHAG00000010709	CN1	HCCS	ENSSHAG00000010709	CN1		HCCS	ENSSHAG00000010709	CN1	HCCS	ENSSHAG00000010709	CN1
HDHD1	ENSSHAG00000010316	CN1	HDHD1	ENSSHAG00000010316	CN1		HDHD1	ENSSHAG00000010316	CN1	HDHD1	ENSSHAG00000010316	CN1
KAL1	ENSSHAG00000018835	CN1	KAL1	ENSSHAG00000018835	CN1		KAL1	ENSSHAG00000018835	CN1	KAL1	ENSSHAG00000018835	CN1
MID1	ENSSHAG00000014062	CN1	MID1	ENSSHAG00000014062	CN1		MID1	ENSSHAG00000014062	CN1	MID1	ENSSHAG00000014062	CN1
MOSPD2	ENSSHAG00000007569	CN1	MOSPD2	ENSSHAG00000007569	CN1		MOSPD2	ENSSHAG00000007569	CN1	MOSPD2	ENSSHAG00000007569	CN1
MSL3	ENSSHAG00000013243	CN1	MSL3	ENSSHAG00000013243	CN1		MSL3	ENSSHAG00000013243	CN1	MSL3	ENSSHAG00000013243	CN1
MXRA5	ENSSHAG00000002720	CN1	MXRA5	ENSSHAG00000002720	CN1		MXRA5	ENSSHAG00000002720	CN1	MXRA5	ENSSHAG00000002720	CN1
NHS	ENSSHAG00000014423	CN1	NHS	ENSSHAG00000014423	CN1		NHS	ENSSHAG00000014423	CN1	NHS	ENSSHAG00000014423	CN1
OFD1	ENSSHAG00000007072	CN1	OFD1	ENSSHAG00000007072	CN1		OFD1	ENSSHAG00000007072	CN1	OFD1	ENSSHAG00000007072	CN1
PIGA	ENSSHAG00000005576	CN1	PIGA	ENSSHAG00000005576	CN1		PIGA	ENSSHAG00000005576	CN1	PIGA	ENSSHAG00000005576	CN1
PIR	ENSSHAG00000001293	CN1	PIR	ENSSHAG00000001293	CN1		PIR	ENSSHAG00000001293	CN1	PIR	ENSSHAG00000001293	CN1
PPA1	ENSSHAG00000008870	CN1, SV	PPA1	ENSSHAG00000008870	CN1, SV		PPA1	ENSSHAG00000008870	CN1	PPA1	ENSSHAG00000008870	CN1
PPEF1	ENSSHAG00000001460	CN1	PPEF1	ENSSHAG00000001460	CN1		PPEF1	ENSSHAG00000001460	CN1	PPEF1	ENSSHAG00000001460	CN1
PRKX	ENSSHAG00000007958	CN1	PRKX	ENSSHAG00000007958	CN1		PRKX	ENSSHAG00000007958	CN1	PRKX	ENSSHAG00000007958	CN1
RAI2	ENSSHAG00000011373	CN1	RAI2	ENSSHAG00000011373	CN1		RAI2	ENSSHAG00000011373	CN1	RAI2	ENSSHAG00000011373	CN1
RBBP7	ENSSHAG00000001584	CN1	RBBP7	ENSSHAG00000001584	CN1		RBBP7	ENSSHAG00000001584	CN1	RBBP7	ENSSHAG00000001584	CN1
REPS2	ENSSHAG00000004749	CN1	REPS2	ENSSHAG00000004749	CN1		REPS2	ENSSHAG00000004749	CN1	REPS2	ENSSHAG00000004749	CN1
RS1	ENSSHAG00000006363	CN1	RS1	ENSSHAG00000006363	CN1		RS1	ENSSHAG00000006363	CN1	RS1	ENSSHAG00000006363	CN1
S100G	ENSSHAG00000007015	CN1	S100G	ENSSHAG00000007015	CN1		S100G	ENSSHAG00000007015	CN1	S100G	ENSSHAG00000007015	CN1
SCML2	ENSSHAG00000010320	CN1	SCML2	ENSSHAG00000010320	CN1		SCML2	ENSSHAG00000010320	CN1	SCML2	ENSSHAG00000010320	CN1
SHROOM2	ENSSHAG00000016915	CN1	SHROOM2	ENSSHAG00000016915	CN1		SHROOM2	ENSSHAG00000016915	CN1	SHROOM2	ENSSHAG00000016915	CN1
STS	ENSSHAG00000008889	CN1	STS	ENSSHAG00000008889	CN1		STS	ENSSHAG00000008889	CN1	STS	ENSSHAG00000008889	CN1
SYAP1	ENSSHAG00000005248	CN1	SYAP1	ENSSHAG00000005248	CN1		SYAP1	ENSSHAG00000005248	CN1	SYAP1	ENSSHAG00000005248	CN1
TBL1Y	ENSSHAG00000017481	CN1	TBL1Y	ENSSHAG00000017481	CN1		TBL1Y	ENSSHAG00000017481	CN1	TBL1Y	ENSSHAG00000017481	CN1
TCEANC	ENSSHAG00000008316	CN1	TCEANC	ENSSHAG00000008316	CN1		TCEANC	ENSSHAG00000008316	CN1	TCEANC	ENSSHAG00000008316	CN1
TLR7	ENSSHAG00000014239	CN1	TLR7	ENSSHAG00000014239	CN1		TLR7	ENSSHAG00000014239	CN1	TLR7	ENSSHAG00000014239	CN1
TLR8	ENSSHAG00000013998	CN1	TLR8	ENSSHAG00000013998	CN1		TLR8	ENSSHAG00000013998	CN1	TLR8	ENSSHAG00000013998	CN1
TMEM27	ENSSHAG00000013822	CN1	TMEM27	ENSSHAG00000013822	CN1		TMEM27	ENSSHAG00000013822	CN1	TMEM27	ENSSHAG00000013822	CN1
TXLNG	ENSSHAG00000002759	CN1	TXLNG	ENSSHAG00000002759	CN1		TXLNG	ENSSHAG00000002759	CN1	TXLNG	ENSSHAG00000002759	CN1
XG	ENSSHAG00000010508	CN1	XG	ENSSHAG00000010508	CN1		XG	ENSSHAG00000010508	CN1	XG	ENSSHAG00000010508	CN1
ZBED1	ENSSHAG00000012608	CN1	ZBED1	ENSSHAG00000012608	CN1		ZBED1	ENSSHAG00000012608	CN1	ZBED1	ENSSHAG00000012608	CN1
ABCA2	ENSSHAG00000008998	CN1	ABCA2	ENSSHAG00000008998	CN1		A1CF	ENSSHAG00000005096	CN1	A1CF	ENSSHAG00000005096	CN1
ABCC6	ENSSHAG00000006826	CN1	ABCC6	ENSSHAG00000006826	CN1		AASS	ENSSHAG00000017254	CN1	AASS	ENSSHAG00000017254	CN1
ABHD16B	ENSSHAG00000017478	CN1	ABHD16B	ENSSHAG00000017478	CN1		ACOT7	ENSSHAG00000018789	CN1	ACOT7	ENSSHAG00000018789	CN1
ACO1	ENSSHAG00000008924	CN1	ACO1	ENSSHAG00000008924	CN1		ACSBG1	ENSSHAG00000017899	CN1	ACSBG1	ENSSHAG00000017899	CN1
ACTC1	ENSSHAG00000016827	CN1	ACTC1	ENSSHAG00000016827	CN1		ACTRT3	ENSSHAG00000004044	SV	ACTRT3	ENSSHAG00000004044	SV
ADAL	ENSSHAG00000012721	CN1	ADAL	ENSSHAG00000012721	CN1		ADAM12	ENSSHAG00000011484	CN1	ADAM12	ENSSHAG00000011484	CN1
ADAM22	ENSSHAG00000008954	SV	ADAM22	ENSSHAG00000008954	SV		ADAMTS7	ENSSHAG00000018208	CN1	ADAMTS7	ENSSHAG00000018208	CN1
AKAP2	ENSSHAG00000007863	CN1	AKAP2	ENSSHAG00000007863	CN1		ADARB2	ENSSHAG00000015652	CN1	ADARB2	ENSSHAG00000015652	CN1
ANAPC2	ENSSHAG00000009266	CN1	ANAPC2	ENSSHAG00000009266	CN1		ADCY2	ENSSHAG00000002581	SV	ADCY2	ENSSHAG00000002581	SV
APEX1	ENSSHAG00000013524	CN1	APEX1	ENSSHAG00000013524	CN1		AGBL3	ENSSHAG00000011958	CN1	AGBL3	ENSSHAG00000011958	CN1
AQR	ENSSHAG00000016987	CN1	AQR	ENSSHAG00000016987	CN1		AIFM2	ENSSHAG00000008296	CN1	AIFM2	ENSSHAG00000008296	CN1
ARFGAP1	ENSSHAG00000008569	CN1	ARFGAP1	ENSSHAG00000008569	CN1		AJAP1	ENSSHAG00000015099	CN1	AJAP1	ENSSHAG00000015099	CN1
ARFRP1	ENSSHAG00000017842	CN1	ARFRP1	ENSSHAG00000017842	CN1		AKR1D1	ENSSHAG00000004428	CN1	AKR1D1	ENSSHAG00000004428	CN1
ARRDC1	ENSSHAG00000012468	CN1	ARRDC1	ENSSHAG00000012468	CN1		ALOX5	ENSSHAG00000006783	CN1	ALOX5	ENSSHAG00000006783	CN1
ARVCF	ENSSHAG00000004283	SV	ARVCF	ENSSHAG00000004283	SV		ANK3	ENSSHAG00000017948	CN1	ANK3	ENSSHAG00000017948	CN1
ASCC2	ENSSHAG00000003605	SV	ASCC2	ENSSHAG00000003605	SV		ARID5B	ENSSHAG00000012252	CN1	ARID5B	ENSSHAG00000012252	CN1
AVEN	ENSSHAG00000008631	CN1	AVEN	ENSSHAG00000008631	CN1		ARL5B	ENSSHAG00000007585	CN1	ARL5B	ENSSHAG00000007585	CN1
B2M	ENSSHAG00000017005	CN1	B2M	ENSSHAG00000017005	CN1		ASB15	ENSSHAG00000009459	CN1	ASB15	ENSSHAG00000009459	CN1
BAHD1	ENSSHAG00000014455	CN1	BAHD1	ENSSHAG00000014455	CN1		ATAD1	ENSSHAG00000005701	CN1	ATAD1	ENSSHAG00000005701	CN1
BHLHE23	ENSSHAG00000008128	CN1	BHLHE23	ENSSHAG00000008128	CN1		ATXN7L1	ENSSHAG00000009653	CN1	ATXN7L1	ENSSHAG00000009653	CN1
BIRC7	ENSSHAG00000010237	CN1	BIRC7	ENSSHAG00000010237	CN1		BAK1	ENSSHAG00000005103	CN1	BAK1	ENSSHAG00000005103	CN1
BMF	ENSSHAG00000011588	CN1	BMF	ENSSHAG00000011588	CN1		BCAP29	ENSSHAG00000012872	CN1	BCAP29	ENSSHAG00000012872	CN1
BUB1B	ENSSHAG00000012308	CN1	BUB1B	ENSSHAG00000012308	CN1		BCCIP	ENSSHAG00000010600	CN1	BCCIP	ENSSHAG00000010600	CN1
C15orf41	ENSSHAG00000013990	CN1	C15orf41	ENSSHAG00000013990	CN1		BCL10	ENSSHAG00000014649	CN1	BCL10	ENSSHAG00000014649	CN1
C15orf52	ENSSHAG00000013702	CN1	C15orf52	ENSSHAG00000013702	CN1		BICC1	ENSSHAG00000011416	CN1	BICC1	ENSSHAG00000011416	CN1
C15orf57	ENSSHAG00000015032	CN1	C15orf57	ENSSHAG00000015032	CN1		BMPR1A	ENSSHAG00000005672	CN1	BMPR1A	ENSSHAG00000005672	CN1
C20orf195	ENSSHAG00000018231	CN1	C20orf195	ENSSHAG00000018231	CN1		BPGM	ENSSHAG00000009420	CN1	BPGM	ENSSHAG00000009420	CN1
C8G	ENSSHAG00000008097	CN1	C8G	ENSSHAG00000008097	CN1		C10orf107	ENSSHAG00000014246	CN1	C10orf107	ENSSHAG00000014246	CN1
C9orf142	ENSSHAG00000008927	CN1	C9orf142	ENSSHAG00000008927	CN1		C10orf35	ENSSHAG00000004121	CN1	C10orf35	ENSSHAG00000004121	CN1
C9orf172	ENSSHAG00000006477	CN1	C9orf172	ENSSHAG00000006477	CN1		C10orf90	ENSSHAG00000013645	CN1	C10orf90	ENSSHAG00000013645	CN1
CAAP1	ENSSHAG00000004545	CN1	CAAP1	ENSSHAG00000004545	CN1		C15orf27	ENSSHAG00000016323	CN1	C15orf27	ENSSHAG00000016323	CN1
CAPN3	ENSSHAG00000007516	CN1	CAPN3	ENSSHAG00000007516	CN1		C1orf174	ENSSHAG00000008671	CN1	C1orf174	ENSSHAG00000008671	CN1
CASC4	ENSSHAG00000016226	CN1	CASC4	ENSSHAG00000016226	CN1		C7orf49	ENSSHAG00000012699	CN1	C7orf49	ENSSHAG00000012699	CN1
CASC5	ENSSHAG00000015307	CN1	CASC5	ENSSHAG00000015307	CN1		C7orf60	ENSSHAG00000015556	CN1	C7orf60	ENSSHAG00000015556	CN1
CASD1	ENSSHAG00000005982	CN1	CASD1	ENSSHAG00000005982	CN1		CACNB2	ENSSHAG00000008820	CN1	CACNB2	ENSSHAG00000008820	CN1
CASP14	ENSSHAG00000006793	CN1	CASP14	ENSSHAG00000006793	CN1		CADPS2	ENSSHAG00000002469	CN1	CADPS2	ENSSHAG00000002469	CN1
CATSPER2	ENSSHAG00000014399	CN1	CATSPER2	ENSSHAG00000014399	CN1		CAMTA1	ENSSHAG00000015237	SV	CAMTA1	ENSSHAG00000015237	SV
CCDC105	ENSSHAG00000006176	CN1	CCDC105	ENSSHAG00000006176	CN1		CAPZA2	ENSSHAG00000016499	CN1	CAPZA2	ENSSHAG00000016499	CN1
CCDC183	ENSSHAG00000004635	CN1	CCDC183	ENSSHAG00000004635	CN1		CAV1	ENSSHAG00000015260	CN1	CAV1	ENSSHAG00000015260	CN1
CCNB1IP1	ENSSHAG00000012529	CN1	CCNB1IP1	ENSSHAG00000012529	CN1		CAV2	ENSSHAG00000015141	CN1	CAV2	ENSSHAG00000015141	CN1
CCNDBP1	ENSSHAG00000011610	CN1	CCNDBP1	ENSSHAG00000011610	CN1		CCAR1	ENSSHAG00000007504	CN1	CCAR1	ENSSHAG00000007504	CN1
CD40	ENSSHAG00000007420	Het. truncating SNV	CD40	ENSSHAG00000007420	Het. truncating SNV		CCDC173	ENSSHAG00000017921	CN1	CCDC173	ENSSHAG00000017921	CN1
CDAN1	ENSSHAG00000007655	CN1	CDAN1	ENSSHAG00000007655	CN1		CCDC27	ENSSHAG00000006463	CN1	CCDC27	ENSSHAG00000006463	CN1
CHAC1	ENSSHAG00000016290	CN1	CHAC1	ENSSHAG00000016290	CN1		CCDC6	ENSSHAG00000018251	CN1	CCDC6	ENSSHAG00000018251	CN1
CHP1	ENSSHAG00000016726	CN1	CHP1	ENSSHAG00000016726	CN1		CCSER2	ENSSHAG00000015607	CN1	CCSER2	ENSSHAG00000015607	CN1
CHRNA4	ENSSHAG00000005283	CN1	CHRNA4	ENSSHAG00000005283	CN1		CD36	ENSSHAG00000008512	CN1	CD36	ENSSHAG00000008512	CN1
CHST14	ENSSHAG00000014525	CN1	CHST14	ENSSHAG00000014525	CN1		CDHR3	ENSSHAG00000011976	CN1	CDHR3	ENSSHAG00000011976	CN1
CLIC3	ENSSHAG00000008953	CN1	CLIC3	ENSSHAG00000008953	CN1		CDK1	ENSSHAG00000017093	CN1	CDK1	ENSSHAG00000017093	CN1
CLPP	ENSSHAG00000010777	SV	CLPP	ENSSHAG00000010777	SV		CEP104	ENSSHAG00000007949	CN1	CEP104	ENSSHAG00000007949	CN1
CMKLR1	ENSSHAG00000012278	CN1	CMKLR1	ENSSHAG00000012278	CN1		CHCHD3	ENSSHAG00000017588	CN1	CHCHD3	ENSSHAG00000017588	CN1
COL20A1	ENSSHAG00000007399	CN1	COL20A1	ENSSHAG00000007399	CN1		CHD5	ENSSHAG00000018641	CN1	CHD5	ENSSHAG00000018641	CN1
COL9A3	ENSSHAG00000010063	CN1	COL9A3	ENSSHAG00000010063	CN1		CHRM2	ENSSHAG00000006753	CN1	CHRM2	ENSSHAG00000006753	CN1
CTDSPL2	ENSSHAG00000016577	CN1	CTDSPL2	ENSSHAG00000016577	CN1		CHRNA3	ENSSHAG00000017329	CN1	CHRNA3	ENSSHAG00000017329	CN1
CYSRT1	ENSSHAG00000008622	CN1	CYSRT1	ENSSHAG00000008622	CN1		CHRNA5	ENSSHAG00000017368	CN1	CHRNA5	ENSSHAG00000017368	CN1
DIDO1	ENSSHAG00000009621	CN1	DIDO1	ENSSHAG00000009621	CN1		CHRNB4	ENSSHAG00000017275	CN1	CHRNB4	ENSSHAG00000017275	CN1
DISP2	ENSSHAG00000013971	CN1	DISP2	ENSSHAG00000013971	CN1		CHUK	ENSSHAG00000000038	CN1	CHUK	ENSSHAG00000000038	CN1
DLL4	ENSSHAG00000016236	CN1	DLL4	ENSSHAG00000016236	CN1		CIB2	ENSSHAG00000017984	CN1	CIB2	ENSSHAG00000017984	CN1
DNAJC5	ENSSHAG00000017262	CN1	DNAJC5	ENSSHAG00000017262	CN1		CNOT4	ENSSHAG00000013639	CN1	CNOT4	ENSSHAG00000013639	CN1
DPH6	ENSSHAG00000003752	CN1	DPH6	ENSSHAG00000003752	CN1		CNPY1	ENSSHAG00000014325	CN1	CNPY1	ENSSHAG00000014325	CN1
DPH7	ENSSHAG00000010501	CN1	DPH7	ENSSHAG00000010501	CN1		COL13A1	ENSSHAG00000004917	CN1	COL13A1	ENSSHAG00000004917	CN1
DPP7	ENSSHAG00000010922	CN1	DPP7	ENSSHAG00000010922	CN1		COX6A1	ENSSHAG00000009404	CN1	COX6A1	ENSSHAG00000009404	CN1
DUOX1	ENSSHAG00000017498	CN1	DUOX1	ENSSHAG00000017498	CN1		CPED1	ENSSHAG00000013416	CN1	CPED1	ENSSHAG00000013416	CN1
DUOX2	ENSSHAG00000017417	CN1	DUOX2	ENSSHAG00000017417	CN1		CRABP1	ENSSHAG00000017630	CN1	CRABP1	ENSSHAG00000017630	CN1
DUOXA1	ENSSHAG00000017473	CN1	DUOXA1	ENSSHAG00000017473	CN1		CREB3L2	ENSSHAG00000011584	CN1	CREB3L2	ENSSHAG00000011584	CN1
DUOXA2	ENSSHAG00000017461	CN1	DUOXA2	ENSSHAG00000017461	CN1		CRTC3	ENSSHAG00000007856	CN1	CRTC3	ENSSHAG00000007856	CN1
DUSP9	ENSSHAG00000007865	SV	DUSP9	ENSSHAG00000007865	SV		CTTNBP2	ENSSHAG00000017847	CN1	CTTNBP2	ENSSHAG00000017847	CN1
EDF1	ENSSHAG00000006940	CN1	EDF1	ENSSHAG00000006940	CN1		CYR61	ENSSHAG00000012809	CN1	CYR61	ENSSHAG00000012809	CN1
EEF1A2	ENSSHAG00000018414	CN1	EEF1A2	ENSSHAG00000018414	CN1		DDAH1	ENSSHAG00000013765	CN1	DDAH1	ENSSHAG00000013765	CN1
EHD4	ENSSHAG00000007926	CN1	EHD4	ENSSHAG00000007926	CN1		DDX21	ENSSHAG00000005334	CN1	DDX21	ENSSHAG00000005334	CN1
EHMT1	ENSSHAG00000012820	CN1	EHMT1	ENSSHAG00000012820	CN1		DDX50	ENSSHAG00000005690	CN1	DDX50	ENSSHAG00000005690	CN1
EIF2AK4	ENSSHAG00000010410	CN1	EIF2AK4	ENSSHAG00000010410	CN1		DFFB	ENSSHAG00000008392	CN1	DFFB	ENSSHAG00000008392	CN1
EIF3J	ENSSHAG00000016772	CN1	EIF3J	ENSSHAG00000016772	CN1		DGKI	ENSSHAG00000007895	CN1	DGKI	ENSSHAG00000007895	CN1
ELAVL2	ENSSHAG00000006756	CN1	ELAVL2	ENSSHAG00000006756	CN1		DHX32	ENSSHAG00000010635	CN1	DHX32	ENSSHAG00000010635	CN1
ELL3	ENSSHAG00000014557	CN1	ELL3	ENSSHAG00000014557	CN1		DIP2C	ENSSHAG00000008932	CN1	DIP2C	ENSSHAG00000008932	CN1
EMC4	ENSSHAG00000005573	CN1	EMC4	ENSSHAG00000005573	CN1		DKK1	ENSSHAG00000015044	CN1	DKK1	ENSSHAG00000015044	CN1
EMC7	ENSSHAG00000006092	CN1	EMC7	ENSSHAG00000006092	CN1		DLD	ENSSHAG00000003939	CN1	DLD	ENSSHAG00000003939	CN1
ENSSHAG00000000004	ENSSHAG00000000004	CN1	ENSSHAG00000000004	ENSSHAG00000000004	CN1		DNA2	ENSSHAG00000010386	CN1	DNA2	ENSSHAG00000010386	CN1
ENSSHAG00000000249	ENSSHAG00000000249	SV	ENSSHAG00000000249	ENSSHAG00000000249	SV		DNAJA4	ENSSHAG00000017740	CN1	DNAJA4	ENSSHAG00000017740	CN1
ENSSHAG00000000891	ENSSHAG00000000891	CN1	ENSSHAG00000000891	ENSSHAG00000000891	CN1		DNAJB9	ENSSHAG00000012070	CN1	DNAJB9	ENSSHAG00000012070	CN1
ENSSHAG00000001251	ENSSHAG00000001251	CN1	ENSSHAG00000001251	ENSSHAG00000001251	CN1		DNAJC12	ENSSHAG00000012965	CN1	DNAJC12	ENSSHAG00000012965	CN1
ENSSHAG00000001600	ENSSHAG00000001600	CN1	ENSSHAG00000001600	ENSSHAG00000001600	CN1		DNAJC2	ENSSHAG00000002560	CN1	DNAJC2	ENSSHAG00000002560	CN1
ENSSHAG00000001621	ENSSHAG00000001621	SV	ENSSHAG00000001621	ENSSHAG00000001621	SV		DNAJC8	ENSSHAG00000011556	CN1	DNAJC8	ENSSHAG00000011556	CN1
ENSSHAG00000001987	ENSSHAG00000001987	CN1	ENSSHAG00000001987	ENSSHAG00000001987	CN1		DOCK1	ENSSHAG00000015107	CN1	DOCK1	ENSSHAG00000015107	CN1
ENSSHAG00000001990	ENSSHAG00000001990	CN1	ENSSHAG00000001990	ENSSHAG00000001990	CN1		DPP6	ENSSHAG00000004913	CN1	DPP6	ENSSHAG00000004913	CN1
ENSSHAG00000002026	ENSSHAG00000002026	CN1	ENSSHAG00000002026	ENSSHAG00000002026	CN1		DUS4L	ENSSHAG00000012813	CN1	DUS4L	ENSSHAG00000012813	CN1
ENSSHAG00000002060	ENSSHAG00000002060	CN1	ENSSHAG00000002060	ENSSHAG00000002060	CN1		ECHS1	ENSSHAG00000010806	CN1	ECHS1	ENSSHAG00000010806	CN1
ENSSHAG00000002231	ENSSHAG00000002231	CN1	ENSSHAG00000002231	ENSSHAG00000002231	CN1		EDRF1	ENSSHAG00000010162	CN1	EDRF1	ENSSHAG00000010162	CN1
ENSSHAG00000002555	ENSSHAG00000002555	CN1	ENSSHAG00000002555	ENSSHAG00000002555	CN1		EFCAB10	ENSSHAG00000009254	CN1	EFCAB10	ENSSHAG00000009254	CN1
ENSSHAG00000002962	ENSSHAG00000002962	CN1	ENSSHAG00000002962	ENSSHAG00000002962	CN1		EGR2	ENSSHAG00000006904	CN1	EGR2	ENSSHAG00000006904	CN1
ENSSHAG00000002985	ENSSHAG00000002985	CN1	ENSSHAG00000002985	ENSSHAG00000002985	CN1		ELAVL4	ENSSHAG00000013832	SV	ELAVL4	ENSSHAG00000013832	SV
ENSSHAG00000002990	ENSSHAG00000002990	CN1	ENSSHAG00000002990	ENSSHAG00000002990	CN1		ENSSHAG00000000827	ENSSHAG00000000827	CN1	ENSSHAG00000000827	ENSSHAG00000000827	CN1
ENSSHAG00000003708	ENSSHAG00000003708	CN1	ENSSHAG00000003708	ENSSHAG00000003708	CN1		ENSSHAG00000001645	ENSSHAG00000001645	Het. truncating insertion	ENSSHAG00000001645	ENSSHAG00000001645	Het. truncating insertion
ENSSHAG00000003866	ENSSHAG00000003866	SV	ENSSHAG00000003866	ENSSHAG00000003866	SV		ENSSHAG00000002530	ENSSHAG00000002530	CN1	ENSSHAG00000002530	ENSSHAG00000002530	CN1
ENSSHAG00000003873	ENSSHAG00000003873	CN1	ENSSHAG00000003873	ENSSHAG00000003873	CN1		ENSSHAG00000003054	ENSSHAG00000003054	CN1	ENSSHAG00000003054	ENSSHAG00000003054	CN1
ENSSHAG00000003901	ENSSHAG00000003901	CN1	ENSSHAG00000003901	ENSSHAG00000003901	CN1		ENSSHAG00000003355	ENSSHAG00000003355	CN1	ENSSHAG00000003355	ENSSHAG00000003355	CN1
ENSSHAG00000003950	ENSSHAG00000003950	CN1	ENSSHAG00000003950	ENSSHAG00000003950	CN1		ENSSHAG00000003361	ENSSHAG00000003361	CN1	ENSSHAG00000003361	ENSSHAG00000003361	CN1
ENSSHAG00000004228	ENSSHAG00000004228	CN1	ENSSHAG00000004228	ENSSHAG00000004228	CN1		ENSSHAG00000003671	ENSSHAG00000003671	CN1	ENSSHAG00000003671	ENSSHAG00000003671	CN1
ENSSHAG00000005491	ENSSHAG00000005491	CN1	ENSSHAG00000005491	ENSSHAG00000005491	CN1		ENSSHAG00000004272	ENSSHAG00000004272	CN1	ENSSHAG00000004272	ENSSHAG00000004272	CN1
ENSSHAG00000005578	ENSSHAG00000005578	CN1	ENSSHAG00000005578	ENSSHAG00000005578	CN1		ENSSHAG00000005081	ENSSHAG00000005081	CN1	ENSSHAG00000005081	ENSSHAG00000005081	CN1
ENSSHAG00000005624	ENSSHAG00000005624	CN1	ENSSHAG00000005624	ENSSHAG00000005624	CN1		ENSSHAG00000005349	ENSSHAG00000005349	CN1	ENSSHAG00000005349	ENSSHAG00000005349	CN1
ENSSHAG00000005847	ENSSHAG00000005847	CN1	ENSSHAG00000005847	ENSSHAG00000005847	CN1		ENSSHAG00000006207	ENSSHAG00000006207	SV	ENSSHAG00000006207	ENSSHAG00000006207	SV
ENSSHAG00000005917	ENSSHAG00000005917	CN1	ENSSHAG00000005917	ENSSHAG00000005917	CN1		ENSSHAG00000006874	ENSSHAG00000006874	CN1	ENSSHAG00000006874	ENSSHAG00000006874	CN1
ENSSHAG00000006212	ENSSHAG00000006212	CN1	ENSSHAG00000006212	ENSSHAG00000006212	CN1		ENSSHAG00000006943	ENSSHAG00000006943	CN1	ENSSHAG00000006943	ENSSHAG00000006943	CN1
ENSSHAG00000006258	ENSSHAG00000006258	CN1	ENSSHAG00000006258	ENSSHAG00000006258	CN1		ENSSHAG00000006952	ENSSHAG00000006952	CN1	ENSSHAG00000006952	ENSSHAG00000006952	CN1
ENSSHAG00000006433	ENSSHAG00000006433	CN1	ENSSHAG00000006433	ENSSHAG00000006433	CN1		ENSSHAG00000007116	ENSSHAG00000007116	CN1	ENSSHAG00000007116	ENSSHAG00000007116	CN1
ENSSHAG00000006519	ENSSHAG00000006519	CN1	ENSSHAG00000006519	ENSSHAG00000006519	CN1		ENSSHAG00000007231	ENSSHAG00000007231	CN1	ENSSHAG00000007231	ENSSHAG00000007231	CN1
ENSSHAG00000006554	ENSSHAG00000006554	CN1	ENSSHAG00000006554	ENSSHAG00000006554	CN1		ENSSHAG00000007250	ENSSHAG00000007250	CN1	ENSSHAG00000007250	ENSSHAG00000007250	CN1
ENSSHAG00000006565	ENSSHAG00000006565	CN1	ENSSHAG00000006565	ENSSHAG00000006565	CN1		ENSSHAG00000007466	ENSSHAG00000007466	CN1	ENSSHAG00000007466	ENSSHAG00000007466	CN1
ENSSHAG00000006701	ENSSHAG00000006701	SV	ENSSHAG00000006701	ENSSHAG00000006701	SV		ENSSHAG00000007636	ENSSHAG00000007636	CN1	ENSSHAG00000007636	ENSSHAG00000007636	CN1
ENSSHAG00000006962	ENSSHAG00000006962	CN1	ENSSHAG00000006962	ENSSHAG00000006962	CN1		ENSSHAG00000007904	ENSSHAG00000007904	CN1	ENSSHAG00000007904	ENSSHAG00000007904	CN1
ENSSHAG00000007038	ENSSHAG00000007038	CN1	ENSSHAG00000007038	ENSSHAG00000007038	CN1		ENSSHAG00000008487	ENSSHAG00000008487	CN1	ENSSHAG00000008487	ENSSHAG00000008487	CN1
ENSSHAG00000007611	ENSSHAG00000007611	CN1	ENSSHAG00000007611	ENSSHAG00000007611	CN1		ENSSHAG00000008645	ENSSHAG00000008645	CN1	ENSSHAG00000008645	ENSSHAG00000008645	CN1
ENSSHAG00000007841	ENSSHAG00000007841	CN1	ENSSHAG00000007841	ENSSHAG00000007841	CN1		ENSSHAG00000008702	ENSSHAG00000008702	CN1	ENSSHAG00000008702	ENSSHAG00000008702	CN1
ENSSHAG00000008123	ENSSHAG00000008123	CN1	ENSSHAG00000008123	ENSSHAG00000008123	CN1		ENSSHAG00000008763	ENSSHAG00000008763	CN1	ENSSHAG00000008763	ENSSHAG00000008763	CN1
ENSSHAG00000008158	ENSSHAG00000008158	CN1	ENSSHAG00000008158	ENSSHAG00000008158	CN1		ENSSHAG00000009223	ENSSHAG00000009223	CN1	ENSSHAG00000009223	ENSSHAG00000009223	CN1
ENSSHAG00000008293	ENSSHAG00000008293	CN1	ENSSHAG00000008293	ENSSHAG00000008293	CN1		ENSSHAG00000010124	ENSSHAG00000010124	CN1	ENSSHAG00000010124	ENSSHAG00000010124	CN1
ENSSHAG00000008440	ENSSHAG00000008440	CN1	ENSSHAG00000008440	ENSSHAG00000008440	CN1		ENSSHAG00000010203	ENSSHAG00000010203	CN1	ENSSHAG00000010203	ENSSHAG00000010203	CN1
ENSSHAG00000008558	ENSSHAG00000008558	CN1	ENSSHAG00000008558	ENSSHAG00000008558	CN1		ENSSHAG00000010337	ENSSHAG00000010337	CN1	ENSSHAG00000010337	ENSSHAG00000010337	CN1
ENSSHAG00000008783	ENSSHAG00000008783	CN1	ENSSHAG00000008783	ENSSHAG00000008783	CN1		ENSSHAG00000010400	ENSSHAG00000010400	CN1	ENSSHAG00000010400	ENSSHAG00000010400	CN1
ENSSHAG00000008835	ENSSHAG00000008835	CN1	ENSSHAG00000008835	ENSSHAG00000008835	CN1		ENSSHAG00000010479	ENSSHAG00000010479	CN1	ENSSHAG00000010479	ENSSHAG00000010479	CN1
ENSSHAG00000008859	ENSSHAG00000008859	CN1, SV	ENSSHAG00000008859	ENSSHAG00000008859	CN1, SV		ENSSHAG00000010532	ENSSHAG00000010532	CN1	ENSSHAG00000010532	ENSSHAG00000010532	CN1
ENSSHAG00000008972	ENSSHAG00000008972	CN1	ENSSHAG00000008972	ENSSHAG00000008972	CN1		ENSSHAG00000010737	ENSSHAG00000010737	CN1	ENSSHAG00000010737	ENSSHAG00000010737	CN1
ENSSHAG00000008981	ENSSHAG00000008981	CN1	ENSSHAG00000008981	ENSSHAG00000008981	CN1		ENSSHAG00000010868	ENSSHAG00000010868	CN1	ENSSHAG00000010868	ENSSHAG00000010868	CN1
ENSSHAG00000009149	ENSSHAG00000009149	CN1	ENSSHAG00000009149	ENSSHAG00000009149	CN1		ENSSHAG00000011027	ENSSHAG00000011027	CN1	ENSSHAG00000011027	ENSSHAG00000011027	CN1
ENSSHAG00000009308	ENSSHAG00000009308	CN1	ENSSHAG00000009308	ENSSHAG00000009308	CN1		ENSSHAG00000011035	ENSSHAG00000011035	CN1	ENSSHAG00000011035	ENSSHAG00000011035	CN1
ENSSHAG00000009312	ENSSHAG00000009312	CN1	ENSSHAG00000009312	ENSSHAG00000009312	CN1		ENSSHAG00000011124	ENSSHAG00000011124	CN1	ENSSHAG00000011124	ENSSHAG00000011124	CN1
ENSSHAG00000009576	ENSSHAG00000009576	CN1	ENSSHAG00000009576	ENSSHAG00000009576	CN1		ENSSHAG00000011178	ENSSHAG00000011178	CN1	ENSSHAG00000011178	ENSSHAG00000011178	CN1
ENSSHAG00000009667	ENSSHAG00000009667	CN1	ENSSHAG00000009667	ENSSHAG00000009667	CN1		ENSSHAG00000011459	ENSSHAG00000011459	CN1	ENSSHAG00000011459	ENSSHAG00000011459	CN1
ENSSHAG00000009769	ENSSHAG00000009769	CN1	ENSSHAG00000009769	ENSSHAG00000009769	CN1		ENSSHAG00000011493	ENSSHAG00000011493	CN1	ENSSHAG00000011493	ENSSHAG00000011493	CN1
ENSSHAG00000009840	ENSSHAG00000009840	CN1	ENSSHAG00000009840	ENSSHAG00000009840	CN1		ENSSHAG00000011562	ENSSHAG00000011562	CN1	ENSSHAG00000011562	ENSSHAG00000011562	CN1
ENSSHAG00000009904	ENSSHAG00000009904	CN1	ENSSHAG00000009904	ENSSHAG00000009904	CN1		ENSSHAG00000012029	ENSSHAG00000012029	CN1	ENSSHAG00000012029	ENSSHAG00000012029	CN1
ENSSHAG00000009938	ENSSHAG00000009938	CN1	ENSSHAG00000009938	ENSSHAG00000009938	CN1		ENSSHAG00000012068	ENSSHAG00000012068	CN1	ENSSHAG00000012068	ENSSHAG00000012068	CN1
ENSSHAG00000010014	ENSSHAG00000010014	CN1	ENSSHAG00000010014	ENSSHAG00000010014	CN1		ENSSHAG00000012079	ENSSHAG00000012079	CN1	ENSSHAG00000012079	ENSSHAG00000012079	CN1
ENSSHAG00000010099	ENSSHAG00000010099	CN1	ENSSHAG00000010099	ENSSHAG00000010099	CN1		ENSSHAG00000012170	ENSSHAG00000012170	CN1	ENSSHAG00000012170	ENSSHAG00000012170	CN1
ENSSHAG00000010264	ENSSHAG00000010264	CN1	ENSSHAG00000010264	ENSSHAG00000010264	CN1		ENSSHAG00000012262	ENSSHAG00000012262	CN1	ENSSHAG00000012262	ENSSHAG00000012262	CN1
ENSSHAG00000010392	ENSSHAG00000010392	CN1	ENSSHAG00000010392	ENSSHAG00000010392	CN1		ENSSHAG00000012272	ENSSHAG00000012272	CN1	ENSSHAG00000012272	ENSSHAG00000012272	CN1
ENSSHAG00000010393	ENSSHAG00000010393	CN1	ENSSHAG00000010393	ENSSHAG00000010393	CN1		ENSSHAG00000012280	ENSSHAG00000012280	CN1	ENSSHAG00000012280	ENSSHAG00000012280	CN1
ENSSHAG00000010431	ENSSHAG00000010431	CN1	ENSSHAG00000010431	ENSSHAG00000010431	CN1		ENSSHAG00000012355	ENSSHAG00000012355	CN1	ENSSHAG00000012355	ENSSHAG00000012355	CN1
ENSSHAG00000010471	ENSSHAG00000010471	CN1	ENSSHAG00000010471	ENSSHAG00000010471	CN1		ENSSHAG00000012413	ENSSHAG00000012413	CN1	ENSSHAG00000012413	ENSSHAG00000012413	CN1
ENSSHAG00000010510	ENSSHAG00000010510	CN1	ENSSHAG00000010510	ENSSHAG00000010510	CN1		ENSSHAG00000012591	ENSSHAG00000012591	CN1	ENSSHAG00000012591	ENSSHAG00000012591	CN1
ENSSHAG00000010549	ENSSHAG00000010549	CN1	ENSSHAG00000010549	ENSSHAG00000010549	CN1		ENSSHAG00000012642	ENSSHAG00000012642	CN1	ENSSHAG00000012642	ENSSHAG00000012642	CN1
ENSSHAG00000010579	ENSSHAG00000010579	CN1	ENSSHAG00000010579	ENSSHAG00000010579	CN1		ENSSHAG00000012807	ENSSHAG00000012807	CN1	ENSSHAG00000012807	ENSSHAG00000012807	CN1
ENSSHAG00000010741	ENSSHAG00000010741	CN1	ENSSHAG00000010741	ENSSHAG00000010741	CN1		ENSSHAG00000013202	ENSSHAG00000013202	CN1	ENSSHAG00000013202	ENSSHAG00000013202	CN1
ENSSHAG00000011065	ENSSHAG00000011065	CN1	ENSSHAG00000011065	ENSSHAG00000011065	CN1		ENSSHAG00000013522	ENSSHAG00000013522	CN1	ENSSHAG00000013522	ENSSHAG00000013522	CN1
ENSSHAG00000011114	ENSSHAG00000011114	CN1	ENSSHAG00000011114	ENSSHAG00000011114	CN1		ENSSHAG00000013724	ENSSHAG00000013724	CN1	ENSSHAG00000013724	ENSSHAG00000013724	CN1
ENSSHAG00000011135	ENSSHAG00000011135	CN1	ENSSHAG00000011135	ENSSHAG00000011135	CN1		ENSSHAG00000013732	ENSSHAG00000013732	CN1	ENSSHAG00000013732	ENSSHAG00000013732	CN1
ENSSHAG00000011245	ENSSHAG00000011245	CN1	ENSSHAG00000011245	ENSSHAG00000011245	CN1		ENSSHAG00000013744	ENSSHAG00000013744	CN1	ENSSHAG00000013744	ENSSHAG00000013744	CN1
ENSSHAG00000011691	ENSSHAG00000011691	CN1	ENSSHAG00000011691	ENSSHAG00000011691	CN1		ENSSHAG00000013898	ENSSHAG00000013898	CN1	ENSSHAG00000013898	ENSSHAG00000013898	CN1
ENSSHAG00000011801	ENSSHAG00000011801	CN1	ENSSHAG00000011801	ENSSHAG00000011801	CN1		ENSSHAG00000014211	ENSSHAG00000014211	CN1	ENSSHAG00000014211	ENSSHAG00000014211	CN1
ENSSHAG00000011924	ENSSHAG00000011924	CN1	ENSSHAG00000011924	ENSSHAG00000011924	CN1		ENSSHAG00000014913	ENSSHAG00000014913	CN1	ENSSHAG00000014913	ENSSHAG00000014913	CN1
ENSSHAG00000012224	ENSSHAG00000012224	CN1	ENSSHAG00000012224	ENSSHAG00000012224	CN1		ENSSHAG00000014940	ENSSHAG00000014940	CN1	ENSSHAG00000014940	ENSSHAG00000014940	CN1
ENSSHAG00000012228	ENSSHAG00000012228	CN1	ENSSHAG00000012228	ENSSHAG00000012228	CN1		ENSSHAG00000014993	ENSSHAG00000014993	CN1	ENSSHAG00000014993	ENSSHAG00000014993	CN1
ENSSHAG00000012356	ENSSHAG00000012356	CN1	ENSSHAG00000012356	ENSSHAG00000012356	CN1		ENSSHAG00000015103	ENSSHAG00000015103	CN1	ENSSHAG00000015103	ENSSHAG00000015103	CN1
ENSSHAG00000012534	ENSSHAG00000012534	CN1	ENSSHAG00000012534	ENSSHAG00000012534	CN1		ENSSHAG00000015146	ENSSHAG00000015146	CN1	ENSSHAG00000015146	ENSSHAG00000015146	CN1
ENSSHAG00000013048	ENSSHAG00000013048	CN1	ENSSHAG00000013048	ENSSHAG00000013048	CN1		ENSSHAG00000015294	ENSSHAG00000015294	CN1	ENSSHAG00000015294	ENSSHAG00000015294	CN1
ENSSHAG00000013200	ENSSHAG00000013200	CN1	ENSSHAG00000013200	ENSSHAG00000013200	CN1		ENSSHAG00000015798	ENSSHAG00000015798	CN1	ENSSHAG00000015798	ENSSHAG00000015798	CN1
ENSSHAG00000013310	ENSSHAG00000013310	CN1	ENSSHAG00000013310	ENSSHAG00000013310	CN1		ENSSHAG00000016045	ENSSHAG00000016045	CN1	ENSSHAG00000016045	ENSSHAG00000016045	CN1
ENSSHAG00000013454	ENSSHAG00000013454	CN1	ENSSHAG00000013454	ENSSHAG00000013454	CN1		ENSSHAG00000016304	ENSSHAG00000016304	CN1	ENSSHAG00000016304	ENSSHAG00000016304	CN1
ENSSHAG00000013558	ENSSHAG00000013558	CN1	ENSSHAG00000013558	ENSSHAG00000013558	CN1		ENSSHAG00000016502	ENSSHAG00000016502	CN1	ENSSHAG00000016502	ENSSHAG00000016502	CN1
ENSSHAG00000013893	ENSSHAG00000013893	CN1	ENSSHAG00000013893	ENSSHAG00000013893	CN1		ENSSHAG00000016781	ENSSHAG00000016781	CN1	ENSSHAG00000016781	ENSSHAG00000016781	CN1
ENSSHAG00000014048	ENSSHAG00000014048	CN1	ENSSHAG00000014048	ENSSHAG00000014048	CN1		ENSSHAG00000016866	ENSSHAG00000016866	CN1	ENSSHAG00000016866	ENSSHAG00000016866	CN1
ENSSHAG00000014055	ENSSHAG00000014055	CN1	ENSSHAG00000014055	ENSSHAG00000014055	CN1		ENSSHAG00000016941	ENSSHAG00000016941	CN1	ENSSHAG00000016941	ENSSHAG00000016941	CN1
ENSSHAG00000014083	ENSSHAG00000014083	CN1	ENSSHAG00000014083	ENSSHAG00000014083	CN1		ENSSHAG00000016964	ENSSHAG00000016964	CN1	ENSSHAG00000016964	ENSSHAG00000016964	CN1
ENSSHAG00000014135	ENSSHAG00000014135	CN1	ENSSHAG00000014135	ENSSHAG00000014135	CN1		ENSSHAG00000017151	ENSSHAG00000017151	CN1	ENSSHAG00000017151	ENSSHAG00000017151	CN1
ENSSHAG00000014628	ENSSHAG00000014628	CN1	ENSSHAG00000014628	ENSSHAG00000014628	CN1		ENSSHAG00000017307	ENSSHAG00000017307	CN1	ENSSHAG00000017307	ENSSHAG00000017307	CN1
ENSSHAG00000014777	ENSSHAG00000014777	CN1	ENSSHAG00000014777	ENSSHAG00000014777	CN1		ENSSHAG00000017480	ENSSHAG00000017480	CN1	ENSSHAG00000017480	ENSSHAG00000017480	CN1
ENSSHAG00000016113	ENSSHAG00000016113	CN1	ENSSHAG00000016113	ENSSHAG00000016113	CN1		ENSSHAG00000017490	ENSSHAG00000017490	CN1	ENSSHAG00000017490	ENSSHAG00000017490	CN1
ENSSHAG00000016801	ENSSHAG00000016801	CN1	ENSSHAG00000016801	ENSSHAG00000016801	CN1		ENSSHAG00000017991	ENSSHAG00000017991	CN1	ENSSHAG00000017991	ENSSHAG00000017991	CN1
ENSSHAG00000017019	ENSSHAG00000017019	CN1	ENSSHAG00000017019	ENSSHAG00000017019	CN1		ENSSHAG00000017998	ENSSHAG00000017998	CN1	ENSSHAG00000017998	ENSSHAG00000017998	CN1
ENSSHAG00000017073	ENSSHAG00000017073	CN1	ENSSHAG00000017073	ENSSHAG00000017073	CN1		ENSSHAG00000018170	ENSSHAG00000018170	CN1	ENSSHAG00000018170	ENSSHAG00000018170	CN1
ENSSHAG00000017133	ENSSHAG00000017133	CN1	ENSSHAG00000017133	ENSSHAG00000017133	CN1		ENSSHAG00000018309	ENSSHAG00000018309	CN1	ENSSHAG00000018309	ENSSHAG00000018309	CN1
ENSSHAG00000017235	ENSSHAG00000017235	CN1	ENSSHAG00000017235	ENSSHAG00000017235	CN1		ENSSHAG00000018368	ENSSHAG00000018368	CN1	ENSSHAG00000018368	ENSSHAG00000018368	CN1
ENSSHAG00000017331	ENSSHAG00000017331	CN1	ENSSHAG00000017331	ENSSHAG00000017331	CN1		ENSSHAG00000018484	ENSSHAG00000018484	CN1	ENSSHAG00000018484	ENSSHAG00000018484	CN1
ENSSHAG00000017345	ENSSHAG00000017345	CN1	ENSSHAG00000017345	ENSSHAG00000017345	CN1		ENSSHAG00000018499	ENSSHAG00000018499	CN1	ENSSHAG00000018499	ENSSHAG00000018499	CN1
ENSSHAG00000017824	ENSSHAG00000017824	CN1	ENSSHAG00000017824	ENSSHAG00000017824	CN1		ENSSHAG00000018542	ENSSHAG00000018542	CN1	ENSSHAG00000018542	ENSSHAG00000018542	CN1
ENSSHAG00000017863	ENSSHAG00000017863	CN1	ENSSHAG00000017863	ENSSHAG00000017863	CN1		ENSSHAG00000018547	ENSSHAG00000018547	CN1	ENSSHAG00000018547	ENSSHAG00000018547	CN1
ENSSHAG00000018228	ENSSHAG00000018228	CN1	ENSSHAG00000018228	ENSSHAG00000018228	CN1		ENSSHAG00000018617	ENSSHAG00000018617	CN1	ENSSHAG00000018617	ENSSHAG00000018617	CN1
ENSSHAG00000018974	ENSSHAG00000018974	CN1	ENSSHAG00000018974	ENSSHAG00000018974	CN1		ENSSHAG00000018970	ENSSHAG00000018970	CN1	ENSSHAG00000018970	ENSSHAG00000018970	CN1
ENSSHAG00000019007	ENSSHAG00000019007	CN1	ENSSHAG00000019007	ENSSHAG00000019007	CN1		ENSSHAG00000019026	ENSSHAG00000019026	CN1	ENSSHAG00000019026	ENSSHAG00000019026	CN1
ENSSHAG00000019128	ENSSHAG00000019128	CN1	ENSSHAG00000019128	ENSSHAG00000019128	CN1		ENSSHAG00000019050	ENSSHAG00000019050	CN1	ENSSHAG00000019050	ENSSHAG00000019050	CN1
ENSSHAG00000019352	ENSSHAG00000019352	CN1	ENSSHAG00000019352	ENSSHAG00000019352	CN1		ENSSHAG00000019154	ENSSHAG00000019154	CN1	ENSSHAG00000019154	ENSSHAG00000019154	CN1
ENSSHAG00000019405	ENSSHAG00000019405	CN1	ENSSHAG00000019405	ENSSHAG00000019405	CN1		ENSSHAG00000019283	ENSSHAG00000019283	CN1	ENSSHAG00000019283	ENSSHAG00000019283	CN1
ENSSHAG00000019456	ENSSHAG00000019456	CN1	ENSSHAG00000019456	ENSSHAG00000019456	CN1		ENSSHAG00000019284	ENSSHAG00000019284	CN1	ENSSHAG00000019284	ENSSHAG00000019284	CN1
ENSSHAG00000019494	ENSSHAG00000019494	CN1	ENSSHAG00000019494	ENSSHAG00000019494	CN1		ENSSHAG00000019287	ENSSHAG00000019287	CN1	ENSSHAG00000019287	ENSSHAG00000019287	CN1
ENSSHAG00000019584	ENSSHAG00000019584	CN1	ENSSHAG00000019584	ENSSHAG00000019584	CN1		ENSSHAG00000019363	ENSSHAG00000019363	CN1	ENSSHAG00000019363	ENSSHAG00000019363	CN1
ENSSHAG00000019725	ENSSHAG00000019725	CN1	ENSSHAG00000019725	ENSSHAG00000019725	CN1		ENSSHAG00000019422	ENSSHAG00000019422	CN1	ENSSHAG00000019422	ENSSHAG00000019422	CN1
ENSSHAG00000019781	ENSSHAG00000019781	CN1	ENSSHAG00000019781	ENSSHAG00000019781	CN1		ENSSHAG00000019454	ENSSHAG00000019454	CN1	ENSSHAG00000019454	ENSSHAG00000019454	CN1
ENSSHAG00000019824	ENSSHAG00000019824	CN1	ENSSHAG00000019824	ENSSHAG00000019824	CN1		ENSSHAG00000019480	ENSSHAG00000019480	CN1	ENSSHAG00000019480	ENSSHAG00000019480	CN1
ENSSHAG00000019889	ENSSHAG00000019889	CN1	ENSSHAG00000019889	ENSSHAG00000019889	CN1		ENSSHAG00000019528	ENSSHAG00000019528	CN1	ENSSHAG00000019528	ENSSHAG00000019528	CN1
ENSSHAG00000019911	ENSSHAG00000019911	CN1	ENSSHAG00000019911	ENSSHAG00000019911	CN1		ENSSHAG00000019556	ENSSHAG00000019556	CN1	ENSSHAG00000019556	ENSSHAG00000019556	CN1
ENSSHAG00000019975	ENSSHAG00000019975	CN1	ENSSHAG00000019975	ENSSHAG00000019975	CN1		ENSSHAG00000019570	ENSSHAG00000019570	CN1	ENSSHAG00000019570	ENSSHAG00000019570	CN1
ENSSHAG00000019995	ENSSHAG00000019995	CN1	ENSSHAG00000019995	ENSSHAG00000019995	CN1		ENSSHAG00000019618	ENSSHAG00000019618	CN1	ENSSHAG00000019618	ENSSHAG00000019618	CN1
ENSSHAG00000020079	ENSSHAG00000020079	CN1	ENSSHAG00000020079	ENSSHAG00000020079	CN1		ENSSHAG00000019641	ENSSHAG00000019641	CN1	ENSSHAG00000019641	ENSSHAG00000019641	CN1
ENTPD2	ENSSHAG00000010029	CN1	ENTPD2	ENSSHAG00000010029	CN1		ENSSHAG00000019670	ENSSHAG00000019670	CN1	ENSSHAG00000019670	ENSSHAG00000019670	CN1
ENTPD8	ENSSHAG00000011745	CN1	ENTPD8	ENSSHAG00000011745	CN1		ENSSHAG00000019681	ENSSHAG00000019681	CN1	ENSSHAG00000019681	ENSSHAG00000019681	CN1
EPB42	ENSSHAG00000011681	CN1	EPB42	ENSSHAG00000011681	CN1		ENSSHAG00000019723	ENSSHAG00000019723	CN1	ENSSHAG00000019723	ENSSHAG00000019723	CN1
EXD1	ENSSHAG00000016701	CN1	EXD1	ENSSHAG00000016701	CN1		ENSSHAG00000019758	ENSSHAG00000019758	CN1	ENSSHAG00000019758	ENSSHAG00000019758	CN1
EXD3	ENSSHAG00000001276	CN1	EXD3	ENSSHAG00000001276	CN1		ENSSHAG00000019863	ENSSHAG00000019863	CN1	ENSSHAG00000019863	ENSSHAG00000019863	CN1
FAM166A	ENSSHAG00000008094	CN1	FAM166A	ENSSHAG00000008094	CN1		ENSSHAG00000019901	ENSSHAG00000019901	CN1	ENSSHAG00000019901	ENSSHAG00000019901	CN1
FAM98B	ENSSHAG00000018457	CN1	FAM98B	ENSSHAG00000018457	CN1		ENSSHAG00000019951	ENSSHAG00000019951	CN1	ENSSHAG00000019951	ENSSHAG00000019951	CN1
FBXW5	ENSSHAG00000007964	CN1	FBXW5	ENSSHAG00000007964	CN1		ENSSHAG00000019990	ENSSHAG00000019990	CN1	ENSSHAG00000019990	ENSSHAG00000019990	CN1
FMN1	ENSSHAG00000014666	CN1	FMN1	ENSSHAG00000014666	CN1		ENSSHAG00000020011	ENSSHAG00000020011	CN1	ENSSHAG00000020011	ENSSHAG00000020011	CN1
FRMD5	ENSSHAG00000014835	CN1	FRMD5	ENSSHAG00000014835	CN1		ENSSHAG00000020030	ENSSHAG00000020030	CN1	ENSSHAG00000020030	ENSSHAG00000020030	CN1
FSIP1	ENSSHAG00000006071	CN1	FSIP1	ENSSHAG00000006071	CN1		ENSSHAG00000020031	ENSSHAG00000020031	CN1	ENSSHAG00000020031	ENSSHAG00000020031	CN1
FUT7	ENSSHAG00000009739	CN1	FUT7	ENSSHAG00000009739	CN1		ENSSHAG00000020061	ENSSHAG00000020061	CN1	ENSSHAG00000020061	ENSSHAG00000020061	CN1
GANC	ENSSHAG00000006638	CN1	GANC	ENSSHAG00000006638	CN1		ENSSHAG00000020139	ENSSHAG00000020139	CN1	ENSSHAG00000020139	ENSSHAG00000020139	CN1
GATM	ENSSHAG00000004129	CN1	GATM	ENSSHAG00000004129	CN1		ENSSHAG00000020142	ENSSHAG00000020142	CN1	ENSSHAG00000020142	ENSSHAG00000020142	CN1
GATSL3	ENSSHAG00000005091	SV	GATSL3	ENSSHAG00000005091	SV		ENSSHAG00000020158	ENSSHAG00000020158	CN1	ENSSHAG00000020158	ENSSHAG00000020158	CN1
GID8	ENSSHAG00000009286	CN1	GID8	ENSSHAG00000009286	CN1		ENSSHAG00000020294	ENSSHAG00000020294	CN1	ENSSHAG00000020294	ENSSHAG00000020294	CN1
GJD2	ENSSHAG00000016749	CN1	GJD2	ENSSHAG00000016749	CN1		ENSSHAG00000020371	ENSSHAG00000020371	CN1	ENSSHAG00000020371	ENSSHAG00000020371	CN1
GMEB2	ENSSHAG00000018066	CN1	GMEB2	ENSSHAG00000018066	CN1		ENSSHAG00000020385	ENSSHAG00000020385	CN1	ENSSHAG00000020385	ENSSHAG00000020385	CN1
GPR176	ENSSHAG00000009102	CN1	GPR176	ENSSHAG00000009102	CN1		ENSSHAG00000020403	ENSSHAG00000020403	CN1	ENSSHAG00000020403	ENSSHAG00000020403	CN1
GREM1	ENSSHAG00000015783	CN1	GREM1	ENSSHAG00000015783	CN1		ENSSHAG00000020416	ENSSHAG00000020416	CN1	ENSSHAG00000020416	ENSSHAG00000020416	CN1
GRIN1	ENSSHAG00000009685	CN1	GRIN1	ENSSHAG00000009685	CN1		ERLIN1	ENSSHAG00000002397	CN1	ERLIN1	ENSSHAG00000002397	CN1
HELZ2	ENSSHAG00000018163	CN1	HELZ2	ENSSHAG00000018163	CN1		ESPN	ENSSHAG00000003543	CN1	ESPN	ENSSHAG00000003543	CN1
HSDL2	ENSSHAG00000012565	CN1	HSDL2	ENSSHAG00000012565	CN1		ESYT2	ENSSHAG00000012714	CN1	ESYT2	ENSSHAG00000012714	CN1
HUWE1	ENSSHAG00000001097	SV	HUWE1	ENSSHAG00000001097	SV		ETFA	ENSSHAG00000016116	CN1	ETFA	ENSSHAG00000016116	CN1
HYPK	ENSSHAG00000014611	CN1	HYPK	ENSSHAG00000014611	CN1		EXOC4	ENSSHAG00000018787	CN1	EXOC4	ENSSHAG00000018787	CN1
IL12RB1	ENSSHAG00000008318	CN1	IL12RB1	ENSSHAG00000008318	CN1		FAF1	ENSSHAG00000011175	SV	FAF1	ENSSHAG00000011175	SV
ILVBL	ENSSHAG00000007682	CN1	ILVBL	ENSSHAG00000007682	CN1		FAM13C	ENSSHAG00000014722	CN1	FAM13C	ENSSHAG00000014722	CN1
INIP	ENSSHAG00000010683	CN1	INIP	ENSSHAG00000010683	CN1		FAM175B	ENSSHAG00000001728	CN1	FAM175B	ENSSHAG00000001728	CN1
INO80	ENSSHAG00000016349	CN1	INO80	ENSSHAG00000016349	CN1		FAM180A	ENSSHAG00000015019	CN1	FAM180A	ENSSHAG00000015019	CN1
JMJD7	ENSSHAG00000006373	CN1	JMJD7	ENSSHAG00000006373	CN1		FAM185A	ENSSHAG00000017203	CN1	FAM185A	ENSSHAG00000017203	CN1
KCNN1	ENSSHAG00000006692	SV	KCNN1	ENSSHAG00000006692	SV		FAM196A	ENSSHAG00000015509	CN1	FAM196A	ENSSHAG00000015509	CN1
KCNQ2	ENSSHAG00000000392	CN1	KCNQ2	ENSSHAG00000000392	CN1		FANK1	ENSSHAG00000011252	CN1	FANK1	ENSSHAG00000011252	CN1
KIAA0368	ENSSHAG00000004485	CN1	KIAA0368	ENSSHAG00000004485	CN1		FBXL13	ENSSHAG00000017326	CN1	FBXL13	ENSSHAG00000017326	CN1
KIAA1958	ENSSHAG00000011302	CN1	KIAA1958	ENSSHAG00000011302	CN1		FBXO22	ENSSHAG00000016861	CN1	FBXO22	ENSSHAG00000016861	CN1
LCMT2	ENSSHAG00000012670	CN1	LCMT2	ENSSHAG00000012670	CN1		FEZF1	ENSSHAG00000001391	CN1	FEZF1	ENSSHAG00000001391	CN1
LCN15	ENSSHAG00000002167	CN1	LCN15	ENSSHAG00000002167	CN1		FGGY	ENSSHAG00000005180	SV	FGGY	ENSSHAG00000005180	SV
LCN8	ENSSHAG00000001189	CN1	LCN8	ENSSHAG00000001189	CN1		FGL2	ENSSHAG00000017104	CN1	FGL2	ENSSHAG00000017104	CN1
LCNL1	ENSSHAG00000008635	CN1	LCNL1	ENSSHAG00000008635	CN1		FOXP2	ENSSHAG00000018566	CN1	FOXP2	ENSSHAG00000018566	CN1
LPCAT4	ENSSHAG00000003658	CN1	LPCAT4	ENSSHAG00000003658	CN1		FUOM	ENSSHAG00000010327	CN1	FUOM	ENSSHAG00000010327	CN1
LRCOL1	ENSSHAG00000009304	CN1, SV	LRCOL1	ENSSHAG00000009304	CN1, SV		GABRG1	ENSSHAG00000003592	CN1, SV	GABRG1	ENSSHAG00000003592	CN1, SV
LRRC26	ENSSHAG00000009682	CN1	LRRC26	ENSSHAG00000009682	CN1		GAS2	ENSSHAG00000014709	CN1, SV	GAS2	ENSSHAG00000014709	CN1, SV
LRRC57	ENSSHAG00000005138	CN1	LRRC57	ENSSHAG00000005138	CN1		GLRX3	ENSSHAG00000005817	CN1	GLRX3	ENSSHAG00000005817	CN1
LZTR1	ENSSHAG00000000070	SV	LZTR1	ENSSHAG00000000070	SV		GNAI1	ENSSHAG00000006343	CN1	GNAI1	ENSSHAG00000006343	CN1
MAMDC4	ENSSHAG00000006724	CN1	MAMDC4	ENSSHAG00000006724	CN1		GPR153	ENSSHAG00000018779	CN1	GPR153	ENSSHAG00000018779	CN1
MAN1B1	ENSSHAG00000010698	CN1	MAN1B1	ENSSHAG00000010698	CN1		GPR22	ENSSHAG00000012382	CN1	GPR22	ENSSHAG00000012382	CN1
MAP1A	ENSSHAG00000013861	CN1	MAP1A	ENSSHAG00000013861	CN1		GPR37	ENSSHAG00000015513	CN1	GPR37	ENSSHAG00000015513	CN1
MAPKBP1	ENSSHAG00000005962	CN1	MAPKBP1	ENSSHAG00000005962	CN1		GPR85	ENSSHAG00000016314	CN1	GPR85	ENSSHAG00000016314	CN1
MBD1	ENSSHAG00000003661	SV	MBD1	ENSSHAG00000003661	SV		GRM3	ENSSHAG00000018798	CN1	GRM3	ENSSHAG00000018798	CN1
MEIS2	ENSSHAG00000015371	CN1	MEIS2	ENSSHAG00000015371	CN1		GRM4	ENSSHAG00000005017	CN1, SV	GRM4	ENSSHAG00000005017	CN1, SV
MLLT1	ENSSHAG00000009440	SV	MLLT1	ENSSHAG00000009440	SV		GRM8	ENSSHAG00000008019	CN1	GRM8	ENSSHAG00000008019	CN1
MRGBP	ENSSHAG00000010685	CN1	MRGBP	ENSSHAG00000010685	CN1		GTPBP4	ENSSHAG00000014713	CN1	GTPBP4	ENSSHAG00000014713	CN1
MRPL41	ENSSHAG00000010614	CN1	MRPL41	ENSSHAG00000010614	CN1		H2AFY2	ENSSHAG00000007934	CN1	H2AFY2	ENSSHAG00000007934	CN1
MTMR3	ENSSHAG00000006444	CN1	MTMR3	ENSSHAG00000006444	CN1		HBP1	ENSSHAG00000010948	CN1	HBP1	ENSSHAG00000010948	CN1
MYT1	ENSSHAG00000015142	CN1	MYT1	ENSSHAG00000015142	CN1		HERC4	ENSSHAG00000012243	CN1	HERC4	ENSSHAG00000012243	CN1
NDOR1	ENSSHAG00000008821	CN1	NDOR1	ENSSHAG00000008821	CN1		HMG20A	ENSSHAG00000012311	CN1	HMG20A	ENSSHAG00000012311	CN1
NDUFAF1	ENSSHAG00000016993	CN1	NDUFAF1	ENSSHAG00000016993	CN1		HNRNPH3	ENSSHAG00000010909	CN1	HNRNPH3	ENSSHAG00000010909	CN1
NELFB	ENSSHAG00000007641	CN1	NELFB	ENSSHAG00000007641	CN1		HTR5A	ENSSHAG00000011711	CN1	HTR5A	ENSSHAG00000011711	CN1
NKAIN4	ENSSHAG00000009407	CN1	NKAIN4	ENSSHAG00000009407	CN1		HYAL4	ENSSHAG00000008511	CN1	HYAL4	ENSSHAG00000008511	CN1
NOD1	ENSSHAG00000003969	SV	NOD1	ENSSHAG00000003969	SV		HYKK	ENSSHAG00000017448	CN1	HYKK	ENSSHAG00000017448	CN1
NOP10	ENSSHAG00000004294	CN1	NOP10	ENSSHAG00000004294	CN1		ICMT	ENSSHAG00000018749	CN1	ICMT	ENSSHAG00000018749	CN1
NOTCH3	ENSSHAG00000008456	CN1	NOTCH3	ENSSHAG00000008456	CN1		IDH3A	ENSSHAG00000017922	CN1	IDH3A	ENSSHAG00000017922	CN1
NOXA1	ENSSHAG00000011919	CN1	NOXA1	ENSSHAG00000011919	CN1		IDI2	ENSSHAG00000015073	CN1	IDI2	ENSSHAG00000015073	CN1
NPBWR2	ENSSHAG00000016229	CN1	NPBWR2	ENSSHAG00000016229	CN1		IFRD1	ENSSHAG00000014390	CN1	IFRD1	ENSSHAG00000014390	CN1
NPDC1	ENSSHAG00000009899	CN1	NPDC1	ENSSHAG00000009899	CN1		ING3	ENSSHAG00000013063	CN1	ING3	ENSSHAG00000013063	CN1
NPFF	ENSSHAG00000007053	SV	NPFF	ENSSHAG00000007053	SV		INSIG1	ENSSHAG00000013105	CN1	INSIG1	ENSSHAG00000013105	CN1
NRARP	ENSSHAG00000007125	CN1	NRARP	ENSSHAG00000007125	CN1		IPMK	ENSSHAG00000009826	CN1	IPMK	ENSSHAG00000009826	CN1
NSMF	ENSSHAG00000012031	CN1	NSMF	ENSSHAG00000012031	CN1		IQGAP1	ENSSHAG00000008578	CN1	IQGAP1	ENSSHAG00000008578	CN1
NTSR1	ENSSHAG00000001313	CN1	NTSR1	ENSSHAG00000001313	CN1		IQUB	ENSSHAG00000008101	CN1	IQUB	ENSSHAG00000008101	CN1
NUSAP1	ENSSHAG00000016914	CN1	NUSAP1	ENSSHAG00000016914	CN1		ISL2	ENSSHAG00000015947	CN1	ISL2	ENSSHAG00000015947	CN1
OIP5	ENSSHAG00000016880	CN1	OIP5	ENSSHAG00000016880	CN1		ITPR3	ENSSHAG00000006269	SV	ITPR3	ENSSHAG00000006269	SV
OPHN1	ENSSHAG00000015639	SV	OPHN1	ENSSHAG00000015639	SV		JMJD1C	ENSSHAG00000003458	CN1	JMJD1C	ENSSHAG00000003458	CN1
OPRL1	ENSSHAG00000016287	CN1	OPRL1	ENSSHAG00000016287	CN1		KCNAB2	ENSSHAG00000018605	CN1	KCNAB2	ENSSHAG00000018605	CN1
OR11H4	ENSSHAG00000012379	CN1	OR11H4	ENSSHAG00000012379	CN1		KIAA1279	ENSSHAG00000005023	CN1	KIAA1279	ENSSHAG00000005023	CN1
OR11H6	ENSSHAG00000012276	CN1	OR11H6	ENSSHAG00000012276	CN1		KIAA1324L	ENSSHAG00000018699	CN1	KIAA1324L	ENSSHAG00000018699	CN1
OR1I1	ENSSHAG00000007285	CN1	OR1I1	ENSSHAG00000007285	CN1		KMT2E	ENSSHAG00000003068	CN1	KMT2E	ENSSHAG00000003068	CN1
OR4K1	ENSSHAG00000007982	CN1	OR4K1	ENSSHAG00000007982	CN1		LAMB1	ENSSHAG00000004532	CN1	LAMB1	ENSSHAG00000004532	CN1
OR4K13	ENSSHAG00000006043	CN1	OR4K13	ENSSHAG00000006043	CN1		LAMB4	ENSSHAG00000006366	CN1	LAMB4	ENSSHAG00000006366	CN1
OR4K14	ENSSHAG00000006720	CN1	OR4K14	ENSSHAG00000006720	CN1		LARP4B	ENSSHAG00000013392	CN1	LARP4B	ENSSHAG00000013392	CN1
OR4K15	ENSSHAG00000007637	CN1	OR4K15	ENSSHAG00000007637	CN1		LDB3	ENSSHAG00000007310	CN1	LDB3	ENSSHAG00000007310	CN1
OR4K2	ENSSHAG00000008597	CN1	OR4K2	ENSSHAG00000008597	CN1		LINGO1	ENSSHAG00000010612	CN1	LINGO1	ENSSHAG00000010612	CN1
OR4K5	ENSSHAG00000010945	CN1	OR4K5	ENSSHAG00000010945	CN1		LMBR1	ENSSHAG00000017702	CN1	LMBR1	ENSSHAG00000017702	CN1
OR4L1	ENSSHAG00000005417	CN1	OR4L1	ENSSHAG00000005417	CN1		LMOD2	ENSSHAG00000009742	CN1	LMOD2	ENSSHAG00000009742	CN1
OR4Q2	ENSSHAG00000006846	CN1	OR4Q2	ENSSHAG00000006846	CN1		LRGUK	ENSSHAG00000003609	CN1	LRGUK	ENSSHAG00000003609	CN1
OR4Q3	ENSSHAG00000009320	CN1	OR4Q3	ENSSHAG00000009320	CN1		LRRC17	ENSSHAG00000017534	CN1	LRRC17	ENSSHAG00000017534	CN1
OSBP2	ENSSHAG00000007016	SV	OSBP2	ENSSHAG00000007016	SV		LRRC20	ENSSHAG00000009270	CN1	LRRC20	ENSSHAG00000009270	CN1
OSGEP	ENSSHAG00000013489	CN1	OSGEP	ENSSHAG00000013489	CN1		LRRC47	ENSSHAG00000007360	CN1	LRRC47	ENSSHAG00000007360	CN1
PALM2	ENSSHAG00000004645	CN1	PALM2	ENSSHAG00000004645	CN1		LRRN3	ENSSHAG00000009702	CN1	LRRN3	ENSSHAG00000009702	CN1
PARP2	ENSSHAG00000013256	CN1	PARP2	ENSSHAG00000013256	CN1		LRRTM3	ENSSHAG00000011438	CN1	LRRTM3	ENSSHAG00000011438	CN1
PATL2	ENSSHAG00000016963	CN1	PATL2	ENSSHAG00000016963	CN1		LSM8	ENSSHAG00000018435	CN1	LSM8	ENSSHAG00000018435	CN1
PCMTD2	ENSSHAG00000014994	CN1	PCMTD2	ENSSHAG00000014994	CN1		LSMEM1	ENSSHAG00000014571	CN1	LSMEM1	ENSSHAG00000014571	CN1
PDGFA	ENSSHAG00000009972	SV	PDGFA	ENSSHAG00000009972	SV		LURAP1L	ENSSHAG00000008457	CN1	LURAP1L	ENSSHAG00000008457	CN1
PDIA3	ENSSHAG00000014476	CN1	PDIA3	ENSSHAG00000014476	CN1		MAGIX	ENSSHAG00000003126	CN1	MAGIX	ENSSHAG00000003126	CN1
PDZD11	ENSSHAG00000005380	SV	PDZD11	ENSSHAG00000005380	SV		MAP9	ENSSHAG00000009560	Het. truncating deletion	MAP9	ENSSHAG00000009560	Het. truncating deletion
PHPT1	ENSSHAG00000006627	CN1	PHPT1	ENSSHAG00000006627	CN1		MARCH8	ENSSHAG00000006332	CN1	MARCH8	ENSSHAG00000006332	CN1
PLA2G4D	ENSSHAG00000002385	CN1	PLA2G4D	ENSSHAG00000002385	CN1		MARCO	ENSSHAG00000017322	SV	MARCO	ENSSHAG00000017322	SV
PLA2G4F	ENSSHAG00000004246	CN1	PLA2G4F	ENSSHAG00000004246	CN1		MDFIC	ENSSHAG00000018830	CN1	MDFIC	ENSSHAG00000018830	CN1
PLAA	ENSSHAG00000005541	CN1	PLAA	ENSSHAG00000005541	CN1		MET	ENSSHAG00000015881	CN1	MET	ENSSHAG00000015881	CN1
PLCB2	ENSSHAG00000013405	CN1	PLCB2	ENSSHAG00000013405	CN1		MFF	ENSSHAG00000002003	CN1	MFF	ENSSHAG00000002003	CN1
PNPLA7	ENSSHAG00000010632	CN1	PNPLA7	ENSSHAG00000010632	CN1		MKI67	ENSSHAG00000001614	CN1	MKI67	ENSSHAG00000001614	CN1
PPDPF	ENSSHAG00000018338	CN1	PPDPF	ENSSHAG00000018338	CN1		MLC1	ENSSHAG00000007078	SV	MLC1	ENSSHAG00000007078	SV
PPIP5K1	ENSSHAG00000013952	CN1	PPIP5K1	ENSSHAG00000013952	CN1		MLLT10	ENSSHAG00000015106	CN1, SV	MLLT10	ENSSHAG00000015106	CN1, SV
PPP1R14D	ENSSHAG00000015901	CN1	PPP1R14D	ENSSHAG00000015901	CN1		MMP21	ENSSHAG00000010384	CN1	MMP21	ENSSHAG00000010384	CN1
PPP1R16A	ENSSHAG00000009706	CN1, SV	PPP1R16A	ENSSHAG00000009706	CN1, SV		MMRN2	ENSSHAG00000004694	CN1	MMRN2	ENSSHAG00000004694	CN1
PRPF6	ENSSHAG00000016810	CN1	PRPF6	ENSSHAG00000016810	CN1		MNX1	ENSSHAG00000018063	CN1	MNX1	ENSSHAG00000018063	CN1
PTBP3	ENSSHAG00000013421	CN1	PTBP3	ENSSHAG00000013421	CN1		MORF4L2	ENSSHAG00000018402	CN1	MORF4L2	ENSSHAG00000018402	CN1
PTGDS	ENSSHAG00000008790	CN1	PTGDS	ENSSHAG00000008790	CN1		MTPN	ENSSHAG00000015653	CN1	MTPN	ENSSHAG00000015653	CN1
PTGR1	ENSSHAG00000012784	CN1	PTGR1	ENSSHAG00000012784	CN1		MYPN	ENSSHAG00000011513	CN1	MYPN	ENSSHAG00000011513	CN1
PTK6	ENSSHAG00000018321	CN1	PTK6	ENSSHAG00000018321	CN1		NCAPG2	ENSSHAG00000011995	CN1	NCAPG2	ENSSHAG00000011995	CN1
RABL6	ENSSHAG00000005190	CN1	RABL6	ENSSHAG00000005190	CN1		NDUFA5	ENSSHAG00000009044	CN1	NDUFA5	ENSSHAG00000009044	CN1
RAD51	ENSSHAG00000015613	CN1	RAD51	ENSSHAG00000015613	CN1		NEBL	ENSSHAG00000017199	CN1	NEBL	ENSSHAG00000017199	CN1
RASGRP1	ENSSHAG00000018487	CN1	RASGRP1	ENSSHAG00000018487	CN1		NEUROG3	ENSSHAG00000002586	CN1	NEUROG3	ENSSHAG00000002586	CN1
RFX2	ENSSHAG00000005810	SV	RFX2	ENSSHAG00000005810	SV		NODAL	ENSSHAG00000010040	CN1	NODAL	ENSSHAG00000010040	CN1
RGS19	ENSSHAG00000016466	CN1	RGS19	ENSSHAG00000016466	CN1		NPHP4	ENSSHAG00000018344	CN1	NPHP4	ENSSHAG00000018344	CN1
RMDN3	ENSSHAG00000015664	CN1	RMDN3	ENSSHAG00000015664	CN1		NRBF2	ENSSHAG00000004744	CN1	NRBF2	ENSSHAG00000004744	CN1
RNF208	ENSSHAG00000008738	CN1	RNF208	ENSSHAG00000008738	CN1		NRCAM	ENSSHAG00000008378	CN1	NRCAM	ENSSHAG00000008378	CN1
RNF224	ENSSHAG00000008546	CN1	RNF224	ENSSHAG00000008546	CN1		NSUN6	ENSSHAG00000008315	CN1	NSUN6	ENSSHAG00000008315	CN1
RPAP1	ENSSHAG00000017232	CN1	RPAP1	ENSSHAG00000017232	CN1		NUP205	ENSSHAG00000014490	CN1	NUP205	ENSSHAG00000014490	CN1
RPUSD2	ENSSHAG00000015108	CN1	RPUSD2	ENSSHAG00000015108	CN1		ODF2L	ENSSHAG00000008055	CN1	ODF2L	ENSSHAG00000008055	CN1
RTEL1	ENSSHAG00000017874	CN1	RTEL1	ENSSHAG00000017874	CN1		OLFML2B	ENSSHAG00000007992	CN1, SV	OLFML2B	ENSSHAG00000007992	CN1, SV
RYR3	ENSSHAG00000008919	CN1	RYR3	ENSSHAG00000008919	CN1		OPN4	ENSSHAG00000008435	CN1	OPN4	ENSSHAG00000008435	CN1
SAMD10	ENSSHAG00000017030	CN1	SAMD10	ENSSHAG00000017030	CN1		OR6F1	ENSSHAG00000011375	CN1	OR6F1	ENSSHAG00000011375	CN1
SAPCD2	ENSSHAG00000013090	CN1	SAPCD2	ENSSHAG00000013090	CN1		ORC5	ENSSHAG00000011759	CN1	ORC5	ENSSHAG00000011759	CN1
SCG5	ENSSHAG00000015952	CN1	SCG5	ENSSHAG00000015952	CN1		PALD1	ENSSHAG00000010283	CN1	PALD1	ENSSHAG00000010283	CN1
SERINC4	ENSSHAG00000014605	CN1	SERINC4	ENSSHAG00000014605	CN1		PAOX	ENSSHAG00000010959	CN1	PAOX	ENSSHAG00000010959	CN1
SGCE	ENSSHAG00000006331	CN1, SV	SGCE	ENSSHAG00000006331	CN1, SV		PAPSS2	ENSSHAG00000006300	CN1	PAPSS2	ENSSHAG00000006300	CN1
SHF	ENSSHAG00000017575	CN1	SHF	ENSSHAG00000017575	CN1		PAXIP1	ENSSHAG00000010983	CN1	PAXIP1	ENSSHAG00000010983	CN1
SIN3A	ENSSHAG00000001069	CN1	SIN3A	ENSSHAG00000001069	CN1		PBLD	ENSSHAG00000011060	CN1	PBLD	ENSSHAG00000011060	CN1
SLC12A6	ENSSHAG00000004493	CN1	SLC12A6	ENSSHAG00000004493	CN1		PCDH15	ENSSHAG00000016966	CN1	PCDH15	ENSSHAG00000016966	CN1
SLC17A9	ENSSHAG00000008884	CN1	SLC17A9	ENSSHAG00000008884	CN1		PEAK1	ENSSHAG00000013603	CN1	PEAK1	ENSSHAG00000013603	CN1
SLC1A6	ENSSHAG00000005674	CN1, SV	SLC1A6	ENSSHAG00000005674	CN1, SV		PHF21A	ENSSHAG00000014057	SV	PHF21A	ENSSHAG00000014057	SV
SLC28A2	ENSSHAG00000002014	CN1	SLC28A2	ENSSHAG00000002014	CN1		PHOSPHO2	ENSSHAG00000017976	CN1	PHOSPHO2	ENSSHAG00000017976	CN1
SLC2A4RG	ENSSHAG00000017818	CN1	SLC2A4RG	ENSSHAG00000017818	CN1		PHTF2	ENSSHAG00000015425	CN1	PHTF2	ENSSHAG00000015425	CN1
SLC30A4	ENSSHAG00000007833	CN1	SLC30A4	ENSSHAG00000007833	CN1		PHYHIPL	ENSSHAG00000014656	CN1	PHYHIPL	ENSSHAG00000014656	CN1
SLC34A3	ENSSHAG00000008341	CN1	SLC34A3	ENSSHAG00000008341	CN1		PIK3CG	ENSSHAG00000008508	CN1	PIK3CG	ENSSHAG00000008508	CN1
SLC46A2	ENSSHAG00000008743	CN1	SLC46A2	ENSSHAG00000008743	CN1		PLEKHG5	ENSSHAG00000004903	CN1	PLEKHG5	ENSSHAG00000004903	CN1
SLC5A1	ENSSHAG00000004419	SV	SLC5A1	ENSSHAG00000004419	SV		PLXDC2	ENSSHAG00000001814	CN1	PLXDC2	ENSSHAG00000001814	CN1
SLCO4A1	ENSSHAG00000007017	CN1	SLCO4A1	ENSSHAG00000007017	CN1		PLXNA4	ENSSHAG00000015750	CN1	PLXNA4	ENSSHAG00000015750	CN1
SNAP23	ENSSHAG00000003867	CN1	SNAP23	ENSSHAG00000003867	CN1		PMPCB	ENSSHAG00000001041	CN1	PMPCB	ENSSHAG00000001041	CN1
SNX30	ENSSHAG00000008941	CN1	SNX30	ENSSHAG00000008941	CN1		PNPLA8	ENSSHAG00000010999	CN1	PNPLA8	ENSSHAG00000010999	CN1
SORD	ENSSHAG00000017314	CN1	SORD	ENSSHAG00000017314	CN1		POT1	ENSSHAG00000015868	CN1	POT1	ENSSHAG00000015868	CN1
SOX18	ENSSHAG00000016686	CN1	SOX18	ENSSHAG00000016686	CN1		PPIG	ENSSHAG00000017867	CN1	PPIG	ENSSHAG00000017867	CN1
SPATA5L1	ENSSHAG00000005783	CN1	SPATA5L1	ENSSHAG00000005783	CN1		PPP1R3E	ENSSHAG00000017954	CN1	PPP1R3E	ENSSHAG00000017954	CN1
SPG11	ENSSHAG00000016808	CN1	SPG11	ENSSHAG00000016808	CN1		PRF1	ENSSHAG00000010858	CN1	PRF1	ENSSHAG00000010858	CN1
SPINT1	ENSSHAG00000016055	CN1	SPINT1	ENSSHAG00000016055	CN1		PRKAR2B	ENSSHAG00000011488	CN1	PRKAR2B	ENSSHAG00000011488	CN1
SPRED1	ENSSHAG00000018293	CN1	SPRED1	ENSSHAG00000018293	CN1		PRKG1	ENSSHAG00000013293	CN1	PRKG1	ENSSHAG00000013293	CN1
SPTBN5	ENSSHAG00000006970	CN1	SPTBN5	ENSSHAG00000006970	CN1		PRR21	ENSSHAG00000013050	CN1	PRR21	ENSSHAG00000013050	CN1
SRMS	ENSSHAG00000018268	CN1	SRMS	ENSSHAG00000018268	CN1		PSMA4	ENSSHAG00000017427	CN1	PSMA4	ENSSHAG00000017427	CN1
SRP14	ENSSHAG00000010924	CN1	SRP14	ENSSHAG00000010924	CN1		PSMC2	ENSSHAG00000004021	CN1	PSMC2	ENSSHAG00000004021	CN1
STMN3	ENSSHAG00000018011	CN1	STMN3	ENSSHAG00000018011	CN1		PSTPIP1	ENSSHAG00000014140	CN1	PSTPIP1	ENSSHAG00000014140	CN1
STRC	ENSSHAG00000014160	CN1	STRC	ENSSHAG00000014160	CN1		PTEN	ENSSHAG00000003709	CN1	PTEN	ENSSHAG00000003709	CN1
SUSD1	ENSSHAG00000014337	CN1	SUSD1	ENSSHAG00000014337	CN1		PTN	ENSSHAG00000005137	CN1	PTN	ENSSHAG00000005137	CN1
SYDE1	ENSSHAG00000007646	CN1	SYDE1	ENSSHAG00000007646	CN1		PTPN12	ENSSHAG00000016291	CN1	PTPN12	ENSSHAG00000016291	CN1
TAF4B	ENSSHAG00000016570	SV	TAF4B	ENSSHAG00000016570	SV		PTPRZ1	ENSSHAG00000016799	CN1	PTPRZ1	ENSSHAG00000016799	CN1
TCEA2	ENSSHAG00000016541	CN1	TCEA2	ENSSHAG00000016541	CN1		PUS7	ENSSHAG00000008584	CN1	PUS7	ENSSHAG00000008584	CN1
TCFL5	ENSSHAG00000009928	CN1	TCFL5	ENSSHAG00000009928	CN1		QARS	ENSSHAG00000015068	CN1, SV	QARS	ENSSHAG00000015068	CN1, SV
TCN2	ENSSHAG00000003589	SV	TCN2	ENSSHAG00000003589	SV		RBM33	ENSSHAG00000015046	CN1	RBM33	ENSSHAG00000015046	CN1
TEP1	ENSSHAG00000013013	CN1	TEP1	ENSSHAG00000013013	CN1		RCN2	ENSSHAG00000014642	CN1	RCN2	ENSSHAG00000014642	CN1
TGM5	ENSSHAG00000011949	CN1	TGM5	ENSSHAG00000011949	CN1		RELN	ENSSHAG00000005926	CN1	RELN	ENSSHAG00000005926	CN1
TGM7	ENSSHAG00000012212	CN1	TGM7	ENSSHAG00000012212	CN1		RHOBTB1	ENSSHAG00000016863	CN1	RHOBTB1	ENSSHAG00000016863	CN1
THAP7	ENSSHAG00000000075	SV	THAP7	ENSSHAG00000000075	SV		RINT1	ENSSHAG00000009012	CN1	RINT1	ENSSHAG00000009012	CN1
THBS1	ENSSHAG00000005788	CN1	THBS1	ENSSHAG00000005788	CN1		RNF13	ENSSHAG00000018871	SV	RNF13	ENSSHAG00000018871	SV
TMCO5A	ENSSHAG00000017861	CN1	TMCO5A	ENSSHAG00000017861	CN1		RNF133	ENSSHAG00000008983	CN1	RNF133	ENSSHAG00000008983	CN1
TMEM203	ENSSHAG00000008916	CN1	TMEM203	ENSSHAG00000008916	CN1		RNF148	ENSSHAG00000009015	CN1	RNF148	ENSSHAG00000009015	CN1
TMEM55B	ENSSHAG00000013530	CN1	TMEM55B	ENSSHAG00000013530	CN1		RNF207	ENSSHAG00000018741	CN1	RNF207	ENSSHAG00000018741	CN1
TMEM62	ENSSHAG00000011161	CN1	TMEM62	ENSSHAG00000011161	CN1		RNF32	ENSSHAG00000017594	CN1	RNF32	ENSSHAG00000017594	CN1
TMEM87A	ENSSHAG00000006163	CN1	TMEM87A	ENSSHAG00000006163	CN1		RPL22	ENSSHAG00000018731	CN1	RPL22	ENSSHAG00000018731	CN1
TOPORS	ENSSHAG00000009919	CN1	TOPORS	ENSSHAG00000009919	CN1		RSBN1L	ENSSHAG00000015978	CN1	RSBN1L	ENSSHAG00000015978	CN1
TOR4A	ENSSHAG00000007429	CN1	TOR4A	ENSSHAG00000007429	CN1		RTKN2	ENSSHAG00000011431	CN1	RTKN2	ENSSHAG00000011431	CN1
TP53BP1	ENSSHAG00000013019	CN1	TP53BP1	ENSSHAG00000013019	CN1		RUFY2	ENSSHAG00000010657	CN1	RUFY2	ENSSHAG00000010657	CN1
TPRN	ENSSHAG00000008949	CN1	TPRN	ENSSHAG00000008949	CN1		SAR1A	ENSSHAG00000008596	CN1	SAR1A	ENSSHAG00000008596	CN1
TRAF2	ENSSHAG00000007574	CN1	TRAF2	ENSSHAG00000007574	CN1		SCAPER	ENSSHAG00000014849	CN1	SCAPER	ENSSHAG00000014849	CN1
TRIM2	ENSSHAG00000010355	SV	TRIM2	ENSSHAG00000010355	SV		SCN3A	ENSSHAG00000002100	CN1	SCN3A	ENSSHAG00000002100	CN1
TRIM69	ENSSHAG00000017021	CN1	TRIM69	ENSSHAG00000017021	CN1		SEMA3C	ENSSHAG00000005466	CN1	SEMA3C	ENSSHAG00000005466	CN1
TTBK2	ENSSHAG00000007879	CN1	TTBK2	ENSSHAG00000007879	CN1		SEMA3D	ENSSHAG00000009028	CN1	SEMA3D	ENSSHAG00000009028	CN1
TTC28	ENSSHAG00000002897	SV	TTC28	ENSSHAG00000002897	SV		SEMA3E	ENSSHAG00000001404	CN1	SEMA3E	ENSSHAG00000001404	CN1
TTC5	ENSSHAG00000012449	CN1	TTC5	ENSSHAG00000012449	CN1		SGCZ	ENSSHAG00000016991	SV	SGCZ	ENSSHAG00000016991	SV
TUBB4B	ENSSHAG00000008156	CN1	TUBB4B	ENSSHAG00000008156	CN1		SGMS1	ENSSHAG00000000016	CN1	SGMS1	ENSSHAG00000000016	CN1
TUBGCP4	ENSSHAG00000012865	CN1	TUBGCP4	ENSSHAG00000012865	CN1		SH2D7	ENSSHAG00000018008	CN1	SH2D7	ENSSHAG00000018008	CN1
TYRO3	ENSSHAG00000017287	CN1	TYRO3	ENSSHAG00000017287	CN1		SHH	ENSSHAG00000015579	CN1	SHH	ENSSHAG00000015579	CN1
UAP1L1	ENSSHAG00000010429	CN1	UAP1L1	ENSSHAG00000010429	CN1		SIRT1	ENSSHAG00000012695	CN1	SIRT1	ENSSHAG00000012695	CN1
UBR1	ENSSHAG00000010117	CN1	UBR1	ENSSHAG00000010117	CN1		SKIDA1	ENSSHAG00000015799	CN1	SKIDA1	ENSSHAG00000015799	CN1
UCKL1	ENSSHAG00000017160	CN1	UCKL1	ENSSHAG00000017160	CN1		SLC13A1	ENSSHAG00000001720	CN1	SLC13A1	ENSSHAG00000001720	CN1
UGCG	ENSSHAG00000003894	CN1	UGCG	ENSSHAG00000003894	CN1		SLC13A4	ENSSHAG00000014821	CN1	SLC13A4	ENSSHAG00000014821	CN1
VPS18	ENSSHAG00000016111	CN1	VPS18	ENSSHAG00000016111	CN1		SLC26A3	ENSSHAG00000013833	CN1	SLC26A3	ENSSHAG00000013833	CN1
VPS39	ENSSHAG00000005115	CN1	VPS39	ENSSHAG00000005115	CN1		SLC26A4	ENSSHAG00000013387	CN1	SLC26A4	ENSSHAG00000013387	CN1
WDR76	ENSSHAG00000014718	CN1	WDR76	ENSSHAG00000014718	CN1		SLC26A5	ENSSHAG00000004489	CN1	SLC26A5	ENSSHAG00000004489	CN1
XYLT1	ENSSHAG00000015540	CN1	XYLT1	ENSSHAG00000015540	CN1		SLC35B4	ENSSHAG00000006186	CN1	SLC35B4	ENSSHAG00000006186	CN1
YTHDF1	ENSSHAG00000010430	CN1	YTHDF1	ENSSHAG00000010430	CN1		SMUG1	ENSSHAG00000011766	CN1	SMUG1	ENSSHAG00000011766	CN1
ZBTB46	ENSSHAG00000017616	CN1	ZBTB46	ENSSHAG00000017616	CN1		SNCG	ENSSHAG00000004383	CN1	SNCG	ENSSHAG00000004383	CN1
ZFYVE19	ENSSHAG00000015883	CN1	ZFYVE19	ENSSHAG00000015883	CN1		SPAM1	ENSSHAG00000011812	CN1	SPAM1	ENSSHAG00000011812	CN1
ZGPAT	ENSSHAG00000017828	CN1	ZGPAT	ENSSHAG00000017828	CN1		SRGN	ENSSHAG00000003801	CN1	SRGN	ENSSHAG00000003801	CN1
ZMYND19	ENSSHAG00000010425	CN1	ZMYND19	ENSSHAG00000010425	CN1		SRPK2	ENSSHAG00000005090	CN1	SRPK2	ENSSHAG00000005090	CN1
ZNF106	ENSSHAG00000000859	CN1	ZNF106	ENSSHAG00000000859	CN1		ST7	ENSSHAG00000016896	CN1	ST7	ENSSHAG00000016896	CN1
ZNF512B	ENSSHAG00000017080	CN1	ZNF512B	ENSSHAG00000017080	CN1		STOX1	ENSSHAG00000006272	CN1	STOX1	ENSSHAG00000006272	CN1
ZSCAN29	ENSSHAG00000012821	CN1	ZSCAN29	ENSSHAG00000012821	CN1		STRA8	ENSSHAG00000013084	CN1	STRA8	ENSSHAG00000013084	CN1
C10orf12	ENSSHAG00000015958	CN1	ACSM3	ENSSHAG00000004164	CN1		SUPV3L1	ENSSHAG00000000910	CN1	SUPV3L1	ENSSHAG00000000910	CN1
C2orf44	ENSSHAG00000002281	SV	ACSM4	ENSSHAG00000003136	CN1		SYPL1	ENSSHAG00000012758	CN1	SYPL1	ENSSHAG00000012758	CN1
CNTN4	ENSSHAG00000018520	SV	ACSM5	ENSSHAG00000018905	CN1		TAF2	ENSSHAG00000017807	SV	TAF2	ENSSHAG00000017807	SV
ENSSHAG00000003212	ENSSHAG00000003212	Het. truncating insertion	ARHGAP26	ENSSHAG00000011097	SV		TES	ENSSHAG00000013689	CN1	TES	ENSSHAG00000013689	CN1
ENSSHAG00000009439	ENSSHAG00000009439	Het. truncating deletion	CAMK2A	ENSSHAG00000017375	SV		TET1	ENSSHAG00000008339	CN1	TET1	ENSSHAG00000008339	CN1
ENSSHAG00000009958	ENSSHAG00000009958	Het. truncating deletion, Het. truncating deletion	CDK13	ENSSHAG00000012296	CN1, SV		TEX36	ENSSHAG00000009897	CN1	TEX36	ENSSHAG00000009897	CN1
ENSSHAG00000010782	ENSSHAG00000010782	Het. truncating SNV	CHCHD2	ENSSHAG00000006492	CN1		TFAM	ENSSHAG00000010702	CN1	TFAM	ENSSHAG00000010702	CN1
ENSSHAG00000017404	ENSSHAG00000017404	CN1	CUL1	ENSSHAG00000017678	CN1		TFEC	ENSSHAG00000012198	CN1	TFEC	ENSSHAG00000012198	CN1
ENSSHAG00000017775	ENSSHAG00000017775	CN1	DCUN1D3	ENSSHAG00000005719	CN1		THAP5	ENSSHAG00000012010	CN1	THAP5	ENSSHAG00000012010	CN1
ENSSHAG00000019341	ENSSHAG00000019341	CN1	DNAH3	ENSSHAG00000006578	CN1		TMEM140	ENSSHAG00000012650	CN1	TMEM140	ENSSHAG00000012650	CN1
GIPR	ENSSHAG00000000202	SV	DPYSL2	ENSSHAG00000008277	SV		TMEM168	ENSSHAG00000015382	CN1	TMEM168	ENSSHAG00000015382	CN1
GORASP1	ENSSHAG00000009941	CN1	EGR1	ENSSHAG00000012359	SV		TMEM26	ENSSHAG00000015225	CN1	TMEM26	ENSSHAG00000015225	CN1
LCORL	ENSSHAG00000015746	CN1, SV	ENSSHAG00000005042	ENSSHAG00000005042	CN1		TMEM60	ENSSHAG00000015895	CN1	TMEM60	ENSSHAG00000015895	CN1
MAP10	ENSSHAG00000009603	Het. truncating insertion	ENSSHAG00000010255	ENSSHAG00000010255	CN1		TNFRSF25	ENSSHAG00000004820	CN1	TNFRSF25	ENSSHAG00000004820	CN1
MTPN	ENSSHAG00000015653	Het. truncating SNV	ENSSHAG00000010712	ENSSHAG00000010712	SV		TSPAN12	ENSSHAG00000012139	CN1	TSPAN12	ENSSHAG00000012139	CN1
NCAPG	ENSSHAG00000016051	SV	ENSSHAG00000011418	ENSSHAG00000011418	SV		TSPAN3	ENSSHAG00000013272	CN1	TSPAN3	ENSSHAG00000013272	CN1
OXSR1	ENSSHAG00000011517	CN1, SV	ENSSHAG00000011702	ENSSHAG00000011702	CN1, SV		TYRP1	ENSSHAG00000007505	CN1	TYRP1	ENSSHAG00000007505	CN1
SCN11A	ENSSHAG00000008151	CN1, SV	ENSSHAG00000012526	ENSSHAG00000012526	CN1, SV		UBE2D1	ENSSHAG00000010481	CN1	UBE2D1	ENSSHAG00000010481	CN1
SLC22A13	ENSSHAG00000011345	CN1	ENSSHAG00000018204	ENSSHAG00000018204	SV		UBE2Q2	ENSSHAG00000016939	CN1	UBE2Q2	ENSSHAG00000016939	CN1
SLC22A14	ENSSHAG00000010964	CN1	ENSSHAG00000018918	ENSSHAG00000018918	CN1		UBE3C	ENSSHAG00000018274	CN1	UBE3C	ENSSHAG00000018274	CN1
TTC21A	ENSSHAG00000010086	CN1	ENSSHAG00000018929	ENSSHAG00000018929	CN1		UROS	ENSSHAG00000010468	CN1	UROS	ENSSHAG00000010468	CN1
UNC5D	ENSSHAG00000012207	Het. truncating SNV	ERI2	ENSSHAG00000004763	CN1		VIPR2	ENSSHAG00000014432	CN1	VIPR2	ENSSHAG00000014432	CN1
WDR48	ENSSHAG00000009717	CN1	ETNK2	ENSSHAG00000000225	SV		VPS26A	ENSSHAG00000002548	CN1	VPS26A	ENSSHAG00000002548	CN1
XIRP1	ENSSHAG00000010835	CN1	EZH2	ENSSHAG00000017743	CN1, SV		WAPAL	ENSSHAG00000009610	CN1	WAPAL	ENSSHAG00000009610	CN1
			FBXW11	ENSSHAG00000012435	CN1, SV		WASL	ENSSHAG00000009984	CN1	WASL	ENSSHAG00000009984	CN1
			FCHSD1	ENSSHAG00000011076	SV		WDR37	ENSSHAG00000015206	CN1	WDR37	ENSSHAG00000015206	CN1
			GP2	ENSSHAG00000018864	CN1		WDR60	ENSSHAG00000013290	CN1	WDR60	ENSSHAG00000013290	CN1
			INPP5E	ENSSHAG00000006961	CN1, SV		WDR61	ENSSHAG00000017705	CN1	WDR61	ENSSHAG00000017705	CN1
			LYRM1	ENSSHAG00000006127	CN1		WDR91	ENSSHAG00000012757	CN1	WDR91	ENSSHAG00000012757	CN1
			NAPA	ENSSHAG00000008527	CN1		WNT16	ENSSHAG00000015038	CN1	WNT16	ENSSHAG00000015038	CN1
			NEK6	ENSSHAG00000015827	SV		WNT2	ENSSHAG00000017186	CN1	WNT2	ENSSHAG00000017186	CN1
			NEURL1B	ENSSHAG00000002600	SV		WNT8B	ENSSHAG00000005200	CN1	WNT8B	ENSSHAG00000005200	CN1
			NR5A1	ENSSHAG00000016609	CN1, SV		WWC3	ENSSHAG00000016061	CN1	WWC3	ENSSHAG00000016061	CN1
			PDILT	ENSSHAG00000018878	CN1		ZFAND4	ENSSHAG00000003770	CN1	ZFAND4	ENSSHAG00000003770	CN1
			PMPCA	ENSSHAG00000007346	CN1		ZMYND11	ENSSHAG00000007920	CN1	ZMYND11	ENSSHAG00000007920	CN1
			PRKG1	ENSSHAG00000013293	SV		ZNF277	ENSSHAG00000013241	CN1	ZNF277	ENSSHAG00000013241	CN1
			PSD2	ENSSHAG00000013496	SV		ZNF365	ENSSHAG00000010650	CN1	ZNF365	ENSSHAG00000010650	CN1
			RBFOX3	ENSSHAG00000016076	SV		ZNF385B	ENSSHAG00000015010	CN1, SV	ZNF385B	ENSSHAG00000015010	CN1, SV
			RBM19	ENSSHAG00000012256	CN1		ZNF774	ENSSHAG00000009908	CN1	ZNF774	ENSSHAG00000009908	CN1
			SDCCAG3	ENSSHAG00000007540	CN1, SV		ZRANB1	ENSSHAG00000005534	CN1	ZRANB1	ENSSHAG00000005534	CN1
			SOGA1	ENSSHAG00000010287	SV		ENSSHAG00000000069	ENSSHAG00000000069	CN1	CCND1	ENSSHAG00000003096	Het. truncating SNV
			STK10	ENSSHAG00000012835	CN1		MORN1	ENSSHAG00000011280	CN1	ENSSHAG00000001111	ENSSHAG00000001111	Het. truncating insertion
			THUMPD1	ENSSHAG00000003853	CN1		PANK4	ENSSHAG00000014248	CN1	GBA2	ENSSHAG00000014215	SV
			TTLL11	ENSSHAG00000010211	CN1		PEX10	ENSSHAG00000012612	CN1	GGT6	ENSSHAG00000013383	CN1
			UMOD	ENSSHAG00000018874	CN1		PLCH2	ENSSHAG00000013759	CN1	HINT2	ENSSHAG00000013965	CN1
							RER1	ENSSHAG00000012541	CN1	HS3ST2	ENSSHAG00000009243	CN1
							TPRG1L	ENSSHAG00000008718	CN1	KCNK6	ENSSHAG00000003891	Het. truncating deletion, Het. truncating deletion
							WRAP73	ENSSHAG00000008770	CN1	NPR2	ENSSHAG00000013983	CN1
										RGP1	ENSSHAG00000014185	CN1
										TMEM8B	ENSSHAG00000013422	CN1

## Sheet: gains
Table S4, related to Figures 2 and 4.
Genes that have gained one or more copies in DFT1 and/or DFT2. CN, copy number. Black text, gene similarly perturbed in both DFT1s (86T and 88T) and both DFT2s (202T2 and 203T3); green text, gene similarly perturbed in both 86T and 88T (DFT1), or in both 202T2 and 203T3 (DFT2); orange text, gene perturbed in only one of two tumors of a single lineage.
DFT1							DFT2
86T			88T				202T2			203T3
HGNC	Ensembl ID	Mutation type	HGNC	Ensembl ID	Mutation type		HGNC	Ensembl ID	Mutation type	HGNC	Ensembl ID	Mutation type
ACAP3	ENSSHAG00000003215	CN-GAIN	ACAP3	ENSSHAG00000003215	CN-GAIN		ACAP3	ENSSHAG00000003215	CN-GAIN	ACAP3	ENSSHAG00000003215	CN-GAIN
ACTL8	ENSSHAG00000011888	CN-GAIN	ACTL8	ENSSHAG00000011888	CN-GAIN		ACTL8	ENSSHAG00000011888	CN-GAIN	ACTL8	ENSSHAG00000011888	CN-GAIN
AGMAT	ENSSHAG00000009265	CN-GAIN	AGMAT	ENSSHAG00000009265	CN-GAIN		AGMAT	ENSSHAG00000009265	CN-GAIN	AGMAT	ENSSHAG00000009265	CN-GAIN
ALDH4A1	ENSSHAG00000008462	CN-GAIN	ALDH4A1	ENSSHAG00000008462	CN-GAIN		ALDH4A1	ENSSHAG00000008462	CN-GAIN	ALDH4A1	ENSSHAG00000008462	CN-GAIN
ANKRD65	ENSSHAG00000008332	CN-GAIN	ANKRD65	ENSSHAG00000008332	CN-GAIN		ANKRD65	ENSSHAG00000008332	CN-GAIN	ANKRD65	ENSSHAG00000008332	CN-GAIN
ARHGEF10L	ENSSHAG00000012742	CN-GAIN	ARHGEF10L	ENSSHAG00000012742	CN-GAIN		ARHGEF10L	ENSSHAG00000012742	CN-GAIN	ARHGEF10L	ENSSHAG00000012742	CN-GAIN
ATP13A2	ENSSHAG00000008281	CN-GAIN	ATP13A2	ENSSHAG00000008281	CN-GAIN		ATP13A2	ENSSHAG00000008281	CN-GAIN	ATP13A2	ENSSHAG00000008281	CN-GAIN
ATP1A3	ENSSHAG00000008250	CN-GAIN	ATP1A3	ENSSHAG00000008250	CN-GAIN		ATP1A3	ENSSHAG00000008250	CN-GAIN	ATP1A3	ENSSHAG00000008250	CN-GAIN
ATP2B1	ENSSHAG00000008050	CN-GAIN	ATP2B1	ENSSHAG00000008050	CN-GAIN		ATP2B1	ENSSHAG00000008050	CN-GAIN	ATP2B1	ENSSHAG00000008050	CN-GAIN
BAIAP2L2	ENSSHAG00000007284	CN-GAIN	BAIAP2L2	ENSSHAG00000007284	CN-GAIN		BAIAP2L2	ENSSHAG00000007284	CN-GAIN	BAIAP2L2	ENSSHAG00000007284	CN-GAIN
C1orf64	ENSSHAG00000003384	CN-GAIN	C1orf64	ENSSHAG00000003384	CN-GAIN		C1orf64	ENSSHAG00000003384	CN-GAIN	C1orf64	ENSSHAG00000003384	CN-GAIN
CADM4	ENSSHAG00000001067	CN-GAIN	CADM4	ENSSHAG00000001067	CN-GAIN		CADM4	ENSSHAG00000001067	CN-GAIN	CADM4	ENSSHAG00000001067	CN-GAIN
CALML6	ENSSHAG00000013389	CN-GAIN	CALML6	ENSSHAG00000013389	CN-GAIN		CALML6	ENSSHAG00000013389	CN-GAIN	CALML6	ENSSHAG00000013389	CN-GAIN
CASP9	ENSSHAG00000009783	CN-GAIN	CASP9	ENSSHAG00000009783	CN-GAIN		CASP9	ENSSHAG00000009783	CN-GAIN	CASP9	ENSSHAG00000009783	CN-GAIN
CCNL2	ENSSHAG00000008053	CN-GAIN	CCNL2	ENSSHAG00000008053	CN-GAIN		CCNL2	ENSSHAG00000008053	CN-GAIN	CCNL2	ENSSHAG00000008053	CN-GAIN
CKM	ENSSHAG00000002132	CN-GAIN	CKM	ENSSHAG00000002132	CN-GAIN		CKM	ENSSHAG00000002132	CN-GAIN	CKM	ENSSHAG00000002132	CN-GAIN
CPSF3L	ENSSHAG00000005068	CN-GAIN	CPSF3L	ENSSHAG00000005068	CN-GAIN		CPSF3L	ENSSHAG00000005068	CN-GAIN	CPSF3L	ENSSHAG00000005068	CN-GAIN
CPTP	ENSSHAG00000005551	CN-GAIN	CPTP	ENSSHAG00000005551	CN-GAIN		CPTP	ENSSHAG00000005551	CN-GAIN	CPTP	ENSSHAG00000005551	CN-GAIN
CTNNBIP1	ENSSHAG00000011103	CN-GAIN	CTNNBIP1	ENSSHAG00000011103	CN-GAIN		CTNNBIP1	ENSSHAG00000011103	CN-GAIN	CTNNBIP1	ENSSHAG00000011103	CN-GAIN
CTRC	ENSSHAG00000010348	CN-GAIN	CTRC	ENSSHAG00000010348	CN-GAIN		CTRC	ENSSHAG00000010348	CN-GAIN	CTRC	ENSSHAG00000010348	CN-GAIN
DDI2	ENSSHAG00000008707	CN-GAIN	DDI2	ENSSHAG00000008707	CN-GAIN		DDI2	ENSSHAG00000008707	CN-GAIN	DDI2	ENSSHAG00000008707	CN-GAIN
DFFA	ENSSHAG00000004956	CN-GAIN	DFFA	ENSSHAG00000004956	CN-GAIN		DFFA	ENSSHAG00000004956	CN-GAIN	DFFA	ENSSHAG00000004956	CN-GAIN
DNAJC16	ENSSHAG00000009374	CN-GAIN	DNAJC16	ENSSHAG00000009374	CN-GAIN		DNAJC16	ENSSHAG00000009374	CN-GAIN	DNAJC16	ENSSHAG00000009374	CN-GAIN
DUSP6	ENSSHAG00000004137	CN-GAIN	DUSP6	ENSSHAG00000004137	CN-GAIN		DUSP6	ENSSHAG00000004137	CN-GAIN	DUSP6	ENSSHAG00000004137	CN-GAIN
DVL1	ENSSHAG00000006193	CN-GAIN	DVL1	ENSSHAG00000006193	CN-GAIN		DVL1	ENSSHAG00000006193	CN-GAIN	DVL1	ENSSHAG00000006193	CN-GAIN
EFHD2	ENSSHAG00000010482	CN-GAIN	EFHD2	ENSSHAG00000010482	CN-GAIN		EFHD2	ENSSHAG00000010482	CN-GAIN	EFHD2	ENSSHAG00000010482	CN-GAIN
ENSSHAG00000002980	ENSSHAG00000002980	CN-GAIN	ENSSHAG00000002980	ENSSHAG00000002980	CN-GAIN		ENSSHAG00000002980	ENSSHAG00000002980	CN-GAIN	ENSSHAG00000002980	ENSSHAG00000002980	CN-GAIN
ENSSHAG00000003467	ENSSHAG00000003467	CN-GAIN	ENSSHAG00000003467	ENSSHAG00000003467	CN-GAIN		ENSSHAG00000003467	ENSSHAG00000003467	CN-GAIN	ENSSHAG00000003467	ENSSHAG00000003467	CN-GAIN
ENSSHAG00000003734	ENSSHAG00000003734	CN-GAIN	ENSSHAG00000003734	ENSSHAG00000003734	CN-GAIN		ENSSHAG00000003734	ENSSHAG00000003734	CN-GAIN	ENSSHAG00000003734	ENSSHAG00000003734	CN-GAIN
ENSSHAG00000004215	ENSSHAG00000004215	CN-GAIN	ENSSHAG00000004215	ENSSHAG00000004215	CN-GAIN		ENSSHAG00000004215	ENSSHAG00000004215	CN-GAIN	ENSSHAG00000004215	ENSSHAG00000004215	CN-GAIN
ENSSHAG00000004319	ENSSHAG00000004319	CN-GAIN	ENSSHAG00000004319	ENSSHAG00000004319	CN-GAIN		ENSSHAG00000004319	ENSSHAG00000004319	CN-GAIN	ENSSHAG00000004319	ENSSHAG00000004319	CN-GAIN
ENSSHAG00000004430	ENSSHAG00000004430	CN-GAIN	ENSSHAG00000004430	ENSSHAG00000004430	CN-GAIN		ENSSHAG00000004430	ENSSHAG00000004430	CN-GAIN	ENSSHAG00000004430	ENSSHAG00000004430	CN-GAIN
ENSSHAG00000004961	ENSSHAG00000004961	CN-GAIN	ENSSHAG00000004961	ENSSHAG00000004961	CN-GAIN		ENSSHAG00000004961	ENSSHAG00000004961	CN-GAIN	ENSSHAG00000004961	ENSSHAG00000004961	CN-GAIN
ENSSHAG00000005369	ENSSHAG00000005369	CN-GAIN	ENSSHAG00000005369	ENSSHAG00000005369	CN-GAIN		ENSSHAG00000005369	ENSSHAG00000005369	CN-GAIN	ENSSHAG00000005369	ENSSHAG00000005369	CN-GAIN
ENSSHAG00000005797	ENSSHAG00000005797	CN-GAIN	ENSSHAG00000005797	ENSSHAG00000005797	CN-GAIN		ENSSHAG00000005797	ENSSHAG00000005797	CN-GAIN	ENSSHAG00000005797	ENSSHAG00000005797	CN-GAIN
ENSSHAG00000006718	ENSSHAG00000006718	CN-GAIN	ENSSHAG00000006718	ENSSHAG00000006718	CN-GAIN		ENSSHAG00000006718	ENSSHAG00000006718	CN-GAIN	ENSSHAG00000006718	ENSSHAG00000006718	CN-GAIN
ENSSHAG00000007257	ENSSHAG00000007257	CN-GAIN	ENSSHAG00000007257	ENSSHAG00000007257	CN-GAIN		ENSSHAG00000007257	ENSSHAG00000007257	CN-GAIN	ENSSHAG00000007257	ENSSHAG00000007257	CN-GAIN
ENSSHAG00000007351	ENSSHAG00000007351	CN-GAIN	ENSSHAG00000007351	ENSSHAG00000007351	CN-GAIN		ENSSHAG00000007351	ENSSHAG00000007351	CN-GAIN	ENSSHAG00000007351	ENSSHAG00000007351	CN-GAIN
ENSSHAG00000007406	ENSSHAG00000007406	CN-GAIN	ENSSHAG00000007406	ENSSHAG00000007406	CN-GAIN		ENSSHAG00000007406	ENSSHAG00000007406	CN-GAIN	ENSSHAG00000007406	ENSSHAG00000007406	CN-GAIN
ENSSHAG00000008498	ENSSHAG00000008498	CN-GAIN	ENSSHAG00000008498	ENSSHAG00000008498	CN-GAIN		ENSSHAG00000008498	ENSSHAG00000008498	CN-GAIN	ENSSHAG00000008498	ENSSHAG00000008498	CN-GAIN
ENSSHAG00000008648	ENSSHAG00000008648	CN-GAIN	ENSSHAG00000008648	ENSSHAG00000008648	CN-GAIN		ENSSHAG00000008648	ENSSHAG00000008648	CN-GAIN	ENSSHAG00000008648	ENSSHAG00000008648	CN-GAIN
ENSSHAG00000009157	ENSSHAG00000009157	CN-GAIN	ENSSHAG00000009157	ENSSHAG00000009157	CN-GAIN		ENSSHAG00000009157	ENSSHAG00000009157	CN-GAIN	ENSSHAG00000009157	ENSSHAG00000009157	CN-GAIN
ENSSHAG00000009747	ENSSHAG00000009747	CN-GAIN	ENSSHAG00000009747	ENSSHAG00000009747	CN-GAIN		ENSSHAG00000009747	ENSSHAG00000009747	CN-GAIN	ENSSHAG00000009747	ENSSHAG00000009747	CN-GAIN
ENSSHAG00000010173	ENSSHAG00000010173	CN-GAIN	ENSSHAG00000010173	ENSSHAG00000010173	CN-GAIN		ENSSHAG00000010173	ENSSHAG00000010173	CN-GAIN	ENSSHAG00000010173	ENSSHAG00000010173	CN-GAIN
ENSSHAG00000010406	ENSSHAG00000010406	CN-GAIN	ENSSHAG00000010406	ENSSHAG00000010406	CN-GAIN		ENSSHAG00000010406	ENSSHAG00000010406	CN-GAIN	ENSSHAG00000010406	ENSSHAG00000010406	CN-GAIN
ENSSHAG00000010818	ENSSHAG00000010818	CN-GAIN	ENSSHAG00000010818	ENSSHAG00000010818	CN-GAIN		ENSSHAG00000010818	ENSSHAG00000010818	CN-GAIN	ENSSHAG00000010818	ENSSHAG00000010818	CN-GAIN
ENSSHAG00000011251	ENSSHAG00000011251	CN-GAIN	ENSSHAG00000011251	ENSSHAG00000011251	CN-GAIN		ENSSHAG00000011251	ENSSHAG00000011251	CN-GAIN	ENSSHAG00000011251	ENSSHAG00000011251	CN-GAIN
ENSSHAG00000011834	ENSSHAG00000011834	CN-GAIN	ENSSHAG00000011834	ENSSHAG00000011834	CN-GAIN		ENSSHAG00000011834	ENSSHAG00000011834	CN-GAIN	ENSSHAG00000011834	ENSSHAG00000011834	CN-GAIN
ENSSHAG00000011963	ENSSHAG00000011963	CN-GAIN	ENSSHAG00000011963	ENSSHAG00000011963	CN-GAIN		ENSSHAG00000011963	ENSSHAG00000011963	CN-GAIN	ENSSHAG00000011963	ENSSHAG00000011963	CN-GAIN
ENSSHAG00000013111	ENSSHAG00000013111	CN-GAIN	ENSSHAG00000013111	ENSSHAG00000013111	CN-GAIN		ENSSHAG00000013111	ENSSHAG00000013111	CN-GAIN	ENSSHAG00000013111	ENSSHAG00000013111	CN-GAIN
ENSSHAG00000013609	ENSSHAG00000013609	CN-GAIN	ENSSHAG00000013609	ENSSHAG00000013609	CN-GAIN		ENSSHAG00000013609	ENSSHAG00000013609	CN-GAIN	ENSSHAG00000013609	ENSSHAG00000013609	CN-GAIN
ENSSHAG00000019497	ENSSHAG00000019497	CN-GAIN	ENSSHAG00000019497	ENSSHAG00000019497	CN-GAIN		ENSSHAG00000019497	ENSSHAG00000019497	CN-GAIN	ENSSHAG00000019497	ENSSHAG00000019497	CN-GAIN
ENSSHAG00000019518	ENSSHAG00000019518	CN-GAIN	ENSSHAG00000019518	ENSSHAG00000019518	CN-GAIN		ENSSHAG00000019518	ENSSHAG00000019518	CN-GAIN	ENSSHAG00000019518	ENSSHAG00000019518	CN-GAIN
ENSSHAG00000019871	ENSSHAG00000019871	CN-GAIN	ENSSHAG00000019871	ENSSHAG00000019871	CN-GAIN		ENSSHAG00000019871	ENSSHAG00000019871	CN-GAIN	ENSSHAG00000019871	ENSSHAG00000019871	CN-GAIN
ENSSHAG00000020125	ENSSHAG00000020125	CN-GAIN	ENSSHAG00000020125	ENSSHAG00000020125	CN-GAIN		ENSSHAG00000020125	ENSSHAG00000020125	CN-GAIN	ENSSHAG00000020125	ENSSHAG00000020125	CN-GAIN
ENSSHAG00000020220	ENSSHAG00000020220	CN-GAIN	ENSSHAG00000020220	ENSSHAG00000020220	CN-GAIN		ENSSHAG00000020220	ENSSHAG00000020220	CN-GAIN	ENSSHAG00000020220	ENSSHAG00000020220	CN-GAIN
ENSSHAG00000020381	ENSSHAG00000020381	CN-GAIN	ENSSHAG00000020381	ENSSHAG00000020381	CN-GAIN		ENSSHAG00000020381	ENSSHAG00000020381	CN-GAIN	ENSSHAG00000020381	ENSSHAG00000020381	CN-GAIN
ENSSHAG00000020406	ENSSHAG00000020406	CN-GAIN	ENSSHAG00000020406	ENSSHAG00000020406	CN-GAIN		ENSSHAG00000020406	ENSSHAG00000020406	CN-GAIN	ENSSHAG00000020406	ENSSHAG00000020406	CN-GAIN
EPHA2	ENSSHAG00000011625	CN-GAIN	EPHA2	ENSSHAG00000011625	CN-GAIN		EPHA2	ENSSHAG00000011625	CN-GAIN	EPHA2	ENSSHAG00000011625	CN-GAIN
ETHE1	ENSSHAG00000003558	CN-GAIN	ETHE1	ENSSHAG00000003558	CN-GAIN		ETHE1	ENSSHAG00000003558	CN-GAIN	ETHE1	ENSSHAG00000003558	CN-GAIN
EXOC3L2	ENSSHAG00000004086	CN-GAIN	EXOC3L2	ENSSHAG00000004086	CN-GAIN		EXOC3L2	ENSSHAG00000004086	CN-GAIN	EXOC3L2	ENSSHAG00000004086	CN-GAIN
FAM132A	ENSSHAG00000008918	CN-GAIN	FAM132A	ENSSHAG00000008918	CN-GAIN		FAM132A	ENSSHAG00000008918	CN-GAIN	FAM132A	ENSSHAG00000008918	CN-GAIN
FBLIM1	ENSSHAG00000006716	CN-GAIN	FBLIM1	ENSSHAG00000006716	CN-GAIN		FBLIM1	ENSSHAG00000006716	CN-GAIN	FBLIM1	ENSSHAG00000006716	CN-GAIN
FBXO42	ENSSHAG00000010189	CN-GAIN	FBXO42	ENSSHAG00000010189	CN-GAIN		FBXO42	ENSSHAG00000010189	CN-GAIN	FBXO42	ENSSHAG00000010189	CN-GAIN
GNB1	ENSSHAG00000012349	CN-GAIN	GNB1	ENSSHAG00000012349	CN-GAIN		GNB1	ENSSHAG00000012349	CN-GAIN	GNB1	ENSSHAG00000012349	CN-GAIN
GRIK5	ENSSHAG00000008541	CN-GAIN	GRIK5	ENSSHAG00000008541	CN-GAIN		GRIK5	ENSSHAG00000008541	CN-GAIN	GRIK5	ENSSHAG00000008541	CN-GAIN
H6PD	ENSSHAG00000010213	CN-GAIN	H6PD	ENSSHAG00000010213	CN-GAIN		H6PD	ENSSHAG00000010213	CN-GAIN	H6PD	ENSSHAG00000010213	CN-GAIN
HSPB7	ENSSHAG00000002023	CN-GAIN	HSPB7	ENSSHAG00000002023	CN-GAIN		HSPB7	ENSSHAG00000002023	CN-GAIN	HSPB7	ENSSHAG00000002023	CN-GAIN
LZIC	ENSSHAG00000010674	CN-GAIN	LZIC	ENSSHAG00000010674	CN-GAIN		LZIC	ENSSHAG00000010674	CN-GAIN	LZIC	ENSSHAG00000010674	CN-GAIN
MARK4	ENSSHAG00000002976	CN-GAIN	MARK4	ENSSHAG00000002976	CN-GAIN		MARK4	ENSSHAG00000002976	CN-GAIN	MARK4	ENSSHAG00000002976	CN-GAIN
MFAP2	ENSSHAG00000008592	CN-GAIN	MFAP2	ENSSHAG00000008592	CN-GAIN		MFAP2	ENSSHAG00000008592	CN-GAIN	MFAP2	ENSSHAG00000008592	CN-GAIN
MIB2	ENSSHAG00000011136	CN-GAIN	MIB2	ENSSHAG00000011136	CN-GAIN		MIB2	ENSSHAG00000011136	CN-GAIN	MIB2	ENSSHAG00000011136	CN-GAIN
MRPL20	ENSSHAG00000008197	CN-GAIN	MRPL20	ENSSHAG00000008197	CN-GAIN		MRPL20	ENSSHAG00000008197	CN-GAIN	MRPL20	ENSSHAG00000008197	CN-GAIN
MXRA8	ENSSHAG00000006827	CN-GAIN	MXRA8	ENSSHAG00000006827	CN-GAIN		MXRA8	ENSSHAG00000006827	CN-GAIN	MXRA8	ENSSHAG00000006827	CN-GAIN
NMNAT1	ENSSHAG00000010308	CN-GAIN	NMNAT1	ENSSHAG00000010308	CN-GAIN		NMNAT1	ENSSHAG00000010308	CN-GAIN	NMNAT1	ENSSHAG00000010308	CN-GAIN
PADI1	ENSSHAG00000003494	CN-GAIN	PADI1	ENSSHAG00000003494	CN-GAIN		PADI1	ENSSHAG00000003494	CN-GAIN	PADI1	ENSSHAG00000003494	CN-GAIN
PADI2	ENSSHAG00000006610	CN-GAIN	PADI2	ENSSHAG00000006610	CN-GAIN		PADI2	ENSSHAG00000006610	CN-GAIN	PADI2	ENSSHAG00000006610	CN-GAIN
PADI3	ENSSHAG00000001488	CN-GAIN	PADI3	ENSSHAG00000001488	CN-GAIN		PADI3	ENSSHAG00000001488	CN-GAIN	PADI3	ENSSHAG00000001488	CN-GAIN
PAX7	ENSSHAG00000005424	CN-GAIN	PAX7	ENSSHAG00000005424	CN-GAIN		PAX7	ENSSHAG00000005424	CN-GAIN	PAX7	ENSSHAG00000005424	CN-GAIN
PHLDB3	ENSSHAG00000003864	CN-GAIN	PHLDB3	ENSSHAG00000003864	CN-GAIN		PHLDB3	ENSSHAG00000003864	CN-GAIN	PHLDB3	ENSSHAG00000003864	CN-GAIN
PINLYP	ENSSHAG00000002965	CN-GAIN	PINLYP	ENSSHAG00000002965	CN-GAIN		PINLYP	ENSSHAG00000002965	CN-GAIN	PINLYP	ENSSHAG00000002965	CN-GAIN
PLEKHM2	ENSSHAG00000007916	CN-GAIN	PLEKHM2	ENSSHAG00000007916	CN-GAIN		PLEKHM2	ENSSHAG00000007916	CN-GAIN	PLEKHM2	ENSSHAG00000007916	CN-GAIN
POU2F2	ENSSHAG00000009106	CN-GAIN	POU2F2	ENSSHAG00000009106	CN-GAIN		POU2F2	ENSSHAG00000009106	CN-GAIN	POU2F2	ENSSHAG00000009106	CN-GAIN
PPP1R37	ENSSHAG00000005287	CN-GAIN	PPP1R37	ENSSHAG00000005287	CN-GAIN		PPP1R37	ENSSHAG00000005287	CN-GAIN	PPP1R37	ENSSHAG00000005287	CN-GAIN
PUSL1	ENSSHAG00000004840	CN-GAIN	PUSL1	ENSSHAG00000004840	CN-GAIN		PUSL1	ENSSHAG00000004840	CN-GAIN	PUSL1	ENSSHAG00000004840	CN-GAIN
RBP7	ENSSHAG00000010169	CN-GAIN	RBP7	ENSSHAG00000010169	CN-GAIN		RBP7	ENSSHAG00000010169	CN-GAIN	RBP7	ENSSHAG00000010169	CN-GAIN
RPS19	ENSSHAG00000006831	CN-GAIN	RPS19	ENSSHAG00000006831	CN-GAIN		RPS19	ENSSHAG00000006831	CN-GAIN	RPS19	ENSSHAG00000006831	CN-GAIN
RSC1A1	ENSSHAG00000008669	CN-GAIN	RSC1A1	ENSSHAG00000008669	CN-GAIN		RSC1A1	ENSSHAG00000008669	CN-GAIN	RSC1A1	ENSSHAG00000008669	CN-GAIN
SCNN1D	ENSSHAG00000002485	CN-GAIN	SCNN1D	ENSSHAG00000002485	CN-GAIN		SCNN1D	ENSSHAG00000002485	CN-GAIN	SCNN1D	ENSSHAG00000002485	CN-GAIN
SDF4	ENSSHAG00000007598	CN-GAIN	SDF4	ENSSHAG00000007598	CN-GAIN		SDF4	ENSSHAG00000007598	CN-GAIN	SDF4	ENSSHAG00000007598	CN-GAIN
SDHB	ENSSHAG00000007772	CN-GAIN	SDHB	ENSSHAG00000007772	CN-GAIN		SDHB	ENSSHAG00000007772	CN-GAIN	SDHB	ENSSHAG00000007772	CN-GAIN
SLC25A33	ENSSHAG00000006584	CN-GAIN	SLC25A33	ENSSHAG00000006584	CN-GAIN		SLC25A33	ENSSHAG00000006584	CN-GAIN	SLC25A33	ENSSHAG00000006584	CN-GAIN
SLC25A34	ENSSHAG00000007729	CN-GAIN	SLC25A34	ENSSHAG00000007729	CN-GAIN		SLC25A34	ENSSHAG00000007729	CN-GAIN	SLC25A34	ENSSHAG00000007729	CN-GAIN
SLC35E2B	ENSSHAG00000011380	CN-GAIN	SLC35E2B	ENSSHAG00000011380	CN-GAIN		SLC35E2B	ENSSHAG00000011380	CN-GAIN	SLC35E2B	ENSSHAG00000011380	CN-GAIN
SPATA21	ENSSHAG00000008951	CN-GAIN	SPATA21	ENSSHAG00000008951	CN-GAIN		SPATA21	ENSSHAG00000008951	CN-GAIN	SPATA21	ENSSHAG00000008951	CN-GAIN
SPEN	ENSSHAG00000004960	CN-GAIN	SPEN	ENSSHAG00000004960	CN-GAIN		SPEN	ENSSHAG00000004960	CN-GAIN	SPEN	ENSSHAG00000004960	CN-GAIN
SPSB1	ENSSHAG00000009112	CN-GAIN	SPSB1	ENSSHAG00000009112	CN-GAIN		SPSB1	ENSSHAG00000009112	CN-GAIN	SPSB1	ENSSHAG00000009112	CN-GAIN
SZRD1	ENSSHAG00000009292	CN-GAIN	SZRD1	ENSSHAG00000009292	CN-GAIN		SZRD1	ENSSHAG00000009292	CN-GAIN	SZRD1	ENSSHAG00000009292	CN-GAIN
TAS1R3	ENSSHAG00000005815	CN-GAIN	TAS1R3	ENSSHAG00000005815	CN-GAIN		TAS1R3	ENSSHAG00000005815	CN-GAIN	TAS1R3	ENSSHAG00000005815	CN-GAIN
TMEM201	ENSSHAG00000006093	CN-GAIN	TMEM201	ENSSHAG00000006093	CN-GAIN		TMEM201	ENSSHAG00000006093	CN-GAIN	TMEM201	ENSSHAG00000006093	CN-GAIN
TMEM240	ENSSHAG00000009625	CN-GAIN	TMEM240	ENSSHAG00000009625	CN-GAIN		TMEM240	ENSSHAG00000009625	CN-GAIN	TMEM240	ENSSHAG00000009625	CN-GAIN
TMEM52	ENSSHAG00000013425	CN-GAIN	TMEM52	ENSSHAG00000013425	CN-GAIN		TMEM52	ENSSHAG00000013425	CN-GAIN	TMEM52	ENSSHAG00000013425	CN-GAIN
TMEM82	ENSSHAG00000007620	CN-GAIN	TMEM82	ENSSHAG00000007620	CN-GAIN		TMEM82	ENSSHAG00000007620	CN-GAIN	TMEM82	ENSSHAG00000007620	CN-GAIN
TRAPPC6A	ENSSHAG00000005027	CN-GAIN	TRAPPC6A	ENSSHAG00000005027	CN-GAIN		TRAPPC6A	ENSSHAG00000005027	CN-GAIN	TRAPPC6A	ENSSHAG00000005027	CN-GAIN
TTLL10	ENSSHAG00000006394	CN-GAIN	TTLL10	ENSSHAG00000006394	CN-GAIN		TTLL10	ENSSHAG00000006394	CN-GAIN	TTLL10	ENSSHAG00000006394	CN-GAIN
UBE2J2	ENSSHAG00000009135	CN-GAIN	UBE2J2	ENSSHAG00000009135	CN-GAIN		UBE2J2	ENSSHAG00000009135	CN-GAIN	UBE2J2	ENSSHAG00000009135	CN-GAIN
UBE4B	ENSSHAG00000008568	CN-GAIN	UBE4B	ENSSHAG00000008568	CN-GAIN		UBE4B	ENSSHAG00000008568	CN-GAIN	UBE4B	ENSSHAG00000008568	CN-GAIN
VWA1	ENSSHAG00000008869	CN-GAIN	VWA1	ENSSHAG00000008869	CN-GAIN		VWA1	ENSSHAG00000008869	CN-GAIN	VWA1	ENSSHAG00000008869	CN-GAIN
XRCC1	ENSSHAG00000003185	CN-GAIN	XRCC1	ENSSHAG00000003185	CN-GAIN		XRCC1	ENSSHAG00000003185	CN-GAIN	XRCC1	ENSSHAG00000003185	CN-GAIN
ZBTB17	ENSSHAG00000004679	CN-GAIN	ZBTB17	ENSSHAG00000004679	CN-GAIN		ZBTB17	ENSSHAG00000004679	CN-GAIN	ZBTB17	ENSSHAG00000004679	CN-GAIN
ZNF575	ENSSHAG00000003378	CN-GAIN	ZNF575	ENSSHAG00000003378	CN-GAIN		ZNF575	ENSSHAG00000003378	CN-GAIN	ZNF575	ENSSHAG00000003378	CN-GAIN
ZNF853	ENSSHAG00000008947	CN-GAIN	ZNF853	ENSSHAG00000008947	CN-GAIN		ZNF853	ENSSHAG00000008947	CN-GAIN	ZNF853	ENSSHAG00000008947	CN-GAIN
ACO2	ENSSHAG00000010092	CN-GAIN	ACO2	ENSSHAG00000010092	CN-GAIN		AARS	ENSSHAG00000007347	CN-GAIN	AARS	ENSSHAG00000007347	CN-GAIN
ACOT7	ENSSHAG00000018789	CN-GAIN	ACOT7	ENSSHAG00000018789	CN-GAIN		ABCG5	ENSSHAG00000018785	CN-GAIN	ABCG5	ENSSHAG00000018785	CN-GAIN
ACSS3	ENSSHAG00000005298	CN-GAIN	ACSS3	ENSSHAG00000005298	CN-GAIN		ABCG8	ENSSHAG00000018768	CN-GAIN	ABCG8	ENSSHAG00000018768	CN-GAIN
ACTN4	ENSSHAG00000006501	CN-GAIN	ACTN4	ENSSHAG00000006501	CN-GAIN		ACSF3	ENSSHAG00000012810	CN-GAIN	ACSF3	ENSSHAG00000012810	CN-GAIN
ACTR6	ENSSHAG00000010695	CN-GAIN	ACTR6	ENSSHAG00000010695	CN-GAIN		ACTG2	ENSSHAG00000004358	CN-GAIN	ACTG2	ENSSHAG00000004358	CN-GAIN
ACVR1B	ENSSHAG00000012059	CN-GAIN	ACVR1B	ENSSHAG00000012059	CN-GAIN		ADAD2	ENSSHAG00000012759	CN-GAIN	ADAD2	ENSSHAG00000012759	CN-GAIN
ACVRL1	ENSSHAG00000011355	CN-GAIN	ACVRL1	ENSSHAG00000011355	CN-GAIN		ADAM28	ENSSHAG00000012316	CN-GAIN	ADAM28	ENSSHAG00000012316	CN-GAIN
ADCY6	ENSSHAG00000007370	CN-GAIN	ADCY6	ENSSHAG00000007370	CN-GAIN		ADAM7	ENSSHAG00000011334	CN-GAIN	ADAM7	ENSSHAG00000011334	CN-GAIN
ADIPOR2	ENSSHAG00000011016	CN-GAIN	ADIPOR2	ENSSHAG00000011016	CN-GAIN		ADAMDEC1	ENSSHAG00000011993	CN-GAIN	ADAMDEC1	ENSSHAG00000011993	CN-GAIN
ADSL	ENSSHAG00000009366	CN-GAIN	ADSL	ENSSHAG00000009366	CN-GAIN		ADAMTS18	ENSSHAG00000018155	CN-GAIN	ADAMTS18	ENSSHAG00000018155	CN-GAIN
AGAP2	ENSSHAG00000009154	CN-GAIN	AGAP2	ENSSHAG00000009154	CN-GAIN		ADRA1A	ENSSHAG00000005644	CN-GAIN	ADRA1A	ENSSHAG00000005644	CN-GAIN
AJAP1	ENSSHAG00000015099	CN-GAIN	AJAP1	ENSSHAG00000015099	CN-GAIN		AGRP	ENSSHAG00000013664	CN-GAIN	AGRP	ENSSHAG00000013664	CN-GAIN
AK5	ENSSHAG00000013046	CN-GAIN	AK5	ENSSHAG00000013046	CN-GAIN		ALG2	ENSSHAG00000016462	CN-GAIN	ALG2	ENSSHAG00000016462	CN-GAIN
AKAP3	ENSSHAG00000005013	CN-GAIN	AKAP3	ENSSHAG00000005013	CN-GAIN		ANKRD11	ENSSHAG00000014307	CN-GAIN	ANKRD11	ENSSHAG00000014307	CN-GAIN
ALDH1L2	ENSSHAG00000008627	CN-GAIN	ALDH1L2	ENSSHAG00000008627	CN-GAIN		ANKRD53	ENSSHAG00000003438	CN-GAIN	ANKRD53	ENSSHAG00000003438	CN-GAIN
ALG12	ENSSHAG00000017040	CN-GAIN	ALG12	ENSSHAG00000017040	CN-GAIN		ANKS6	ENSSHAG00000017605	CN-GAIN	ANKS6	ENSSHAG00000017605	CN-GAIN
ALKBH6	ENSSHAG00000010575	CN-GAIN	ALKBH6	ENSSHAG00000010575	CN-GAIN		AP1G1	ENSSHAG00000017308	CN-GAIN	AP1G1	ENSSHAG00000017308	CN-GAIN
ALX1	ENSSHAG00000010658	CN-GAIN	ALX1	ENSSHAG00000010658	CN-GAIN		AP5S1	ENSSHAG00000013753	CN-GAIN	AP5S1	ENSSHAG00000013753	CN-GAIN
AMDHD1	ENSSHAG00000012599	CN-GAIN	AMDHD1	ENSSHAG00000012599	CN-GAIN		ARHGEF33	ENSSHAG00000015372	CN-GAIN	ARHGEF33	ENSSHAG00000015372	CN-GAIN
AMN1	ENSSHAG00000008087	CN-GAIN	AMN1	ENSSHAG00000008087	CN-GAIN		ATG4C	ENSSHAG00000018179	CN-GAIN	ATG4C	ENSSHAG00000018179	CN-GAIN
ANKRD33	ENSSHAG00000011205	CN-GAIN	ANKRD33	ENSSHAG00000011205	CN-GAIN		ATL2	ENSSHAG00000017044	CN-GAIN	ATL2	ENSSHAG00000017044	CN-GAIN
ANKRD52	ENSSHAG00000001327	CN-GAIN	ANKRD52	ENSSHAG00000001327	CN-GAIN		ATP6V0D1	ENSSHAG00000013154	CN-GAIN	ATP6V0D1	ENSSHAG00000013154	CN-GAIN
ANKS1B	ENSSHAG00000011922	CN-GAIN	ANKS1B	ENSSHAG00000011922	CN-GAIN		ATP6V1B1	ENSSHAG00000004951	CN-GAIN	ATP6V1B1	ENSSHAG00000004951	CN-GAIN
ANO4	ENSSHAG00000014385	CN-GAIN	ANO4	ENSSHAG00000014385	CN-GAIN		ATXN1L	ENSSHAG00000017226	CN-GAIN	ATXN1L	ENSSHAG00000017226	CN-GAIN
APAF1	ENSSHAG00000011224	CN-GAIN	APAF1	ENSSHAG00000011224	CN-GAIN		B3GNT9	ENSSHAG00000010607	CN-GAIN	B3GNT9	ENSSHAG00000010607	CN-GAIN
APPL2	ENSSHAG00000009765	CN-GAIN	APPL2	ENSSHAG00000009765	CN-GAIN		BANP	ENSSHAG00000002473	CN-GAIN	BANP	ENSSHAG00000002473	CN-GAIN
AQP2	ENSSHAG00000003038	CN-GAIN	AQP2	ENSSHAG00000003038	CN-GAIN		BCAR1	ENSSHAG00000007099	CN-GAIN	BCAR1	ENSSHAG00000007099	CN-GAIN
AQP5	ENSSHAG00000003796	CN-GAIN	AQP5	ENSSHAG00000003796	CN-GAIN		BEAN1	ENSSHAG00000017637	CN-GAIN	BEAN1	ENSSHAG00000017637	CN-GAIN
AQP6	ENSSHAG00000004298	CN-GAIN	AQP6	ENSSHAG00000004298	CN-GAIN		BNIP3L	ENSSHAG00000009994	CN-GAIN	BNIP3L	ENSSHAG00000009994	CN-GAIN
ARFGAP3	ENSSHAG00000003065	CN-GAIN	ARFGAP3	ENSSHAG00000003065	CN-GAIN		BOLA3	ENSSHAG00000007943	CN-GAIN	BOLA3	ENSSHAG00000007943	CN-GAIN
ARHGAP35	ENSSHAG00000006639	CN-GAIN	ARHGAP35	ENSSHAG00000006639	CN-GAIN		C2orf78	ENSSHAG00000001601	CN-GAIN	C2orf78	ENSSHAG00000001601	CN-GAIN
ARHGAP9	ENSSHAG00000006839	CN-GAIN	ARHGAP9	ENSSHAG00000006839	CN-GAIN		CAMKMT	ENSSHAG00000017934	CN-GAIN	CAMKMT	ENSSHAG00000017934	CN-GAIN
ARHGEF16	ENSSHAG00000001998	CN-GAIN	ARHGEF16	ENSSHAG00000001998	CN-GAIN		CAPG	ENSSHAG00000004491	CN-GAIN	CAPG	ENSSHAG00000004491	CN-GAIN
ARHGEF25	ENSSHAG00000008185	CN-GAIN	ARHGEF25	ENSSHAG00000008185	CN-GAIN		CASD1	ENSSHAG00000005982	CN-GAIN	CASD1	ENSSHAG00000005982	CN-GAIN
ARL1	ENSSHAG00000004634	CN-GAIN	ARL1	ENSSHAG00000004634	CN-GAIN		CBFA2T3	ENSSHAG00000010129	CN-GAIN	CBFA2T3	ENSSHAG00000010129	CN-GAIN
ARSA	ENSSHAG00000005296	CN-GAIN	ARSA	ENSSHAG00000005296	CN-GAIN		CBFB	ENSSHAG00000009956	CN-GAIN	CBFB	ENSSHAG00000009956	CN-GAIN
ASCL1	ENSSHAG00000011936	CN-GAIN	ASCL1	ENSSHAG00000011936	CN-GAIN		CCDC113	ENSSHAG00000013918	CN-GAIN	CCDC113	ENSSHAG00000013918	CN-GAIN
ASCL4	ENSSHAG00000016197	CN-GAIN	ASCL4	ENSSHAG00000016197	CN-GAIN		CCDC79	ENSSHAG00000005275	CN-GAIN	CCDC79	ENSSHAG00000005275	CN-GAIN
ASIC1	ENSSHAG00000006030	CN-GAIN	ASIC1	ENSSHAG00000006030	CN-GAIN		CCT7	ENSSHAG00000004777	CN-GAIN	CCT7	ENSSHAG00000004777	CN-GAIN
ATF1	ENSSHAG00000004637	CN-GAIN	ATF1	ENSSHAG00000004637	CN-GAIN		CD8B	ENSSHAG00000011323	CN-GAIN	CD8B	ENSSHAG00000011323	CN-GAIN
ATF4	ENSSHAG00000014069	CN-GAIN	ATF4	ENSSHAG00000014069	CN-GAIN		CDC25B	ENSSHAG00000013956	CN-GAIN	CDC25B	ENSSHAG00000013956	CN-GAIN
ATG101	ENSSHAG00000012737	CN-GAIN	ATG101	ENSSHAG00000012737	CN-GAIN		CDC42EP3	ENSSHAG00000006616	CN-GAIN	CDC42EP3	ENSSHAG00000006616	CN-GAIN
ATP4A	ENSSHAG00000008254	CN-GAIN	ATP4A	ENSSHAG00000008254	CN-GAIN		CDH1	ENSSHAG00000011116	CN-GAIN	CDH1	ENSSHAG00000011116	CN-GAIN
ATP6V1E1	ENSSHAG00000008300	CN-GAIN	ATP6V1E1	ENSSHAG00000008300	CN-GAIN		CDH11	ENSSHAG00000009249	CN-GAIN	CDH11	ENSSHAG00000009249	CN-GAIN
ATXN10	ENSSHAG00000008605	CN-GAIN	ATXN10	ENSSHAG00000008605	CN-GAIN		CDH15	ENSSHAG00000014046	CN-GAIN	CDH15	ENSSHAG00000014046	CN-GAIN
AVIL	ENSSHAG00000009744	CN-GAIN	AVIL	ENSSHAG00000009744	CN-GAIN		CDH16	ENSSHAG00000002695	CN-GAIN	CDH16	ENSSHAG00000002695	CN-GAIN
AVPR1A	ENSSHAG00000005512	CN-GAIN	AVPR1A	ENSSHAG00000005512	CN-GAIN		CDH3	ENSSHAG00000010381	CN-GAIN	CDH3	ENSSHAG00000010381	CN-GAIN
AXL	ENSSHAG00000005291	CN-GAIN	AXL	ENSSHAG00000005291	CN-GAIN		CDH5	ENSSHAG00000017442	CN-GAIN	CDH5	ENSSHAG00000017442	CN-GAIN
B4GALNT1	ENSSHAG00000008335	CN-GAIN	B4GALNT1	ENSSHAG00000008335	CN-GAIN		CDH8	ENSSHAG00000017154	CN-GAIN	CDH8	ENSSHAG00000017154	CN-GAIN
B4GALNT3	ENSSHAG00000016471	CN-GAIN	B4GALNT3	ENSSHAG00000016471	CN-GAIN		CDK10	ENSSHAG00000005046	CN-GAIN	CDK10	ENSSHAG00000005046	CN-GAIN
BBS10	ENSSHAG00000001800	CN-GAIN	BBS10	ENSSHAG00000001800	CN-GAIN		CDKL4	ENSSHAG00000014310	CN-GAIN	CDKL4	ENSSHAG00000014310	CN-GAIN
BCDIN3D	ENSSHAG00000011007	CN-GAIN	BCDIN3D	ENSSHAG00000011007	CN-GAIN		CDYL2	ENSSHAG00000001364	CN-GAIN	CDYL2	ENSSHAG00000001364	CN-GAIN
BCL2L13	ENSSHAG00000008844	CN-GAIN	BCL2L13	ENSSHAG00000008844	CN-GAIN		CEBPZ	ENSSHAG00000010396	CN-GAIN	CEBPZ	ENSSHAG00000010396	CN-GAIN
BEST3	ENSSHAG00000006449	CN-GAIN	BEST3	ENSSHAG00000006449	CN-GAIN		CENPB	ENSSHAG00000014255	CN-GAIN	CENPB	ENSSHAG00000014255	CN-GAIN
BID	ENSSHAG00000009324	CN-GAIN	BID	ENSSHAG00000009324	CN-GAIN		CENPT	ENSSHAG00000005061	CN-GAIN	CENPT	ENSSHAG00000005061	CN-GAIN
BIN2	ENSSHAG00000005894	CN-GAIN	BIN2	ENSSHAG00000005894	CN-GAIN		CES4A	ENSSHAG00000009427	CN-GAIN	CES4A	ENSSHAG00000009427	CN-GAIN
BPIFC	ENSSHAG00000016331	CN-GAIN	BPIFC	ENSSHAG00000016331	CN-GAIN		CFAP20	ENSSHAG00000005074	CN-GAIN	CFAP20	ENSSHAG00000005074	CN-GAIN
BRD1	ENSSHAG00000016774	CN-GAIN	BRD1	ENSSHAG00000016774	CN-GAIN		CFDP1	ENSSHAG00000003258	CN-GAIN	CFDP1	ENSSHAG00000003258	CN-GAIN
BTBD11	ENSSHAG00000015679	CN-GAIN	BTBD11	ENSSHAG00000015679	CN-GAIN		CHMP1A	ENSSHAG00000004486	CN-GAIN	CHMP1A	ENSSHAG00000004486	CN-GAIN
C12orf29	ENSSHAG00000009049	CN-GAIN	C12orf29	ENSSHAG00000009049	CN-GAIN		CIRH1A	ENSSHAG00000012675	CN-GAIN	CIRH1A	ENSSHAG00000012675	CN-GAIN
C12orf4	ENSSHAG00000006965	CN-GAIN	C12orf4	ENSSHAG00000006965	CN-GAIN		CKAP2L	ENSSHAG00000007933	CN-GAIN	CKAP2L	ENSSHAG00000007933	CN-GAIN
C12orf5	ENSSHAG00000008874	CN-GAIN	C12orf5	ENSSHAG00000008874	CN-GAIN		CLEC3A	ENSSHAG00000017690	CN-GAIN	CLEC3A	ENSSHAG00000017690	CN-GAIN
C12orf50	ENSSHAG00000008742	CN-GAIN	C12orf50	ENSSHAG00000008742	CN-GAIN		CMTR2	ENSSHAG00000011153	CN-GAIN	CMTR2	ENSSHAG00000011153	CN-GAIN
C12orf56	ENSSHAG00000009230	CN-GAIN	C12orf56	ENSSHAG00000009230	CN-GAIN		CNOT1	ENSSHAG00000012187	CN-GAIN	CNOT1	ENSSHAG00000012187	CN-GAIN
C1orf174	ENSSHAG00000008671	CN-GAIN	C1orf174	ENSSHAG00000008671	CN-GAIN		COL15A1	ENSSHAG00000016845	CN-GAIN	COL15A1	ENSSHAG00000016845	CN-GAIN
C1QL4	ENSSHAG00000005722	CN-GAIN	C1QL4	ENSSHAG00000005722	CN-GAIN		COTL1	ENSSHAG00000003823	CN-GAIN	COTL1	ENSSHAG00000003823	CN-GAIN
C1QTNF6	ENSSHAG00000014731	CN-GAIN	C1QTNF6	ENSSHAG00000014731	CN-GAIN		COX4I1	ENSSHAG00000005497	CN-GAIN	COX4I1	ENSSHAG00000005497	CN-GAIN
C22orf23	ENSSHAG00000008572	CN-GAIN	C22orf23	ENSSHAG00000008572	CN-GAIN		COX7A2L	ENSSHAG00000012014	CN-GAIN	COX7A2L	ENSSHAG00000012014	CN-GAIN
CACNA1C	ENSSHAG00000015182	CN-GAIN	CACNA1C	ENSSHAG00000015182	CN-GAIN		CPNE7	ENSSHAG00000015959	CN-GAIN	CPNE7	ENSSHAG00000015959	CN-GAIN
CACNA1I	ENSSHAG00000012891	CN-GAIN	CACNA1I	ENSSHAG00000012891	CN-GAIN		CRISPLD2	ENSSHAG00000007770	CN-GAIN	CRISPLD2	ENSSHAG00000007770	CN-GAIN
CACNA2D4	ENSSHAG00000011467	CN-GAIN	CACNA2D4	ENSSHAG00000011467	CN-GAIN		CSNK2A2	ENSSHAG00000003403	CN-GAIN	CSNK2A2	ENSSHAG00000003403	CN-GAIN
CACNB3	ENSSHAG00000006517	CN-GAIN	CACNB3	ENSSHAG00000006517	CN-GAIN		CTCF	ENSSHAG00000003783	CN-GAIN	CTCF	ENSSHAG00000003783	CN-GAIN
CACNG2	ENSSHAG00000011425	CN-GAIN	CACNG2	ENSSHAG00000011425	CN-GAIN		CTRL	ENSSHAG00000007517	CN-GAIN	CTRL	ENSSHAG00000007517	CN-GAIN
CALML3	ENSSHAG00000005379	CN-GAIN	CALML3	ENSSHAG00000005379	CN-GAIN		CTU2	ENSSHAG00000007366	CN-GAIN	CTU2	ENSSHAG00000007366	CN-GAIN
CAND1	ENSSHAG00000001811	CN-GAIN	CAND1	ENSSHAG00000001811	CN-GAIN		CYBA	ENSSHAG00000005777	CN-GAIN	CYBA	ENSSHAG00000005777	CN-GAIN
CAPN12	ENSSHAG00000006888	CN-GAIN	CAPN12	ENSSHAG00000006888	CN-GAIN		CYP1B1	ENSSHAG00000017441	CN-GAIN	CYP1B1	ENSSHAG00000017441	CN-GAIN
CARD10	ENSSHAG00000016057	CN-GAIN	CARD10	ENSSHAG00000016057	CN-GAIN		DBNL	ENSSHAG00000003404	CN-GAIN	DBNL	ENSSHAG00000003404	CN-GAIN
CBX5	ENSSHAG00000009755	CN-GAIN	CBX5	ENSSHAG00000009755	CN-GAIN		DDX1	ENSSHAG00000009363	CN-GAIN	DDX1	ENSSHAG00000009363	CN-GAIN
CBX7	ENSSHAG00000015221	CN-GAIN	CBX7	ENSSHAG00000015221	CN-GAIN		DEF8	ENSSHAG00000009034	CN-GAIN	DEF8	ENSSHAG00000009034	CN-GAIN
CCDC134	ENSSHAG00000011506	CN-GAIN	CCDC134	ENSSHAG00000011506	CN-GAIN		DGUOK	ENSSHAG00000005184	CN-GAIN	DGUOK	ENSSHAG00000005184	CN-GAIN
CCDC27	ENSSHAG00000006463	CN-GAIN	CCDC27	ENSSHAG00000006463	CN-GAIN		DHODH	ENSSHAG00000016967	CN-GAIN	DHODH	ENSSHAG00000016967	CN-GAIN
CCDC38	ENSSHAG00000012322	CN-GAIN	CCDC38	ENSSHAG00000012322	CN-GAIN		DHX57	ENSSHAG00000015628	CN-GAIN	DHX57	ENSSHAG00000015628	CN-GAIN
CCDC53	ENSSHAG00000002767	CN-GAIN	CCDC53	ENSSHAG00000002767	CN-GAIN		DNAAF1	ENSSHAG00000012519	CN-GAIN	DNAAF1	ENSSHAG00000012519	CN-GAIN
CCDC59	ENSSHAG00000007040	CN-GAIN	CCDC59	ENSSHAG00000007040	CN-GAIN		DPEP1	ENSSHAG00000003173	CN-GAIN	DPEP1	ENSSHAG00000003173	CN-GAIN
CCDC77	ENSSHAG00000016022	CN-GAIN	CCDC77	ENSSHAG00000016022	CN-GAIN		DPYSL2	ENSSHAG00000008277	CN-GAIN	DPYSL2	ENSSHAG00000008277	CN-GAIN
CCNT1	ENSSHAG00000006801	CN-GAIN	CCNT1	ENSSHAG00000006801	CN-GAIN		DUS2	ENSSHAG00000009332	CN-GAIN	DUS2	ENSSHAG00000009332	CN-GAIN
CCT2	ENSSHAG00000005384	CN-GAIN	CCT2	ENSSHAG00000005384	CN-GAIN		DUSP11	ENSSHAG00000002891	CN-GAIN	DUSP11	ENSSHAG00000002891	CN-GAIN
CD22	ENSSHAG00000006551	CN-GAIN	CD22	ENSSHAG00000006551	CN-GAIN		DYNC1LI2	ENSSHAG00000004049	CN-GAIN	DYNC1LI2	ENSSHAG00000004049	CN-GAIN
CD63	ENSSHAG00000009410	CN-GAIN	CD63	ENSSHAG00000009410	CN-GAIN		DYNC2LI1	ENSSHAG00000018793	CN-GAIN	DYNC2LI1	ENSSHAG00000018793	CN-GAIN
CDC42EP1	ENSSHAG00000016394	CN-GAIN	CDC42EP1	ENSSHAG00000016394	CN-GAIN		E2F4	ENSSHAG00000011293	CN-GAIN	E2F4	ENSSHAG00000011293	CN-GAIN
CDK17	ENSSHAG00000014275	CN-GAIN	CDK17	ENSSHAG00000014275	CN-GAIN		EDC4	ENSSHAG00000006291	CN-GAIN	EDC4	ENSSHAG00000006291	CN-GAIN
CDK2	ENSSHAG00000007936	CN-GAIN	CDK2	ENSSHAG00000007936	CN-GAIN		EIF2AK3	ENSSHAG00000006749	CN-GAIN	EIF2AK3	ENSSHAG00000006749	CN-GAIN
CDK4	ENSSHAG00000009373	CN-GAIN	CDK4	ENSSHAG00000009373	CN-GAIN		ELMO3	ENSSHAG00000011361	CN-GAIN	ELMO3	ENSSHAG00000011361	CN-GAIN
CECR1	ENSSHAG00000003928	CN-GAIN	CECR1	ENSSHAG00000003928	CN-GAIN		ELMOD3	ENSSHAG00000004885	CN-GAIN	ELMOD3	ENSSHAG00000004885	CN-GAIN
CECR2	ENSSHAG00000007850	CN-GAIN	CECR2	ENSSHAG00000007850	CN-GAIN		EML4	ENSSHAG00000012173	CN-GAIN	EML4	ENSSHAG00000012173	CN-GAIN
CECR5	ENSSHAG00000003074	CN-GAIN	CECR5	ENSSHAG00000003074	CN-GAIN		EMX1	ENSSHAG00000009294	CN-GAIN	EMX1	ENSSHAG00000009294	CN-GAIN
CELA1	ENSSHAG00000006735	CN-GAIN	CELA1	ENSSHAG00000006735	CN-GAIN		ENKD1	ENSSHAG00000005072	CN-GAIN	ENKD1	ENSSHAG00000005072	CN-GAIN
CELSR1	ENSSHAG00000005602	CN-GAIN	CELSR1	ENSSHAG00000005602	CN-GAIN		ENSSHAG00000000473	ENSSHAG00000000473	CN-GAIN	ENSSHAG00000000473	ENSSHAG00000000473	CN-GAIN
CENPM	ENSSHAG00000012288	CN-GAIN	CENPM	ENSSHAG00000012288	CN-GAIN		ENSSHAG00000000475	ENSSHAG00000000475	CN-GAIN	ENSSHAG00000000475	ENSSHAG00000000475	CN-GAIN
CEP104	ENSSHAG00000007949	CN-GAIN	CEP104	ENSSHAG00000007949	CN-GAIN		ENSSHAG00000000880	ENSSHAG00000000880	CN-GAIN	ENSSHAG00000000880	ENSSHAG00000000880	CN-GAIN
CEP83	ENSSHAG00000010076	CN-GAIN	CEP83	ENSSHAG00000010076	CN-GAIN		ENSSHAG00000000883	ENSSHAG00000000883	CN-GAIN	ENSSHAG00000000883	ENSSHAG00000000883	CN-GAIN
CERK	ENSSHAG00000008393	CN-GAIN	CERK	ENSSHAG00000008393	CN-GAIN		ENSSHAG00000001045	ENSSHAG00000001045	CN-GAIN	ENSSHAG00000001045	ENSSHAG00000001045	CN-GAIN
CERS5	ENSSHAG00000006944	CN-GAIN	CERS5	ENSSHAG00000006944	CN-GAIN		ENSSHAG00000001080	ENSSHAG00000001080	CN-GAIN	ENSSHAG00000001080	ENSSHAG00000001080	CN-GAIN
CFAP54	ENSSHAG00000015084	CN-GAIN	CFAP54	ENSSHAG00000015084	CN-GAIN		ENSSHAG00000001270	ENSSHAG00000001270	CN-GAIN	ENSSHAG00000001270	ENSSHAG00000001270	CN-GAIN
CHD5	ENSSHAG00000018641	CN-GAIN	CHD5	ENSSHAG00000018641	CN-GAIN		ENSSHAG00000001667	ENSSHAG00000001667	CN-GAIN	ENSSHAG00000001667	ENSSHAG00000001667	CN-GAIN
CHPT1	ENSSHAG00000008105	CN-GAIN	CHPT1	ENSSHAG00000008105	CN-GAIN		ENSSHAG00000001783	ENSSHAG00000001783	CN-GAIN	ENSSHAG00000001783	ENSSHAG00000001783	CN-GAIN
CHST11	ENSSHAG00000006402	CN-GAIN	CHST11	ENSSHAG00000006402	CN-GAIN		ENSSHAG00000002091	ENSSHAG00000002091	CN-GAIN	ENSSHAG00000002091	ENSSHAG00000002091	CN-GAIN
CKAP4	ENSSHAG00000011086	CN-GAIN	CKAP4	ENSSHAG00000011086	CN-GAIN		ENSSHAG00000002206	ENSSHAG00000002206	CN-GAIN	ENSSHAG00000002206	ENSSHAG00000002206	CN-GAIN
CNOT2	ENSSHAG00000005001	CN-GAIN	CNOT2	ENSSHAG00000005001	CN-GAIN		ENSSHAG00000002318	ENSSHAG00000002318	CN-GAIN	ENSSHAG00000002318	ENSSHAG00000002318	CN-GAIN
COL1A2	ENSSHAG00000005410	CN-GAIN	COL1A2	ENSSHAG00000005410	CN-GAIN		ENSSHAG00000002467	ENSSHAG00000002467	CN-GAIN	ENSSHAG00000002467	ENSSHAG00000002467	CN-GAIN
COL2A1	ENSSHAG00000004561	CN-GAIN	COL2A1	ENSSHAG00000004561	CN-GAIN		ENSSHAG00000002640	ENSSHAG00000002640	CN-GAIN	ENSSHAG00000002640	ENSSHAG00000002640	CN-GAIN
COPZ1	ENSSHAG00000010660	CN-GAIN	COPZ1	ENSSHAG00000010660	CN-GAIN		ENSSHAG00000002644	ENSSHAG00000002644	CN-GAIN	ENSSHAG00000002644	ENSSHAG00000002644	CN-GAIN
COX6B1	ENSSHAG00000009055	CN-GAIN	COX6B1	ENSSHAG00000009055	CN-GAIN		ENSSHAG00000002788	ENSSHAG00000002788	CN-GAIN	ENSSHAG00000002788	ENSSHAG00000002788	CN-GAIN
COX7A1	ENSSHAG00000011356	CN-GAIN	COX7A1	ENSSHAG00000011356	CN-GAIN		ENSSHAG00000002810	ENSSHAG00000002810	CN-GAIN	ENSSHAG00000002810	ENSSHAG00000002810	CN-GAIN
CPM	ENSSHAG00000009724	CN-GAIN	CPM	ENSSHAG00000009724	CN-GAIN		ENSSHAG00000002933	ENSSHAG00000002933	CN-GAIN	ENSSHAG00000002933	ENSSHAG00000002933	CN-GAIN
CPSF6	ENSSHAG00000006635	CN-GAIN	CPSF6	ENSSHAG00000006635	CN-GAIN		ENSSHAG00000003026	ENSSHAG00000003026	CN-GAIN	ENSSHAG00000003026	ENSSHAG00000003026	CN-GAIN
CPT1B	ENSSHAG00000003537	CN-GAIN	CPT1B	ENSSHAG00000003537	CN-GAIN		ENSSHAG00000003158	ENSSHAG00000003158	CN-GAIN	ENSSHAG00000003158	ENSSHAG00000003158	CN-GAIN
CRACR2A	ENSSHAG00000005294	CN-GAIN	CRACR2A	ENSSHAG00000005294	CN-GAIN		ENSSHAG00000003205	ENSSHAG00000003205	CN-GAIN	ENSSHAG00000003205	ENSSHAG00000003205	CN-GAIN
CRADD	ENSSHAG00000006278	CN-GAIN	CRADD	ENSSHAG00000006278	CN-GAIN		ENSSHAG00000003360	ENSSHAG00000003360	CN-GAIN	ENSSHAG00000003360	ENSSHAG00000003360	CN-GAIN
CRY1	ENSSHAG00000014266	CN-GAIN	CRY1	ENSSHAG00000014266	CN-GAIN		ENSSHAG00000003394	ENSSHAG00000003394	CN-GAIN	ENSSHAG00000003394	ENSSHAG00000003394	CN-GAIN
CSDC2	ENSSHAG00000010311	CN-GAIN	CSDC2	ENSSHAG00000010311	CN-GAIN		ENSSHAG00000003484	ENSSHAG00000003484	CN-GAIN	ENSSHAG00000003484	ENSSHAG00000003484	CN-GAIN
CSF2RB	ENSSHAG00000013577	CN-GAIN	CSF2RB	ENSSHAG00000013577	CN-GAIN		ENSSHAG00000003568	ENSSHAG00000003568	CN-GAIN	ENSSHAG00000003568	ENSSHAG00000003568	CN-GAIN
CSNK1E	ENSSHAG00000004621	CN-GAIN	CSNK1E	ENSSHAG00000004621	CN-GAIN		ENSSHAG00000003586	ENSSHAG00000003586	CN-GAIN	ENSSHAG00000003586	ENSSHAG00000003586	CN-GAIN
CSRP2	ENSSHAG00000005571	CN-GAIN	CSRP2	ENSSHAG00000005571	CN-GAIN		ENSSHAG00000003683	ENSSHAG00000003683	CN-GAIN	ENSSHAG00000003683	ENSSHAG00000003683	CN-GAIN
CTDSP2	ENSSHAG00000009948	CN-GAIN	CTDSP2	ENSSHAG00000009948	CN-GAIN		ENSSHAG00000003741	ENSSHAG00000003741	CN-GAIN	ENSSHAG00000003741	ENSSHAG00000003741	CN-GAIN
CYP27B1	ENSSHAG00000009490	CN-GAIN	CYP27B1	ENSSHAG00000009490	CN-GAIN		ENSSHAG00000003913	ENSSHAG00000003913	CN-GAIN	ENSSHAG00000003913	ENSSHAG00000003913	CN-GAIN
CYP2B6	ENSSHAG00000002344	CN-GAIN	CYP2B6	ENSSHAG00000002344	CN-GAIN		ENSSHAG00000003916	ENSSHAG00000003916	CN-GAIN	ENSSHAG00000003916	ENSSHAG00000003916	CN-GAIN
CYP2S1	ENSSHAG00000005012	CN-GAIN	CYP2S1	ENSSHAG00000005012	CN-GAIN		ENSSHAG00000003985	ENSSHAG00000003985	CN-GAIN	ENSSHAG00000003985	ENSSHAG00000003985	CN-GAIN
CYTH4	ENSSHAG00000015086	CN-GAIN	CYTH4	ENSSHAG00000015086	CN-GAIN		ENSSHAG00000004025	ENSSHAG00000004025	CN-GAIN	ENSSHAG00000004025	ENSSHAG00000004025	CN-GAIN
DAZAP2	ENSSHAG00000005151	CN-GAIN	DAZAP2	ENSSHAG00000005151	CN-GAIN		ENSSHAG00000004397	ENSSHAG00000004397	CN-GAIN	ENSSHAG00000004397	ENSSHAG00000004397	CN-GAIN
DCN	ENSSHAG00000006180	CN-GAIN	DCN	ENSSHAG00000006180	CN-GAIN		ENSSHAG00000004449	ENSSHAG00000004449	CN-GAIN	ENSSHAG00000004449	ENSSHAG00000004449	CN-GAIN
DCP1B	ENSSHAG00000012569	CN-GAIN	DCP1B	ENSSHAG00000012569	CN-GAIN		ENSSHAG00000004584	ENSSHAG00000004584	CN-GAIN	ENSSHAG00000004584	ENSSHAG00000004584	CN-GAIN
DCTN2	ENSSHAG00000007464	CN-GAIN	DCTN2	ENSSHAG00000007464	CN-GAIN		ENSSHAG00000004782	ENSSHAG00000004782	CN-GAIN	ENSSHAG00000004782	ENSSHAG00000004782	CN-GAIN
DDIT3	ENSSHAG00000007325	CN-GAIN	DDIT3	ENSSHAG00000007325	CN-GAIN		ENSSHAG00000004890	ENSSHAG00000004890	CN-GAIN	ENSSHAG00000004890	ENSSHAG00000004890	CN-GAIN
DDN	ENSSHAG00000003208	CN-GAIN	DDN	ENSSHAG00000003208	CN-GAIN		ENSSHAG00000004916	ENSSHAG00000004916	CN-GAIN	ENSSHAG00000004916	ENSSHAG00000004916	CN-GAIN
DDX11	ENSSHAG00000014574	CN-GAIN	DDX11	ENSSHAG00000014574	CN-GAIN		ENSSHAG00000004969	ENSSHAG00000004969	CN-GAIN	ENSSHAG00000004969	ENSSHAG00000004969	CN-GAIN
DDX17	ENSSHAG00000004578	CN-GAIN	DDX17	ENSSHAG00000004578	CN-GAIN		ENSSHAG00000004972	ENSSHAG00000004972	CN-GAIN	ENSSHAG00000004972	ENSSHAG00000004972	CN-GAIN
DDX23	ENSSHAG00000006590	CN-GAIN	DDX23	ENSSHAG00000006590	CN-GAIN		ENSSHAG00000005174	ENSSHAG00000005174	CN-GAIN	ENSSHAG00000005174	ENSSHAG00000005174	CN-GAIN
DENND5B	ENSSHAG00000003921	CN-GAIN	DENND5B	ENSSHAG00000003921	CN-GAIN		ENSSHAG00000005277	ENSSHAG00000005277	CN-GAIN	ENSSHAG00000005277	ENSSHAG00000005277	CN-GAIN
DENND6B	ENSSHAG00000010749	CN-GAIN	DENND6B	ENSSHAG00000010749	CN-GAIN		ENSSHAG00000005431	ENSSHAG00000005431	CN-GAIN	ENSSHAG00000005431	ENSSHAG00000005431	CN-GAIN
DEPDC4	ENSSHAG00000010896	CN-GAIN	DEPDC4	ENSSHAG00000010896	CN-GAIN		ENSSHAG00000005506	ENSSHAG00000005506	CN-GAIN	ENSSHAG00000005506	ENSSHAG00000005506	CN-GAIN
DESI1	ENSSHAG00000010688	CN-GAIN	DESI1	ENSSHAG00000010688	CN-GAIN		ENSSHAG00000005620	ENSSHAG00000005620	CN-GAIN	ENSSHAG00000005620	ENSSHAG00000005620	CN-GAIN
DFFB	ENSSHAG00000008392	CN-GAIN	DFFB	ENSSHAG00000008392	CN-GAIN		ENSSHAG00000005724	ENSSHAG00000005724	CN-GAIN	ENSSHAG00000005724	ENSSHAG00000005724	CN-GAIN
DGKA	ENSSHAG00000008095	CN-GAIN	DGKA	ENSSHAG00000008095	CN-GAIN		ENSSHAG00000005802	ENSSHAG00000005802	CN-GAIN	ENSSHAG00000005802	ENSSHAG00000005802	CN-GAIN
DHH	ENSSHAG00000005242	CN-GAIN	DHH	ENSSHAG00000005242	CN-GAIN		ENSSHAG00000005939	ENSSHAG00000005939	CN-GAIN	ENSSHAG00000005939	ENSSHAG00000005939	CN-GAIN
DHRS3	ENSSHAG00000004396	CN-GAIN	DHRS3	ENSSHAG00000004396	CN-GAIN		ENSSHAG00000006191	ENSSHAG00000006191	CN-GAIN	ENSSHAG00000006191	ENSSHAG00000006191	CN-GAIN
DIP2B	ENSSHAG00000005854	CN-GAIN	DIP2B	ENSSHAG00000005854	CN-GAIN		ENSSHAG00000006207	ENSSHAG00000006207	CN-GAIN	ENSSHAG00000006207	ENSSHAG00000006207	CN-GAIN
DMKN	ENSSHAG00000007550	CN-GAIN	DMKN	ENSSHAG00000007550	CN-GAIN		ENSSHAG00000006218	ENSSHAG00000006218	CN-GAIN	ENSSHAG00000006218	ENSSHAG00000006218	CN-GAIN
DNAL4	ENSSHAG00000015597	CN-GAIN	DNAL4	ENSSHAG00000015597	CN-GAIN		ENSSHAG00000006251	ENSSHAG00000006251	CN-GAIN	ENSSHAG00000006251	ENSSHAG00000006251	CN-GAIN
DTX3	ENSSHAG00000008147	CN-GAIN	DTX3	ENSSHAG00000008147	CN-GAIN		ENSSHAG00000006455	ENSSHAG00000006455	CN-GAIN	ENSSHAG00000006455	ENSSHAG00000006455	CN-GAIN
DYRK2	ENSSHAG00000012724	CN-GAIN	DYRK2	ENSSHAG00000012724	CN-GAIN		ENSSHAG00000006458	ENSSHAG00000006458	CN-GAIN	ENSSHAG00000006458	ENSSHAG00000006458	CN-GAIN
EFCAB6	ENSSHAG00000009599	CN-GAIN	EFCAB6	ENSSHAG00000009599	CN-GAIN		ENSSHAG00000006637	ENSSHAG00000006637	CN-GAIN	ENSSHAG00000006637	ENSSHAG00000006637	CN-GAIN
EIF3D	ENSSHAG00000011209	CN-GAIN	EIF3D	ENSSHAG00000011209	CN-GAIN		ENSSHAG00000006666	ENSSHAG00000006666	CN-GAIN	ENSSHAG00000006666	ENSSHAG00000006666	CN-GAIN
EIF3K	ENSSHAG00000005313	CN-GAIN	EIF3K	ENSSHAG00000005313	CN-GAIN		ENSSHAG00000006681	ENSSHAG00000006681	CN-GAIN	ENSSHAG00000006681	ENSSHAG00000006681	CN-GAIN
EIF3L	ENSSHAG00000008892	CN-GAIN	EIF3L	ENSSHAG00000008892	CN-GAIN		ENSSHAG00000006713	ENSSHAG00000006713	CN-GAIN	ENSSHAG00000006713	ENSSHAG00000006713	CN-GAIN
ELFN2	ENSSHAG00000015537	CN-GAIN	ELFN2	ENSSHAG00000015537	CN-GAIN		ENSSHAG00000006728	ENSSHAG00000006728	CN-GAIN	ENSSHAG00000006728	ENSSHAG00000006728	CN-GAIN
ELK3	ENSSHAG00000014051	CN-GAIN	ELK3	ENSSHAG00000014051	CN-GAIN		ENSSHAG00000006737	ENSSHAG00000006737	CN-GAIN	ENSSHAG00000006737	ENSSHAG00000006737	CN-GAIN
ENSSHAG00000000319	ENSSHAG00000000319	CN-GAIN	ENSSHAG00000000319	ENSSHAG00000000319	CN-GAIN		ENSSHAG00000006817	ENSSHAG00000006817	CN-GAIN	ENSSHAG00000006817	ENSSHAG00000006817	CN-GAIN
ENSSHAG00000000388	ENSSHAG00000000388	CN-GAIN	ENSSHAG00000000388	ENSSHAG00000000388	CN-GAIN		ENSSHAG00000006878	ENSSHAG00000006878	CN-GAIN	ENSSHAG00000006878	ENSSHAG00000006878	CN-GAIN
ENSSHAG00000000535	ENSSHAG00000000535	CN-GAIN	ENSSHAG00000000535	ENSSHAG00000000535	CN-GAIN		ENSSHAG00000006924	ENSSHAG00000006924	CN-GAIN	ENSSHAG00000006924	ENSSHAG00000006924	CN-GAIN
ENSSHAG00000000560	ENSSHAG00000000560	CN-GAIN	ENSSHAG00000000560	ENSSHAG00000000560	CN-GAIN		ENSSHAG00000007033	ENSSHAG00000007033	CN-GAIN	ENSSHAG00000007033	ENSSHAG00000007033	CN-GAIN
ENSSHAG00000000735	ENSSHAG00000000735	CN-GAIN	ENSSHAG00000000735	ENSSHAG00000000735	CN-GAIN		ENSSHAG00000007187	ENSSHAG00000007187	CN-GAIN	ENSSHAG00000007187	ENSSHAG00000007187	CN-GAIN
ENSSHAG00000000875	ENSSHAG00000000875	CN-GAIN	ENSSHAG00000000875	ENSSHAG00000000875	CN-GAIN		ENSSHAG00000007244	ENSSHAG00000007244	CN-GAIN	ENSSHAG00000007244	ENSSHAG00000007244	CN-GAIN
ENSSHAG00000000885	ENSSHAG00000000885	CN-GAIN	ENSSHAG00000000885	ENSSHAG00000000885	CN-GAIN		ENSSHAG00000007260	ENSSHAG00000007260	CN-GAIN	ENSSHAG00000007260	ENSSHAG00000007260	CN-GAIN
ENSSHAG00000000899	ENSSHAG00000000899	CN-GAIN	ENSSHAG00000000899	ENSSHAG00000000899	CN-GAIN		ENSSHAG00000007356	ENSSHAG00000007356	CN-GAIN	ENSSHAG00000007356	ENSSHAG00000007356	CN-GAIN
ENSSHAG00000000901	ENSSHAG00000000901	CN-GAIN	ENSSHAG00000000901	ENSSHAG00000000901	CN-GAIN		ENSSHAG00000007440	ENSSHAG00000007440	CN-GAIN	ENSSHAG00000007440	ENSSHAG00000007440	CN-GAIN
ENSSHAG00000001320	ENSSHAG00000001320	CN-GAIN	ENSSHAG00000001320	ENSSHAG00000001320	CN-GAIN		ENSSHAG00000007556	ENSSHAG00000007556	CN-GAIN	ENSSHAG00000007556	ENSSHAG00000007556	CN-GAIN
ENSSHAG00000001466	ENSSHAG00000001466	CN-GAIN	ENSSHAG00000001466	ENSSHAG00000001466	CN-GAIN		ENSSHAG00000007562	ENSSHAG00000007562	CN-GAIN	ENSSHAG00000007562	ENSSHAG00000007562	CN-GAIN
ENSSHAG00000001470	ENSSHAG00000001470	CN-GAIN	ENSSHAG00000001470	ENSSHAG00000001470	CN-GAIN		ENSSHAG00000007670	ENSSHAG00000007670	CN-GAIN	ENSSHAG00000007670	ENSSHAG00000007670	CN-GAIN
ENSSHAG00000001577	ENSSHAG00000001577	CN-GAIN	ENSSHAG00000001577	ENSSHAG00000001577	CN-GAIN		ENSSHAG00000007733	ENSSHAG00000007733	CN-GAIN	ENSSHAG00000007733	ENSSHAG00000007733	CN-GAIN
ENSSHAG00000002084	ENSSHAG00000002084	CN-GAIN	ENSSHAG00000002084	ENSSHAG00000002084	CN-GAIN		ENSSHAG00000007748	ENSSHAG00000007748	CN-GAIN	ENSSHAG00000007748	ENSSHAG00000007748	CN-GAIN
ENSSHAG00000002491	ENSSHAG00000002491	CN-GAIN	ENSSHAG00000002491	ENSSHAG00000002491	CN-GAIN		ENSSHAG00000007888	ENSSHAG00000007888	CN-GAIN	ENSSHAG00000007888	ENSSHAG00000007888	CN-GAIN
ENSSHAG00000002645	ENSSHAG00000002645	CN-GAIN	ENSSHAG00000002645	ENSSHAG00000002645	CN-GAIN		ENSSHAG00000007978	ENSSHAG00000007978	CN-GAIN	ENSSHAG00000007978	ENSSHAG00000007978	CN-GAIN
ENSSHAG00000002679	ENSSHAG00000002679	CN-GAIN	ENSSHAG00000002679	ENSSHAG00000002679	CN-GAIN		ENSSHAG00000008145	ENSSHAG00000008145	CN-GAIN	ENSSHAG00000008145	ENSSHAG00000008145	CN-GAIN
ENSSHAG00000002846	ENSSHAG00000002846	CN-GAIN	ENSSHAG00000002846	ENSSHAG00000002846	CN-GAIN		ENSSHAG00000008169	ENSSHAG00000008169	CN-GAIN	ENSSHAG00000008169	ENSSHAG00000008169	CN-GAIN
ENSSHAG00000002931	ENSSHAG00000002931	CN-GAIN	ENSSHAG00000002931	ENSSHAG00000002931	CN-GAIN		ENSSHAG00000008244	ENSSHAG00000008244	CN-GAIN	ENSSHAG00000008244	ENSSHAG00000008244	CN-GAIN
ENSSHAG00000003144	ENSSHAG00000003144	CN-GAIN	ENSSHAG00000003144	ENSSHAG00000003144	CN-GAIN		ENSSHAG00000008409	ENSSHAG00000008409	CN-GAIN	ENSSHAG00000008409	ENSSHAG00000008409	CN-GAIN
ENSSHAG00000003355	ENSSHAG00000003355	CN-GAIN	ENSSHAG00000003355	ENSSHAG00000003355	CN-GAIN		ENSSHAG00000008640	ENSSHAG00000008640	CN-GAIN	ENSSHAG00000008640	ENSSHAG00000008640	CN-GAIN
ENSSHAG00000003446	ENSSHAG00000003446	CN-GAIN	ENSSHAG00000003446	ENSSHAG00000003446	CN-GAIN		ENSSHAG00000008706	ENSSHAG00000008706	CN-GAIN	ENSSHAG00000008706	ENSSHAG00000008706	CN-GAIN
ENSSHAG00000003511	ENSSHAG00000003511	CN-GAIN	ENSSHAG00000003511	ENSSHAG00000003511	CN-GAIN		ENSSHAG00000008984	ENSSHAG00000008984	CN-GAIN	ENSSHAG00000008984	ENSSHAG00000008984	CN-GAIN
ENSSHAG00000003639	ENSSHAG00000003639	CN-GAIN	ENSSHAG00000003639	ENSSHAG00000003639	CN-GAIN		ENSSHAG00000009134	ENSSHAG00000009134	CN-GAIN	ENSSHAG00000009134	ENSSHAG00000009134	CN-GAIN
ENSSHAG00000003699	ENSSHAG00000003699	CN-GAIN	ENSSHAG00000003699	ENSSHAG00000003699	CN-GAIN		ENSSHAG00000009201	ENSSHAG00000009201	CN-GAIN	ENSSHAG00000009201	ENSSHAG00000009201	CN-GAIN
ENSSHAG00000003737	ENSSHAG00000003737	CN-GAIN	ENSSHAG00000003737	ENSSHAG00000003737	CN-GAIN		ENSSHAG00000009225	ENSSHAG00000009225	CN-GAIN	ENSSHAG00000009225	ENSSHAG00000009225	CN-GAIN
ENSSHAG00000003749	ENSSHAG00000003749	CN-GAIN	ENSSHAG00000003749	ENSSHAG00000003749	CN-GAIN		ENSSHAG00000009578	ENSSHAG00000009578	CN-GAIN	ENSSHAG00000009578	ENSSHAG00000009578	CN-GAIN
ENSSHAG00000003934	ENSSHAG00000003934	CN-GAIN	ENSSHAG00000003934	ENSSHAG00000003934	CN-GAIN		ENSSHAG00000009624	ENSSHAG00000009624	CN-GAIN	ENSSHAG00000009624	ENSSHAG00000009624	CN-GAIN
ENSSHAG00000003959	ENSSHAG00000003959	CN-GAIN	ENSSHAG00000003959	ENSSHAG00000003959	CN-GAIN		ENSSHAG00000009718	ENSSHAG00000009718	CN-GAIN	ENSSHAG00000009718	ENSSHAG00000009718	CN-GAIN
ENSSHAG00000004076	ENSSHAG00000004076	CN-GAIN	ENSSHAG00000004076	ENSSHAG00000004076	CN-GAIN		ENSSHAG00000009847	ENSSHAG00000009847	CN-GAIN	ENSSHAG00000009847	ENSSHAG00000009847	CN-GAIN
ENSSHAG00000004342	ENSSHAG00000004342	CN-GAIN	ENSSHAG00000004342	ENSSHAG00000004342	CN-GAIN		ENSSHAG00000009901	ENSSHAG00000009901	CN-GAIN	ENSSHAG00000009901	ENSSHAG00000009901	CN-GAIN
ENSSHAG00000004376	ENSSHAG00000004376	CN-GAIN	ENSSHAG00000004376	ENSSHAG00000004376	CN-GAIN		ENSSHAG00000009993	ENSSHAG00000009993	CN-GAIN	ENSSHAG00000009993	ENSSHAG00000009993	CN-GAIN
ENSSHAG00000004552	ENSSHAG00000004552	CN-GAIN	ENSSHAG00000004552	ENSSHAG00000004552	CN-GAIN		ENSSHAG00000010133	ENSSHAG00000010133	CN-GAIN	ENSSHAG00000010133	ENSSHAG00000010133	CN-GAIN
ENSSHAG00000004750	ENSSHAG00000004750	CN-GAIN	ENSSHAG00000004750	ENSSHAG00000004750	CN-GAIN		ENSSHAG00000010224	ENSSHAG00000010224	CN-GAIN	ENSSHAG00000010224	ENSSHAG00000010224	CN-GAIN
ENSSHAG00000004957	ENSSHAG00000004957	CN-GAIN	ENSSHAG00000004957	ENSSHAG00000004957	CN-GAIN		ENSSHAG00000010472	ENSSHAG00000010472	CN-GAIN	ENSSHAG00000010472	ENSSHAG00000010472	CN-GAIN
ENSSHAG00000005000	ENSSHAG00000005000	CN-GAIN	ENSSHAG00000005000	ENSSHAG00000005000	CN-GAIN		ENSSHAG00000010652	ENSSHAG00000010652	CN-GAIN	ENSSHAG00000010652	ENSSHAG00000010652	CN-GAIN
ENSSHAG00000005079	ENSSHAG00000005079	CN-GAIN	ENSSHAG00000005079	ENSSHAG00000005079	CN-GAIN		ENSSHAG00000010720	ENSSHAG00000010720	CN-GAIN	ENSSHAG00000010720	ENSSHAG00000010720	CN-GAIN
ENSSHAG00000005243	ENSSHAG00000005243	CN-GAIN	ENSSHAG00000005243	ENSSHAG00000005243	CN-GAIN		ENSSHAG00000011359	ENSSHAG00000011359	CN-GAIN	ENSSHAG00000011359	ENSSHAG00000011359	CN-GAIN
ENSSHAG00000005288	ENSSHAG00000005288	CN-GAIN	ENSSHAG00000005288	ENSSHAG00000005288	CN-GAIN		ENSSHAG00000011723	ENSSHAG00000011723	CN-GAIN	ENSSHAG00000011723	ENSSHAG00000011723	CN-GAIN
ENSSHAG00000005408	ENSSHAG00000005408	CN-GAIN	ENSSHAG00000005408	ENSSHAG00000005408	CN-GAIN		ENSSHAG00000011830	ENSSHAG00000011830	CN-GAIN	ENSSHAG00000011830	ENSSHAG00000011830	CN-GAIN
ENSSHAG00000005411	ENSSHAG00000005411	CN-GAIN	ENSSHAG00000005411	ENSSHAG00000005411	CN-GAIN		ENSSHAG00000011857	ENSSHAG00000011857	CN-GAIN	ENSSHAG00000011857	ENSSHAG00000011857	CN-GAIN
ENSSHAG00000005544	ENSSHAG00000005544	CN-GAIN	ENSSHAG00000005544	ENSSHAG00000005544	CN-GAIN		ENSSHAG00000011945	ENSSHAG00000011945	CN-GAIN	ENSSHAG00000011945	ENSSHAG00000011945	CN-GAIN
ENSSHAG00000005735	ENSSHAG00000005735	CN-GAIN	ENSSHAG00000005735	ENSSHAG00000005735	CN-GAIN		ENSSHAG00000012455	ENSSHAG00000012455	CN-GAIN	ENSSHAG00000012455	ENSSHAG00000012455	CN-GAIN
ENSSHAG00000005748	ENSSHAG00000005748	CN-GAIN	ENSSHAG00000005748	ENSSHAG00000005748	CN-GAIN		ENSSHAG00000012615	ENSSHAG00000012615	CN-GAIN	ENSSHAG00000012615	ENSSHAG00000012615	CN-GAIN
ENSSHAG00000005749	ENSSHAG00000005749	CN-GAIN	ENSSHAG00000005749	ENSSHAG00000005749	CN-GAIN		ENSSHAG00000012626	ENSSHAG00000012626	CN-GAIN	ENSSHAG00000012626	ENSSHAG00000012626	CN-GAIN
ENSSHAG00000005903	ENSSHAG00000005903	CN-GAIN	ENSSHAG00000005903	ENSSHAG00000005903	CN-GAIN		ENSSHAG00000012906	ENSSHAG00000012906	CN-GAIN	ENSSHAG00000012906	ENSSHAG00000012906	CN-GAIN
ENSSHAG00000005972	ENSSHAG00000005972	CN-GAIN	ENSSHAG00000005972	ENSSHAG00000005972	CN-GAIN		ENSSHAG00000012934	ENSSHAG00000012934	CN-GAIN	ENSSHAG00000012934	ENSSHAG00000012934	CN-GAIN
ENSSHAG00000006112	ENSSHAG00000006112	CN-GAIN	ENSSHAG00000006112	ENSSHAG00000006112	CN-GAIN		ENSSHAG00000012988	ENSSHAG00000012988	CN-GAIN	ENSSHAG00000012988	ENSSHAG00000012988	CN-GAIN
ENSSHAG00000006374	ENSSHAG00000006374	CN-GAIN	ENSSHAG00000006374	ENSSHAG00000006374	CN-GAIN		ENSSHAG00000013095	ENSSHAG00000013095	CN-GAIN	ENSSHAG00000013095	ENSSHAG00000013095	CN-GAIN
ENSSHAG00000006488	ENSSHAG00000006488	CN-GAIN	ENSSHAG00000006488	ENSSHAG00000006488	CN-GAIN		ENSSHAG00000013250	ENSSHAG00000013250	CN-GAIN	ENSSHAG00000013250	ENSSHAG00000013250	CN-GAIN
ENSSHAG00000006523	ENSSHAG00000006523	CN-GAIN	ENSSHAG00000006523	ENSSHAG00000006523	CN-GAIN		ENSSHAG00000013461	ENSSHAG00000013461	CN-GAIN	ENSSHAG00000013461	ENSSHAG00000013461	CN-GAIN
ENSSHAG00000006747	ENSSHAG00000006747	CN-GAIN	ENSSHAG00000006747	ENSSHAG00000006747	CN-GAIN		ENSSHAG00000013626	ENSSHAG00000013626	CN-GAIN	ENSSHAG00000013626	ENSSHAG00000013626	CN-GAIN
ENSSHAG00000006768	ENSSHAG00000006768	CN-GAIN	ENSSHAG00000006768	ENSSHAG00000006768	CN-GAIN		ENSSHAG00000013643	ENSSHAG00000013643	CN-GAIN	ENSSHAG00000013643	ENSSHAG00000013643	CN-GAIN
ENSSHAG00000006829	ENSSHAG00000006829	CN-GAIN	ENSSHAG00000006829	ENSSHAG00000006829	CN-GAIN		ENSSHAG00000013657	ENSSHAG00000013657	CN-GAIN	ENSSHAG00000013657	ENSSHAG00000013657	CN-GAIN
ENSSHAG00000007116	ENSSHAG00000007116	CN-GAIN	ENSSHAG00000007116	ENSSHAG00000007116	CN-GAIN		ENSSHAG00000013819	ENSSHAG00000013819	CN-GAIN	ENSSHAG00000013819	ENSSHAG00000013819	CN-GAIN
ENSSHAG00000007258	ENSSHAG00000007258	CN-GAIN	ENSSHAG00000007258	ENSSHAG00000007258	CN-GAIN		ENSSHAG00000014054	ENSSHAG00000014054	CN-GAIN	ENSSHAG00000014054	ENSSHAG00000014054	CN-GAIN
ENSSHAG00000007470	ENSSHAG00000007470	CN-GAIN	ENSSHAG00000007470	ENSSHAG00000007470	CN-GAIN		ENSSHAG00000014097	ENSSHAG00000014097	CN-GAIN	ENSSHAG00000014097	ENSSHAG00000014097	CN-GAIN
ENSSHAG00000007586	ENSSHAG00000007586	CN-GAIN	ENSSHAG00000007586	ENSSHAG00000007586	CN-GAIN		ENSSHAG00000014200	ENSSHAG00000014200	CN-GAIN	ENSSHAG00000014200	ENSSHAG00000014200	CN-GAIN
ENSSHAG00000007601	ENSSHAG00000007601	CN-GAIN	ENSSHAG00000007601	ENSSHAG00000007601	CN-GAIN		ENSSHAG00000014308	ENSSHAG00000014308	CN-GAIN	ENSSHAG00000014308	ENSSHAG00000014308	CN-GAIN
ENSSHAG00000007649	ENSSHAG00000007649	CN-GAIN	ENSSHAG00000007649	ENSSHAG00000007649	CN-GAIN		ENSSHAG00000014387	ENSSHAG00000014387	CN-GAIN	ENSSHAG00000014387	ENSSHAG00000014387	CN-GAIN
ENSSHAG00000007776	ENSSHAG00000007776	CN-GAIN	ENSSHAG00000007776	ENSSHAG00000007776	CN-GAIN		ENSSHAG00000014417	ENSSHAG00000014417	CN-GAIN	ENSSHAG00000014417	ENSSHAG00000014417	CN-GAIN
ENSSHAG00000007781	ENSSHAG00000007781	CN-GAIN	ENSSHAG00000007781	ENSSHAG00000007781	CN-GAIN		ENSSHAG00000014519	ENSSHAG00000014519	CN-GAIN	ENSSHAG00000014519	ENSSHAG00000014519	CN-GAIN
ENSSHAG00000007815	ENSSHAG00000007815	CN-GAIN	ENSSHAG00000007815	ENSSHAG00000007815	CN-GAIN		ENSSHAG00000014581	ENSSHAG00000014581	CN-GAIN	ENSSHAG00000014581	ENSSHAG00000014581	CN-GAIN
ENSSHAG00000007840	ENSSHAG00000007840	CN-GAIN	ENSSHAG00000007840	ENSSHAG00000007840	CN-GAIN		ENSSHAG00000014687	ENSSHAG00000014687	CN-GAIN	ENSSHAG00000014687	ENSSHAG00000014687	CN-GAIN
ENSSHAG00000008079	ENSSHAG00000008079	CN-GAIN	ENSSHAG00000008079	ENSSHAG00000008079	CN-GAIN		ENSSHAG00000015102	ENSSHAG00000015102	CN-GAIN	ENSSHAG00000015102	ENSSHAG00000015102	CN-GAIN
ENSSHAG00000008081	ENSSHAG00000008081	CN-GAIN	ENSSHAG00000008081	ENSSHAG00000008081	CN-GAIN		ENSSHAG00000015105	ENSSHAG00000015105	CN-GAIN	ENSSHAG00000015105	ENSSHAG00000015105	CN-GAIN
ENSSHAG00000008084	ENSSHAG00000008084	CN-GAIN	ENSSHAG00000008084	ENSSHAG00000008084	CN-GAIN		ENSSHAG00000015229	ENSSHAG00000015229	CN-GAIN	ENSSHAG00000015229	ENSSHAG00000015229	CN-GAIN
ENSSHAG00000008085	ENSSHAG00000008085	CN-GAIN	ENSSHAG00000008085	ENSSHAG00000008085	CN-GAIN		ENSSHAG00000015398	ENSSHAG00000015398	CN-GAIN	ENSSHAG00000015398	ENSSHAG00000015398	CN-GAIN
ENSSHAG00000008163	ENSSHAG00000008163	CN-GAIN	ENSSHAG00000008163	ENSSHAG00000008163	CN-GAIN		ENSSHAG00000015418	ENSSHAG00000015418	CN-GAIN	ENSSHAG00000015418	ENSSHAG00000015418	CN-GAIN
ENSSHAG00000008230	ENSSHAG00000008230	CN-GAIN	ENSSHAG00000008230	ENSSHAG00000008230	CN-GAIN		ENSSHAG00000015686	ENSSHAG00000015686	CN-GAIN	ENSSHAG00000015686	ENSSHAG00000015686	CN-GAIN
ENSSHAG00000008261	ENSSHAG00000008261	CN-GAIN	ENSSHAG00000008261	ENSSHAG00000008261	CN-GAIN		ENSSHAG00000015870	ENSSHAG00000015870	CN-GAIN	ENSSHAG00000015870	ENSSHAG00000015870	CN-GAIN
ENSSHAG00000008344	ENSSHAG00000008344	CN-GAIN	ENSSHAG00000008344	ENSSHAG00000008344	CN-GAIN		ENSSHAG00000015871	ENSSHAG00000015871	CN-GAIN	ENSSHAG00000015871	ENSSHAG00000015871	CN-GAIN
ENSSHAG00000008507	ENSSHAG00000008507	CN-GAIN	ENSSHAG00000008507	ENSSHAG00000008507	CN-GAIN		ENSSHAG00000015893	ENSSHAG00000015893	CN-GAIN	ENSSHAG00000015893	ENSSHAG00000015893	CN-GAIN
ENSSHAG00000008509	ENSSHAG00000008509	CN-GAIN	ENSSHAG00000008509	ENSSHAG00000008509	CN-GAIN		ENSSHAG00000015970	ENSSHAG00000015970	CN-GAIN	ENSSHAG00000015970	ENSSHAG00000015970	CN-GAIN
ENSSHAG00000008556	ENSSHAG00000008556	CN-GAIN	ENSSHAG00000008556	ENSSHAG00000008556	CN-GAIN		ENSSHAG00000016000	ENSSHAG00000016000	CN-GAIN	ENSSHAG00000016000	ENSSHAG00000016000	CN-GAIN
ENSSHAG00000008642	ENSSHAG00000008642	CN-GAIN	ENSSHAG00000008642	ENSSHAG00000008642	CN-GAIN		ENSSHAG00000016130	ENSSHAG00000016130	CN-GAIN	ENSSHAG00000016130	ENSSHAG00000016130	CN-GAIN
ENSSHAG00000008650	ENSSHAG00000008650	CN-GAIN	ENSSHAG00000008650	ENSSHAG00000008650	CN-GAIN		ENSSHAG00000016196	ENSSHAG00000016196	CN-GAIN	ENSSHAG00000016196	ENSSHAG00000016196	CN-GAIN
ENSSHAG00000008663	ENSSHAG00000008663	CN-GAIN	ENSSHAG00000008663	ENSSHAG00000008663	CN-GAIN		ENSSHAG00000016206	ENSSHAG00000016206	CN-GAIN	ENSSHAG00000016206	ENSSHAG00000016206	CN-GAIN
ENSSHAG00000008727	ENSSHAG00000008727	CN-GAIN	ENSSHAG00000008727	ENSSHAG00000008727	CN-GAIN		ENSSHAG00000016611	ENSSHAG00000016611	CN-GAIN	ENSSHAG00000016611	ENSSHAG00000016611	CN-GAIN
ENSSHAG00000008731	ENSSHAG00000008731	CN-GAIN	ENSSHAG00000008731	ENSSHAG00000008731	CN-GAIN		ENSSHAG00000016637	ENSSHAG00000016637	CN-GAIN	ENSSHAG00000016637	ENSSHAG00000016637	CN-GAIN
ENSSHAG00000008756	ENSSHAG00000008756	CN-GAIN	ENSSHAG00000008756	ENSSHAG00000008756	CN-GAIN		ENSSHAG00000016730	ENSSHAG00000016730	CN-GAIN	ENSSHAG00000016730	ENSSHAG00000016730	CN-GAIN
ENSSHAG00000008797	ENSSHAG00000008797	CN-GAIN	ENSSHAG00000008797	ENSSHAG00000008797	CN-GAIN		ENSSHAG00000016748	ENSSHAG00000016748	CN-GAIN	ENSSHAG00000016748	ENSSHAG00000016748	CN-GAIN
ENSSHAG00000008961	ENSSHAG00000008961	CN-GAIN	ENSSHAG00000008961	ENSSHAG00000008961	CN-GAIN		ENSSHAG00000016780	ENSSHAG00000016780	CN-GAIN	ENSSHAG00000016780	ENSSHAG00000016780	CN-GAIN
ENSSHAG00000009074	ENSSHAG00000009074	CN-GAIN	ENSSHAG00000009074	ENSSHAG00000009074	CN-GAIN		ENSSHAG00000016871	ENSSHAG00000016871	CN-GAIN	ENSSHAG00000016871	ENSSHAG00000016871	CN-GAIN
ENSSHAG00000009082	ENSSHAG00000009082	CN-GAIN	ENSSHAG00000009082	ENSSHAG00000009082	CN-GAIN		ENSSHAG00000016929	ENSSHAG00000016929	CN-GAIN	ENSSHAG00000016929	ENSSHAG00000016929	CN-GAIN
ENSSHAG00000009125	ENSSHAG00000009125	CN-GAIN	ENSSHAG00000009125	ENSSHAG00000009125	CN-GAIN		ENSSHAG00000017074	ENSSHAG00000017074	CN-GAIN	ENSSHAG00000017074	ENSSHAG00000017074	CN-GAIN
ENSSHAG00000009162	ENSSHAG00000009162	CN-GAIN	ENSSHAG00000009162	ENSSHAG00000009162	CN-GAIN		ENSSHAG00000017689	ENSSHAG00000017689	CN-GAIN	ENSSHAG00000017689	ENSSHAG00000017689	CN-GAIN
ENSSHAG00000009175	ENSSHAG00000009175	CN-GAIN	ENSSHAG00000009175	ENSSHAG00000009175	CN-GAIN		ENSSHAG00000017923	ENSSHAG00000017923	CN-GAIN	ENSSHAG00000017923	ENSSHAG00000017923	CN-GAIN
ENSSHAG00000009188	ENSSHAG00000009188	CN-GAIN	ENSSHAG00000009188	ENSSHAG00000009188	CN-GAIN		ENSSHAG00000018053	ENSSHAG00000018053	CN-GAIN	ENSSHAG00000018053	ENSSHAG00000018053	CN-GAIN
ENSSHAG00000009228	ENSSHAG00000009228	CN-GAIN	ENSSHAG00000009228	ENSSHAG00000009228	CN-GAIN		ENSSHAG00000018428	ENSSHAG00000018428	CN-GAIN	ENSSHAG00000018428	ENSSHAG00000018428	CN-GAIN
ENSSHAG00000009258	ENSSHAG00000009258	CN-GAIN	ENSSHAG00000009258	ENSSHAG00000009258	CN-GAIN		ENSSHAG00000018483	ENSSHAG00000018483	CN-GAIN	ENSSHAG00000018483	ENSSHAG00000018483	CN-GAIN
ENSSHAG00000009260	ENSSHAG00000009260	CN-GAIN	ENSSHAG00000009260	ENSSHAG00000009260	CN-GAIN		ENSSHAG00000018494	ENSSHAG00000018494	CN-GAIN	ENSSHAG00000018494	ENSSHAG00000018494	CN-GAIN
ENSSHAG00000009318	ENSSHAG00000009318	CN-GAIN	ENSSHAG00000009318	ENSSHAG00000009318	CN-GAIN		ENSSHAG00000018548	ENSSHAG00000018548	CN-GAIN	ENSSHAG00000018548	ENSSHAG00000018548	CN-GAIN
ENSSHAG00000009388	ENSSHAG00000009388	CN-GAIN	ENSSHAG00000009388	ENSSHAG00000009388	CN-GAIN		ENSSHAG00000018573	ENSSHAG00000018573	CN-GAIN	ENSSHAG00000018573	ENSSHAG00000018573	CN-GAIN
ENSSHAG00000009448	ENSSHAG00000009448	CN-GAIN	ENSSHAG00000009448	ENSSHAG00000009448	CN-GAIN		ENSSHAG00000018593	ENSSHAG00000018593	CN-GAIN	ENSSHAG00000018593	ENSSHAG00000018593	CN-GAIN
ENSSHAG00000009500	ENSSHAG00000009500	CN-GAIN	ENSSHAG00000009500	ENSSHAG00000009500	CN-GAIN		ENSSHAG00000018602	ENSSHAG00000018602	CN-GAIN	ENSSHAG00000018602	ENSSHAG00000018602	CN-GAIN
ENSSHAG00000009586	ENSSHAG00000009586	CN-GAIN	ENSSHAG00000009586	ENSSHAG00000009586	CN-GAIN		ENSSHAG00000018606	ENSSHAG00000018606	CN-GAIN	ENSSHAG00000018606	ENSSHAG00000018606	CN-GAIN
ENSSHAG00000009596	ENSSHAG00000009596	CN-GAIN	ENSSHAG00000009596	ENSSHAG00000009596	CN-GAIN		ENSSHAG00000018621	ENSSHAG00000018621	CN-GAIN	ENSSHAG00000018621	ENSSHAG00000018621	CN-GAIN
ENSSHAG00000009665	ENSSHAG00000009665	CN-GAIN	ENSSHAG00000009665	ENSSHAG00000009665	CN-GAIN		ENSSHAG00000018638	ENSSHAG00000018638	CN-GAIN	ENSSHAG00000018638	ENSSHAG00000018638	CN-GAIN
ENSSHAG00000009693	ENSSHAG00000009693	CN-GAIN	ENSSHAG00000009693	ENSSHAG00000009693	CN-GAIN		ENSSHAG00000018642	ENSSHAG00000018642	CN-GAIN	ENSSHAG00000018642	ENSSHAG00000018642	CN-GAIN
ENSSHAG00000009962	ENSSHAG00000009962	CN-GAIN	ENSSHAG00000009962	ENSSHAG00000009962	CN-GAIN		ENSSHAG00000018939	ENSSHAG00000018939	CN-GAIN	ENSSHAG00000018939	ENSSHAG00000018939	CN-GAIN
ENSSHAG00000010180	ENSSHAG00000010180	CN-GAIN	ENSSHAG00000010180	ENSSHAG00000010180	CN-GAIN		ENSSHAG00000018985	ENSSHAG00000018985	CN-GAIN	ENSSHAG00000018985	ENSSHAG00000018985	CN-GAIN
ENSSHAG00000010284	ENSSHAG00000010284	CN-GAIN	ENSSHAG00000010284	ENSSHAG00000010284	CN-GAIN		ENSSHAG00000019053	ENSSHAG00000019053	CN-GAIN	ENSSHAG00000019053	ENSSHAG00000019053	CN-GAIN
ENSSHAG00000010302	ENSSHAG00000010302	CN-GAIN	ENSSHAG00000010302	ENSSHAG00000010302	CN-GAIN		ENSSHAG00000019054	ENSSHAG00000019054	CN-GAIN	ENSSHAG00000019054	ENSSHAG00000019054	CN-GAIN
ENSSHAG00000010363	ENSSHAG00000010363	CN-GAIN	ENSSHAG00000010363	ENSSHAG00000010363	CN-GAIN		ENSSHAG00000019103	ENSSHAG00000019103	CN-GAIN	ENSSHAG00000019103	ENSSHAG00000019103	CN-GAIN
ENSSHAG00000010366	ENSSHAG00000010366	CN-GAIN	ENSSHAG00000010366	ENSSHAG00000010366	CN-GAIN		ENSSHAG00000019146	ENSSHAG00000019146	CN-GAIN	ENSSHAG00000019146	ENSSHAG00000019146	CN-GAIN
ENSSHAG00000010447	ENSSHAG00000010447	CN-GAIN	ENSSHAG00000010447	ENSSHAG00000010447	CN-GAIN		ENSSHAG00000019185	ENSSHAG00000019185	CN-GAIN	ENSSHAG00000019185	ENSSHAG00000019185	CN-GAIN
ENSSHAG00000010453	ENSSHAG00000010453	CN-GAIN	ENSSHAG00000010453	ENSSHAG00000010453	CN-GAIN		ENSSHAG00000019202	ENSSHAG00000019202	CN-GAIN	ENSSHAG00000019202	ENSSHAG00000019202	CN-GAIN
ENSSHAG00000010573	ENSSHAG00000010573	CN-GAIN	ENSSHAG00000010573	ENSSHAG00000010573	CN-GAIN		ENSSHAG00000019247	ENSSHAG00000019247	CN-GAIN	ENSSHAG00000019247	ENSSHAG00000019247	CN-GAIN
ENSSHAG00000010593	ENSSHAG00000010593	CN-GAIN	ENSSHAG00000010593	ENSSHAG00000010593	CN-GAIN		ENSSHAG00000019248	ENSSHAG00000019248	CN-GAIN	ENSSHAG00000019248	ENSSHAG00000019248	CN-GAIN
ENSSHAG00000010629	ENSSHAG00000010629	CN-GAIN	ENSSHAG00000010629	ENSSHAG00000010629	CN-GAIN		ENSSHAG00000019360	ENSSHAG00000019360	CN-GAIN	ENSSHAG00000019360	ENSSHAG00000019360	CN-GAIN
ENSSHAG00000010729	ENSSHAG00000010729	CN-GAIN	ENSSHAG00000010729	ENSSHAG00000010729	CN-GAIN		ENSSHAG00000019387	ENSSHAG00000019387	CN-GAIN	ENSSHAG00000019387	ENSSHAG00000019387	CN-GAIN
ENSSHAG00000010866	ENSSHAG00000010866	CN-GAIN	ENSSHAG00000010866	ENSSHAG00000010866	CN-GAIN		ENSSHAG00000019412	ENSSHAG00000019412	CN-GAIN	ENSSHAG00000019412	ENSSHAG00000019412	CN-GAIN
ENSSHAG00000010912	ENSSHAG00000010912	CN-GAIN	ENSSHAG00000010912	ENSSHAG00000010912	CN-GAIN		ENSSHAG00000019420	ENSSHAG00000019420	CN-GAIN	ENSSHAG00000019420	ENSSHAG00000019420	CN-GAIN
ENSSHAG00000010930	ENSSHAG00000010930	CN-GAIN	ENSSHAG00000010930	ENSSHAG00000010930	CN-GAIN		ENSSHAG00000019423	ENSSHAG00000019423	CN-GAIN	ENSSHAG00000019423	ENSSHAG00000019423	CN-GAIN
ENSSHAG00000011011	ENSSHAG00000011011	CN-GAIN	ENSSHAG00000011011	ENSSHAG00000011011	CN-GAIN		ENSSHAG00000019583	ENSSHAG00000019583	CN-GAIN	ENSSHAG00000019583	ENSSHAG00000019583	CN-GAIN
ENSSHAG00000011036	ENSSHAG00000011036	CN-GAIN	ENSSHAG00000011036	ENSSHAG00000011036	CN-GAIN		ENSSHAG00000019622	ENSSHAG00000019622	CN-GAIN	ENSSHAG00000019622	ENSSHAG00000019622	CN-GAIN
ENSSHAG00000011081	ENSSHAG00000011081	CN-GAIN	ENSSHAG00000011081	ENSSHAG00000011081	CN-GAIN		ENSSHAG00000019631	ENSSHAG00000019631	CN-GAIN	ENSSHAG00000019631	ENSSHAG00000019631	CN-GAIN
ENSSHAG00000011140	ENSSHAG00000011140	CN-GAIN	ENSSHAG00000011140	ENSSHAG00000011140	CN-GAIN		ENSSHAG00000019664	ENSSHAG00000019664	CN-GAIN	ENSSHAG00000019664	ENSSHAG00000019664	CN-GAIN
ENSSHAG00000011262	ENSSHAG00000011262	CN-GAIN	ENSSHAG00000011262	ENSSHAG00000011262	CN-GAIN		ENSSHAG00000019740	ENSSHAG00000019740	CN-GAIN	ENSSHAG00000019740	ENSSHAG00000019740	CN-GAIN
ENSSHAG00000011381	ENSSHAG00000011381	CN-GAIN	ENSSHAG00000011381	ENSSHAG00000011381	CN-GAIN		ENSSHAG00000019747	ENSSHAG00000019747	CN-GAIN	ENSSHAG00000019747	ENSSHAG00000019747	CN-GAIN
ENSSHAG00000011414	ENSSHAG00000011414	CN-GAIN	ENSSHAG00000011414	ENSSHAG00000011414	CN-GAIN		ENSSHAG00000019908	ENSSHAG00000019908	CN-GAIN	ENSSHAG00000019908	ENSSHAG00000019908	CN-GAIN
ENSSHAG00000011422	ENSSHAG00000011422	CN-GAIN	ENSSHAG00000011422	ENSSHAG00000011422	CN-GAIN		ENSSHAG00000019931	ENSSHAG00000019931	CN-GAIN	ENSSHAG00000019931	ENSSHAG00000019931	CN-GAIN
ENSSHAG00000011532	ENSSHAG00000011532	CN-GAIN	ENSSHAG00000011532	ENSSHAG00000011532	CN-GAIN		ENSSHAG00000019966	ENSSHAG00000019966	CN-GAIN	ENSSHAG00000019966	ENSSHAG00000019966	CN-GAIN
ENSSHAG00000011630	ENSSHAG00000011630	CN-GAIN	ENSSHAG00000011630	ENSSHAG00000011630	CN-GAIN		ENSSHAG00000020059	ENSSHAG00000020059	CN-GAIN	ENSSHAG00000020059	ENSSHAG00000020059	CN-GAIN
ENSSHAG00000011712	ENSSHAG00000011712	CN-GAIN	ENSSHAG00000011712	ENSSHAG00000011712	CN-GAIN		ENSSHAG00000020074	ENSSHAG00000020074	CN-GAIN	ENSSHAG00000020074	ENSSHAG00000020074	CN-GAIN
ENSSHAG00000011720	ENSSHAG00000011720	CN-GAIN	ENSSHAG00000011720	ENSSHAG00000011720	CN-GAIN		ENSSHAG00000020081	ENSSHAG00000020081	CN-GAIN	ENSSHAG00000020081	ENSSHAG00000020081	CN-GAIN
ENSSHAG00000011769	ENSSHAG00000011769	CN-GAIN	ENSSHAG00000011769	ENSSHAG00000011769	CN-GAIN		ENSSHAG00000020157	ENSSHAG00000020157	CN-GAIN	ENSSHAG00000020157	ENSSHAG00000020157	CN-GAIN
ENSSHAG00000012065	ENSSHAG00000012065	CN-GAIN	ENSSHAG00000012065	ENSSHAG00000012065	CN-GAIN		ENSSHAG00000020219	ENSSHAG00000020219	CN-GAIN	ENSSHAG00000020219	ENSSHAG00000020219	CN-GAIN
ENSSHAG00000012072	ENSSHAG00000012072	CN-GAIN	ENSSHAG00000012072	ENSSHAG00000012072	CN-GAIN		ENSSHAG00000020240	ENSSHAG00000020240	CN-GAIN	ENSSHAG00000020240	ENSSHAG00000020240	CN-GAIN
ENSSHAG00000012126	ENSSHAG00000012126	CN-GAIN	ENSSHAG00000012126	ENSSHAG00000012126	CN-GAIN		ENSSHAG00000020299	ENSSHAG00000020299	CN-GAIN	ENSSHAG00000020299	ENSSHAG00000020299	CN-GAIN
ENSSHAG00000012432	ENSSHAG00000012432	CN-GAIN	ENSSHAG00000012432	ENSSHAG00000012432	CN-GAIN		ENSSHAG00000020336	ENSSHAG00000020336	CN-GAIN	ENSSHAG00000020336	ENSSHAG00000020336	CN-GAIN
ENSSHAG00000012557	ENSSHAG00000012557	CN-GAIN	ENSSHAG00000012557	ENSSHAG00000012557	CN-GAIN		ENSSHAG00000020388	ENSSHAG00000020388	CN-GAIN	ENSSHAG00000020388	ENSSHAG00000020388	CN-GAIN
ENSSHAG00000012562	ENSSHAG00000012562	CN-GAIN	ENSSHAG00000012562	ENSSHAG00000012562	CN-GAIN		ENSSHAG00000020402	ENSSHAG00000020402	CN-GAIN	ENSSHAG00000020402	ENSSHAG00000020402	CN-GAIN
ENSSHAG00000012743	ENSSHAG00000012743	CN-GAIN	ENSSHAG00000012743	ENSSHAG00000012743	CN-GAIN		ENSSHAG00000020404	ENSSHAG00000020404	CN-GAIN	ENSSHAG00000020404	ENSSHAG00000020404	CN-GAIN
ENSSHAG00000012800	ENSSHAG00000012800	CN-GAIN	ENSSHAG00000012800	ENSSHAG00000012800	CN-GAIN		EXOC3L1	ENSSHAG00000011228	CN-GAIN	EXOC3L1	ENSSHAG00000011228	CN-GAIN
ENSSHAG00000012857	ENSSHAG00000012857	CN-GAIN	ENSSHAG00000012857	ENSSHAG00000012857	CN-GAIN		EXOC6B	ENSSHAG00000010928	CN-GAIN	EXOC6B	ENSSHAG00000010928	CN-GAIN
ENSSHAG00000012928	ENSSHAG00000012928	CN-GAIN	ENSSHAG00000012928	ENSSHAG00000012928	CN-GAIN		FABP1	ENSSHAG00000010589	CN-GAIN	FABP1	ENSSHAG00000010589	CN-GAIN
ENSSHAG00000013292	ENSSHAG00000013292	CN-GAIN	ENSSHAG00000013292	ENSSHAG00000013292	CN-GAIN		FAM65A	ENSSHAG00000001542	CN-GAIN	FAM65A	ENSSHAG00000001542	CN-GAIN
ENSSHAG00000013311	ENSSHAG00000013311	CN-GAIN	ENSSHAG00000013311	ENSSHAG00000013311	CN-GAIN		FAM92B	ENSSHAG00000011068	CN-GAIN	FAM92B	ENSSHAG00000011068	CN-GAIN
ENSSHAG00000013483	ENSSHAG00000013483	CN-GAIN	ENSSHAG00000013483	ENSSHAG00000013483	CN-GAIN		FAM96B	ENSSHAG00000004698	CN-GAIN	FAM96B	ENSSHAG00000004698	CN-GAIN
ENSSHAG00000013539	ENSSHAG00000013539	CN-GAIN	ENSSHAG00000013539	ENSSHAG00000013539	CN-GAIN		FANCA	ENSSHAG00000006190	CN-GAIN	FANCA	ENSSHAG00000006190	CN-GAIN
ENSSHAG00000013576	ENSSHAG00000013576	CN-GAIN	ENSSHAG00000013576	ENSSHAG00000013576	CN-GAIN		FBXO31	ENSSHAG00000016884	CN-GAIN	FBXO31	ENSSHAG00000016884	CN-GAIN
ENSSHAG00000013688	ENSSHAG00000013688	CN-GAIN	ENSSHAG00000013688	ENSSHAG00000013688	CN-GAIN		FBXO41	ENSSHAG00000004242	CN-GAIN	FBXO41	ENSSHAG00000004242	CN-GAIN
ENSSHAG00000013880	ENSSHAG00000013880	CN-GAIN	ENSSHAG00000013880	ENSSHAG00000013880	CN-GAIN		FHOD1	ENSSHAG00000011580	CN-GAIN	FHOD1	ENSSHAG00000011580	CN-GAIN
ENSSHAG00000013899	ENSSHAG00000013899	CN-GAIN	ENSSHAG00000013899	ENSSHAG00000013899	CN-GAIN		FOXC2	ENSSHAG00000013354	CN-GAIN	FOXC2	ENSSHAG00000013354	CN-GAIN
ENSSHAG00000014072	ENSSHAG00000014072	CN-GAIN	ENSSHAG00000014072	ENSSHAG00000014072	CN-GAIN		FOXL1	ENSSHAG00000013437	CN-GAIN	FOXL1	ENSSHAG00000013437	CN-GAIN
ENSSHAG00000014183	ENSSHAG00000014183	CN-GAIN	ENSSHAG00000014183	ENSSHAG00000014183	CN-GAIN		GALM	ENSSHAG00000016047	CN-GAIN	GALM	ENSSHAG00000016047	CN-GAIN
ENSSHAG00000014256	ENSSHAG00000014256	CN-GAIN	ENSSHAG00000014256	ENSSHAG00000014256	CN-GAIN		GALNS	ENSSHAG00000009521	CN-GAIN	GALNS	ENSSHAG00000009521	CN-GAIN
ENSSHAG00000014356	ENSSHAG00000014356	CN-GAIN	ENSSHAG00000014356	ENSSHAG00000014356	CN-GAIN		GALNT12	ENSSHAG00000017474	CN-GAIN	GALNT12	ENSSHAG00000017474	CN-GAIN
ENSSHAG00000014450	ENSSHAG00000014450	CN-GAIN	ENSSHAG00000014450	ENSSHAG00000014450	CN-GAIN		GEMIN6	ENSSHAG00000015830	CN-GAIN	GEMIN6	ENSSHAG00000015830	CN-GAIN
ENSSHAG00000014651	ENSSHAG00000014651	CN-GAIN	ENSSHAG00000014651	ENSSHAG00000014651	CN-GAIN		GINS2	ENSSHAG00000015249	CN-GAIN	GINS2	ENSSHAG00000015249	CN-GAIN
ENSSHAG00000014668	ENSSHAG00000014668	CN-GAIN	ENSSHAG00000014668	ENSSHAG00000014668	CN-GAIN		GINS3	ENSSHAG00000013366	CN-GAIN	GINS3	ENSSHAG00000013366	CN-GAIN
ENSSHAG00000014700	ENSSHAG00000014700	CN-GAIN	ENSSHAG00000014700	ENSSHAG00000014700	CN-GAIN		GLG1	ENSSHAG00000003008	CN-GAIN	GLG1	ENSSHAG00000003008	CN-GAIN
ENSSHAG00000014769	ENSSHAG00000014769	CN-GAIN	ENSSHAG00000014769	ENSSHAG00000014769	CN-GAIN		GOT2	ENSSHAG00000011605	CN-GAIN	GOT2	ENSSHAG00000011605	CN-GAIN
ENSSHAG00000014877	ENSSHAG00000014877	CN-GAIN	ENSSHAG00000014877	ENSSHAG00000014877	CN-GAIN		GSE1	ENSSHAG00000014934	CN-GAIN	GSE1	ENSSHAG00000014934	CN-GAIN
ENSSHAG00000014997	ENSSHAG00000014997	CN-GAIN	ENSSHAG00000014997	ENSSHAG00000014997	CN-GAIN		HAAO	ENSSHAG00000009256	CN-GAIN	HAAO	ENSSHAG00000009256	CN-GAIN
ENSSHAG00000015555	ENSSHAG00000015555	CN-GAIN	ENSSHAG00000015555	ENSSHAG00000015555	CN-GAIN		HAS3	ENSSHAG00000012568	CN-GAIN	HAS3	ENSSHAG00000012568	CN-GAIN
ENSSHAG00000015568	ENSSHAG00000015568	CN-GAIN	ENSSHAG00000015568	ENSSHAG00000015568	CN-GAIN		HNRNPLL	ENSSHAG00000016392	CN-GAIN	HNRNPLL	ENSSHAG00000016392	CN-GAIN
ENSSHAG00000015586	ENSSHAG00000015586	CN-GAIN	ENSSHAG00000015586	ENSSHAG00000015586	CN-GAIN		HSDL1	ENSSHAG00000012287	CN-GAIN	HSDL1	ENSSHAG00000012287	CN-GAIN
ENSSHAG00000015721	ENSSHAG00000015721	CN-GAIN	ENSSHAG00000015721	ENSSHAG00000015721	CN-GAIN		HSF4	ENSSHAG00000010769	CN-GAIN	HSF4	ENSSHAG00000010769	CN-GAIN
ENSSHAG00000015727	ENSSHAG00000015727	CN-GAIN	ENSSHAG00000015727	ENSSHAG00000015727	CN-GAIN		IL17C	ENSSHAG00000005664	CN-GAIN	IL17C	ENSSHAG00000005664	CN-GAIN
ENSSHAG00000015741	ENSSHAG00000015741	CN-GAIN	ENSSHAG00000015741	ENSSHAG00000015741	CN-GAIN		IL1A	ENSSHAG00000008360	CN-GAIN	IL1A	ENSSHAG00000008360	CN-GAIN
ENSSHAG00000015771	ENSSHAG00000015771	CN-GAIN	ENSSHAG00000015771	ENSSHAG00000015771	CN-GAIN		IL1B	ENSSHAG00000008907	CN-GAIN	IL1B	ENSSHAG00000008907	CN-GAIN
ENSSHAG00000015853	ENSSHAG00000015853	CN-GAIN	ENSSHAG00000015853	ENSSHAG00000015853	CN-GAIN		IL1F10	ENSSHAG00000010640	CN-GAIN	IL1F10	ENSSHAG00000010640	CN-GAIN
ENSSHAG00000015994	ENSSHAG00000015994	CN-GAIN	ENSSHAG00000015994	ENSSHAG00000015994	CN-GAIN		IL1RN	ENSSHAG00000011108	CN-GAIN	IL1RN	ENSSHAG00000011108	CN-GAIN
ENSSHAG00000016235	ENSSHAG00000016235	CN-GAIN	ENSSHAG00000016235	ENSSHAG00000016235	CN-GAIN		IL34	ENSSHAG00000004971	CN-GAIN	IL34	ENSSHAG00000004971	CN-GAIN
ENSSHAG00000016242	ENSSHAG00000016242	CN-GAIN	ENSSHAG00000016242	ENSSHAG00000016242	CN-GAIN		IL36RN	ENSSHAG00000010571	CN-GAIN	IL36RN	ENSSHAG00000010571	CN-GAIN
ENSSHAG00000016641	ENSSHAG00000016641	CN-GAIN	ENSSHAG00000016641	ENSSHAG00000016641	CN-GAIN		IMMT	ENSSHAG00000014516	CN-GAIN	IMMT	ENSSHAG00000014516	CN-GAIN
ENSSHAG00000018378	ENSSHAG00000018378	CN-GAIN	ENSSHAG00000018378	ENSSHAG00000018378	CN-GAIN		IRF8	ENSSHAG00000006901	CN-GAIN	IRF8	ENSSHAG00000006901	CN-GAIN
ENSSHAG00000018499	ENSSHAG00000018499	CN-GAIN	ENSSHAG00000018499	ENSSHAG00000018499	CN-GAIN		IST1	ENSSHAG00000017122	CN-GAIN	IST1	ENSSHAG00000017122	CN-GAIN
ENSSHAG00000019006	ENSSHAG00000019006	CN-GAIN	ENSSHAG00000019006	ENSSHAG00000019006	CN-GAIN		IYD	ENSSHAG00000005031	CN-GAIN	IYD	ENSSHAG00000005031	CN-GAIN
ENSSHAG00000019014	ENSSHAG00000019014	CN-GAIN	ENSSHAG00000019014	ENSSHAG00000019014	CN-GAIN		JPH3	ENSSHAG00000017401	CN-GAIN	JPH3	ENSSHAG00000017401	CN-GAIN
ENSSHAG00000019079	ENSSHAG00000019079	CN-GAIN	ENSSHAG00000019079	ENSSHAG00000019079	CN-GAIN		KCMF1	ENSSHAG00000009198	CN-GAIN	KCMF1	ENSSHAG00000009198	CN-GAIN
ENSSHAG00000019094	ENSSHAG00000019094	CN-GAIN	ENSSHAG00000019094	ENSSHAG00000019094	CN-GAIN		KCNG3	ENSSHAG00000011217	CN-GAIN	KCNG3	ENSSHAG00000011217	CN-GAIN
ENSSHAG00000019215	ENSSHAG00000019215	CN-GAIN	ENSSHAG00000019215	ENSSHAG00000019215	CN-GAIN		KCNG4	ENSSHAG00000012850	CN-GAIN	KCNG4	ENSSHAG00000012850	CN-GAIN
ENSSHAG00000019219	ENSSHAG00000019219	CN-GAIN	ENSSHAG00000019219	ENSSHAG00000019219	CN-GAIN		KCTD19	ENSSHAG00000012115	CN-GAIN	KCTD19	ENSSHAG00000012115	CN-GAIN
ENSSHAG00000019244	ENSSHAG00000019244	CN-GAIN	ENSSHAG00000019244	ENSSHAG00000019244	CN-GAIN		KDM3A	ENSSHAG00000013168	CN-GAIN	KDM3A	ENSSHAG00000013168	CN-GAIN
ENSSHAG00000019303	ENSSHAG00000019303	CN-GAIN	ENSSHAG00000019303	ENSSHAG00000019303	CN-GAIN		KIAA0513	ENSSHAG00000010630	CN-GAIN	KIAA0513	ENSSHAG00000010630	CN-GAIN
ENSSHAG00000019311	ENSSHAG00000019311	CN-GAIN	ENSSHAG00000019311	ENSSHAG00000019311	CN-GAIN		KIAA0895L	ENSSHAG00000011138	CN-GAIN	KIAA0895L	ENSSHAG00000011138	CN-GAIN
ENSSHAG00000019323	ENSSHAG00000019323	CN-GAIN	ENSSHAG00000019323	ENSSHAG00000019323	CN-GAIN		KLHDC4	ENSSHAG00000017683	CN-GAIN	KLHDC4	ENSSHAG00000017683	CN-GAIN
ENSSHAG00000019345	ENSSHAG00000019345	CN-GAIN	ENSSHAG00000019345	ENSSHAG00000019345	CN-GAIN		KLHL36	ENSSHAG00000005024	CN-GAIN	KLHL36	ENSSHAG00000005024	CN-GAIN
ENSSHAG00000019393	ENSSHAG00000019393	CN-GAIN	ENSSHAG00000019393	ENSSHAG00000019393	CN-GAIN		LAPTM4A	ENSSHAG00000006571	CN-GAIN	LAPTM4A	ENSSHAG00000006571	CN-GAIN
ENSSHAG00000019537	ENSSHAG00000019537	CN-GAIN	ENSSHAG00000019537	ENSSHAG00000019537	CN-GAIN		LCAT	ENSSHAG00000007837	CN-GAIN	LCAT	ENSSHAG00000007837	CN-GAIN
ENSSHAG00000019541	ENSSHAG00000019541	CN-GAIN	ENSSHAG00000019541	ENSSHAG00000019541	CN-GAIN		LDHD	ENSSHAG00000010993	CN-GAIN	LDHD	ENSSHAG00000010993	CN-GAIN
ENSSHAG00000019547	ENSSHAG00000019547	CN-GAIN	ENSSHAG00000019547	ENSSHAG00000019547	CN-GAIN		LOXL2	ENSSHAG00000016252	CN-GAIN	LOXL2	ENSSHAG00000016252	CN-GAIN
ENSSHAG00000019563	ENSSHAG00000019563	CN-GAIN	ENSSHAG00000019563	ENSSHAG00000019563	CN-GAIN		LRPPRC	ENSSHAG00000018725	CN-GAIN	LRPPRC	ENSSHAG00000018725	CN-GAIN
ENSSHAG00000019597	ENSSHAG00000019597	CN-GAIN	ENSSHAG00000019597	ENSSHAG00000019597	CN-GAIN		LRRC29	ENSSHAG00000011429	CN-GAIN	LRRC29	ENSSHAG00000011429	CN-GAIN
ENSSHAG00000019658	ENSSHAG00000019658	CN-GAIN	ENSSHAG00000019658	ENSSHAG00000019658	CN-GAIN		LRRC36	ENSSHAG00000012364	CN-GAIN	LRRC36	ENSSHAG00000012364	CN-GAIN
ENSSHAG00000019687	ENSSHAG00000019687	CN-GAIN	ENSSHAG00000019687	ENSSHAG00000019687	CN-GAIN		LRRTM1	ENSSHAG00000013943	CN-GAIN	LRRTM1	ENSSHAG00000013943	CN-GAIN
ENSSHAG00000019709	ENSSHAG00000019709	CN-GAIN	ENSSHAG00000019709	ENSSHAG00000019709	CN-GAIN		LRRTM4	ENSSHAG00000003196	CN-GAIN	LRRTM4	ENSSHAG00000003196	CN-GAIN
ENSSHAG00000019726	ENSSHAG00000019726	CN-GAIN	ENSSHAG00000019726	ENSSHAG00000019726	CN-GAIN		MAF	ENSSHAG00000013493	CN-GAIN	MAF	ENSSHAG00000013493	CN-GAIN
ENSSHAG00000019771	ENSSHAG00000019771	CN-GAIN	ENSSHAG00000019771	ENSSHAG00000019771	CN-GAIN		MAP4K3	ENSSHAG00000013789	CN-GAIN	MAP4K3	ENSSHAG00000013789	CN-GAIN
ENSSHAG00000019776	ENSSHAG00000019776	CN-GAIN	ENSSHAG00000019776	ENSSHAG00000019776	CN-GAIN		MARVELD3	ENSSHAG00000017528	CN-GAIN	MARVELD3	ENSSHAG00000017528	CN-GAIN
ENSSHAG00000019930	ENSSHAG00000019930	CN-GAIN	ENSSHAG00000019930	ENSSHAG00000019930	CN-GAIN		MATN3	ENSSHAG00000006973	CN-GAIN	MATN3	ENSSHAG00000006973	CN-GAIN
ENSSHAG00000020009	ENSSHAG00000020009	CN-GAIN	ENSSHAG00000020009	ENSSHAG00000020009	CN-GAIN		MAVS	ENSSHAG00000013681	CN-GAIN	MAVS	ENSSHAG00000013681	CN-GAIN
ENSSHAG00000020015	ENSSHAG00000020015	CN-GAIN	ENSSHAG00000020015	ENSSHAG00000020015	CN-GAIN		MBTPS1	ENSSHAG00000011918	CN-GAIN	MBTPS1	ENSSHAG00000011918	CN-GAIN
ENSSHAG00000020016	ENSSHAG00000020016	CN-GAIN	ENSSHAG00000020016	ENSSHAG00000020016	CN-GAIN		MMP15	ENSSHAG00000006598	CN-GAIN	MMP15	ENSSHAG00000006598	CN-GAIN
ENSSHAG00000020019	ENSSHAG00000020019	CN-GAIN	ENSSHAG00000020019	ENSSHAG00000020019	CN-GAIN		MORN2	ENSSHAG00000015584	CN-GAIN	MORN2	ENSSHAG00000015584	CN-GAIN
ENSSHAG00000020050	ENSSHAG00000020050	CN-GAIN	ENSSHAG00000020050	ENSSHAG00000020050	CN-GAIN		MRPL35	ENSSHAG00000014416	CN-GAIN	MRPL35	ENSSHAG00000014416	CN-GAIN
ENSSHAG00000020063	ENSSHAG00000020063	CN-GAIN	ENSSHAG00000020063	ENSSHAG00000020063	CN-GAIN		MTA3	ENSSHAG00000009587	CN-GAIN	MTA3	ENSSHAG00000009587	CN-GAIN
ENSSHAG00000020174	ENSSHAG00000020174	CN-GAIN	ENSSHAG00000020174	ENSSHAG00000020174	CN-GAIN		MTHFD1L	ENSSHAG00000010362	CN-GAIN	MTHFD1L	ENSSHAG00000010362	CN-GAIN
ENSSHAG00000020308	ENSSHAG00000020308	CN-GAIN	ENSSHAG00000020308	ENSSHAG00000020308	CN-GAIN		MTHFD2	ENSSHAG00000008571	CN-GAIN	MTHFD2	ENSSHAG00000008571	CN-GAIN
ENSSHAG00000020409	ENSSHAG00000020409	CN-GAIN	ENSSHAG00000020409	ENSSHAG00000020409	CN-GAIN		MTHFSD	ENSSHAG00000013081	CN-GAIN	MTHFSD	ENSSHAG00000013081	CN-GAIN
ENTHD1	ENSSHAG00000012062	CN-GAIN	ENTHD1	ENSSHAG00000012062	CN-GAIN		MTSS1L	ENSSHAG00000005429	CN-GAIN	MTSS1L	ENSSHAG00000005429	CN-GAIN
EP300	ENSSHAG00000006684	CN-GAIN	EP300	ENSSHAG00000006684	CN-GAIN		MVD	ENSSHAG00000005976	CN-GAIN	MVD	ENSSHAG00000005976	CN-GAIN
EPYC	ENSSHAG00000002667	CN-GAIN	EPYC	ENSSHAG00000002667	CN-GAIN		NAGK	ENSSHAG00000001680	CN-GAIN	NAGK	ENSSHAG00000001680	CN-GAIN
ERBB3	ENSSHAG00000005870	CN-GAIN	ERBB3	ENSSHAG00000005870	CN-GAIN		NDRG4	ENSSHAG00000012683	CN-GAIN	NDRG4	ENSSHAG00000012683	CN-GAIN
ERC1	ENSSHAG00000005878	CN-GAIN	ERC1	ENSSHAG00000005878	CN-GAIN		NDUFAF7	ENSSHAG00000010232	CN-GAIN	NDUFAF7	ENSSHAG00000010232	CN-GAIN
ERGIC2	ENSSHAG00000004822	CN-GAIN	ERGIC2	ENSSHAG00000004822	CN-GAIN		NECAB2	ENSSHAG00000011420	CN-GAIN	NECAB2	ENSSHAG00000011420	CN-GAIN
ESPN	ENSSHAG00000003543	CN-GAIN	ESPN	ENSSHAG00000003543	CN-GAIN		NFAT5	ENSSHAG00000014917	CN-GAIN	NFAT5	ENSSHAG00000014917	CN-GAIN
ESYT1	ENSSHAG00000004967	CN-GAIN	ESYT1	ENSSHAG00000004967	CN-GAIN		NFATC3	ENSSHAG00000010150	CN-GAIN	NFATC3	ENSSHAG00000010150	CN-GAIN
ETV2	ENSSHAG00000008931	CN-GAIN	ETV2	ENSSHAG00000008931	CN-GAIN		NKX2-6	ENSSHAG00000004863	CN-GAIN	NKX2-6	ENSSHAG00000004863	CN-GAIN
FAIM2	ENSSHAG00000011130	CN-GAIN	FAIM2	ENSSHAG00000011130	CN-GAIN		NKX3-1	ENSSHAG00000015475	CN-GAIN	NKX3-1	ENSSHAG00000015475	CN-GAIN
FAM109B	ENSSHAG00000012676	CN-GAIN	FAM109B	ENSSHAG00000012676	CN-GAIN		NOB1	ENSSHAG00000015387	CN-GAIN	NOB1	ENSSHAG00000015387	CN-GAIN
FAM118A	ENSSHAG00000006886	CN-GAIN	FAM118A	ENSSHAG00000006886	CN-GAIN		NOL3	ENSSHAG00000010997	CN-GAIN	NOL3	ENSSHAG00000010997	CN-GAIN
FAM186B	ENSSHAG00000009120	CN-GAIN	FAM186B	ENSSHAG00000009120	CN-GAIN		NQO1	ENSSHAG00000015223	CN-GAIN	NQO1	ENSSHAG00000015223	CN-GAIN
FAM19A2	ENSSHAG00000009409	CN-GAIN	FAM19A2	ENSSHAG00000009409	CN-GAIN		NT5DC4	ENSSHAG00000007640	CN-GAIN	NT5DC4	ENSSHAG00000007640	CN-GAIN
FAM19A5	ENSSHAG00000008791	CN-GAIN	FAM19A5	ENSSHAG00000008791	CN-GAIN		NUDT7	ENSSHAG00000017957	CN-GAIN	NUDT7	ENSSHAG00000017957	CN-GAIN
FAM227A	ENSSHAG00000001759	CN-GAIN	FAM227A	ENSSHAG00000001759	CN-GAIN		NUTF2	ENSSHAG00000006100	CN-GAIN	NUTF2	ENSSHAG00000006100	CN-GAIN
FAM83F	ENSSHAG00000011148	CN-GAIN	FAM83F	ENSSHAG00000011148	CN-GAIN		OR1G1	ENSSHAG00000018631	CN-GAIN	OR1G1	ENSSHAG00000018631	CN-GAIN
FAM98C	ENSSHAG00000002208	CN-GAIN	FAM98C	ENSSHAG00000002208	CN-GAIN		OR1N1	ENSSHAG00000003929	CN-GAIN	OR1N1	ENSSHAG00000003929	CN-GAIN
FAR2	ENSSHAG00000005669	CN-GAIN	FAR2	ENSSHAG00000005669	CN-GAIN		OSGIN1	ENSSHAG00000011192	CN-GAIN	OSGIN1	ENSSHAG00000011192	CN-GAIN
FBLN1	ENSSHAG00000007948	CN-GAIN	FBLN1	ENSSHAG00000007948	CN-GAIN		OSR1	ENSSHAG00000010395	CN-GAIN	OSR1	ENSSHAG00000010395	CN-GAIN
FBXL14	ENSSHAG00000010206	CN-GAIN	FBXL14	ENSSHAG00000010206	CN-GAIN		PABPN1L	ENSSHAG00000010001	CN-GAIN	PABPN1L	ENSSHAG00000010001	CN-GAIN
FBXO7	ENSSHAG00000016475	CN-GAIN	FBXO7	ENSSHAG00000016475	CN-GAIN		PANK2	ENSSHAG00000013451	CN-GAIN	PANK2	ENSSHAG00000013451	CN-GAIN
FCGBP	ENSSHAG00000010340	CN-GAIN	FCGBP	ENSSHAG00000010340	CN-GAIN		PARD6A	ENSSHAG00000005039	CN-GAIN	PARD6A	ENSSHAG00000005039	CN-GAIN
FFAR1	ENSSHAG00000006736	CN-GAIN	FFAR1	ENSSHAG00000006736	CN-GAIN		PAX8	ENSSHAG00000011845	CN-GAIN	PAX8	ENSSHAG00000011845	CN-GAIN
FFAR2	ENSSHAG00000006933	CN-GAIN	FFAR2	ENSSHAG00000006933	CN-GAIN		PDF	ENSSHAG00000013587	CN-GAIN	PDF	ENSSHAG00000013587	CN-GAIN
FGD6	ENSSHAG00000005651	CN-GAIN	FGD6	ENSSHAG00000005651	CN-GAIN		PDGFRA	ENSSHAG00000013199	CN-GAIN	PDGFRA	ENSSHAG00000013199	CN-GAIN
FGF23	ENSSHAG00000008773	CN-GAIN	FGF23	ENSSHAG00000008773	CN-GAIN		PDPR	ENSSHAG00000006095	CN-GAIN	PDPR	ENSSHAG00000006095	CN-GAIN
FHL1	ENSSHAG00000013839	CN-GAIN	FHL1	ENSSHAG00000013839	CN-GAIN		PGAM2	ENSSHAG00000003170	CN-GAIN	PGAM2	ENSSHAG00000003170	CN-GAIN
FKBP4	ENSSHAG00000013978	CN-GAIN	FKBP4	ENSSHAG00000013978	CN-GAIN		PHLPP2	ENSSHAG00000017410	CN-GAIN	PHLPP2	ENSSHAG00000017410	CN-GAIN
FMNL3	ENSSHAG00000009503	CN-GAIN	FMNL3	ENSSHAG00000009503	CN-GAIN		PIEZO1	ENSSHAG00000007529	CN-GAIN	PIEZO1	ENSSHAG00000007529	CN-GAIN
FOXM1	ENSSHAG00000013615	CN-GAIN	FOXM1	ENSSHAG00000013615	CN-GAIN		PKD1L3	ENSSHAG00000017007	CN-GAIN	PKD1L3	ENSSHAG00000017007	CN-GAIN
FOXRED2	ENSSHAG00000011101	CN-GAIN	FOXRED2	ENSSHAG00000011101	CN-GAIN		PKDCC	ENSSHAG00000013649	CN-GAIN	PKDCC	ENSSHAG00000013649	CN-GAIN
FRS2	ENSSHAG00000004919	CN-GAIN	FRS2	ENSSHAG00000004919	CN-GAIN		PLA2G15	ENSSHAG00000002319	CN-GAIN	PLA2G15	ENSSHAG00000002319	CN-GAIN
GAPDHS	ENSSHAG00000008116	CN-GAIN	GAPDHS	ENSSHAG00000008116	CN-GAIN		PLEKHG1	ENSSHAG00000009584	CN-GAIN	PLEKHG1	ENSSHAG00000009584	CN-GAIN
GAS2L3	ENSSHAG00000012749	CN-GAIN	GAS2L3	ENSSHAG00000012749	CN-GAIN		PLEKHG4	ENSSHAG00000012075	CN-GAIN	PLEKHG4	ENSSHAG00000012075	CN-GAIN
GCAT	ENSSHAG00000009465	CN-GAIN	GCAT	ENSSHAG00000009465	CN-GAIN		PLEKHH2	ENSSHAG00000018808	CN-GAIN	PLEKHH2	ENSSHAG00000018808	CN-GAIN
GDF11	ENSSHAG00000009247	CN-GAIN	GDF11	ENSSHAG00000009247	CN-GAIN		POLM	ENSSHAG00000002674	CN-GAIN	POLM	ENSSHAG00000002674	CN-GAIN
GLI1	ENSSHAG00000006652	CN-GAIN	GLI1	ENSSHAG00000006652	CN-GAIN		POLR1A	ENSSHAG00000014739	CN-GAIN	POLR1A	ENSSHAG00000014739	CN-GAIN
GLS2	ENSSHAG00000003536	CN-GAIN	GLS2	ENSSHAG00000003536	CN-GAIN		PPP1R14C	ENSSHAG00000017832	CN-GAIN	PPP1R14C	ENSSHAG00000017832	CN-GAIN
GLT8D2	ENSSHAG00000003984	CN-GAIN	GLT8D2	ENSSHAG00000003984	CN-GAIN		PPP2R2A	ENSSHAG00000010280	CN-GAIN	PPP2R2A	ENSSHAG00000010280	CN-GAIN
GMFG	ENSSHAG00000008772	CN-GAIN	GMFG	ENSSHAG00000008772	CN-GAIN		PREPL	ENSSHAG00000018416	CN-GAIN	PREPL	ENSSHAG00000018416	CN-GAIN
GNAZ	ENSSHAG00000005492	CN-GAIN	GNAZ	ENSSHAG00000005492	CN-GAIN		PRKD3	ENSSHAG00000009601	CN-GAIN	PRKD3	ENSSHAG00000009601	CN-GAIN
GNPTAB	ENSSHAG00000008757	CN-GAIN	GNPTAB	ENSSHAG00000008757	CN-GAIN		PRSS42	ENSSHAG00000007071	CN-GAIN	PRSS42	ENSSHAG00000007071	CN-GAIN
GNS	ENSSHAG00000007769	CN-GAIN	GNS	ENSSHAG00000007769	CN-GAIN		PRUNE2	ENSSHAG00000001230	CN-GAIN	PRUNE2	ENSSHAG00000001230	CN-GAIN
GOLPH3	ENSSHAG00000016237	CN-GAIN	GOLPH3	ENSSHAG00000016237	CN-GAIN		PSD4	ENSSHAG00000011461	CN-GAIN	PSD4	ENSSHAG00000011461	CN-GAIN
GPD1	ENSSHAG00000006628	CN-GAIN	GPD1	ENSSHAG00000006628	CN-GAIN		PSKH1	ENSSHAG00000006746	CN-GAIN	PSKH1	ENSSHAG00000006746	CN-GAIN
GPR153	ENSSHAG00000018779	CN-GAIN	GPR153	ENSSHAG00000018779	CN-GAIN		PSMB10	ENSSHAG00000007728	CN-GAIN	PSMB10	ENSSHAG00000007728	CN-GAIN
GPR182	ENSSHAG00000004457	CN-GAIN	GPR182	ENSSHAG00000004457	CN-GAIN		PSMD7	ENSSHAG00000000727	CN-GAIN	PSMD7	ENSSHAG00000000727	CN-GAIN
GPR84	ENSSHAG00000010857	CN-GAIN	GPR84	ENSSHAG00000010857	CN-GAIN		PTCD3	ENSSHAG00000014622	CN-GAIN	PTCD3	ENSSHAG00000014622	CN-GAIN
GRAMD4	ENSSHAG00000007903	CN-GAIN	GRAMD4	ENSSHAG00000007903	CN-GAIN		PUM2	ENSSHAG00000002778	CN-GAIN	PUM2	ENSSHAG00000002778	CN-GAIN
GRAP2	ENSSHAG00000011481	CN-GAIN	GRAP2	ENSSHAG00000011481	CN-GAIN		QPCT	ENSSHAG00000009142	CN-GAIN	QPCT	ENSSHAG00000009142	CN-GAIN
GRIP1	ENSSHAG00000001158	CN-GAIN	GRIP1	ENSSHAG00000001158	CN-GAIN		R3HCC1	ENSSHAG00000016526	CN-GAIN	R3HCC1	ENSSHAG00000016526	CN-GAIN
GTPBP1	ENSSHAG00000015800	CN-GAIN	GTPBP1	ENSSHAG00000015800	CN-GAIN		RAB11FIP5	ENSSHAG00000007282	CN-GAIN	RAB11FIP5	ENSSHAG00000007282	CN-GAIN
GTSF1	ENSSHAG00000011633	CN-GAIN	GTSF1	ENSSHAG00000011633	CN-GAIN		RDH14	ENSSHAG00000009042	CN-GAIN	RDH14	ENSSHAG00000009042	CN-GAIN
H1F0	ENSSHAG00000009620	CN-GAIN	H1F0	ENSSHAG00000009620	CN-GAIN		REEP1	ENSSHAG00000014193	CN-GAIN	REEP1	ENSSHAG00000014193	CN-GAIN
HAL	ENSSHAG00000012778	CN-GAIN	HAL	ENSSHAG00000012778	CN-GAIN		RETSAT	ENSSHAG00000005344	CN-GAIN	RETSAT	ENSSHAG00000005344	CN-GAIN
HCFC2	ENSSHAG00000005177	CN-GAIN	HCFC2	ENSSHAG00000005177	CN-GAIN		RLTPR	ENSSHAG00000004365	CN-GAIN	RLTPR	ENSSHAG00000004365	CN-GAIN
HCST	ENSSHAG00000010100	CN-GAIN	HCST	ENSSHAG00000010100	CN-GAIN		RMND5A	ENSSHAG00000011927	CN-GAIN	RMND5A	ENSSHAG00000011927	CN-GAIN
HDAC10	ENSSHAG00000009493	CN-GAIN	HDAC10	ENSSHAG00000009493	CN-GAIN		RNF24	ENSSHAG00000013114	CN-GAIN	RNF24	ENSSHAG00000013114	CN-GAIN
HELB	ENSSHAG00000004423	CN-GAIN	HELB	ENSSHAG00000004423	CN-GAIN		RPIA	ENSSHAG00000005630	CN-GAIN	RPIA	ENSSHAG00000005630	CN-GAIN
HES5	ENSSHAG00000014397	CN-GAIN	HES5	ENSSHAG00000014397	CN-GAIN		RPS26	ENSSHAG00000008463	CN-GAIN	RPS26	ENSSHAG00000008463	CN-GAIN
HMGXB4	ENSSHAG00000018891	CN-GAIN	HMGXB4	ENSSHAG00000018891	CN-GAIN		RRAD	ENSSHAG00000004106	CN-GAIN	RRAD	ENSSHAG00000004106	CN-GAIN
HMOX1	ENSSHAG00000018910	CN-GAIN	HMOX1	ENSSHAG00000018910	CN-GAIN		SDC1	ENSSHAG00000005300	CN-GAIN	SDC1	ENSSHAG00000005300	CN-GAIN
HNRNPA1	ENSSHAG00000009954	CN-GAIN	HNRNPA1	ENSSHAG00000009954	CN-GAIN		SETD6	ENSSHAG00000012620	CN-GAIN	SETD6	ENSSHAG00000012620	CN-GAIN
HNRNPUL1	ENSSHAG00000005904	CN-GAIN	HNRNPUL1	ENSSHAG00000005904	CN-GAIN		SF3B3	ENSSHAG00000000372	CN-GAIN	SF3B3	ENSSHAG00000000372	CN-GAIN
HOXC10	ENSSHAG00000006601	CN-GAIN	HOXC10	ENSSHAG00000006601	CN-GAIN		SFTPB	ENSSHAG00000015982	CN-GAIN	SFTPB	ENSSHAG00000015982	CN-GAIN
HOXC11	ENSSHAG00000006420	CN-GAIN	HOXC11	ENSSHAG00000006420	CN-GAIN		SFXN5	ENSSHAG00000008424	CN-GAIN	SFXN5	ENSSHAG00000008424	CN-GAIN
HOXC13	ENSSHAG00000005971	CN-GAIN	HOXC13	ENSSHAG00000005971	CN-GAIN		SH2D6	ENSSHAG00000002820	CN-GAIN	SH2D6	ENSSHAG00000002820	CN-GAIN
HOXC6	ENSSHAG00000007196	CN-GAIN	HOXC6	ENSSHAG00000007196	CN-GAIN		SIX2	ENSSHAG00000017489	CN-GAIN	SIX2	ENSSHAG00000017489	CN-GAIN
HOXC8	ENSSHAG00000006951	CN-GAIN	HOXC8	ENSSHAG00000006951	CN-GAIN		SLC12A4	ENSSHAG00000007937	CN-GAIN	SLC12A4	ENSSHAG00000007937	CN-GAIN
HOXC9	ENSSHAG00000006807	CN-GAIN	HOXC9	ENSSHAG00000006807	CN-GAIN		SLC20A1	ENSSHAG00000007193	CN-GAIN	SLC20A1	ENSSHAG00000007193	CN-GAIN
HPN	ENSSHAG00000004980	CN-GAIN	HPN	ENSSHAG00000004980	CN-GAIN		SLC22A31	ENSSHAG00000014110	CN-GAIN	SLC22A31	ENSSHAG00000014110	CN-GAIN
HSD17B6	ENSSHAG00000003202	CN-GAIN	HSD17B6	ENSSHAG00000003202	CN-GAIN		SLC25A37	ENSSHAG00000015763	CN-GAIN	SLC25A37	ENSSHAG00000015763	CN-GAIN
HSPB6	ENSSHAG00000009635	CN-GAIN	HSPB6	ENSSHAG00000009635	CN-GAIN		SLC38A7	ENSSHAG00000011773	CN-GAIN	SLC38A7	ENSSHAG00000011773	CN-GAIN
ICMT	ENSSHAG00000018749	CN-GAIN	ICMT	ENSSHAG00000018749	CN-GAIN		SLC38A8	ENSSHAG00000011614	CN-GAIN	SLC38A8	ENSSHAG00000011614	CN-GAIN
IFNG	ENSSHAG00000015036	CN-GAIN	IFNG	ENSSHAG00000015036	CN-GAIN		SLC3A1	ENSSHAG00000018458	CN-GAIN	SLC3A1	ENSSHAG00000018458	CN-GAIN
IFT27	ENSSHAG00000012558	CN-GAIN	IFT27	ENSSHAG00000012558	CN-GAIN		SLC4A5	ENSSHAG00000008676	CN-GAIN	SLC4A5	ENSSHAG00000008676	CN-GAIN
IGF1	ENSSHAG00000008195	CN-GAIN	IGF1	ENSSHAG00000008195	CN-GAIN		SLC7A13	ENSSHAG00000000746	CN-GAIN	SLC7A13	ENSSHAG00000000746	CN-GAIN
IKBIP	ENSSHAG00000011070	CN-GAIN	IKBIP	ENSSHAG00000011070	CN-GAIN		SLC7A6	ENSSHAG00000004702	CN-GAIN	SLC7A6	ENSSHAG00000004702	CN-GAIN
IKZF2	ENSSHAG00000012248	CN-GAIN	IKZF2	ENSSHAG00000012248	CN-GAIN		SLC7A6OS	ENSSHAG00000005239	CN-GAIN	SLC7A6OS	ENSSHAG00000005239	CN-GAIN
IKZF4	ENSSHAG00000007337	CN-GAIN	IKZF4	ENSSHAG00000007337	CN-GAIN		SLC9A5	ENSSHAG00000011867	CN-GAIN	SLC9A5	ENSSHAG00000011867	CN-GAIN
IL17REL	ENSSHAG00000005521	CN-GAIN	IL17REL	ENSSHAG00000005521	CN-GAIN		SMPD3	ENSSHAG00000006412	CN-GAIN	SMPD3	ENSSHAG00000006412	CN-GAIN
IL2RB	ENSSHAG00000014515	CN-GAIN	IL2RB	ENSSHAG00000014515	CN-GAIN		SMYD1	ENSSHAG00000010661	CN-GAIN	SMYD1	ENSSHAG00000010661	CN-GAIN
INHBC	ENSSHAG00000006461	CN-GAIN	INHBC	ENSSHAG00000006461	CN-GAIN		SMYD5	ENSSHAG00000005260	CN-GAIN	SMYD5	ENSSHAG00000005260	CN-GAIN
INHBE	ENSSHAG00000006556	CN-GAIN	INHBE	ENSSHAG00000006556	CN-GAIN		SNAI3	ENSSHAG00000006702	CN-GAIN	SNAI3	ENSSHAG00000006702	CN-GAIN
IQSEC3	ENSSHAG00000015168	CN-GAIN	IQSEC3	ENSSHAG00000015168	CN-GAIN		SNTB2	ENSSHAG00000013240	CN-GAIN	SNTB2	ENSSHAG00000013240	CN-GAIN
IRAK3	ENSSHAG00000006102	CN-GAIN	IRAK3	ENSSHAG00000006102	CN-GAIN		SOS1	ENSSHAG00000014797	CN-GAIN	SOS1	ENSSHAG00000014797	CN-GAIN
ISX	ENSSHAG00000018834	CN-GAIN	ISX	ENSSHAG00000018834	CN-GAIN		SPATA2L	ENSSHAG00000005335	CN-GAIN	SPATA2L	ENSSHAG00000005335	CN-GAIN
ITFG2	ENSSHAG00000013903	CN-GAIN	ITFG2	ENSSHAG00000013903	CN-GAIN		SPEF1	ENSSHAG00000014288	CN-GAIN	SPEF1	ENSSHAG00000014288	CN-GAIN
ITGA5	ENSSHAG00000011104	CN-GAIN	ITGA5	ENSSHAG00000011104	CN-GAIN		SPG7	ENSSHAG00000015455	CN-GAIN	SPG7	ENSSHAG00000015455	CN-GAIN
ITGA7	ENSSHAG00000009631	CN-GAIN	ITGA7	ENSSHAG00000009631	CN-GAIN		SPIRE2	ENSSHAG00000007684	CN-GAIN	SPIRE2	ENSSHAG00000007684	CN-GAIN
JOSD1	ENSSHAG00000015931	CN-GAIN	JOSD1	ENSSHAG00000015931	CN-GAIN		SPR	ENSSHAG00000010226	CN-GAIN	SPR	ENSSHAG00000010226	CN-GAIN
KANSL2	ENSSHAG00000005956	CN-GAIN	KANSL2	ENSSHAG00000005956	CN-GAIN		ST3GAL5	ENSSHAG00000015309	CN-GAIN	ST3GAL5	ENSSHAG00000015309	CN-GAIN
KAZN	ENSSHAG00000003020	CN-GAIN	KAZN	ENSSHAG00000003020	CN-GAIN		STAMBP	ENSSHAG00000003676	CN-GAIN	STAMBP	ENSSHAG00000003676	CN-GAIN
KCNAB2	ENSSHAG00000018605	CN-GAIN	KCNAB2	ENSSHAG00000018605	CN-GAIN		STC1	ENSSHAG00000014785	CN-GAIN	STC1	ENSSHAG00000014785	CN-GAIN
KCNC2	ENSSHAG00000003523	CN-GAIN	KCNC2	ENSSHAG00000003523	CN-GAIN		SUCLG1	ENSSHAG00000004981	CN-GAIN	SUCLG1	ENSSHAG00000004981	CN-GAIN
KCNH3	ENSSHAG00000008412	CN-GAIN	KCNH3	ENSSHAG00000008412	CN-GAIN		TAF1C	ENSSHAG00000012616	CN-GAIN	TAF1C	ENSSHAG00000012616	CN-GAIN
KCNMB4	ENSSHAG00000006717	CN-GAIN	KCNMB4	ENSSHAG00000006717	CN-GAIN		TANGO6	ENSSHAG00000011342	CN-GAIN	TANGO6	ENSSHAG00000011342	CN-GAIN
KCTD17	ENSSHAG00000014177	CN-GAIN	KCTD17	ENSSHAG00000014177	CN-GAIN		TCF25	ENSSHAG00000008477	CN-GAIN	TCF25	ENSSHAG00000008477	CN-GAIN
KDELR3	ENSSHAG00000004883	CN-GAIN	KDELR3	ENSSHAG00000004883	CN-GAIN		TCF7L1	ENSSHAG00000006659	CN-GAIN	TCF7L1	ENSSHAG00000006659	CN-GAIN
KERA	ENSSHAG00000004631	CN-GAIN	KERA	ENSSHAG00000004631	CN-GAIN		TDRD15	ENSSHAG00000010859	CN-GAIN	TDRD15	ENSSHAG00000010859	CN-GAIN
KIAA0930	ENSSHAG00000006410	CN-GAIN	KIAA0930	ENSSHAG00000006410	CN-GAIN		TEPP	ENSSHAG00000007313	CN-GAIN	TEPP	ENSSHAG00000007313	CN-GAIN
KIAA1033	ENSSHAG00000009337	CN-GAIN	KIAA1033	ENSSHAG00000009337	CN-GAIN		TERF2	ENSSHAG00000013733	CN-GAIN	TERF2	ENSSHAG00000013733	CN-GAIN
KIAA1551	ENSSHAG00000005603	CN-GAIN	KIAA1551	ENSSHAG00000005603	CN-GAIN		TET3	ENSSHAG00000007054	CN-GAIN	TET3	ENSSHAG00000007054	CN-GAIN
KIAA1644	ENSSHAG00000010042	CN-GAIN	KIAA1644	ENSSHAG00000010042	CN-GAIN		TGFBR1	ENSSHAG00000016699	CN-GAIN	TGFBR1	ENSSHAG00000016699	CN-GAIN
KIF5A	ENSSHAG00000007673	CN-GAIN	KIF5A	ENSSHAG00000007673	CN-GAIN		TGOLN2	ENSSHAG00000006537	CN-GAIN	TGOLN2	ENSSHAG00000006537	CN-GAIN
KIRREL2	ENSSHAG00000009834	CN-GAIN	KIRREL2	ENSSHAG00000009834	CN-GAIN		THNSL2	ENSSHAG00000010329	CN-GAIN	THNSL2	ENSSHAG00000010329	CN-GAIN
KITLG	ENSSHAG00000006147	CN-GAIN	KITLG	ENSSHAG00000006147	CN-GAIN		THUMPD2	ENSSHAG00000010785	CN-GAIN	THUMPD2	ENSSHAG00000010785	CN-GAIN
KLHDC7B	ENSSHAG00000003175	CN-GAIN	KLHDC7B	ENSSHAG00000003175	CN-GAIN		TK2	ENSSHAG00000017708	CN-GAIN	TK2	ENSSHAG00000017708	CN-GAIN
KLHL42	ENSSHAG00000010220	CN-GAIN	KLHL42	ENSSHAG00000010220	CN-GAIN		TMEM150A	ENSSHAG00000016184	CN-GAIN	TMEM150A	ENSSHAG00000016184	CN-GAIN
KMT2D	ENSSHAG00000003715	CN-GAIN	KMT2D	ENSSHAG00000003715	CN-GAIN		TMEM178A	ENSSHAG00000011226	CN-GAIN	TMEM178A	ENSSHAG00000011226	CN-GAIN
KRT2	ENSSHAG00000015553	CN-GAIN	KRT2	ENSSHAG00000015553	CN-GAIN		TMEM208	ENSSHAG00000011563	CN-GAIN	TMEM208	ENSSHAG00000011563	CN-GAIN
KRT5	ENSSHAG00000014964	CN-GAIN	KRT5	ENSSHAG00000014964	CN-GAIN		TRABD2A	ENSSHAG00000010584	CN-GAIN	TRABD2A	ENSSHAG00000010584	CN-GAIN
KRT7	ENSSHAG00000013768	CN-GAIN	KRT7	ENSSHAG00000013768	CN-GAIN		TRHR	ENSSHAG00000001804	CN-GAIN	TRHR	ENSSHAG00000001804	CN-GAIN
KRT71	ENSSHAG00000015393	CN-GAIN	KRT71	ENSSHAG00000015393	CN-GAIN		TSNAXIP1	ENSSHAG00000004554	CN-GAIN	TSNAXIP1	ENSSHAG00000004554	CN-GAIN
KRT72	ENSSHAG00000015310	CN-GAIN	KRT72	ENSSHAG00000015310	CN-GAIN		TTC32	ENSSHAG00000007701	CN-GAIN	TTC32	ENSSHAG00000007701	CN-GAIN
KRT75	ENSSHAG00000014773	CN-GAIN	KRT75	ENSSHAG00000014773	CN-GAIN		TXNL4B	ENSSHAG00000016918	CN-GAIN	TXNL4B	ENSSHAG00000016918	CN-GAIN
KRT80	ENSSHAG00000013195	CN-GAIN	KRT80	ENSSHAG00000013195	CN-GAIN		URGCP	ENSSHAG00000005460	CN-GAIN	URGCP	ENSSHAG00000005460	CN-GAIN
KRT82	ENSSHAG00000014632	CN-GAIN	KRT82	ENSSHAG00000014632	CN-GAIN		USB1	ENSSHAG00000006993	CN-GAIN	USB1	ENSSHAG00000006993	CN-GAIN
KRTDAP	ENSSHAG00000007336	CN-GAIN	KRTDAP	ENSSHAG00000007336	CN-GAIN		USP10	ENSSHAG00000006863	CN-GAIN	USP10	ENSSHAG00000006863	CN-GAIN
L3MBTL2	ENSSHAG00000007530	CN-GAIN	L3MBTL2	ENSSHAG00000007530	CN-GAIN		USP39	ENSSHAG00000016049	CN-GAIN	USP39	ENSSHAG00000016049	CN-GAIN
LARGE	ENSSHAG00000017614	CN-GAIN	LARGE	ENSSHAG00000017614	CN-GAIN		VAMP5	ENSSHAG00000016279	CN-GAIN	VAMP5	ENSSHAG00000016279	CN-GAIN
LGALS2	ENSSHAG00000016405	CN-GAIN	LGALS2	ENSSHAG00000016405	CN-GAIN		VAT1L	ENSSHAG00000017839	CN-GAIN	VAT1L	ENSSHAG00000017839	CN-GAIN
LGALS4	ENSSHAG00000007485	CN-GAIN	LGALS4	ENSSHAG00000007485	CN-GAIN		VAX2	ENSSHAG00000005517	CN-GAIN	VAX2	ENSSHAG00000005517	CN-GAIN
LGI4	ENSSHAG00000005960	CN-GAIN	LGI4	ENSSHAG00000005960	CN-GAIN		VPS9D1	ENSSHAG00000005671	CN-GAIN	VPS9D1	ENSSHAG00000005671	CN-GAIN
LIMA1	ENSSHAG00000007318	CN-GAIN	LIMA1	ENSSHAG00000007318	CN-GAIN		WDR35	ENSSHAG00000007255	CN-GAIN	WDR35	ENSSHAG00000007255	CN-GAIN
LLPH	ENSSHAG00000007142	CN-GAIN	LLPH	ENSSHAG00000007142	CN-GAIN		WDR59	ENSSHAG00000011756	CN-GAIN	WDR59	ENSSHAG00000011756	CN-GAIN
LMBR1L	ENSSHAG00000005343	CN-GAIN	LMBR1L	ENSSHAG00000005343	CN-GAIN		WWP2	ENSSHAG00000015494	CN-GAIN	WWP2	ENSSHAG00000015494	CN-GAIN
LRFN3	ENSSHAG00000010225	CN-GAIN	LRFN3	ENSSHAG00000010225	CN-GAIN		ZCCHC14	ENSSHAG00000017090	CN-GAIN	ZCCHC14	ENSSHAG00000017090	CN-GAIN
LRIG3	ENSSHAG00000005557	CN-GAIN	LRIG3	ENSSHAG00000005557	CN-GAIN		ZDHHC1	ENSSHAG00000012709	CN-GAIN	ZDHHC1	ENSSHAG00000012709	CN-GAIN
LRRC10	ENSSHAG00000005775	CN-GAIN	LRRC10	ENSSHAG00000005775	CN-GAIN		ZDHHC7	ENSSHAG00000010122	CN-GAIN	ZDHHC7	ENSSHAG00000010122	CN-GAIN
LRRC47	ENSSHAG00000007360	CN-GAIN	LRRC47	ENSSHAG00000007360	CN-GAIN		ZFHX3	ENSSHAG00000014394	CN-GAIN	ZFHX3	ENSSHAG00000014394	CN-GAIN
LRRIQ1	ENSSHAG00000007819	CN-GAIN	LRRIQ1	ENSSHAG00000007819	CN-GAIN		ZMAT1	ENSSHAG00000011087	CN-GAIN	ZMAT1	ENSSHAG00000011087	CN-GAIN
LRTM2	ENSSHAG00000011929	CN-GAIN	LRTM2	ENSSHAG00000011929	CN-GAIN		ZNF215	ENSSHAG00000004606	CN-GAIN	ZNF215	ENSSHAG00000004606	CN-GAIN
LTA4H	ENSSHAG00000012983	CN-GAIN	LTA4H	ENSSHAG00000012983	CN-GAIN		ZNF276	ENSSHAG00000006045	CN-GAIN	ZNF276	ENSSHAG00000006045	CN-GAIN
LUM	ENSSHAG00000005444	CN-GAIN	LUM	ENSSHAG00000005444	CN-GAIN		ZNF319	ENSSHAG00000007162	CN-GAIN	ZNF319	ENSSHAG00000007162	CN-GAIN
LYZ	ENSSHAG00000004818	CN-GAIN	LYZ	ENSSHAG00000004818	CN-GAIN		ZNF469	ENSSHAG00000012344	CN-GAIN	ZNF469	ENSSHAG00000012344	CN-GAIN
MAFF	ENSSHAG00000006027	CN-GAIN	MAFF	ENSSHAG00000006027	CN-GAIN		ZNF483	ENSSHAG00000005737	CN-GAIN	ZNF483	ENSSHAG00000005737	CN-GAIN
MAG	ENSSHAG00000006198	CN-GAIN	MAG	ENSSHAG00000006198	CN-GAIN		ZNF821	ENSSHAG00000017183	CN-GAIN	ZNF821	ENSSHAG00000017183	CN-GAIN
MANSC4	ENSSHAG00000010881	CN-GAIN	MANSC4	ENSSHAG00000010881	CN-GAIN		PPM1B	ENSSHAG00000018530	CN-GAIN
MAP4K1	ENSSHAG00000004941	CN-GAIN	MAP4K1	ENSSHAG00000004941	CN-GAIN
MAPK11	ENSSHAG00000009776	CN-GAIN	MAPK11	ENSSHAG00000009776	CN-GAIN
MAPK12	ENSSHAG00000009604	CN-GAIN	MAPK12	ENSSHAG00000009604	CN-GAIN
MAPK8IP2	ENSSHAG00000004654	CN-GAIN	MAPK8IP2	ENSSHAG00000004654	CN-GAIN
MARCH9	ENSSHAG00000009428	CN-GAIN	MARCH9	ENSSHAG00000009428	CN-GAIN
MARS	ENSSHAG00000007182	CN-GAIN	MARS	ENSSHAG00000007182	CN-GAIN
MB	ENSSHAG00000005933	CN-GAIN	MB	ENSSHAG00000005933	CN-GAIN
MBD6	ENSSHAG00000007377	CN-GAIN	MBD6	ENSSHAG00000007377	CN-GAIN
MCAT	ENSSHAG00000003471	CN-GAIN	MCAT	ENSSHAG00000003471	CN-GAIN
MCM5	ENSSHAG00000018914	CN-GAIN	MCM5	ENSSHAG00000018914	CN-GAIN
MCRS1	ENSSHAG00000008687	CN-GAIN	MCRS1	ENSSHAG00000008687	CN-GAIN
MED29	ENSSHAG00000009096	CN-GAIN	MED29	ENSSHAG00000009096	CN-GAIN
MEI1	ENSSHAG00000011079	CN-GAIN	MEI1	ENSSHAG00000011079	CN-GAIN
METAP2	ENSSHAG00000009501	CN-GAIN	METAP2	ENSSHAG00000009501	CN-GAIN
METTL1	ENSSHAG00000009543	CN-GAIN	METTL1	ENSSHAG00000009543	CN-GAIN
METTL25	ENSSHAG00000007147	CN-GAIN	METTL25	ENSSHAG00000007147	CN-GAIN
MFNG	ENSSHAG00000015975	CN-GAIN	MFNG	ENSSHAG00000015975	CN-GAIN
MGAT3	ENSSHAG00000014264	CN-GAIN	MGAT3	ENSSHAG00000014264	CN-GAIN
MGAT4C	ENSSHAG00000008842	CN-GAIN	MGAT4C	ENSSHAG00000008842	CN-GAIN
MICAL3	ENSSHAG00000009947	CN-GAIN	MICAL3	ENSSHAG00000009947	CN-GAIN
MIEF1	ENSSHAG00000014126	CN-GAIN	MIEF1	ENSSHAG00000014126	CN-GAIN
MIP	ENSSHAG00000002486	CN-GAIN	MIP	ENSSHAG00000002486	CN-GAIN
MLC1	ENSSHAG00000007078	CN-GAIN	MLC1	ENSSHAG00000007078	CN-GAIN
MMEL1	ENSSHAG00000014826	CN-GAIN	MMEL1	ENSSHAG00000014826	CN-GAIN
MMP19	ENSSHAG00000008666	CN-GAIN	MMP19	ENSSHAG00000008666	CN-GAIN
MON2	ENSSHAG00000013976	CN-GAIN	MON2	ENSSHAG00000013976	CN-GAIN
MORN1	ENSSHAG00000011280	CN-GAIN	MORN1	ENSSHAG00000011280	CN-GAIN
MOV10L1	ENSSHAG00000007502	CN-GAIN	MOV10L1	ENSSHAG00000007502	CN-GAIN
MPPED1	ENSSHAG00000008891	CN-GAIN	MPPED1	ENSSHAG00000008891	CN-GAIN
MPST	ENSSHAG00000013986	CN-GAIN	MPST	ENSSHAG00000013986	CN-GAIN
MRPS35	ENSSHAG00000009507	CN-GAIN	MRPS35	ENSSHAG00000009507	CN-GAIN
MSRB3	ENSSHAG00000012658	CN-GAIN	MSRB3	ENSSHAG00000012658	CN-GAIN
MTERF2	ENSSHAG00000014188	CN-GAIN	MTERF2	ENSSHAG00000014188	CN-GAIN
MTMR12	ENSSHAG00000015891	CN-GAIN	MTMR12	ENSSHAG00000015891	CN-GAIN
MYBPC1	ENSSHAG00000007093	CN-GAIN	MYBPC1	ENSSHAG00000007093	CN-GAIN
MYF5	ENSSHAG00000013391	CN-GAIN	MYF5	ENSSHAG00000013391	CN-GAIN
MYF6	ENSSHAG00000013331	CN-GAIN	MYF6	ENSSHAG00000013331	CN-GAIN
MYH9	ENSSHAG00000010154	CN-GAIN	MYH9	ENSSHAG00000010154	CN-GAIN
MYL6	ENSSHAG00000004472	CN-GAIN	MYL6	ENSSHAG00000004472	CN-GAIN
MYL6B	ENSSHAG00000004586	CN-GAIN	MYL6B	ENSSHAG00000004586	CN-GAIN
MYO1A	ENSSHAG00000005404	CN-GAIN	MYO1A	ENSSHAG00000005404	CN-GAIN
NAB2	ENSSHAG00000006277	CN-GAIN	NAB2	ENSSHAG00000006277	CN-GAIN
NACA	ENSSHAG00000002175	CN-GAIN	NACA	ENSSHAG00000002175	CN-GAIN
NAGA	ENSSHAG00000012636	CN-GAIN	NAGA	ENSSHAG00000012636	CN-GAIN
NAV3	ENSSHAG00000001971	CN-GAIN	NAV3	ENSSHAG00000001971	CN-GAIN
NCAPH2	ENSSHAG00000000189	CN-GAIN	NCAPH2	ENSSHAG00000000189	CN-GAIN
NCF4	ENSSHAG00000013281	CN-GAIN	NCF4	ENSSHAG00000013281	CN-GAIN
NCKAP1L	ENSSHAG00000012023	CN-GAIN	NCKAP1L	ENSSHAG00000012023	CN-GAIN
NCKAP5L	ENSSHAG00000010610	CN-GAIN	NCKAP5L	ENSSHAG00000010610	CN-GAIN
NDUFA12	ENSSHAG00000013440	CN-GAIN	NDUFA12	ENSSHAG00000013440	CN-GAIN
NDUFA4L2	ENSSHAG00000002921	CN-GAIN	NDUFA4L2	ENSSHAG00000002921	CN-GAIN
NDUFA6	ENSSHAG00000012713	CN-GAIN	NDUFA6	ENSSHAG00000012713	CN-GAIN
NEDD1	ENSSHAG00000016136	CN-GAIN	NEDD1	ENSSHAG00000016136	CN-GAIN
NET1	ENSSHAG00000003150	CN-GAIN	NET1	ENSSHAG00000003150	CN-GAIN
NEUROD4	ENSSHAG00000008330	CN-GAIN	NEUROD4	ENSSHAG00000008330	CN-GAIN
NFE2	ENSSHAG00000010023	CN-GAIN	NFE2	ENSSHAG00000010023	CN-GAIN
NFKBID	ENSSHAG00000010058	CN-GAIN	NFKBID	ENSSHAG00000010058	CN-GAIN
NFYB	ENSSHAG00000005888	CN-GAIN	NFYB	ENSSHAG00000005888	CN-GAIN
NHP2L1	ENSSHAG00000010895	CN-GAIN	NHP2L1	ENSSHAG00000010895	CN-GAIN
NINJ2	ENSSHAG00000016565	CN-GAIN	NINJ2	ENSSHAG00000016565	CN-GAIN
NPAS1	ENSSHAG00000006079	CN-GAIN	NPAS1	ENSSHAG00000006079	CN-GAIN
NPHP4	ENSSHAG00000018344	CN-GAIN	NPHP4	ENSSHAG00000018344	CN-GAIN
NPTXR	ENSSHAG00000015353	CN-GAIN	NPTXR	ENSSHAG00000015353	CN-GAIN
NR1H4	ENSSHAG00000012333	CN-GAIN	NR1H4	ENSSHAG00000012333	CN-GAIN
NR2C1	ENSSHAG00000003793	CN-GAIN	NR2C1	ENSSHAG00000003793	CN-GAIN
NR4A1	ENSSHAG00000012643	CN-GAIN	NR4A1	ENSSHAG00000012643	CN-GAIN
NRIP2	ENSSHAG00000013835	CN-GAIN	NRIP2	ENSSHAG00000013835	CN-GAIN
NTN4	ENSSHAG00000010838	CN-GAIN	NTN4	ENSSHAG00000010838	CN-GAIN
NTS	ENSSHAG00000007922	CN-GAIN	NTS	ENSSHAG00000007922	CN-GAIN
NUAK1	ENSSHAG00000009945	CN-GAIN	NUAK1	ENSSHAG00000009945	CN-GAIN
NUDT4	ENSSHAG00000007572	CN-GAIN	NUDT4	ENSSHAG00000007572	CN-GAIN
NUP107	ENSSHAG00000010817	CN-GAIN	NUP107	ENSSHAG00000010817	CN-GAIN
NUP37	ENSSHAG00000004596	CN-GAIN	NUP37	ENSSHAG00000004596	CN-GAIN
NUP50	ENSSHAG00000006295	CN-GAIN	NUP50	ENSSHAG00000006295	CN-GAIN
OR10A7	ENSSHAG00000010419	CN-GAIN	OR10A7	ENSSHAG00000010419	CN-GAIN
OR10P1	ENSSHAG00000010166	CN-GAIN	OR10P1	ENSSHAG00000010166	CN-GAIN
OS9	ENSSHAG00000008926	CN-GAIN	OS9	ENSSHAG00000008926	CN-GAIN
OTOGL	ENSSHAG00000010191	CN-GAIN	OTOGL	ENSSHAG00000010191	CN-GAIN
PACSIN2	ENSSHAG00000001678	CN-GAIN	PACSIN2	ENSSHAG00000001678	CN-GAIN
PAH	ENSSHAG00000011248	CN-GAIN	PAH	ENSSHAG00000011248	CN-GAIN
PAK4	ENSSHAG00000008400	CN-GAIN	PAK4	ENSSHAG00000008400	CN-GAIN
PANK4	ENSSHAG00000014248	CN-GAIN	PANK4	ENSSHAG00000014248	CN-GAIN
PARP11	ENSSHAG00000012738	CN-GAIN	PARP11	ENSSHAG00000012738	CN-GAIN
PARPBP	ENSSHAG00000005413	CN-GAIN	PARPBP	ENSSHAG00000005413	CN-GAIN
PAWR	ENSSHAG00000013300	CN-GAIN	PAWR	ENSSHAG00000013300	CN-GAIN
PDE1B	ENSSHAG00000012340	CN-GAIN	PDE1B	ENSSHAG00000012340	CN-GAIN
PDGFB	ENSSHAG00000014948	CN-GAIN	PDGFB	ENSSHAG00000014948	CN-GAIN
PDPN	ENSSHAG00000015346	CN-GAIN	PDPN	ENSSHAG00000015346	CN-GAIN
PEX10	ENSSHAG00000012612	CN-GAIN	PEX10	ENSSHAG00000012612	CN-GAIN
PHF21B	ENSSHAG00000002141	CN-GAIN	PHF21B	ENSSHAG00000002141	CN-GAIN
PHF5A	ENSSHAG00000009937	CN-GAIN	PHF5A	ENSSHAG00000009937	CN-GAIN
PIP4K2C	ENSSHAG00000008039	CN-GAIN	PIP4K2C	ENSSHAG00000008039	CN-GAIN
PKDREJ	ENSSHAG00000004379	CN-GAIN	PKDREJ	ENSSHAG00000004379	CN-GAIN
PLA2G6	ENSSHAG00000007131	CN-GAIN	PLA2G6	ENSSHAG00000007131	CN-GAIN
PLCH2	ENSSHAG00000013759	CN-GAIN	PLCH2	ENSSHAG00000013759	CN-GAIN
PLXNB2	ENSSHAG00000010107	CN-GAIN	PLXNB2	ENSSHAG00000010107	CN-GAIN
PLXNC1	ENSSHAG00000009385	CN-GAIN	PLXNC1	ENSSHAG00000009385	CN-GAIN
PMCH	ENSSHAG00000006315	CN-GAIN	PMCH	ENSSHAG00000006315	CN-GAIN
PMEL	ENSSHAG00000008024	CN-GAIN	PMEL	ENSSHAG00000008024	CN-GAIN
PMM1	ENSSHAG00000010456	CN-GAIN	PMM1	ENSSHAG00000010456	CN-GAIN
PNPLA3	ENSSHAG00000002603	CN-GAIN	PNPLA3	ENSSHAG00000002603	CN-GAIN
PNPLA5	ENSSHAG00000004007	CN-GAIN	PNPLA5	ENSSHAG00000004007	CN-GAIN
POLR2F	ENSSHAG00000008502	CN-GAIN	POLR2F	ENSSHAG00000008502	CN-GAIN
POLR3B	ENSSHAG00000012005	CN-GAIN	POLR3B	ENSSHAG00000012005	CN-GAIN
POLR3H	ENSSHAG00000010196	CN-GAIN	POLR3H	ENSSHAG00000010196	CN-GAIN
POU6F1	ENSSHAG00000003829	CN-GAIN	POU6F1	ENSSHAG00000003829	CN-GAIN
PPARA	ENSSHAG00000002812	CN-GAIN	PPARA	ENSSHAG00000002812	CN-GAIN
PPFIA2	ENSSHAG00000007734	CN-GAIN	PPFIA2	ENSSHAG00000007734	CN-GAIN
PPHLN1	ENSSHAG00000001322	CN-GAIN	PPHLN1	ENSSHAG00000001322	CN-GAIN
PPM1H	ENSSHAG00000014778	CN-GAIN	PPM1H	ENSSHAG00000014778	CN-GAIN
PPP1R12A	ENSSHAG00000005280	CN-GAIN	PPP1R12A	ENSSHAG00000005280	CN-GAIN
PPP1R1A	ENSSHAG00000012489	CN-GAIN	PPP1R1A	ENSSHAG00000012489	CN-GAIN
PPP6R2	ENSSHAG00000011257	CN-GAIN	PPP6R2	ENSSHAG00000011257	CN-GAIN
PRDM16	ENSSHAG00000011652	CN-GAIN	PRDM16	ENSSHAG00000011652	CN-GAIN
PRDM2	ENSSHAG00000014550	CN-GAIN	PRDM2	ENSSHAG00000014550	CN-GAIN
PRDM7	ENSSHAG00000016156	CN-GAIN	PRDM7	ENSSHAG00000016156	CN-GAIN
PRIM1	ENSSHAG00000003174	CN-GAIN	PRIM1	ENSSHAG00000003174	CN-GAIN
PRKAG1	ENSSHAG00000003385	CN-GAIN	PRKAG1	ENSSHAG00000003385	CN-GAIN
PRKCZ	ENSSHAG00000007558	CN-GAIN	PRKCZ	ENSSHAG00000007558	CN-GAIN
PRMT8	ENSSHAG00000007738	CN-GAIN	PRMT8	ENSSHAG00000007738	CN-GAIN
PRODH2	ENSSHAG00000009838	CN-GAIN	PRODH2	ENSSHAG00000009838	CN-GAIN
PROSER3	ENSSHAG00000009676	CN-GAIN	PROSER3	ENSSHAG00000009676	CN-GAIN
PRPF40B	ENSSHAG00000009400	CN-GAIN	PRPF40B	ENSSHAG00000009400	CN-GAIN
PRPH	ENSSHAG00000005303	CN-GAIN	PRPH	ENSSHAG00000005303	CN-GAIN
PSMC4	ENSSHAG00000002457	CN-GAIN	PSMC4	ENSSHAG00000002457	CN-GAIN
PSMD8	ENSSHAG00000000089	CN-GAIN	PSMD8	ENSSHAG00000000089	CN-GAIN
PTHLH	ENSSHAG00000008737	CN-GAIN	PTHLH	ENSSHAG00000008737	CN-GAIN
PTPRB	ENSSHAG00000008544	CN-GAIN	PTPRB	ENSSHAG00000008544	CN-GAIN
PTPRQ	ENSSHAG00000013018	CN-GAIN	PTPRQ	ENSSHAG00000013018	CN-GAIN
PTPRR	ENSSHAG00000009988	CN-GAIN	PTPRR	ENSSHAG00000009988	CN-GAIN
PVALB	ENSSHAG00000012950	CN-GAIN	PVALB	ENSSHAG00000012950	CN-GAIN
PWP1	ENSSHAG00000016054	CN-GAIN	PWP1	ENSSHAG00000016054	CN-GAIN
RAB44	ENSSHAG00000006833	CN-GAIN	RAB44	ENSSHAG00000006833	CN-GAIN
RAB5B	ENSSHAG00000007727	CN-GAIN	RAB5B	ENSSHAG00000007727	CN-GAIN
RAC2	ENSSHAG00000014852	CN-GAIN	RAC2	ENSSHAG00000014852	CN-GAIN
RACGAP1	ENSSHAG00000004789	CN-GAIN	RACGAP1	ENSSHAG00000004789	CN-GAIN
RAD51AP1	ENSSHAG00000006559	CN-GAIN	RAD51AP1	ENSSHAG00000006559	CN-GAIN
RAD52	ENSSHAG00000004872	CN-GAIN	RAD52	ENSSHAG00000004872	CN-GAIN
RANGAP1	ENSSHAG00000008179	CN-GAIN	RANGAP1	ENSSHAG00000008179	CN-GAIN
RAP1B	ENSSHAG00000011497	CN-GAIN	RAP1B	ENSSHAG00000011497	CN-GAIN
RASD2	ENSSHAG00000004949	CN-GAIN	RASD2	ENSSHAG00000004949	CN-GAIN
RASGRP4	ENSSHAG00000002331	CN-GAIN	RASGRP4	ENSSHAG00000002331	CN-GAIN
RASSF9	ENSSHAG00000006974	CN-GAIN	RASSF9	ENSSHAG00000006974	CN-GAIN
RBFOX2	ENSSHAG00000006835	CN-GAIN	RBFOX2	ENSSHAG00000006835	CN-GAIN
RBM42	ENSSHAG00000008876	CN-GAIN	RBM42	ENSSHAG00000008876	CN-GAIN
RBMS2	ENSSHAG00000004939	CN-GAIN	RBMS2	ENSSHAG00000004939	CN-GAIN
RBX1	ENSSHAG00000004340	CN-GAIN	RBX1	ENSSHAG00000004340	CN-GAIN
RDH5	ENSSHAG00000009467	CN-GAIN	RDH5	ENSSHAG00000009467	CN-GAIN
RER1	ENSSHAG00000012541	CN-GAIN	RER1	ENSSHAG00000012541	CN-GAIN
RFX4	ENSSHAG00000013027	CN-GAIN	RFX4	ENSSHAG00000013027	CN-GAIN
RHNO1	ENSSHAG00000013589	CN-GAIN	RHNO1	ENSSHAG00000013589	CN-GAIN
RIBC2	ENSSHAG00000007544	CN-GAIN	RIBC2	ENSSHAG00000007544	CN-GAIN
RIC8B	ENSSHAG00000013536	CN-GAIN	RIC8B	ENSSHAG00000013536	CN-GAIN
RND1	ENSSHAG00000007067	CN-GAIN	RND1	ENSSHAG00000007067	CN-GAIN
RNF207	ENSSHAG00000018741	CN-GAIN	RNF207	ENSSHAG00000018741	CN-GAIN
RPL13	ENSSHAG00000010433	CN-GAIN	RPL13	ENSSHAG00000010433	CN-GAIN
RPL22	ENSSHAG00000018731	CN-GAIN	RPL22	ENSSHAG00000018731	CN-GAIN
RPS16	ENSSHAG00000009341	CN-GAIN	RPS16	ENSSHAG00000009341	CN-GAIN
RPS19BP1	ENSSHAG00000014043	CN-GAIN	RPS19BP1	ENSSHAG00000014043	CN-GAIN
RSPH14	ENSSHAG00000004525	CN-GAIN	RSPH14	ENSSHAG00000004525	CN-GAIN
RTCB	ENSSHAG00000016277	CN-GAIN	RTCB	ENSSHAG00000016277	CN-GAIN
RYR1	ENSSHAG00000002979	CN-GAIN	RYR1	ENSSHAG00000002979	CN-GAIN
SAE1	ENSSHAG00000002813	CN-GAIN	SAE1	ENSSHAG00000002813	CN-GAIN
SAMD4B	ENSSHAG00000008909	CN-GAIN	SAMD4B	ENSSHAG00000008909	CN-GAIN
SAMM50	ENSSHAG00000001501	CN-GAIN	SAMM50	ENSSHAG00000001501	CN-GAIN
SARNP	ENSSHAG00000008865	CN-GAIN	SARNP	ENSSHAG00000008865	CN-GAIN
SBSN	ENSSHAG00000007875	CN-GAIN	SBSN	ENSSHAG00000007875	CN-GAIN
SCN1B	ENSSHAG00000004772	CN-GAIN	SCN1B	ENSSHAG00000004772	CN-GAIN
SCN8A	ENSSHAG00000009545	CN-GAIN	SCN8A	ENSSHAG00000009545	CN-GAIN
SCUBE1	ENSSHAG00000005626	CN-GAIN	SCUBE1	ENSSHAG00000005626	CN-GAIN
SDR9C7	ENSSHAG00000002609	CN-GAIN	SDR9C7	ENSSHAG00000002609	CN-GAIN
SEPT3	ENSSHAG00000012446	CN-GAIN	SEPT3	ENSSHAG00000012446	CN-GAIN
SHMT2	ENSSHAG00000002708	CN-GAIN	SHMT2	ENSSHAG00000002708	CN-GAIN
SKI	ENSSHAG00000003152	CN-GAIN	SKI	ENSSHAG00000003152	CN-GAIN
SLC17A8	ENSSHAG00000011526	CN-GAIN	SLC17A8	ENSSHAG00000011526	CN-GAIN
SLC25A18	ENSSHAG00000008232	CN-GAIN	SLC25A18	ENSSHAG00000008232	CN-GAIN
SLC25A3	ENSSHAG00000010910	CN-GAIN	SLC25A3	ENSSHAG00000010910	CN-GAIN
SLC26A10	ENSSHAG00000008271	CN-GAIN	SLC26A10	ENSSHAG00000008271	CN-GAIN
SLC35E3	ENSSHAG00000010664	CN-GAIN	SLC35E3	ENSSHAG00000010664	CN-GAIN
SLC39A5	ENSSHAG00000002221	CN-GAIN	SLC39A5	ENSSHAG00000002221	CN-GAIN
SLC41A2	ENSSHAG00000006927	CN-GAIN	SLC41A2	ENSSHAG00000006927	CN-GAIN
SLC4A8	ENSSHAG00000007676	CN-GAIN	SLC4A8	ENSSHAG00000007676	CN-GAIN
SLC5A4	ENSSHAG00000000947	CN-GAIN	SLC5A4	ENSSHAG00000000947	CN-GAIN
SLC6A12	ENSSHAG00000015414	CN-GAIN	SLC6A12	ENSSHAG00000015414	CN-GAIN
SLC6A15	ENSSHAG00000003371	CN-GAIN	SLC6A15	ENSSHAG00000003371	CN-GAIN
SMAGP	ENSSHAG00000005340	CN-GAIN	SMAGP	ENSSHAG00000005340	CN-GAIN
SMARCC2	ENSSHAG00000004114	CN-GAIN	SMARCC2	ENSSHAG00000004114	CN-GAIN
SMARCD1	ENSSHAG00000006504	CN-GAIN	SMARCD1	ENSSHAG00000006504	CN-GAIN
SMC1B	ENSSHAG00000007070	CN-GAIN	SMC1B	ENSSHAG00000007070	CN-GAIN
SNRPF	ENSSHAG00000012294	CN-GAIN	SNRPF	ENSSHAG00000012294	CN-GAIN
SOCS2	ENSSHAG00000003587	CN-GAIN	SOCS2	ENSSHAG00000003587	CN-GAIN
SOX10	ENSSHAG00000008406	CN-GAIN	SOX10	ENSSHAG00000008406	CN-GAIN
SPATS2	ENSSHAG00000007068	CN-GAIN	SPATS2	ENSSHAG00000007068	CN-GAIN
SPIC	ENSSHAG00000005809	CN-GAIN	SPIC	ENSSHAG00000005809	CN-GAIN
SPRED3	ENSSHAG00000001908	CN-GAIN	SPRED3	ENSSHAG00000001908	CN-GAIN
SPRYD4	ENSSHAG00000003426	CN-GAIN	SPRYD4	ENSSHAG00000003426	CN-GAIN
SREBF2	ENSSHAG00000011682	CN-GAIN	SREBF2	ENSSHAG00000011682	CN-GAIN
SRGAP1	ENSSHAG00000004249	CN-GAIN	SRGAP1	ENSSHAG00000004249	CN-GAIN
SSTR3	ENSSHAG00000014812	CN-GAIN	SSTR3	ENSSHAG00000014812	CN-GAIN
STAB2	ENSSHAG00000007590	CN-GAIN	STAB2	ENSSHAG00000007590	CN-GAIN
STAC3	ENSSHAG00000003281	CN-GAIN	STAC3	ENSSHAG00000003281	CN-GAIN
STAT6	ENSSHAG00000006372	CN-GAIN	STAT6	ENSSHAG00000006372	CN-GAIN
SUB1	ENSSHAG00000014986	CN-GAIN	SUB1	ENSSHAG00000014986	CN-GAIN
SULT4A1	ENSSHAG00000004543	CN-GAIN	SULT4A1	ENSSHAG00000004543	CN-GAIN
SUOX	ENSSHAG00000007612	CN-GAIN	SUOX	ENSSHAG00000007612	CN-GAIN
SUPT5H	ENSSHAG00000009504	CN-GAIN	SUPT5H	ENSSHAG00000009504	CN-GAIN
SYCP3	ENSSHAG00000008390	CN-GAIN	SYCP3	ENSSHAG00000008390	CN-GAIN
SYT1	ENSSHAG00000009436	CN-GAIN	SYT1	ENSSHAG00000009436	CN-GAIN
TAB1	ENSSHAG00000014579	CN-GAIN	TAB1	ENSSHAG00000014579	CN-GAIN
TAC3	ENSSHAG00000005021	CN-GAIN	TAC3	ENSSHAG00000005021	CN-GAIN
TBC1D15	ENSSHAG00000002174	CN-GAIN	TBC1D15	ENSSHAG00000002174	CN-GAIN
TBC1D22A	ENSSHAG00000009035	CN-GAIN	TBC1D22A	ENSSHAG00000009035	CN-GAIN
TBC1D30	ENSSHAG00000006355	CN-GAIN	TBC1D30	ENSSHAG00000006355	CN-GAIN
TCF20	ENSSHAG00000012959	CN-GAIN	TCF20	ENSSHAG00000012959	CN-GAIN
TCP11L2	ENSSHAG00000011718	CN-GAIN	TCP11L2	ENSSHAG00000011718	CN-GAIN
TDG	ENSSHAG00000003820	CN-GAIN	TDG	ENSSHAG00000003820	CN-GAIN
TEAD4	ENSSHAG00000012780	CN-GAIN	TEAD4	ENSSHAG00000012780	CN-GAIN
TEF	ENSSHAG00000009361	CN-GAIN	TEF	ENSSHAG00000009361	CN-GAIN
TESPA1	ENSSHAG00000007020	CN-GAIN	TESPA1	ENSSHAG00000007020	CN-GAIN
TEX33	ENSSHAG00000013745	CN-GAIN	TEX33	ENSSHAG00000013745	CN-GAIN
TGFB1	ENSSHAG00000006323	CN-GAIN	TGFB1	ENSSHAG00000006323	CN-GAIN
TIMELESS	ENSSHAG00000000431	CN-GAIN	TIMELESS	ENSSHAG00000000431	CN-GAIN
TIMP3	ENSSHAG00000017051	CN-GAIN	TIMP3	ENSSHAG00000017051	CN-GAIN
TMCC3	ENSSHAG00000011196	CN-GAIN	TMCC3	ENSSHAG00000011196	CN-GAIN
TMEM147	ENSSHAG00000008214	CN-GAIN	TMEM147	ENSSHAG00000008214	CN-GAIN
TMEM184B	ENSSHAG00000005711	CN-GAIN	TMEM184B	ENSSHAG00000005711	CN-GAIN
TMEM194A	ENSSHAG00000005742	CN-GAIN	TMEM194A	ENSSHAG00000005742	CN-GAIN
TMEM263	ENSSHAG00000014148	CN-GAIN	TMEM263	ENSSHAG00000014148	CN-GAIN
TMEM5	ENSSHAG00000002730	CN-GAIN	TMEM5	ENSSHAG00000002730	CN-GAIN
TMPO	ENSSHAG00000010581	CN-GAIN	TMPO	ENSSHAG00000010581	CN-GAIN
TMPRSS6	ENSSHAG00000014270	CN-GAIN	TMPRSS6	ENSSHAG00000014270	CN-GAIN
TMTC3	ENSSHAG00000009683	CN-GAIN	TMTC3	ENSSHAG00000009683	CN-GAIN
TNFRSF1B	ENSSHAG00000009156	CN-GAIN	TNFRSF1B	ENSSHAG00000009156	CN-GAIN
TNFRSF25	ENSSHAG00000004820	CN-GAIN	TNFRSF25	ENSSHAG00000004820	CN-GAIN
TNFRSF8	ENSSHAG00000009885	CN-GAIN	TNFRSF8	ENSSHAG00000009885	CN-GAIN
TNRC6B	ENSSHAG00000009692	CN-GAIN	TNRC6B	ENSSHAG00000009692	CN-GAIN
TOB2	ENSSHAG00000009821	CN-GAIN	TOB2	ENSSHAG00000009821	CN-GAIN
TOM1	ENSSHAG00000018899	CN-GAIN	TOM1	ENSSHAG00000018899	CN-GAIN
TOMM22	ENSSHAG00000015971	CN-GAIN	TOMM22	ENSSHAG00000015971	CN-GAIN
TP73	ENSSHAG00000005668	CN-GAIN	TP73	ENSSHAG00000005668	CN-GAIN
TPH2	ENSSHAG00000005058	CN-GAIN	TPH2	ENSSHAG00000005058	CN-GAIN
TPRG1L	ENSSHAG00000008718	CN-GAIN	TPRG1L	ENSSHAG00000008718	CN-GAIN
TRABD	ENSSHAG00000008744	CN-GAIN	TRABD	ENSSHAG00000008744	CN-GAIN
TRHDE	ENSSHAG00000005500	CN-GAIN	TRHDE	ENSSHAG00000005500	CN-GAIN
TRIOBP	ENSSHAG00000009866	CN-GAIN	TRIOBP	ENSSHAG00000009866	CN-GAIN
TROAP	ENSSHAG00000005623	CN-GAIN	TROAP	ENSSHAG00000005623	CN-GAIN
TSFM	ENSSHAG00000009664	CN-GAIN	TSFM	ENSSHAG00000009664	CN-GAIN
TSPAN11	ENSSHAG00000010506	CN-GAIN	TSPAN11	ENSSHAG00000010506	CN-GAIN
TSPAN31	ENSSHAG00000009349	CN-GAIN	TSPAN31	ENSSHAG00000009349	CN-GAIN
TSPAN8	ENSSHAG00000007931	CN-GAIN	TSPAN8	ENSSHAG00000007931	CN-GAIN
TSPAN9	ENSSHAG00000011343	CN-GAIN	TSPAN9	ENSSHAG00000011343	CN-GAIN
TSPO	ENSSHAG00000002904	CN-GAIN	TSPO	ENSSHAG00000002904	CN-GAIN
TST	ENSSHAG00000013919	CN-GAIN	TST	ENSSHAG00000013919	CN-GAIN
TTC34	ENSSHAG00000015062	CN-GAIN	TTC34	ENSSHAG00000015062	CN-GAIN
TTC38	ENSSHAG00000004723	CN-GAIN	TTC38	ENSSHAG00000004723	CN-GAIN
TTLL12	ENSSHAG00000001598	CN-GAIN	TTLL12	ENSSHAG00000001598	CN-GAIN
TTLL8	ENSSHAG00000006196	CN-GAIN	TTLL8	ENSSHAG00000006196	CN-GAIN
TUBA8	ENSSHAG00000012146	CN-GAIN	TUBA8	ENSSHAG00000012146	CN-GAIN
TUBGCP6	ENSSHAG00000009233	CN-GAIN	TUBGCP6	ENSSHAG00000009233	CN-GAIN
TXNRD1	ENSSHAG00000007799	CN-GAIN	TXNRD1	ENSSHAG00000007799	CN-GAIN
TYMP	ENSSHAG00000001515	CN-GAIN	TYMP	ENSSHAG00000001515	CN-GAIN
UHRF1BP1L	ENSSHAG00000009939	CN-GAIN	UHRF1BP1L	ENSSHAG00000009939	CN-GAIN
UPK3A	ENSSHAG00000006774	CN-GAIN	UPK3A	ENSSHAG00000006774	CN-GAIN
USP15	ENSSHAG00000012933	CN-GAIN	USP15	ENSSHAG00000012933	CN-GAIN
USP44	ENSSHAG00000009686	CN-GAIN	USP44	ENSSHAG00000009686	CN-GAIN
UTP20	ENSSHAG00000002298	CN-GAIN	UTP20	ENSSHAG00000002298	CN-GAIN
VEZT	ENSSHAG00000008031	CN-GAIN	VEZT	ENSSHAG00000008031	CN-GAIN
VPS13D	ENSSHAG00000005496	CN-GAIN	VPS13D	ENSSHAG00000005496	CN-GAIN
WBP2NL	ENSSHAG00000012545	CN-GAIN	WBP2NL	ENSSHAG00000012545	CN-GAIN
WDR62	ENSSHAG00000010718	CN-GAIN	WDR62	ENSSHAG00000010718	CN-GAIN
WDR70	ENSSHAG00000006685	CN-GAIN	WDR70	ENSSHAG00000006685	CN-GAIN
WIBG	ENSSHAG00000008280	CN-GAIN	WIBG	ENSSHAG00000008280	CN-GAIN
WIF1	ENSSHAG00000002234	CN-GAIN	WIF1	ENSSHAG00000002234	CN-GAIN
WNK1	ENSSHAG00000002282	CN-GAIN	WNK1	ENSSHAG00000002282	CN-GAIN
WNT1	ENSSHAG00000001436	CN-GAIN	WNT1	ENSSHAG00000001436	CN-GAIN
WNT5B	ENSSHAG00000010056	CN-GAIN	WNT5B	ENSSHAG00000010056	CN-GAIN
WNT7B	ENSSHAG00000009509	CN-GAIN	WNT7B	ENSSHAG00000009509	CN-GAIN
WRAP73	ENSSHAG00000008770	CN-GAIN	WRAP73	ENSSHAG00000008770	CN-GAIN
XPNPEP3	ENSSHAG00000003507	CN-GAIN	XPNPEP3	ENSSHAG00000003507	CN-GAIN
XRCC6	ENSSHAG00000010790	CN-GAIN	XRCC6	ENSSHAG00000010790	CN-GAIN
XRCC6BP1	ENSSHAG00000010882	CN-GAIN	XRCC6BP1	ENSSHAG00000010882	CN-GAIN
YAF2	ENSSHAG00000007145	CN-GAIN	YAF2	ENSSHAG00000007145	CN-GAIN
YEATS4	ENSSHAG00000003522	CN-GAIN	YEATS4	ENSSHAG00000003522	CN-GAIN
ZBED4	ENSSHAG00000017015	CN-GAIN	ZBED4	ENSSHAG00000017015	CN-GAIN
ZBTB39	ENSSHAG00000004614	CN-GAIN	ZBTB39	ENSSHAG00000004614	CN-GAIN
ZC3H10	ENSSHAG00000005568	CN-GAIN	ZC3H10	ENSSHAG00000005568	CN-GAIN
ZC3H7B	ENSSHAG00000008653	CN-GAIN	ZC3H7B	ENSSHAG00000008653	CN-GAIN
ZCRB1	ENSSHAG00000006273	CN-GAIN	ZCRB1	ENSSHAG00000006273	CN-GAIN
ZDHHC17	ENSSHAG00000003544	CN-GAIN	ZDHHC17	ENSSHAG00000003544	CN-GAIN
ZFC3H1	ENSSHAG00000002431	CN-GAIN	ZFC3H1	ENSSHAG00000002431	CN-GAIN
ZFP36	ENSSHAG00000009151	CN-GAIN	ZFP36	ENSSHAG00000009151	CN-GAIN
ZFR	ENSSHAG00000015478	CN-GAIN	ZFR	ENSSHAG00000015478	CN-GAIN
ZNF385A	ENSSHAG00000010898	CN-GAIN	ZNF385A	ENSSHAG00000010898	CN-GAIN
ZNF541	ENSSHAG00000003056	CN-GAIN	ZNF541	ENSSHAG00000003056	CN-GAIN
			ADAMTS2	ENSSHAG00000018488	CN-GAIN
			AIMP2	ENSSHAG00000013868	CN-GAIN
			ANAPC7	ENSSHAG00000014923	CN-GAIN
			ANGPTL6	ENSSHAG00000009395	CN-GAIN
			ANKRD61	ENSSHAG00000013772	CN-GAIN
			AP1M2	ENSSHAG00000005131	CN-GAIN
			APBB3	ENSSHAG00000016315	CN-GAIN
			ARAP3	ENSSHAG00000011119	CN-GAIN
			ARHGEF37	ENSSHAG00000015563	CN-GAIN
			ARPC3	ENSSHAG00000014805	CN-GAIN
			ARRDC2	ENSSHAG00000007311	CN-GAIN
			ARSI	ENSSHAG00000017512	CN-GAIN
			ATG4D	ENSSHAG00000005520	CN-GAIN
			ATP13A1	ENSSHAG00000011113	CN-GAIN
			ATP2A2	ENSSHAG00000015035	CN-GAIN
			BAIAP2L1	ENSSHAG00000016126	CN-GAIN
			BHLHA15	ENSSHAG00000015620	CN-GAIN
			C16orf52	ENSSHAG00000004791	CN-GAIN
			C16orf62	ENSSHAG00000018413	CN-GAIN
			C19orf66	ENSSHAG00000009453	CN-GAIN
			C3	ENSSHAG00000009636	CN-GAIN
			CAMK2A	ENSSHAG00000017375	CN-GAIN
			CARM1	ENSSHAG00000005586	CN-GAIN
			CCDC166	ENSSHAG00000002103	CN-GAIN
			CCDC60	ENSSHAG00000017724	CN-GAIN
			CCDC63	ENSSHAG00000012730	CN-GAIN
			CCDC64	ENSSHAG00000018385	CN-GAIN
			CCDC69	ENSSHAG00000002492	CN-GAIN
			CCP110	ENSSHAG00000018377	CN-GAIN
			CD14	ENSSHAG00000016390	CN-GAIN
			CD74	ENSSHAG00000018021	CN-GAIN
			CDC37	ENSSHAG00000007479	CN-GAIN
			CDKN2D	ENSSHAG00000005312	CN-GAIN
			CDR2	ENSSHAG00000008110	CN-GAIN
			CHCHD5	ENSSHAG00000011095	CN-GAIN
			CIT	ENSSHAG00000018136	CN-GAIN
			CLEC19A	ENSSHAG00000017841	CN-GAIN
			CLMN	ENSSHAG00000010998	CN-GAIN
			COL5A3	ENSSHAG00000009911	CN-GAIN
			COLGALT1	ENSSHAG00000012223	CN-GAIN
			COQ7	ENSSHAG00000018111	CN-GAIN
			CSF1R	ENSSHAG00000016935	CN-GAIN
			CTNNA1	ENSSHAG00000004366	CN-GAIN
			CXXC5	ENSSHAG00000012293	CN-GAIN
			CYC1	ENSSHAG00000005965	CN-GAIN
			CYSTM1	ENSSHAG00000015150	CN-GAIN
			CYTH3	ENSSHAG00000012841	CN-GAIN
			DAGLB	ENSSHAG00000010735	CN-GAIN
			DCTN4	ENSSHAG00000017664	CN-GAIN
			DIAPH1	ENSSHAG00000010517	CN-GAIN
			DICER1	ENSSHAG00000012077	CN-GAIN
			DLX5	ENSSHAG00000005736	CN-GAIN
			DNAJC18	ENSSHAG00000010946	CN-GAIN
			DND1	ENSSHAG00000016477	CN-GAIN
			DNM2	ENSSHAG00000006509	CN-GAIN
			DNMT1	ENSSHAG00000008894	CN-GAIN
			DOCK6	ENSSHAG00000008491	CN-GAIN
			DPYSL3	ENSSHAG00000014038	CN-GAIN
			EEF2K	ENSSHAG00000007171	CN-GAIN
			EGR1	ENSSHAG00000012359	CN-GAIN
			EIF2AK1	ENSSHAG00000013711	CN-GAIN
			EIF3G	ENSSHAG00000009231	CN-GAIN
			ENSSHAG00000000321	ENSSHAG00000000321	CN-GAIN
			ENSSHAG00000001179	ENSSHAG00000001179	CN-GAIN
			ENSSHAG00000001260	ENSSHAG00000001260	CN-GAIN
			ENSSHAG00000001683	ENSSHAG00000001683	CN-GAIN
			ENSSHAG00000001785	ENSSHAG00000001785	CN-GAIN
			ENSSHAG00000001788	ENSSHAG00000001788	CN-GAIN
			ENSSHAG00000001855	ENSSHAG00000001855	CN-GAIN
			ENSSHAG00000001910	ENSSHAG00000001910	CN-GAIN
			ENSSHAG00000002455	ENSSHAG00000002455	CN-GAIN
			ENSSHAG00000002888	ENSSHAG00000002888	CN-GAIN
			ENSSHAG00000003283	ENSSHAG00000003283	CN-GAIN
			ENSSHAG00000003464	ENSSHAG00000003464	CN-GAIN
			ENSSHAG00000003472	ENSSHAG00000003472	CN-GAIN
			ENSSHAG00000004011	ENSSHAG00000004011	CN-GAIN
			ENSSHAG00000004065	ENSSHAG00000004065	CN-GAIN
			ENSSHAG00000004412	ENSSHAG00000004412	CN-GAIN
			ENSSHAG00000004583	ENSSHAG00000004583	CN-GAIN
			ENSSHAG00000004851	ENSSHAG00000004851	CN-GAIN
			ENSSHAG00000004982	ENSSHAG00000004982	CN-GAIN
			ENSSHAG00000005489	ENSSHAG00000005489	CN-GAIN
			ENSSHAG00000005767	ENSSHAG00000005767	CN-GAIN
			ENSSHAG00000005949	ENSSHAG00000005949	CN-GAIN
			ENSSHAG00000006844	ENSSHAG00000006844	CN-GAIN
			ENSSHAG00000006988	ENSSHAG00000006988	CN-GAIN
			ENSSHAG00000007333	ENSSHAG00000007333	CN-GAIN
			ENSSHAG00000007367	ENSSHAG00000007367	CN-GAIN
			ENSSHAG00000007443	ENSSHAG00000007443	CN-GAIN
			ENSSHAG00000007800	ENSSHAG00000007800	CN-GAIN
			ENSSHAG00000007899	ENSSHAG00000007899	CN-GAIN
			ENSSHAG00000008025	ENSSHAG00000008025	CN-GAIN
			ENSSHAG00000008104	ENSSHAG00000008104	CN-GAIN
			ENSSHAG00000008137	ENSSHAG00000008137	CN-GAIN
			ENSSHAG00000008204	ENSSHAG00000008204	CN-GAIN
			ENSSHAG00000008264	ENSSHAG00000008264	CN-GAIN
			ENSSHAG00000008313	ENSSHAG00000008313	CN-GAIN
			ENSSHAG00000008395	ENSSHAG00000008395	CN-GAIN
			ENSSHAG00000008434	ENSSHAG00000008434	CN-GAIN
			ENSSHAG00000008552	ENSSHAG00000008552	CN-GAIN
			ENSSHAG00000008638	ENSSHAG00000008638	CN-GAIN
			ENSSHAG00000008675	ENSSHAG00000008675	CN-GAIN
			ENSSHAG00000009072	ENSSHAG00000009072	CN-GAIN
			ENSSHAG00000009136	ENSSHAG00000009136	CN-GAIN
			ENSSHAG00000009164	ENSSHAG00000009164	CN-GAIN
			ENSSHAG00000009301	ENSSHAG00000009301	CN-GAIN
			ENSSHAG00000009305	ENSSHAG00000009305	CN-GAIN
			ENSSHAG00000009539	ENSSHAG00000009539	CN-GAIN
			ENSSHAG00000009569	ENSSHAG00000009569	CN-GAIN
			ENSSHAG00000010331	ENSSHAG00000010331	CN-GAIN
			ENSSHAG00000010596	ENSSHAG00000010596	CN-GAIN
			ENSSHAG00000011155	ENSSHAG00000011155	CN-GAIN
			ENSSHAG00000011291	ENSSHAG00000011291	CN-GAIN
			ENSSHAG00000011803	ENSSHAG00000011803	CN-GAIN
			ENSSHAG00000012717	ENSSHAG00000012717	CN-GAIN
			ENSSHAG00000012894	ENSSHAG00000012894	CN-GAIN
			ENSSHAG00000013640	ENSSHAG00000013640	CN-GAIN
			ENSSHAG00000013670	ENSSHAG00000013670	CN-GAIN
			ENSSHAG00000013974	ENSSHAG00000013974	CN-GAIN
			ENSSHAG00000014136	ENSSHAG00000014136	CN-GAIN
			ENSSHAG00000014374	ENSSHAG00000014374	CN-GAIN
			ENSSHAG00000014520	ENSSHAG00000014520	CN-GAIN
			ENSSHAG00000014542	ENSSHAG00000014542	CN-GAIN
			ENSSHAG00000014555	ENSSHAG00000014555	CN-GAIN
			ENSSHAG00000014562	ENSSHAG00000014562	CN-GAIN
			ENSSHAG00000014600	ENSSHAG00000014600	CN-GAIN
			ENSSHAG00000014796	ENSSHAG00000014796	CN-GAIN
			ENSSHAG00000014808	ENSSHAG00000014808	CN-GAIN
			ENSSHAG00000015148	ENSSHAG00000015148	CN-GAIN
			ENSSHAG00000015210	ENSSHAG00000015210	CN-GAIN
			ENSSHAG00000015356	ENSSHAG00000015356	CN-GAIN
			ENSSHAG00000016025	ENSSHAG00000016025	CN-GAIN
			ENSSHAG00000016083	ENSSHAG00000016083	CN-GAIN
			ENSSHAG00000016225	ENSSHAG00000016225	CN-GAIN
			ENSSHAG00000016334	ENSSHAG00000016334	CN-GAIN
			ENSSHAG00000016361	ENSSHAG00000016361	CN-GAIN
			ENSSHAG00000016814	ENSSHAG00000016814	CN-GAIN
			ENSSHAG00000017346	ENSSHAG00000017346	CN-GAIN
			ENSSHAG00000017370	ENSSHAG00000017370	CN-GAIN
			ENSSHAG00000017734	ENSSHAG00000017734	CN-GAIN
			ENSSHAG00000017990	ENSSHAG00000017990	CN-GAIN
			ENSSHAG00000018204	ENSSHAG00000018204	CN-GAIN
			ENSSHAG00000018691	ENSSHAG00000018691	CN-GAIN
			ENSSHAG00000019137	ENSSHAG00000019137	CN-GAIN
			ENSSHAG00000019161	ENSSHAG00000019161	CN-GAIN
			ENSSHAG00000019221	ENSSHAG00000019221	CN-GAIN
			ENSSHAG00000019332	ENSSHAG00000019332	CN-GAIN
			ENSSHAG00000019408	ENSSHAG00000019408	CN-GAIN
			ENSSHAG00000019574	ENSSHAG00000019574	CN-GAIN
			ENSSHAG00000019854	ENSSHAG00000019854	CN-GAIN
			ENSSHAG00000019904	ENSSHAG00000019904	CN-GAIN
			ENSSHAG00000019906	ENSSHAG00000019906	CN-GAIN
			ENSSHAG00000019976	ENSSHAG00000019976	CN-GAIN
			ENSSHAG00000020223	ENSSHAG00000020223	CN-GAIN
			ENSSHAG00000020283	ENSSHAG00000020283	CN-GAIN
			ENSSHAG00000020319	ENSSHAG00000020319	CN-GAIN
			ENSSHAG00000020374	ENSSHAG00000020374	CN-GAIN
			ENSSHAG00000020375	ENSSHAG00000020375	CN-GAIN
			EPPK1	ENSSHAG00000007972	CN-GAIN
			ETF1	ENSSHAG00000012614	CN-GAIN
			EXOSC4	ENSSHAG00000005397	CN-GAIN
			FAM129C	ENSSHAG00000012038	CN-GAIN
			FAM20C	ENSSHAG00000015241	CN-GAIN
			FAM216A	ENSSHAG00000014643	CN-GAIN
			FAM220A	ENSSHAG00000012025	CN-GAIN
			FAM83H	ENSSHAG00000003316	CN-GAIN
			FAT2	ENSSHAG00000005530	CN-GAIN
			FBXL12	ENSSHAG00000011067	CN-GAIN
			FBXL6	ENSSHAG00000005270	CN-GAIN
			FBXW8	ENSSHAG00000004192	CN-GAIN
			FCHSD1	ENSSHAG00000011076	CN-GAIN
			FGF1	ENSSHAG00000009313	CN-GAIN
			G3BP1	ENSSHAG00000008357	CN-GAIN
			GATSL3	ENSSHAG00000005091	CN-GAIN
			GCN1L1	ENSSHAG00000018556	CN-GAIN
			GDE1	ENSSHAG00000018353	CN-GAIN
			GLRA1	ENSSHAG00000008615	CN-GAIN
			GLRX5	ENSSHAG00000008327	CN-GAIN
			GM2A	ENSSHAG00000004506	CN-GAIN
			GMIP	ENSSHAG00000011222	CN-GAIN
			GNB1L	ENSSHAG00000014663	CN-GAIN
			GNPDA1	ENSSHAG00000013086	CN-GAIN
			GORASP1	ENSSHAG00000009941	CN-GAIN
			GPAA1	ENSSHAG00000005593	CN-GAIN
			GPN3	ENSSHAG00000014738	CN-GAIN
			GPR139	ENSSHAG00000018752	CN-GAIN
			GPRC5B	ENSSHAG00000018502	CN-GAIN
			GRXCR2	ENSSHAG00000008086	CN-GAIN
			HARS2	ENSSHAG00000016503	CN-GAIN
			HBEGF	ENSSHAG00000015758	CN-GAIN
			HDAC3	ENSSHAG00000010990	CN-GAIN
			HGH1	ENSSHAG00000007278	CN-GAIN
			HMGXB3	ENSSHAG00000016817	CN-GAIN
			HORMAD2	ENSSHAG00000007758	CN-GAIN
			HSPA9	ENSSHAG00000012854	CN-GAIN
			HSPB8	ENSSHAG00000017479	CN-GAIN
			ICAM4	ENSSHAG00000008402	CN-GAIN
			ICAM5	ENSSHAG00000008337	CN-GAIN
			IGSF6	ENSSHAG00000009565	CN-GAIN
			ILF3	ENSSHAG00000001712	CN-GAIN
			IQCK	ENSSHAG00000018512	CN-GAIN
			ITPRIPL2	ENSSHAG00000018072	CN-GAIN
			KANK2	ENSSHAG00000008886	CN-GAIN
			KDELR2	ENSSHAG00000010513	CN-GAIN
			KEAP1	ENSSHAG00000006322	CN-GAIN
			KIAA0141	ENSSHAG00000012735	CN-GAIN
			KIAA1328	ENSSHAG00000013307	CN-GAIN
			KIAA1875	ENSSHAG00000006889	CN-GAIN
			KRI1	ENSSHAG00000005378	CN-GAIN
			LARS	ENSSHAG00000006084	CN-GAIN
			LDLR	ENSSHAG00000009412	CN-GAIN
			LIF	ENSSHAG00000009470	CN-GAIN
			LMTK2	ENSSHAG00000015332	CN-GAIN
			LPAR2	ENSSHAG00000011298	CN-GAIN
			LRRTM2	ENSSHAG00000005540	CN-GAIN
			MAF1	ENSSHAG00000006247	CN-GAIN
			MAPK15	ENSSHAG00000002851	CN-GAIN
			METTL9	ENSSHAG00000009259	CN-GAIN
			MROH1	ENSSHAG00000007848	CN-GAIN
			MRPL4	ENSSHAG00000008539	CN-GAIN
			MYL2	ENSSHAG00000012618	CN-GAIN
			MYOZ3	ENSSHAG00000017762	CN-GAIN
			MZB1	ENSSHAG00000010714	CN-GAIN
			NDFIP1	ENSSHAG00000002466	CN-GAIN
			NDST1	ENSSHAG00000018096	CN-GAIN
			NOS1	ENSSHAG00000008403	CN-GAIN
			NPTX2	ENSSHAG00000017053	CN-GAIN
			NRBP2	ENSSHAG00000007168	CN-GAIN
			NRG2	ENSSHAG00000013720	CN-GAIN
			NRSN1	ENSSHAG00000003491	CN-GAIN
			NXNL1	ENSSHAG00000011777	CN-GAIN
			NXPH1	ENSSHAG00000002761	CN-GAIN
			OLFM2	ENSSHAG00000010609	CN-GAIN
			OPLAH	ENSSHAG00000004117	CN-GAIN
			OTOA	ENSSHAG00000009790	CN-GAIN
			P2RY11	ENSSHAG00000009281	CN-GAIN
			PAIP2	ENSSHAG00000010511	CN-GAIN
			PBX4	ENSSHAG00000011385	CN-GAIN
			PCDH1	ENSSHAG00000012397	CN-GAIN
			PCDH12	ENSSHAG00000012818	CN-GAIN
			PCDHAC2	ENSSHAG00000006388	CN-GAIN
			PCDHGC5	ENSSHAG00000010326	CN-GAIN
			PDE4A	ENSSHAG00000006562	CN-GAIN
			PDE6A	ENSSHAG00000016532	CN-GAIN
			PDGFRB	ENSSHAG00000017061	CN-GAIN
			PDZD9	ENSSHAG00000002387	CN-GAIN
			PEBP1	ENSSHAG00000014396	CN-GAIN
			PFDN1	ENSSHAG00000015464	CN-GAIN
			PHF14	ENSSHAG00000009940	CN-GAIN
			PIN1	ENSSHAG00000010840	CN-GAIN
			PLEC	ENSSHAG00000009020	CN-GAIN
			PMS2	ENSSHAG00000013933	CN-GAIN
			POLR3E	ENSSHAG00000007956	CN-GAIN
			POU4F3	ENSSHAG00000008089	CN-GAIN
			PPARGC1B	ENSSHAG00000016400	CN-GAIN
			PPP1CC	ENSSHAG00000013429	CN-GAIN
			PPP2R2B	ENSSHAG00000010550	CN-GAIN
			PPTC7	ENSSHAG00000014348	CN-GAIN
			PRELID2	ENSSHAG00000006754	CN-GAIN
			PRKAB1	ENSSHAG00000018118	CN-GAIN
			PROB1	ENSSHAG00000010763	CN-GAIN
			PSD2	ENSSHAG00000013496	CN-GAIN
			PUF60	ENSSHAG00000006668	CN-GAIN
			PURA	ENSSHAG00000014958	CN-GAIN
			RAB35	ENSSHAG00000018522	CN-GAIN
			RAC1	ENSSHAG00000011057	CN-GAIN
			RAD9B	ENSSHAG00000014406	CN-GAIN
			RAVER1	ENSSHAG00000008181	CN-GAIN
			RDH8	ENSSHAG00000009852	CN-GAIN
			RELL2	ENSSHAG00000011052	CN-GAIN
			RFC5	ENSSHAG00000013889	CN-GAIN
			RNF14	ENSSHAG00000012984	CN-GAIN
			RPL8	ENSSHAG00000013568	CN-GAIN
			RPS14	ENSSHAG00000018052	CN-GAIN
			RPS15A	ENSSHAG00000017293	CN-GAIN
			RUFY1	ENSSHAG00000018205	CN-GAIN
			S1PR2	ENSSHAG00000008751	CN-GAIN
			S1PR5	ENSSHAG00000006242	CN-GAIN
			SCRIB	ENSSHAG00000005699	CN-GAIN
			SCRT1	ENSSHAG00000001992	CN-GAIN
			SDR42E2	ENSSHAG00000006330	CN-GAIN
			SENP1	ENSSHAG00000006353	CN-GAIN
			SH3RF2	ENSSHAG00000002066	CN-GAIN
			SHARPIN	ENSSHAG00000006040	CN-GAIN
			SIL1	ENSSHAG00000006484	CN-GAIN
			SLC23A1	ENSSHAG00000010598	CN-GAIN
			SLC26A2	ENSSHAG00000016766	CN-GAIN
			SLC27A1	ENSSHAG00000011850	CN-GAIN
			SLC35A4	ENSSHAG00000016342	CN-GAIN
			SLC44A2	ENSSHAG00000004341	CN-GAIN
			SLC4A9	ENSSHAG00000015856	CN-GAIN
			SLC6A7	ENSSHAG00000017303	CN-GAIN
			SMARCA4	ENSSHAG00000001642	CN-GAIN
			SMIM10	ENSSHAG00000011871	CN-GAIN
			SPARC	ENSSHAG00000007301	CN-GAIN
			SPATA24	ENSSHAG00000010793	CN-GAIN
			SPATC1	ENSSHAG00000003612	CN-GAIN
			SPRY4	ENSSHAG00000006457	CN-GAIN
			SRA1	ENSSHAG00000016297	CN-GAIN
			SRRM4	ENSSHAG00000017330	CN-GAIN
			STK32A	ENSSHAG00000013781	CN-GAIN
			SUDS3	ENSSHAG00000015194	CN-GAIN
			SYNE3	ENSSHAG00000008639	CN-GAIN
			SYNPO	ENSSHAG00000017785	CN-GAIN
			SYT17	ENSSHAG00000017883	CN-GAIN
			TAOK3	ENSSHAG00000014419	CN-GAIN
			TCERG1	ENSSHAG00000009179	CN-GAIN
			TCOF1	ENSSHAG00000017928	CN-GAIN
			TCTN1	ENSSHAG00000013814	CN-GAIN
			TECPR1	ENSSHAG00000015638	CN-GAIN
			THSD7A	ENSSHAG00000011210	CN-GAIN
			TIGD6	ENSSHAG00000016809	CN-GAIN
			TMC5	ENSSHAG00000018270	CN-GAIN
			TMC7	ENSSHAG00000018122	CN-GAIN
			TMCO6	ENSSHAG00000016414	CN-GAIN
			TMED1	ENSSHAG00000006456	CN-GAIN
			TMEM173	ENSSHAG00000011318	CN-GAIN
			TMEM249	ENSSHAG00000004663	CN-GAIN
			TTC21A	ENSSHAG00000010086	CN-GAIN
			TYK2	ENSSHAG00000007617	CN-GAIN
			UBL5	ENSSHAG00000010974	CN-GAIN
			USP42	ENSSHAG00000013089	CN-GAIN
			VPS29	ENSSHAG00000014621	CN-GAIN
			VSIG10	ENSSHAG00000014120	CN-GAIN
			VWA3A	ENSSHAG00000005420	CN-GAIN
			WDR55	ENSSHAG00000016432	CN-GAIN
			WSB2	ENSSHAG00000013963	CN-GAIN
			WSCD2	ENSSHAG00000012611	CN-GAIN
[truncated: 6 more rows]
