# Supplementary material for: The Origins and Vulnerabilities of Two Transmissible Cancers in Tasmanian Devils
Source: Cancer Cell. 2018 Apr 9;33(4):607–619.e15. doi: 10.1016/j.ccell.2018.03.013 (PMC5896245; doi:10.1016/j.ccell.2018.03.013)
Supplement: Table S5, Related to Figures 3 and 4 [file mmc6.xlsx]

## Sheet: SV validation
Table S5, related to Figures 3 and 4.
345 validated structural variants (SVs) were PCR-screened against DNA derived from 34 normal devils. Coordinates and strand define interval and orientation of SV, and primer sequences used for PCR validation and screening are listed. “Tumor set” denotes tumor genomes in which SV was computationally identified and “Normal devil PCR screen” lists interpretation of PCR result (MRCA, most recent comm…
Devil7.1 Scaffold-1	Coordinate-1	Strand-1	Devil7.1 Scaffold-2	Coordinate-2	Strand-2	Forward Primer	Reverse Primer	Tumor set	Normal Devil PCR Screen Result	86T reads	88T reads	202T2 reads	203T3 reads	Breakpoint Type	Length	Sequence	Gene-1	Gene-2	Functional Prediction
CANDIDATE SOMATIC
Chr1_supercontig_000000004	450175	+	Chr2_supercontig_000000302	1226222	-	CATTTTTCCAAGTCTCCATCTTCC	ATCGAGGATAATAGAGAGCTTCTCCTG	DFT1-shared	Candidate DFT1 pre-MRCA somatic	31	18	0	0	Microhomology	2	CT
Chr1_supercontig_000000004	480774	-	Chr2_supercontig_000000278	496516	+	GGTGATAAGGCATTGTTTACAGAAG	CCAGTTTCTGTTCAGCCTTACATTAC	DFT1-shared	Candidate DFT1 pre-MRCA somatic	30	23	0	0	Microhomology	2	AA	PPA1-I6		truncation
Chr1_supercontig_000000013	373316	+	Chr2_supercontig_000000495	103524	+	CGGAGAATTAGTCCTGTGTATATAGTG	TCAGTTCTTAGTCTCTGAATTCTCTCC	DFT1-shared	Candidate DFT1 pre-MRCA somatic	20	22	0	0	Microhomology	2	TG
Chr1_supercontig_000000076	1096676	-	Chr4_supercontig_000000048	219384	-	AAGGCACTGTGAGAACAATGGTA	AGGAGGCTAAGCTATGTATTCTGGA	DFT1-shared	Candidate DFT1 pre-MRCA somatic	21	13	0	0	Microhomology	4	AAAA
Chr1_supercontig_000000100	934778	-	Chr1_supercontig_000000250	792547	-	AGAGAGCACCATGAGACACAGTAG	ACAACAGTCAGTTGGTAAGTTATCTGC	DFT1-shared	Candidate DFT1 pre-MRCA somatic	33	28	0	0	Blunt	0
Chr1_supercontig_000000381	909267	-	Chr2_supercontig_000000157	1181776	-	CACAGAAGGTAGTTAATTCTTTACCCC	ACTTAAAGGAAGCCAAGATGAGAAG	DFT1-shared	Candidate DFT1 pre-MRCA somatic	46	32	0	0	Blunt	0
Chr1_supercontig_000001084	51968-52288	-	Chr1_supercontig_000001084	59241-59281	+	CACTGAAGCAATTTAGGAATGTCTC	CTTATGCAACTCTCCAAGAATACC	DFT1-shared	Candidate DFT1 pre-MRCA somatic	32	26	0	0				ENSSHAG00000001621-I5	ENSSHAG00000001621-I5	duplication in intron 5
Chr2_supercontig_000000101	200916	+	Chr2_supercontig_000000303	373943	+	AGGAGCGAGTGTTTCTGCTTATAC	GTGACATAGATAGCTATTCCCCAAT	DFT1-shared	Candidate DFT1 pre-MRCA somatic	35	25	0	0	Microhomology	3	TTC
Chr2_supercontig_000000101	273548	-	Chr2_supercontig_000000358	648122	+	TGAACTTCTATTGACACTGGCTACA	AGAGCATAGAGAAACAAGAAGTCACAC	DFT1-shared	Candidate DFT1 pre-MRCA somatic	39	49	0	0	Blunt	0			PDGFA-I1	truncation
Chr2_supercontig_000000101	273549	+	Chr2_supercontig_000000542	6892	+	ATACTTGGGGAAGTGAAGGAGATAG	AGATCAGAGATCCCTTCTCAGATATTC	DFT1-shared	Candidate DFT1 pre-MRCA somatic	39	38	0	0	Microhomology	2	AC
Chr2_supercontig_000000101	364003	-	Chr2_supercontig_000000313	1099095	-	CTAAATAGCTGTGTGCTAGGAAGAAAC	CCTTAGGAAGCTCATTTTTGACC	DFT1-shared	Candidate DFT1 pre-MRCA somatic	27	27	0	0	Microhomology	1	A
Chr2_supercontig_000000101	363991	+	Chr2_supercontig_000000300	1731922	+	ATCATTTTGACCTCCTGTATTCCCT	AAGGAGCCAAGGAGATAGACAAAATAG	DFT1-shared	Candidate DFT1 pre-MRCA somatic	28	61	0	0	Microhomology	2	AG
Chr2_supercontig_000000107	2160003	+	Chr2_supercontig_000000495	145112	-	CTTCTTTGTTACAAGGGCTGAAC	CACTCCACACTTCTCAGCTTTAAT	DFT1-shared	Candidate DFT1 pre-MRCA somatic	29	13	0	0	Microhomology	1	A		GATSL3-I2	truncation
Chr2_supercontig_000000107	2166172	-	Chr2_supercontig_000000161	2303803	-	GAGCTAGGATTTTCAATCACAAGAG	GAACAGAAGTATTTGCAAGAGTCAGTG	DFT1-shared	Candidate DFT1 pre-MRCA somatic	35	32	0	0	Microhomology	3	TTT		TAF4B-I15	truncation
Chr2_supercontig_000000107	2166125	+	Chr2_supercontig_000000503	30169	+	GACCTGCCTCATTTAATCCTCAC	GAGAATGGTGGTCATTACAAACCTAGT	DFT1-shared	Candidate DFT1 pre-MRCA somatic	28	27	0	0	Microhomology	1	G
Chr2_supercontig_000000161	2303732	+	Chr2_supercontig_000000568	76909	-	ACTATAAAACTCGGGGTTTGGTCTA	AGGCCTGAGCCTTGGAAATAAAT	DFT1-shared	Candidate DFT1 pre-MRCA somatic	23	32	0	0	Microhomology	3	CAG	TAF4B-I15	TCN2-I6	TAF4B truncation; TCN2 truncation
Chr2_supercontig_000000161	2335241	+	Chr2_supercontig_000000278	284191	+	ACAGAGTTAAAACTGTATGGGGGTATG	ACTATCCCTAGGTATGTTTCCATACGA	DFT1-shared	Candidate DFT1 pre-MRCA somatic	38	22	0	0	Microhomology	4	CGAA	TAF4B-I10		truncation
Chr2_supercontig_000000161	2335635	-	Chr2_supercontig_000000290	19596	+	GAAGAAAAGGACCTCATGTTTACG	GGTATTAGATAATGCTGTTCACTCTCC	DFT1-shared	Candidate DFT1 pre-MRCA somatic	44	34	0	0	Blunt	0		TAF4B-I10		truncation
Chr2_supercontig_000000261	382109	-	Chr2_supercontig_000005156	3033	-	GGTTAAGAATTTGTCCTCTTAGCG	GATTCAGAGTATGAAACCAGAACTCC	DFT1-shared	Candidate DFT1 pre-MRCA somatic	40	42	0	0	Blunt	0
Chr2_supercontig_000000266	201501	-	Chr2_supercontig_000000568	256624	+	AGGTCTTAGGGAGTCCCAGAGTT	ACTTCATCCTGATTCCCATCCAT	DFT1-shared	Candidate DFT1 pre-MRCA somatic	14	10	0	0	Microhomology	2	CA
Chr2_supercontig_000000266	579594	+	Chr2_supercontig_000000539	53512	+	ATAGTTCCAGATTGCTCTCCAGAAT	CCTTCTATTTAGCTTTCTGGCCATT	DFT1-shared	Candidate DFT1 pre-MRCA somatic	21	15	0	0	Non-template sequence insertion	59	ATGAACAATTTTCAGATATGAAATTGAAACTATTTCCACTCATATGAAAATGTTCCGAA	PPP1R16A-I1		truncation
Chr2_supercontig_000000266	606709	-	Chr2_supercontig_000000296	486717	-	AGTGGGAGAGAATGGAGGAAAATATAC	AGAGAACTATGGGAAATGAGTATGGAC	DFT1-shared	Candidate DFT1 pre-MRCA somatic	11	11	0	0	Non-template sequence insertion	162	AAAAAGCTATAATAATAATAAAAAAGAAAAGAAAAGACTGAGAAGACTTATATGAGTTGATGGAAAATGAAGTGAATAGAACTAGGAGAAGAATGTATAGTAATAGCAATATTGTATGATGATCAACTGTTTAGCTATTCTCAACAATATGATGAATGAAGA	PPP1R16A-I3		truncation
Chr2_supercontig_000000272	252123	+	Chrx_supercontig_000000050	154673	+	CTTCAAAATCTCCTCAGACTCAAAC	CTTCTCAGTCTAATGAGGAATACCTTG	DFT1-shared	Candidate DFT1 pre-MRCA somatic	19	14	0	0	Non-template sequence insertion	98	GAGCCCAACCCAGCCGCGGTGTCTCCCTGGGCGGGGCGGGATGCGGAGGGGGCGGGGCGAGAGCCGGGGCGCTTTGCGCCTGCGCTCCGGGACTCGCC	RFX2-I1	PDZD11-I1	5'-PDZD11-RFX2-3' fusion, in-frame
Chr2_supercontig_000000272	499215	+	Chr2_supercontig_000000272	506609	-	GTTGCCAGATCTTACTTTCTCTGTAAG	AGAAGAGGAAACTGAGGCATTTAGTAG	DFT1-shared	Candidate DFT1 pre-MRCA somatic	41	31	0	0	Microhomology	2	AT	ENSSHAG00000008859-I3	ENSSHAG00000008859-I7	deletion of exons 3-7 and introns 3-7, in-frame
Chr2_supercontig_000000272	508556	-	Chr2_supercontig_000000306	1667377	+	AGTTAGCTGCAGGAACAAGATAGATGT	CTCTATTCTGAGACTACACCCAGGTC	DFT1-shared	Candidate DFT1 pre-MRCA somatic	17	18	0	0	Microhomology	1	A	ENSSHAG00000008859-I7		truncation
Chr2_supercontig_000000272	555225	+	Chr2_supercontig_000000272	584985	+	CACTACATCATCATACAGTCCCTTACA	ATGACTGACTTGGACACATTTGG	DFT1-shared	Candidate DFT1 pre-MRCA somatic	41	33	0	0	Microhomology	1	T	MLLT1-I6	MLLT1-I3	truncation
Chr2_supercontig_000000272	751142	-	Chr3_supercontig_000000006	70245	+	TGAGCTACTTTTTATGAGTACAGTCCC	GTTGGTATGTTTGTGTTGGAGACACT	DFT1-shared	Candidate DFT1 pre-MRCA somatic	29	36	0	0	Blunt	0		CLPP-E6		truncation
Chr2_supercontig_000000272	852434	+	Chr3_supercontig_000000006	237174	+	TCTGCCTTCAAGACCAGAGATACT	ATGAGTCCTAGAACCCTCTCCTTC	DFT1-shared	Candidate DFT1 pre-MRCA somatic	27	44	0	0	Microhomology	3	CTA
Chr2_supercontig_000000275	171594	+	Chr2_supercontig_000000918	78589	-	AGGAGGAAACTTGGCAGAGAAAC	AGAGAACAAAGACCTGGAAGTGAAT	DFT1-shared	Candidate DFT1 pre-MRCA somatic	36	19	0	0	Microhomology	1	A		ENSSHAG00000003866-I5	truncation
Chr2_supercontig_000000275	217557	-	Chr2_supercontig_000000310	4114402	-	CTTCATTCTCAAAGACCAGAGACAT	CTTTAAAGCTCCCCTAAGAATTTGG	DFT1-shared	Candidate DFT1 pre-MRCA somatic	36	20	0	0	Microhomology	1	T
Chr2_supercontig_000000278	269752	+	Chr2_supercontig_000001156	4501	-	ATCACCAACAGCCTCTTCCAGTT	GATTCAAGGGGGAAAATGACATAAC	DFT1-shared	Candidate DFT1 pre-MRCA somatic	18	18	0	0	Microhomology	1	G	KCNN1-I3	LZTR1-E9	KCNN1 truncation; LZTR1 truncation
Chr2_supercontig_000000278	284604	-	Chrx_supercontig_000000072	71585	+	TCAGAGCCTACACAGTAATACAGAAAG	CTCTAAGGTGTGGTGGAGGAGACT	DFT1-shared	Candidate DFT1 pre-MRCA somatic	15	15	0	0	Microhomology	1	T		MBD1-I8	truncation
Chr2_supercontig_000000278	405027	+	Chr5_supercontig_000000001	231206	-	GACCATGGAGCTGAATTTTTATCC	GTGGCCAACAATAAATGGAAGTG	DFT1-shared	Candidate DFT1 pre-MRCA somatic	31	41	0	0	Blunt	0			SGCE-I3	truncation
Chr2_supercontig_000000279	442120	-	Chrx_supercontig_000000072	71584	-	ACGTTGGTTATAAGGCCAAAGAG	CTGTGGAATGGGAACTAAAGATG	DFT1-shared	Candidate DFT1 pre-MRCA somatic	29	19	0	0	Microhomology	2	CA		MBD1-I8	truncation
Chr2_supercontig_000000279	441799	+	Chrx_supercontig_000000030	2128339	-	GTGTGGTTAGAACCGGACTAAAATA	AGTCTGAAGATATCCAGCATTGGTA	DFT1-shared	Candidate DFT1 pre-MRCA somatic	34	32	0	0	Blunt	0
Chr2_supercontig_000000287	493613	+	Chr2_supercontig_000000306	1706380	+	GTATTTTTCTGGTACCTTCTCTCCTTC	ACTAGATCTTCTGAATCCCAGTCCTAC	DFT1-shared	Candidate DFT1 pre-MRCA somatic	41	25	0	0	Microhomology	1	G
Chr2_supercontig_000000287	535805	-	Chr2_supercontig_000001864	1325	-	GACTTGGTCGATGTCAAAGAACTA	ATGGAAGGTAGAGGATTAATGGAAG	DFT1-shared	Candidate DFT1 pre-MRCA somatic	43	39	0	0	Blunt	0		LRCOL1-I2		truncation
Chr2_supercontig_000000296	183492	+	Chrx_supercontig_000000007	499031	-	GGTTTTGCTTATTTCCCTTTGCATC	GTAAACTCACTTTGAAACAGCTTCC	DFT1-shared	Candidate DFT1 pre-MRCA somatic	41	28	0	0	Microhomology	3	CAA	SLC1A6-I5		truncation
Chr2_supercontig_000000300	1731922	-	Chr2_supercontig_000000313	1099095	+	AGCCTGATTCTCAGTATGATATGGTAG	CATCTAGGGCTTATCTGATGAAGAA	DFT1-shared	Candidate DFT1 pre-MRCA somatic	33	23	0	0	Microhomology	1	A
Chr2_supercontig_000000303	373943	-	Chr2_supercontig_000000314	58208	+	AAAAACCAAGACCCCAGACCAAG	CAAGTGCCTCCAAAAACATAATCTG	DFT1-shared	Candidate DFT1 pre-MRCA somatic	14	31	0	0	Microhomology	2	CT		TTC28-I19	truncation
Chr2_supercontig_000000310	964716	-	Chr2_supercontig_000000310	975376	+	CCAAGTTCACACAGATGATATGTAGC	CTACAAATCAGACAGTTGCCTCAGC	DFT1-shared	Candidate DFT1 pre-MRCA somatic	37	26	0	0	Microhomology	1	A
Chr2_supercontig_000000310	4043341	-	Chr5_supercontig_000000159	228797	-	AGTAAAAGATGGGAAGACAGGTAAGAC	CTCTGGTTTGACAAGGAGGGAAAT	DFT1-shared	Candidate DFT1 pre-MRCA somatic	31	15	0	0	Blunt	0
Chr2_supercontig_000000310	4043340	+	Chr2_supercontig_000000542	111713	-	CTCAATTGCCCTGCTCCTAAAAAG	GAGAACACTTTCCTCCCAAAGGA	DFT1-shared	Candidate DFT1 pre-MRCA somatic	25	27	0	0	Microhomology	1	T		SLC5A1-I5	truncation
Chr2_supercontig_000000310	4046992	+	Chrx_supercontig_000000058	56153	-	CTTTACTGAGCATCTTTGTCAAGGT	ACACAGTAGGCCCTTTCTAAATGTT	DFT1-shared	Candidate DFT1 pre-MRCA somatic	29	23	0	0	Blunt	0			HUWE1-I22	truncation
Chr2_supercontig_000000313	239671	+	Chr2_supercontig_000000314	26586	+	GTGGTCTCAGTCCGAAATCTATG	GATCAGTTAAAGGAAGTGGAGAGATTG	DFT1-shared	Candidate DFT1 pre-MRCA somatic	38	23	0	0	Microhomology	2	AC
Chr2_supercontig_000000313	756400	-	Chr2_supercontig_000000568	293167	-	CATAGACAAAGCCATCTGCACAC	TCACAGGTGATCATATACTCAATGC	DFT1-shared	Candidate DFT1 pre-MRCA somatic	21	25	0	0	Microhomology	2	GC		OSBP2-I1	truncation
Chr2_supercontig_000000313	756407	+	Chr2_supercontig_000000568	293166	+	GAACAGAGAGCTATACAGTGACAACAG	ATCTACCCACACTAATGTTGACATCCT	DFT1-shared	Candidate DFT1 pre-MRCA somatic	35	25	0	0	Non-template sequence insertion	6	CATTTC		OSBP2-I1	truncation
Chr2_supercontig_000000313	802826	-	Chr2_supercontig_000000542	29493	-	AGACCTCCACATCCGCTATACTT	GGAAGTACTGAAGTCCTTGACTCAAAT	DFT1-shared	Candidate DFT1 pre-MRCA somatic	22	14	0	0	Microhomology	4	TAGT
Chr2_supercontig_000000313	1112983	+	Chr5_supercontig_000000161	1210280	-	ATTTGACCCAAAAGAGAAGGAGTC	TACACAGAATCCCACAGCTTGTATAG	DFT1-shared	Candidate DFT1 pre-MRCA somatic	12	13	0	0	Microhomology	2	CT
Chr2_supercontig_000000314	58207	-	Chr2_supercontig_000000315	84270	+	GGGATCTTGTGACTCCTTTCCTG	CTCACTGACATCTGTGTGTCCAG	DFT1-shared	Candidate DFT1 pre-MRCA somatic	13	11	0	0	Microhomology	2	CT	TTC28-I19	ASCC2-I4	5'-TTC28-ASCC2-3' fusion, out-of-frame
Chr2_supercontig_000000315	84271	-	Chr2_supercontig_000001884	605	+	AGTTCAGAGAAGTGGCCCTGACT	AGTGAGATCACAGGTCTGGTCCTT	DFT1-shared	Candidate DFT1 pre-MRCA somatic	20	13	0	0	Microhomology	4	TGGG	ASCC2-I4	THAP7-E4	5'-ASCC2-THAP7-3' fusion, out-of-frame
Chr2_supercontig_000000315	94263	+	Chr2_supercontig_000000723	127260	-	CTAGAGTCGCTGCATTGGAAGAG	GCTTCCTAGAAAACTGGAGAAAAAC	DFT1-shared	Candidate DFT1 pre-MRCA somatic	11	11	0	0	Microhomology	2	CT		ARVCF-I12	truncation
Chr2_supercontig_000000358	648142	-	Chr2_supercontig_000000542	123684	+	CTGTGCTTGTTGAGTTGAGTTTCT	GAGTGAGGGTGAGGAAAGGTAGG	DFT1-shared	Candidate DFT1 pre-MRCA somatic	15	12	0	0	Microhomology	2	GG	PDGFA-I2	SLC5A1-I10	PDGFA truncation; SLC5A1 truncation
Chr2_supercontig_000000495	123150	-	Chr5_supercontig_000000001	140885	-	AGGAAGTTTGGGATGTTCTCTTAGT	AGGTTCCCTCCTTCCTCTTCAGT	DFT1-shared	Candidate DFT1 pre-MRCA somatic	14	24	0	0	Blunt	0
Chr2_supercontig_000000495	140902	+	Chr2_supercontig_000000947	103725	+	CTACATGTCATACCTGGATTTGGTT	ATACTGTTGCCCCTTTCCTACAC	DFT1-shared	Candidate DFT1 pre-MRCA somatic	42	32	0	0	Microhomology	2	TC	GATSL3-I1		truncation
Chr2_supercontig_000000495	141362	-	Chr3_supercontig_000000006	70351	-	CTACAGTTTTCAACAGAGTAGGGAAGT	CCCTTATTAAACACTGAGGCAAAG	DFT1-shared	Candidate DFT1 pre-MRCA somatic	39	52	0	0	Non-template sequence insertion	4	CACA	GATSL3-I1		truncation
Chr2_supercontig_000000539	29571	-	Chrx_supercontig_000000393	12553	-	GATCAAAGCTTCATGTGAAGGGG	ATAATAGACACGCTAATGCCCAACT	DFT1-shared	Candidate DFT1 pre-MRCA somatic	22	18	0	0	Microhomology	2	CT
Chr2_supercontig_000000542	6890	-	Chr5_supercontig_000000406	83919	+	CACCCAGAGTATCTCCCCTTTTT	CATCTGTAAAATGAAGATGCCTCC	DFT1-shared	Candidate DFT1 pre-MRCA somatic	20	14	0	0	Microhomology	1	C		NOD1-I1	truncation
Chr2_supercontig_000000568	76914	+	Chr2_supercontig_000000568	253180	+	CTACATACAGTGTTCATTTGGTTCTGC	CTGTTCTTGATGAAACTGTGACTCTC	DFT1-shared	Candidate DFT1 pre-MRCA somatic	29	12	0	0	Blunt	0		TCN2-I6		truncation
Chr2_supercontig_000000568	253664	-	Chr2_supercontig_000008232	901	-	TAAGCTGATGTAGCCCCATAAATAG	GTGTTTAATAAATGCCCATTGTCCC	DFT1-shared	Candidate DFT1 pre-MRCA somatic	17	14	0	0	Microhomology	1	T		ENSSHAG00000000249-E3	truncation
Chr2_supercontig_000000568	276952	-	Chr5_supercontig_000000617	400	-	CTCCTCTCCAGTCTGTTCTCTCAG	CAAGAGTAACTCACCTTTCTTCCTAAC	DFT1-shared	Candidate DFT1 pre-MRCA somatic	29	11	0	0	Microhomology	3	AGG
Chr2_supercontig_000002307	2117	+	Chr5_supercontig_000000152	561801	+	AAAACAAAGGGTAGGTAGGTCATTC	GGAATCCTACCATATTCCTTCTATGAC	DFT1-shared	Candidate DFT1 pre-MRCA somatic	53	35	0	0	Microhomology	2	TA		ADAM22-I27	truncation
Chr2_supercontig_000005222	3417	-	Chr5_supercontig_000000172	730021	-	ACCACAAGTGCATTTACAAGAGC	AAGGGCACATTCACAAGTCTGTC	DFT1-shared	Candidate DFT1 pre-MRCA somatic	25	20	0	0	Microhomology	1	C
Chr3_supercontig_000000006	237181	-	Chr5_supercontig_000000119	2377314	+	GAGACATACAGACACACACACGTACT	CTCAGCCTGTTGTTTGTCCTGAG	DFT1-shared	Candidate DFT1 pre-MRCA somatic	19	17	0	0	Blunt	0
Chr3_supercontig_000000006	255223	+	Chr5_supercontig_000000172	730021	+	TTATTATGTTCTGCTGGTCTGTCAC	CACCCTCAATTCTCACTTTTTCCTA	DFT1-shared	Candidate DFT1 pre-MRCA somatic	27	17	0	0	Microhomology	2	GA
Chr3_supercontig_000000006	256858	-	Chr5_supercontig_000000600	280506	+	GAGTCCCCAGAAATAACTAGGTCAATA	CTTGCTGCTCAAGAAAGATCAGATT	DFT1-shared	Candidate DFT1 pre-MRCA somatic	46	27	0	0	Microhomology	3	TTG		NPFF-I1	truncation
Chr4_supercontig_000000012	694602	+	Chr4_supercontig_000000012	696027	-	TTCCAGTCCTGCTTCTGATATCTACTA	CCTGGCACATTGTATTGGCTTAAT	DFT1-shared	Candidate DFT1 pre-MRCA somatic	29	17	0	0	Non-template sequence insertion	7	AAATCTT
Chr5_supercontig_000000092	3117339	+	Chr5_supercontig_000000092	3178330	-	GCCTGAACTATCAGTAGGATAGGTACT	GTAAGTGGCTAAGGTAGGATGTGAACT	DFT1-shared	Candidate DFT1 pre-MRCA somatic	41	28	0	0	Microhomology	1	A
Chr5_supercontig_000000119	2363869	+	Chr5_supercontig_000000119	2377330	-	CCTTTTGATGTCCCTTCTAAACTCT	AGAATGCAGTACCTTTGACGTTG	DFT1-shared	Candidate DFT1 pre-MRCA somatic	28	28	0	0	Microhomology	2	CA
Chr5_supercontig_000000179	1376613	+	Chr5_supercontig_000000600	272092	+	AGTTCCCTTGCTCTTTTCTGTCT	GTGTAGTATGTGATCATTTTCAGGGAC	DFT1-shared	Candidate DFT1 pre-MRCA somatic	42	28	0	0	Microhomology	1	A		ENSSHAG00000006701-I9	truncation
Chr5_supercontig_000000554	72641	+	Chrx_supercontig_000000058	7583	+	ATAGAGAGAATTTTTCCGCTTCCTC	GGAAATGAGCTGAGGGTGTAGTC	DFT1-shared	Candidate DFT1 pre-MRCA somatic	19	24	0	0	Microhomology	3	CTC		HUWE1-I80	truncation
Chr5_supercontig_000000600	270258	-	Chrx_supercontig_000000006	1886278	-	CAGAGAGGAAGAAGCACTGAGAC	GATTATGAACATTGGGAGTAGGAGTTG	DFT1-shared	Candidate DFT1 pre-MRCA somatic	34	25	0	0	Blunt	0		ENSSHAG00000006701-I8	OPHN1-I3	ENSSHAG00000006701 truncation; OPHN1 truncation
Chr5_supercontig_000000600	270246	+	Chr5_supercontig_000000600	280506	-	ACTCCTGGGACTCCTAGCTCTCA	GGAACCAGATTAGATGGAGTCATTA	DFT1-shared	Candidate DFT1 pre-MRCA somatic	32	47	0	0	Blunt	0		ENSSHAG00000006701-I9	NPFF-P	5'-ENSSHAG00000006701-NPFF-3' fusion, out-of-frame
Chr6_supercontig_000000093	672524	-	Chr6_supercontig_000000093	687479	+	GCTGTAAAGTTACCCATGCATATAACC	GATTCTCGGGATCAAGATGCCTT	DFT1-shared	Candidate DFT1 pre-MRCA somatic	36	15	0	0	Microhomology	4	AGGA	TRIM2-E11	TRIM2-I7	duplication of exons 8-11 and introns 7-10, out-of-frame
Chr6_supercontig_000000138	217973	+	Chr6_supercontig_000000138	220261	-	AATTACAGAAACACTGCTCTCCAAG	CACTTACTGGTTGGTCTGGATTG	DFT1-shared	Candidate DFT1 pre-MRCA somatic	31	22	1	0	Microhomology	2	AA
Chrx_supercontig_000000007	415657	+	Chrx_supercontig_000000058	60478	+	GAAGGGAGAAGAGTATGTCCAGATAG	ACAGTCTTGGAGGTAAGAACTCACTTT	DFT1-shared	Candidate DFT1 pre-MRCA somatic	48	32	0	0	Microhomology	1	G		HUWE1-E20	truncation
Chrx_supercontig_000000011	365899	+	Chrx_supercontig_000000127	14937	-	ATATTGTGTCCCTTTGCCATATGCT	GATACTAAGTGGCTTGCTATTTCCTTC	DFT1-shared	Candidate DFT1 pre-MRCA somatic	40	27	0	0	Non-template sequence insertion	2	CC	DUSP9-I2		truncation
Chr1_supercontig_000000414	146775	+	Chr1_supercontig_000000744	33256	-	GTTGTAAAAGAGATAGGACCCTTCTTG	ATTAATGAACTTCAAACCCTCCCAG	86T-unique	Candidate DFT1 86T post-MRCA somatic	12	0	0	0	Microhomology	2	CA		C2orf44-I2	truncation
Chr2_supercontig_000000292	2203391	-	Chr3_supercontig_000000389	759693	+	TAGAATTGAACGTAGGTCAGTCTAGTG	TTCTAACTGATGACTCCCTGTATGA	86T-unique	Candidate DFT1 86T post-MRCA somatic	17	0	0	0	Non-template sequence insertion	241	GGCCCAGTACCTGCCACCAAGTAAGCACCCAATAAATATTTTGTTTATCTCATCCTGTTAATGGTTAGGAATACTCTAGAGCCATATTAGGACCTTTTAGATGAAACTACCAGAAGAAACCAGAAAATTATTAATGATATCTATGAAGTCTGGAATAAGAAACTGAAAATTCCAGATCTCAGAAGACAAAATCCAAGAAAGAAGTAATAAAATCTGTGATTTCAAAAACAAATGCCTACTG
Chr2_supercontig_000000445	1137690	+	Chr2_supercontig_000000445	1579361	-	GGAATAAATCTTACCAAGGCTCAAG	CTGTTGGTAGTCCAGACATTGATGAT	86T-unique	Candidate DFT1 86T post-MRCA somatic	41	0	0	0	Non-template sequence insertion	2	CC
Chr2_supercontig_000000445	2626794	+	Chr2_supercontig_000000445	3069680	-	GTACATTTAGTGTTTGTAGGATCCCTG	GAGTCAGCTTTTGATTGTTCTCTGT	86T-unique	Candidate DFT1 86T post-MRCA somatic	35	0	0	0	Non-template sequence insertion	2	CC
Chr2_supercontig_000000452	3902968	+	Chr2_supercontig_000000452	3922260	-	AAGAAAGCAGTGAGGAAGTAATGAG	CCTGGAGGAGATGAATTTTGAGT	86T-unique	Candidate DFT1 86T post-MRCA somatic	51	0	0	0	Blunt	0		CNTN4-I2	CNTN4-I3	deletion of exon 3, out-of-frame
Chr2_supercontig_000000485	451436	+	Chr2_supercontig_000000485	947859	-	TATTTTACAGTGGGGGAAACTGAG	AGAGAGAGAGACAGAAAGAGAGAAACA	86T-unique	Candidate DFT1 86T post-MRCA somatic	35	0	0	0	Microhomology	2	GA	SCN11A-I8	OXSR1-I2	5'-OXSR1-SCN11A-3' fusion, out-of-frame
Chr3_supercontig_000000244	3028	-	Chr3_supercontig_000001214	45044	+	CTTATTTCTGCCATCAGACCTGG	ATTCTCTTGGATGAGCAGTACCTATC	86T-unique	Candidate DFT1 86T post-MRCA somatic	22	0	0	0	Microhomology	3	GGG	GIPR-E10		truncation
Chr3_supercontig_000000381	2610652	+	Chr3_supercontig_000000381	2770273	-	GAGAGTTAGAAGAAATACAGGGAAAGG	CTAATCCAAAGCATGTCCATAACAC	86T-unique	Candidate DFT1 86T post-MRCA somatic	33	0	0	0	Microhomology	4	TGAC
Chr5_supercontig_000000022	640202	+	Chr5_supercontig_000000022	641475	-	CCTAACTGCCCCAAGTTTTATTATC	ACTATGCTTTCTACACACTTCCCTTG	86T-unique	Candidate DFT1 86T post-MRCA somatic	41	0	0	0	Microhomology	4	TTTG
Chr6_supercontig_000000141	1920774	+	Chr6_supercontig_000000141	1984527	-	TCTCTAAAGAACTGATAGGGAGAGTTG	GACAGAGCCAGGATTGCTATATAAGT	86T-unique	Candidate DFT1 86T post-MRCA somatic	35	0	0	0	Microhomology	3	ACT	LCORL-I3		truncation
Chr6_supercontig_000000141	1948649	+	Chr6_supercontig_000000141	2014648	-	GTAGAAACTCTAGGGTAATCAGCAGAG	CTATTCGCAGTTCCTTTTTAACCC	86T-unique	Candidate DFT1 86T post-MRCA somatic	11	0	0	0	Blunt	0		LCORL-I4	NCAPG-I15	LCORL truncation; NCAPG truncation
Chr6_supercontig_000001756	3544	-	Chr6_supercontig_000001756	4394	+	CGGGTTGTCTACTCAAATAAAGACA	GGCGTATTACAGCATAGTTGAGTTT	86T-unique	Candidate DFT1 86T post-MRCA somatic	22	0	0	0	Microhomology	4	AGCA
Chr1_supercontig_000000026	1240610	-	Chr1_supercontig_000000381	433992	+	CAGAAGCCTTCAACACTCTATTCC	CTAGGGTTGTGACAATCAAATGAG	88T-unique	Candidate DFT1 88T post-MRCA somatic	0	23	0	0	Microhomology	1	C	PRKG1-I1	DPYSL2-I7	PRKG1 truncation; DPYSL2 truncation
Chr1_supercontig_000000026	1240716	+	Chr1_supercontig_000000381	433959	-	CCTAACAAGACCAATTCCCATACT	GGTATAGCCTCTGTGGACACTATATTA	88T-unique	Candidate DFT1 88T post-MRCA somatic	0	24	0	0	Microhomology	1	A	PRKG1-I1	DPYSL2-I7	PRKG1 truncation; DPYSL2 truncation
Chr1_supercontig_000000181	396055	-	Chr1_supercontig_000000191	3341230	+	TCTTTTCCTTCTGTCATTGAGTCC	ACACTGTCCCAAGCTTCAGATTT	88T-unique	Candidate DFT1 88T post-MRCA somatic	0	55	0	0	Microhomology	3	ACT
Chr1_supercontig_000000182	1019037	-	Chr1_supercontig_000000183	1897766	-	CCCTCATTTTTGACTCTTGATGAC	GATAGGAGGTAGTGACAGGGGAT	88T-unique	Candidate DFT1 88T post-MRCA somatic	0	38	0	0	Non-template sequence insertion	29	GCTCAGACAAAGCCTCTTCAATAAAGTAT	EGR1-E3		truncation
Chr1_supercontig_000000183	1260354	-	Chr1_supercontig_000000191	3300641	+	GGTGTTTACCTACCAAGACATACATTG	ATTTGAGTCCAGACAAGCTTTACAC	88T-unique	Candidate DFT1 88T post-MRCA somatic	0	36	0	0	Microhomology	1	T	PSD2-I1		truncation
Chr1_supercontig_000000183	1260170	+	Chr1_supercontig_000000193	395210	-	ATCCCTTCCTCAGTAACCCTCTC	GTGGTGCTGACTAAGAATATGTATCTG	88T-unique	Candidate DFT1 88T post-MRCA somatic	0	13	0	0	Non-template sequence insertion	56	CTTAGAGGCATATATATATATATATATATATATAGTGTTGCCTATTTAAACTAATT	PSD2-I1		truncation
Chr1_supercontig_000000183	2243903	-	Chr1_supercontig_000000191	3301010	-	CTGTTTTCCCCCTGATTTTAACTAC	CTTAGCTTTGGTTCTAATTAGTAGGGG	88T-unique	Candidate DFT1 88T post-MRCA somatic	0	50	0	0	Non-template sequence insertion	14	CAATAAATTCAATA
Chr1_supercontig_000000184	799734	+	Chr1_supercontig_000000184	1134011	+	CTCCAACTTTCATTCCCTATTCCT	CTTAGCTACAGCATCATCTAGCCTC	88T-unique	Candidate DFT1 88T post-MRCA somatic	0	49	0	0	Blunt	0		FCHSD1-I1		truncation
Chr1_supercontig_000000184	800753	-	Chr1_supercontig_000000191	1586808	+	GTTTAAGTTTGACTTCAGCAACTGG	CTTCTCTCCCTCCCTATTCCTTC	88T-unique	Candidate DFT1 88T post-MRCA somatic	0	31	0	0	Microhomology	4	GCCT	FCHSD1-E1		truncation
Chr1_supercontig_000000184	1134235	-	Chr1_supercontig_000000193	394564	+	GCTTTATGTGAATGTCCCTAACGTAGT	CTTATTTCAGAGCCCAGATCTCTTT	88T-unique	Candidate DFT1 88T post-MRCA somatic	0	28	0	0	Blunt	0
Chr1_supercontig_000000185	1165698	+	Chr1_supercontig_000000190	110270	-	CCCAGGTTTACTTTAGGGAATTTCT	ATGTATAGGACTGCTTGCCATCTG	88T-unique	Candidate DFT1 88T post-MRCA somatic	0	34	0	0	Microhomology	4	AACT	ARHGAP26-I17		truncation
Chr1_supercontig_000000191	1586845	-	Chr1_supercontig_000000191	3346299	-	CTTCATCTTCCCATATTTCTCCAG	CTATTCCTTACTTGCCTTGCTGTTACT	88T-unique	Candidate DFT1 88T post-MRCA somatic	0	27	0	0	Non-template sequence insertion	75	GTTAAAATTGCAAAGTAGTCTGGCAGAAATTAGATTTTTATATGAACATATAAAAATTTTTTATGTTATGTTTTC
Chr1_supercontig_000000191	2739627	-	Chr1_supercontig_000001085	62021	-	CACTACTTGTTACCATTTGTACTGACC	AGAGTATGCTGCCAAGATTATCAAC	88T-unique	Candidate DFT1 88T post-MRCA somatic	0	20	0	0	Non-template sequence insertion	136	GTTTCCTAGCGATGTGATTATGGTCAAGTCCCTTCTTGTCTCTGGACCTTAGTTTCCTCCTCTATAAAGCAAAAAGGCTGTAATATATGTTCTCTTTGGCAGCTTCTAGTTCCAAATCTTAGGAGCCTATGACTTG	CAMK2A-I2	NEURL1B-I3	5'-CAMK2A-NEURL1B-3' fusion, in-frame
Chr1_supercontig_000000191	2739606	+	Chr1_supercontig_000000207	1034809	+	GAGAGCCTATGCTATTTTATCCAAC	AGCTCAGAAAGGTTAGCTGGTTT	88T-unique	Candidate DFT1 88T post-MRCA somatic	0	21	0	0	Blunt	0		CAMK2A-I1	FBXW11-I6	CAMK2A truncation; FBXW11 truncation
Chr1_supercontig_000000195	70739	+	Chr1_supercontig_000000214	678219	-	GGTAAAGAAACAGACAACAACCAAG	GAAGAAGAGAAGTAAGGTGACTCTGAA	88T-unique	Candidate DFT1 88T post-MRCA somatic	0	53	0	0	Blunt	0			SOGA1-I11	truncation
Chr1_supercontig_000000224	176016	+	Chr1_supercontig_000000224	231507	-	GAAATTAGTAAAGAGATTACCTGCCCC	TAACCCAGTAAGCTCTGTATGTGGTAT	88T-unique	Candidate DFT1 88T post-MRCA somatic	0	27	0	0	Microhomology	1	T
Chr1_supercontig_000000224	555171	+	Chr1_supercontig_000000244	273837	+	AGTCCTCCTTCAGCCTTCTTACAC	GTTAGGAAGTGGAAAGTTCAGGAGTAT	88T-unique	Candidate DFT1 88T post-MRCA somatic	0	32	0	0	Microhomology	3	CCT		INPP5E-E2	truncation
Chr1_supercontig_000000224	737012	-	Chr1_supercontig_000000244	327190	-	GGAAAAGACACAATCTAAAGGGTGTAG	CTTCTTAGCTCTAATGCTTACTTGTGG	88T-unique	Candidate DFT1 88T post-MRCA somatic	0	26	0	0	Microhomology	2	AG	ENSSHAG00000010712-I1	SDCCAG3-E4	ENSSHAG00000010712 truncation; SDCCAG3 truncation
Chr1_supercontig_000000225	1913003	+	Chr1_supercontig_000000225	1930843	-	GCTCAATCAACTGCTAAATGTCAAC	TTTTTCCTGACACAGTACCATACAG	88T-unique	Candidate DFT1 88T post-MRCA somatic	0	34	0	0	Blunt	0			NEK6-I1	truncation
Chr1_supercontig_000000225	2276356	+	Chr1_supercontig_000000441	148884	+	GAAATAAAGATGAGGGAAGGAAGAG	GAGAAAAGGGAATTTAGAGGCACT	88T-unique	Candidate DFT1 88T post-MRCA somatic	0	17	0	0	Blunt	0		NR5A1-I3		truncation
Chr1_supercontig_000000225	2292765	-	Chr1_supercontig_000001101	73832	-	CTCAGTTTTGAACCCCTGGTTAT	GTATACAAGAAGATGGAAGAGAGGGA	88T-unique	Candidate DFT1 88T post-MRCA somatic	0	32	0	0	Microhomology	2	AA
Chr1_supercontig_000000254	877361	+	Chr1_supercontig_000000254	879059	-	CTCAAAGACAATCATCAAGGAACAG	ATCAATGAAAGCAGGTCCATAGTAG	88T-unique	Candidate DFT1 88T post-MRCA somatic	0	14	0	0	Blunt	0		ENSSHAG00000011418-I1	ENSSHAG00000011418-I1	deletion in intron 1
Chr1_supercontig_000000799	4611	+	Chr1_supercontig_000003776	2108	+	CATCTGGAAGAACAAAAGGTCAAG	TTAGCTGAGTAGTTTATTCTTGGCTGC	88T-unique	Candidate DFT1 88T post-MRCA somatic	0	58	0	0	Non-template sequence insertion	1	C
Chr1_supercontig_000001022	23673	+	Chr1_supercontig_000002248	1498	+	CTCCACAGGTCTGAGAGGTAAATTAT	AGTGAGTAAGCACTGAAACAACACAG	88T-unique	Candidate DFT1 88T post-MRCA somatic	0	32	0	0	Microhomology	1	T
Chr1_supercontig_000001641	3125	-	Chr4_supercontig_000000131	2065812	+	AAGAAACAAAGACTCTCCTTCTCTACC	AGTAGGCAATCCCCAATACTTTTC	88T-unique	Candidate DFT1 88T post-MRCA somatic	0	27	0	0	Non-template sequence insertion	4	GGCA		RBFOX3-I12	truncation
Chr1_supercontig_000001641	3125	+	Chr4_supercontig_000000131	2064938	-	AGTAGTAGCAAAACTGAGGGCATTG	GAATTGCTGAGTTATGGGACCCT	88T-unique	Candidate DFT1 88T post-MRCA somatic	0	33	0	0	Non-template sequence insertion	2	AA		RBFOX3-I12	truncation
Chr2_supercontig_000000027	95746	+	Chr2_supercontig_000000027	212831	-	CTCGTTAGCAAACTGAACATTAACC	AAGGAGAAGCTAGTAAAGTTATGAGGC	88T-unique	Candidate DFT1 88T post-MRCA somatic	0	26	0	0	Microhomology	2	AA
Chr2_supercontig_000000059	3597240	+	Chr2_supercontig_000000059	3653933	-	CTAATTGTTCCAAATAGGGGAGG	GGTAAGGAAAATAACAAGGCAATCC	88T-unique	Candidate DFT1 88T post-MRCA somatic	0	39	0	0	Microhomology	3	CAA
Chr2_supercontig_000000333	905158	+	Chr2_supercontig_000000333	1060881	-	CTGACAAGGAAAACTATAGTGTAGAGC	CTCCCCTAGACAGAAAATAGTCCAATA	88T-unique	Candidate DFT1 88T post-MRCA somatic	0	36	0	0	Microhomology	2	TC	ENSSHAG00000011702-I2	ENSSHAG00000012526-I3	5'-ENSSHAG00000011702-ENSSHAG00000012526-3' fusion, out-of-frame
Chr2_supercontig_000000353	4155083	+	Chr2_supercontig_000001625	72741	-	GTGCCTCTTTAGGTCAATTCTGTT	CATGTATGCATTAAGAAAGAGGACC	88T-unique	Candidate DFT1 88T post-MRCA somatic	0	48	0	0	Microhomology	2	AA
Chr2_supercontig_000000481	1026236	+	Chr2_supercontig_000000481	1064427	-	CCTATCCCTCACCAATTTCAGATCTAT	AGAGAAGAAATCAGAGCAGCAGAAG	88T-unique	Candidate DFT1 88T post-MRCA somatic	0	27	0	0	Microhomology	1	G	CDK13-I4		truncation
Chr3_supercontig_000000072	390860	+	Chr3_supercontig_000000072	669224	-	GCAGAAATAGATTATCATCACAGCC	CCAAATGGAGATAGTTAGCTAGTGTAG	88T-unique	Candidate DFT1 88T post-MRCA somatic	0	26	0	0	Microhomology	5	ACCTG
Chr3_supercontig_000000089	775250	+	Chr3_supercontig_000000089	777266	-	CCTCTCTTGAAGTTGTTTCAGTCTATC	CTTTTTCTCCCTTTCTGGTTTGTGT	88T-unique	Candidate DFT1 88T post-MRCA somatic	0	19	0	0	Microhomology	1	A
Chr3_supercontig_000000327	43621-44242	+	Chr3_supercontig_000000327	44554-45133	-	GCTCATCATATGAGAATGATAGACTGG	ATGTGAAAGACAGGGAGAGAAGAAG	88T-unique	Candidate DFT1 88T post-MRCA somatic	0	31	0	0
Chr4_supercontig_000001151	19971	+	Chr5_supercontig_000000129	2968089	-	AGATAATAGGTGGAATAGCAGGACAC	CAGCACCGTTACTTAGAGTTTTAAAGG	88T-unique	Candidate DFT1 88T post-MRCA somatic	0	17	0	0	Microhomology	2	TA	ETNK2-I3	EZH2-I8	5'-EZH2-ETNK2-3' fusion, in-frame
Chr5_supercontig_000000082	1686648	-	Chrx_supercontig_000000035	487244	+	TAATGATGAGAGCTGTCCCAAAG	CAAAGTCTGCTCCAGTATCTTGTAT	88T-unique	Candidate DFT1 88T post-MRCA somatic	0	32	0	0	Non-template sequence insertion	1	C
Chr5_supercontig_000000082	1686648	+	Chrx_supercontig_000000035	487245	-	TTTGTATAGGTTCCAAGAACCACC	ACCCATTGTGGCATATGAAGTTAC	88T-unique	Candidate DFT1 88T post-MRCA somatic	0	28	0	0	Non-template sequence insertion	2	GT
Chr1_supercontig_000000254	135031	-	Chr2_supercontig_000000271	1314377	+	CTTACTAAAGTTAAGCATGCCTCTGG	GAGGGCAGATCCTATTCAATCTC	DFT2-shared	Candidate DFT2 pre-MRCA somatic	0	0	13	15	Microhomology	1	A
Chr1_supercontig_000000254	135277	+	Chr2_supercontig_000000271	1314397	-	TACCATCGTATTTGGACTCAGATGTAG	GCTAACATGAGACATTAACTTGCAC	DFT2-shared	Candidate DFT2 pre-MRCA somatic	0	0	18	12	Blunt	0
Chr1_supercontig_000000368	211236	-	Chr4_supercontig_000000250	2309450	-	TAAAGGTGTAAAAGTGATTCCCAGC	TCCAGTGTGTTTCACATAATAGGC	DFT2-shared	Candidate DFT2 pre-MRCA somatic	0	0	38	43	Microhomology	1	G
Chr1_supercontig_000000368	211226	+	Chr5_supercontig_000000094	39776	-	CTGGAAAGAAGCTAAGAGGATCATT	CCATCCCTTATAAAGATACTAGAGCAG	DFT2-shared	Candidate DFT2 pre-MRCA somatic	0	0	65	58	Microhomology	4	GACT
Chr1_supercontig_000000440	67517	-	Chr6_supercontig_000000013	2653242	-	GCTACTGGCTAGGGAAGATGAGT	AAACCCACCTATGAAAGATTCTAGC	DFT2-shared	Candidate DFT2 pre-MRCA somatic	0	0	32	23	Blunt	0			SGCZ-I5	truncation
Chr2_supercontig_000000065	79816	+	Chr4_supercontig_000000020	338126	+	CATTTGAACTCAGGTCTCCTAGACTC	GAGGAGTAAGCTAGAATCTTTCGTAGG	DFT2-shared	Candidate DFT2 pre-MRCA somatic	0	0	20	22	Microhomology	3	CAT	ADCY2-I11	FGGY-I6	5'-ADCY2-FGGY-3' fusion, out-of-frame
Chr2_supercontig_000000245	3003335	-	Chr2_supercontig_000001002	30935	+	CTATAAGAAATCTAACCAGGCTCAAGG	ACTCCAGGTACAATGACTTTGCAT	DFT2-shared	Candidate DFT2 pre-MRCA somatic	0	0	32	22	Blunt	0		TAF2-I32		truncation
Chr2_supercontig_000000428	152028	+	Chr2_supercontig_000000428	2230876	-	CTTCAAGGAGCAGTTCTGGTATCT	GTATAAGGAATTCAGTGACCACTCAGG	DFT2-shared	Candidate DFT2 pre-MRCA somatic	0	0	38	30	Microhomology	4	TAAT
Chr2_supercontig_000000442	1683810	+	Chr2_supercontig_000000442	1700393	-	CCTGACTGTCAATCTAGTGCTTTTT	GCAGGAGTTTGCACTGTTAGAAA	DFT2-shared	Candidate DFT2 pre-MRCA somatic	0	0	24	19	Microhomology	1	A	QARS-I6		truncation
Chr2_supercontig_000000820	231	-	Chr4_supercontig_000000017	2831748	-	TAATTATCACTGTCAGTTCCTCACTGG	ACAAAGGTGAATGTTGGAAACCATC	DFT2-shared	Candidate DFT2 pre-MRCA somatic	0	0	39	44	Microhomology	1	G
Chr2_supercontig_000000820	319-1209	+	Chr6_supercontig_000000121	976170-976743	+	AGGGAATAGGATAGGAAGAGGAAGA	TAGAGGAAGTAGCTTTAGTGGTCTTGA	DFT2-shared	Candidate DFT2 pre-MRCA somatic	0	0	25	27
Chr3_supercontig_000000053	829184	+	Chr3_supercontig_000000053	845922	-	AGAATGAAGGACAAACAGCAACAAC	GGGCAGGGAAATATAAAAGGGATA	DFT2-shared	Candidate DFT2 pre-MRCA somatic	0	0	33	28	Microhomology	2	CT
Chr3_supercontig_000000073	480733	+	Chr6_supercontig_000000169	1372503	-	ACAAAGAGAGAAGAAAGTAAGAGAGGG	TTCTATAGGAAGAACTACTCGGTTGTC	DFT2-shared	Candidate DFT2 pre-MRCA somatic	0	0	27	31	Microhomology	1	T
Chr3_supercontig_000000081	217129	+	Chr3_supercontig_000000082	2702828	-	GTGACAGAAGTTAAAGATGACAGACAC	GTTCTCTAAAAAGCTCACCCCTACAC	DFT2-shared	Candidate DFT2 pre-MRCA somatic	0	0	22	31	Microhomology	2	AA
Chr3_supercontig_000000081	220822	-	Chr3_supercontig_000001716	5392	-	AAGAAGACTGGAGGAGAGAGAAAAA	GGCAGTAACTTTTGAGAGGAGAAA	DFT2-shared	Candidate DFT2 pre-MRCA somatic	0	0	20	24	Blunt	0
Chr3_supercontig_000000082	89865	+	Chr3_supercontig_000000082	96431	-	GCTGAATTTGAACTCAGATCTTCC	ATCTTCCTTCTGCCATCTATTACCT	DFT2-shared	Candidate DFT2 pre-MRCA somatic	0	0	28	30	Microhomology	1	T
Chr3_supercontig_000000082	2686482	+	Chr3_supercontig_000000125	353556	+	ACAGGAATCTCACATCTTACTGTACCT	CCAAAGAGGGTGAAGGAGTAAGT	DFT2-shared	Candidate DFT2 pre-MRCA somatic	0	0	28	23	Microhomology	3	AGA	MARCO-I1		truncation
Chr3_supercontig_000000094	2558603	+	Chr3_supercontig_000000383	4241889	-	CTTTCTTACTGTGTCCTTGCTAAGTCT	TCTCTTCTGATCACTTCTGGAATCT	DFT2-shared	Candidate DFT2 pre-MRCA somatic	0	0	33	43	Microhomology	2	TT
Chr3_supercontig_000000109	15130	+	Chr3_supercontig_000001579	49917	+	AAGACAGAAGGAGAGGAAAGAGAAG	TAAAGGTAGAGAAGGATCTGGTGACTA	DFT2-shared	Candidate DFT2 pre-MRCA somatic	0	0	33	35	Microhomology	2	TT
Chr3_supercontig_000000109	139224	-	Chr3_supercontig_000000114	1677119	-	ATAGCTACAAGCCACAGGTTGTTTT	GGCACCTTTTATTGTTTGTCTTCAG	DFT2-shared	Candidate DFT2 pre-MRCA somatic	0	0	22	23	Non-template sequence insertion	5	GTCCA		ZNF385B-I4	truncation
Chr3_supercontig_000000110	3011443	+	Chr3_supercontig_000001579	79671	-	AGTATGTAGGACAGTTTCTGGTCTGA	CTCTAAAGCAGAACTCATCTTTTCCTC	DFT2-shared	Candidate DFT2 pre-MRCA somatic	0	0	33	24	Blunt	0
Chr3_supercontig_000000110	3186230	-	Chr3_supercontig_000000650	208402	-	GTATGAGAAAGTCAACAGCTTGGAA	TTATGGAAGCAAGAGGGTGATTAG	DFT2-shared	Candidate DFT2 pre-MRCA somatic	0	0	33	29	Non-template sequence insertion	1	A
Chr3_supercontig_000000125	353555	-	Chr3_supercontig_000000389	2972011	-	AGTCTTGTAAAGTCTCAGTGTGAAAGG	CTCCTTTTCTCAAGTTCTCAAAGGT	DFT2-shared	Candidate DFT2 pre-MRCA somatic	0	0	21	35	Blunt	0
Chr3_supercontig_000000125	363002	-	Chr3_supercontig_000000349	643754	+	CCTCACAATGTCCTAAATGACTACAG	GAGAGTCAGAATTACCTGGTTTCAAG	DFT2-shared	Candidate DFT2 pre-MRCA somatic	0	0	18	17	Microhomology	1	A
Chr3_supercontig_000000146	431792	+	Chr3_supercontig_000000146	452856	-	CAGGATTCTGCTCTCATGGTAGA	CACAGTCATCTAATTTTGTCTCCTCAG	DFT2-shared	Candidate DFT2 pre-MRCA somatic	0	0	35	25	Blunt	0
Chr3_supercontig_000000167	36184	+	Chr3_supercontig_000000503	97527	-	ATAGAGTCAAGTTCGTGGACAAAAG	AGATTTCTCTTGTACTGTGAATCCC	DFT2-shared	Candidate DFT2 pre-MRCA somatic	0	0	28	31	Microhomology	2	AT
Chr3_supercontig_000000243	196586	+	Chr3_supercontig_000000404	18330	-	CAGGTAAATCACTTACTACCTCAGGAC	AACCAGGAGAGTGTTGTGCATAG	DFT2-shared	Candidate DFT2 pre-MRCA somatic	0	0	23	15	Non-template sequence insertion	52	TGGTGCAGTGGATAGAGCACCAGCTCTGAAATCAGAGTTCAAATCTGGTCTC
Chr3_supercontig_000000243	1651768	+	Chr3_supercontig_000000243	1742745	-	CATTGACCCCTATGGTGAAACTTAT	GTCTGTAGTAGAGAGCCAGACTTGG	DFT2-shared	Candidate DFT2 pre-MRCA somatic	0	0	29	24	Microhomology	4	CTTT		CAMTA1-I9	truncation
Chr3_supercontig_000000338	149811	+	Chr3_supercontig_000000390	2762409	-	CTTTAAGTCTATGCTCTTGGTTCTGTC	ATAATTTTCTTCAGGCAGAGTCCTG	DFT2-shared	Candidate DFT2 pre-MRCA somatic	1	1	20	25	Blunt	0
Chr3_supercontig_000000349	523723	+	Chr3_supercontig_000000349	536625	-	ACAGAGTCCAACTCGACAAAATCT	AGATATATTCAACGCACTGCGAG	DFT2-shared	Candidate DFT2 pre-MRCA somatic	0	0	34	29	Microhomology	1	C
Chr3_supercontig_000000383	4178811	+	Chr3_supercontig_000000383	4443428	+	GTTTTTGCCTTTGTGTCTCTAGCAT	GACTGATTCTGAGCTGTCATCTATATC	DFT2-shared	Candidate DFT2 pre-MRCA somatic	0	0	34	36	Microhomology	2	TA		RNF13-I7	truncation
Chr3_supercontig_000000383	4381691	+	Chr3_supercontig_000000383	4396101	-	GTATCTCTGACATTTATCCATCCACTC	CCTCAGATATACACAAGCTAATGCTG	DFT2-shared	Candidate DFT2 pre-MRCA somatic	0	0	27	25	Microhomology	1	A
Chr3_supercontig_000000383	4453472	-	Chr3_supercontig_000001188	85810	-	AGTGCTTTGTGAAGTGCTTATGTAGAG	CGTTTGCCAGTGTCAGTTAGTATATC	DFT2-shared	Candidate DFT2 pre-MRCA somatic	0	0	21	17	Blunt	0		RNF13-I7	ACTRT3-E3	RNF132 truncation; ACTRT3 truncation
Chr4_supercontig_000000004	1008160	+	Chr4_supercontig_000000584	4474	+	CACATAGATTGCCCAATAGTTATCC	CTTCTCTGGCTCCTAAATGACATAA	DFT2-shared	Candidate DFT2 pre-MRCA somatic	0	0	24	22	Microhomology	1	A	FAF1-I7		truncation
Chr4_supercontig_000000004	1043270	-	Chr4_supercontig_000000005	408737	-	GATATGGAACAGATGGAAGGATTC	AGTTAGATAGGTTGAAGAACTGGGAAC	DFT2-shared	Candidate DFT2 pre-MRCA somatic	0	0	14	30	Microhomology	3	GTG	FAF1-I8		truncation
Chr4_supercontig_000000004	1346124	+	Chr4_supercontig_000000004	1375046	-	CTCAGATACTTAGCTGTATGACCATGT	CTTCCTTCCATCCTTCCTCTACTACT	DFT2-shared	Candidate DFT2 pre-MRCA somatic	0	0	20	11	Blunt	0		ELAVL4-I3	ELAVL4-I2	deletion of exon 3, out-of-frame
Chr4_supercontig_000000005	368359	-	Chr4_supercontig_000000019	458015	-	AGCCTTTCAGCTCCTCAACTCTTAG	TCCCACAAATTTACCTTGTAGAGC	DFT2-shared	Candidate DFT2 pre-MRCA somatic	0	0	30	32	Microhomology	2	TG
Chr4_supercontig_000000005	408740	+	Chr4_supercontig_000000019	1024391	-	GTCTGAAACCTCAGCTTTGAACTT	CTTCGTCCTTCCTATGGAGTCAT	DFT2-shared	Candidate DFT2 pre-MRCA somatic	0	0	18	18	Microhomology	1	C
Chr4_supercontig_000000017	2811567	+	Chr5_supercontig_000000164	1309714	+	GAAGGATATTGTATCTTCAGATGGC	ATAATCTCTTCTCGCTTAAGGTGACTC	DFT2-shared	Candidate DFT2 pre-MRCA somatic	1	0	17	22	Non-template sequence insertion	19	ATAACTCATAATAGTACAT
Chr4_supercontig_000000019	394565	+	Chr4_supercontig_000000019	969850	+	AGGTGCCTATGATATTCCAGGTATT	AGAAATCCCAGCTACTGACAAAATG	DFT2-shared	Candidate DFT2 pre-MRCA somatic	0	0	39	33	Microhomology	1	C
Chr4_supercontig_000000020	338120	-	Chr6_supercontig_000000067	1336086	-	CATAGTGAAGTTCCGGGTCCTAT	CTTGAGATCTCCTAGAGAGGAAAAA	DFT2-shared	Candidate DFT2 pre-MRCA somatic	0	0	14	21	Microhomology	3	TAT	FGGY-I6		truncation
Chr4_supercontig_000000026	376304	+	Chr4_supercontig_000000026	427370	-	TTCTTTCTTTCTTCCTTCTCTCTCC	GTCCTAGAAAAATACTAGCCATGTG	DFT2-shared	Candidate DFT2 pre-MRCA somatic	0	0	24	23	Non-template sequence insertion	4	AGAC
Chr4_supercontig_000000026	1547388	-	Chr4_supercontig_000000066	2845707	-	GCTCAGTCCACTATACTAACTAGCTCC	CAGAGAATGGATGCCTATCATAGTT	DFT2-shared	Candidate DFT2 pre-MRCA somatic	0	0	20	31	Microhomology	3	TAT
Chr4_supercontig_000000029	389150	+	Chr4_supercontig_000000029	469395	-	CACCTGTCTTGGTCTCAATTTATCT	ACTGTAGTTGTTGGTACCTGGGAG	DFT2-shared	Candidate DFT2 pre-MRCA somatic	0	0	21	22	Microhomology	1	A	OLFML2B-I5		truncation
Chr4_supercontig_000000119	86521	+	Chr4_supercontig_000000119	93077	-	CCCCCAAAGGACTATTGTGTATTA	GCACTAGGTAGATGATTATTGCAGAAG	DFT2-shared	Candidate DFT2 pre-MRCA somatic	0	0	28	32	Blunt	0
Chr4_supercontig_000000157	98730	+	Chr4_supercontig_000000157	198452	+	CAGTGTGTGGGTTGAAGTGAAAG	AGAAGAGAAACAGAGATCAAGACACTC	DFT2-shared	Candidate DFT2 pre-MRCA somatic	0	0	24	16	Microhomology	2	AT
Chr4_supercontig_000000157	159888	-	Chr4_supercontig_000000157	666152	+	ACATTAGTATACAACTCTTGGTGCAGG	GTCTCTGACTCTATTATCCTTTTCCCT	DFT2-shared	Candidate DFT2 pre-MRCA somatic	0	0	23	34	Microhomology	3	CAC
Chr4_supercontig_000000157	289366	-	Chr4_supercontig_000000962	3684	-	AGGAGTGTGGTTCTTTTCACATTC	CTTTACATCCCTCATTCTTCTCTCCTT	DFT2-shared	Candidate DFT2 pre-MRCA somatic	0	0	28	27	Microhomology	2	CT	ITPR3-I31		truncation
Chr4_supercontig_000000157	289339	+	Chr4_supercontig_000000158	137006	-	GGAAGAGAGATGGAAATGTACTCAT	GAAGAGTTGAGAGGAGAAGAAAAGACT	DFT2-shared	Candidate DFT2 pre-MRCA somatic	0	0	29	18	Blunt	0		ITPR3-I32	GRM4-I20	ITPR3 truncation; GRM4 truncation
Chr4_supercontig_000000157	666151	-	Chr4_supercontig_000000661	73405	-	GGTTAATCTTTCTTTCAGGGACTCT	CACTCAGCTGTTAGAAACAGTGTTAGA	DFT2-shared	Candidate DFT2 pre-MRCA somatic	0	0	29	28	Microhomology	1	A
Chr4_supercontig_000000158	101927	+	Chr4_supercontig_000000661	63353	+	GAGTCTAACAGTAGGTTCATTTTGAGG	ACTAGTTGAGTCCAGAACCATTCCTAC	DFT2-shared	Candidate DFT2 pre-MRCA somatic	0	0	22	29	Blunt	0
Chr4_supercontig_000000244	2837129	-	Chr4_supercontig_000000245	1080006	+	TAGGTTCTCTTCCTTAACTCCACCTG	GAGAGTGGTTGAGGCTAAAGATAAAGT	DFT2-shared	Candidate DFT2 pre-MRCA somatic	0	0	31	32	Microhomology	1	T
Chr4_supercontig_000000250	2309705	+	Chr5_supercontig_000000094	40293	+	AGGGGATCATTCATAGAGAACACTT	CTATAGCTGATCTATGGGAAGACAATG	DFT2-shared	Candidate DFT2 pre-MRCA somatic	0	0	36	36	Microhomology	2	AG
Chr4_supercontig_000000508	9243	-	Chr4_supercontig_000002155	2203	+	GTAACTGAACTTTTGGGAATGTGTG	CCAGGATAGAGTACCTTTACATAGCTT	DFT2-shared	Candidate DFT2 pre-MRCA somatic	0	0	25	27	Blunt	0
Chr5_supercontig_000000009	306052	+	Chr5_supercontig_000000009	312289	-	AGAGCAAGGCTAAATCACTCACTAAC	CCTATTCCCACAAAGGACAGTCT	DFT2-shared	Candidate DFT2 pre-MRCA somatic	0	0	36	17	Microhomology	2	AA	MLC1-I2		truncation
Chr5_supercontig_000000073	212076	+	Chr5_supercontig_000000073	321377	-	GACTGGCTCATAGTAGGCACTTAAT	CTATATCTCTTCCTTTGCAGAGCC	DFT2-shared	Candidate DFT2 pre-MRCA somatic	0	0	28	28	Microhomology	1	T
Chr5_supercontig_000000096	1594489	+	Chr5_supercontig_000000119	1220108	+	GATCGTAATAGCAGATATTTCCCAG	GTTTGTTACTTCCTTCTCCAGCTTACT	DFT2-shared	Candidate DFT2 pre-MRCA somatic	0	0	23	22	Microhomology	1	A	ENSSHAG00000012483-I10		truncation
Chr5_supercontig_000000117	1125222	-	Chr5_supercontig_000000137	826742	-	CAGGCATCTCAAAGTAAAACCAG	TAAGGCTAACACAAGAGACAGTGACTA	DFT2-shared	Candidate DFT2 pre-MRCA somatic	0	0	39	39	Microhomology	3	CAT
Chr5_supercontig_000000132	1727429	+	Chr5_supercontig_000000139	398195	-	CTTCTGTGTTGGCTTGTTTTAACC	CTGATCATAGAAATCAGTCACATGAGG	DFT2-shared	Candidate DFT2 pre-MRCA somatic	0	0	16	14	Blunt	0
Chr5_supercontig_000000147	1810360	+	Chr5_supercontig_000000150	664826	-	TTCCTGAACTCTCTCATAACTACTGTG	GCCTCATTCCTCTATGATTAGCATT	DFT2-shared	Candidate DFT2 pre-MRCA somatic	0	0	31	27	Microhomology	1	A	MLLT10-I3		truncation
Chr6_supercontig_000000072	482919	-	Chr6_supercontig_000000121	1281142	+	GCAACTTCTATGGTCCCTTGATTTA	GAAGGGTAAGAGTCACAAGGAAAAG	DFT2-shared	Candidate DFT2 pre-MRCA somatic	0	0	93	80	Microhomology	2	AC
Chr6_supercontig_000000072	486320	-	Chr6_supercontig_000000121	2269345	-	TCTTAAATGCAGTTCCTGACTATGG	CTGTTCTATCTAAAGGGCCACCTAT	DFT2-shared	Candidate DFT2 pre-MRCA somatic	0	0	31	33	Microhomology	1	T
Chr6_supercontig_000000072	486312	+	Chr6_supercontig_000000121	957131	-	GATGATATGGAAGCTAGGAATCTCA	ACTTTCCAGCAAAATTGCTACAGTC	DFT2-shared	Candidate DFT2 pre-MRCA somatic	0	0	74	75	Microhomology	3	TTT
Chr6_supercontig_000000121	957115	+	Chr6_supercontig_000000121	1281152	-	AGAGATAGAGTCCTTTCTCAGTGTTAG	CTAAAGATCGGTACCTCTATTCAGATG	DFT2-shared	Candidate DFT2 pre-MRCA somatic	0	0	17	18	Blunt	0
Chr6_supercontig_000000121	2091271	-	Chr6_supercontig_000000169	1299869	-	CTTTCTTCCCAGAGACCCCAACT	CTACTTGCCATAGTTGCCATGTT	DFT2-shared	Candidate DFT2 pre-MRCA somatic	0	0	30	16	Microhomology	2	AG
Chr6_supercontig_000000121	2117374	-	Chr6_supercontig_000000169	1353403	+	GGCAAAGGCACAGATAATATGCTT	GCCTACTAATCTCATCTCCCAGAC	DFT2-shared	Candidate DFT2 pre-MRCA somatic	0	0	30	24	Microhomology	5	TAAGG
Chr6_supercontig_000000121	2117372	+	Chr6_supercontig_000000169	3249587	-	GCTTTACAAGAACCTAAAGATGGAC	CAAGTAGTCTTATTAGAAGGCAGCTCA	DFT2-shared	Candidate DFT2 pre-MRCA somatic	0	0	25	20	Microhomology	1	T
Chr6_supercontig_000000121	2216106	+	Chr6_supercontig_000000169	1388694	-	CTGTTCTGCCAGTCTCTTCTTTT	CTACCTTTTGCAAGAATCAGACTCA	DFT2-shared	Candidate DFT2 pre-MRCA somatic	0	0	23	14	Microhomology	3	AAG		PHF21A-I17	truncation
Chr6_supercontig_000000124	16015	+	Chr6_supercontig_000000124	147720	-	GCACAGCTGTCTATACATCATGAAA	CCTAGAGTCAGGAAGATTATCCATTTG	DFT2-shared	Candidate DFT2 pre-MRCA somatic	0	0	26	30	Blunt	0			GABRG1-I8	truncation
Chr6_supercontig_000000161	1573078	+	Chr6_supercontig_000000161	1609941	-	GCTGAATAAGTGTAGTTCAGTCTGATG	ATGCTTAGCCCTTGTATGATACTGTTC	DFT2-shared	Candidate DFT2 pre-MRCA somatic	0	0	24	22	Microhomology	1	A	GAS2-I1	GAS2-I3	deletion of exons 2-3 and intron 2, in-frame
Chr6_supercontig_000000169	1386878	+	Chr6_supercontig_000000169	3249585	+	CTAGCTTTCTTGTGTAACCCCCTTAT	GACTCCCAGAAAGAAGAGGGACT	DFT2-shared	Candidate DFT2 pre-MRCA somatic	0	0	25	21	Microhomology	1	T	PHF21A-I17		truncation
Chr2_supercontig_000000398	1423946	+	Chr6_supercontig_000000778	49572	-	ATAGGTTTGTAAAGTGTCAGGATGGAC	GAGTACACAAGGGAAGAAGAGAGAAG	203T3-unique	Candidate DFT2 203T3 post-MRCA somatic	0	0	0	38	Microhomology	4	AAGG
Chr2_supercontig_000000398	179293	-	Chr6_supercontig_000000778	49994	+	CTCCTACCATTACTTTTACAATCACCC	CATGAGAAATGGAAGAGATGCTG	203T3-unique	Candidate DFT2 203T3 post-MRCA somatic	0	0	0	23	Microhomology	5	ATTAT	GBA2-I1		truncation
Chr4_supercontig_000000300	317243	+	Chr4_supercontig_000000300	319190	-	AAGGTCCTAGGATAGTGATGGGAG	CTCTCTGAAGCAAGAGAGCATTTC	203T3-unique	Candidate DFT2 203T3 post-MRCA somatic	0	0	0	12	Microhomology	4	GGCC
GERMLINE
Chr1_supercontig_000000010	437844	-	Chr4_supercontig_000000135	129	-	ACCTTCCTCAGCCAACAAATAAC	GGATCTGTGACTTAACTGCCTATACTC	DFT1-shared	Germline
Chr1_supercontig_000000022	238474	+	Chr1_supercontig_000000022	246015	-	ACTGAACGTGGATCACAACATAGTA	CTTCATTACTGTCTTTTCCTAACCC	DFT1-shared	Germline
Chr1_supercontig_000000026	1406923	+	Chr2_supercontig_000000458	1289424	+	GATGTAGCCAAAGCTGTAATAAGAGG	TTTAGGTATCAGTACCATGTCTGTGTC	DFT1-shared	Germline
Chr1_supercontig_000000034	876682	+	Chr3_supercontig_000000192	428711	+	GTCTCTGTCTGTGTGTGTGTCTTAATC	AGCATCACATTACATAGGAGACCTTTC	DFT1-shared	Germline
Chr1_supercontig_000000039	549006	-	Chr2_supercontig_000000002	131743	-	GTATTCACCCTGCTGGTCATTTCTTA	AGATTGGCTAAGATGACAGGAAAAG	DFT1-shared	Germline
Chr1_supercontig_000000039	549847	+	Chr2_supercontig_000000002	132076	+	ATCTGGACATACCTAACAATACCCTCT	TAGTAACACTGCTGGATCAAAGGAT	DFT1-shared	Germline
Chr1_supercontig_000000052	2653526	-	Chrx_supercontig_000000468	1811	-	ACCACAATTTATTCAGCCATTCTCC	GAATGATGTGGATATTGATGGAAGG	DFT1-shared	Germline
Chr1_supercontig_000000077	320315	-	Chr1_supercontig_000000077	324714	+	AGACCTTGTTCTCCTACCTTCATAATC	AGTAGAAAGAAGTACAGTAAGCTCCCC	DFT1-shared	Germline
Chr1_supercontig_000000102	930266	-	Chr1_supercontig_000000102	931948	+	AAGTGTAAGACAAGGGAAACTCCTT	CATTTAGCCAGACATTCTCTAAGCTC	DFT1-shared	Germline
Chr1_supercontig_000000130	695433	+	Chr1_supercontig_000000130	697681	-	GGATAGGGAAAAGAAATTACCAGAG	GATGTGAGACAGAACCTTAGAGTTGTT	DFT1-shared	Germline
Chr1_supercontig_000000215	2858985	-	Chr1_supercontig_000000215	2861019	+	GATTCAGACTTGGAGAGAATGGATA	CTTATAGCTAGAGGACAACTTGCCTAA	DFT1-shared	Germline
Chr1_supercontig_000000238	1923147	+	Chr1_supercontig_000000238	1924338	-	CCAAGGGATGCAGAAGAGATAAA	CTGCTACAATTCCTCTTTTACTGTGTG	DFT1-shared	Germline
Chr1_supercontig_000000310	1908587	+	Chr1_supercontig_000000310	1909879	-	CATACTACAGCACTTCCTTTCAAGAAC	GACTTCAGAAAGAAATAGGCAGATG	DFT1-shared	Germline
Chr1_supercontig_000000382	104921	+	Chr2_supercontig_000000157	2122732	+	GAAAGCTGCAAGAAGAAATAGACAG	CAGTTTCCAGGAGTAGGAGTCTTAGTA	DFT1-shared	Germline
Chr1_supercontig_000000609	2824	-	Chr1_supercontig_000003977	905	-	TACACTACGACCAAGTGAGATTGATAC	ACATCAAGAGATTACAGAGCATAGACC	DFT1-shared	Germline
Chr1_supercontig_000001084	51899	-	Chr1_supercontig_000001084	59183	+	GCTAACATCTACGAACATCTCTATCAG	GGAAGTCTCTGCTTTAGGAGTTTTCTA	DFT1-shared	Germline
Chr1_supercontig_000001084	51908	-	Chr1_supercontig_000001084	59198	+	CACAATAAGAAACACCTAATGCAGG	GCTTAGTATCTTATGCAACTCTCCAAG	DFT1-shared	Germline
Chr1_supercontig_000001508	33119	+	Chr1_supercontig_000004873	6171	+	TTATACATACCCTATTCTGGGTCATGG	ATTTAAGGACTGAGAGGACTAGGATCT	DFT1-shared	Germline
Chr2_supercontig_000000062	94215	+	Chr2_supercontig_000000062	95536	-	AGCAAAACAGATTAAGATGAAGGGG	GGAAACCAGTTTTTCCTAAAGTGAG	DFT1-shared	Germline
Chr2_supercontig_000000101	236837	+	Chr2_supercontig_000000290	19721	-	CACCTGTCTGTTTCCTTACTTTTTC	GGAGGTACTACATTTTACAAAGAGGC	DFT1-shared	Germline
Chr2_supercontig_000000244	1676766	-	Chr6_supercontig_000000103	2453773	-	AACACTGTACCAACACTGATATACTGG	CCACATTTCACTTGTCATTGTGGA	DFT1-shared	Germline
Chr2_supercontig_000000256	4176337	+	Chr2_supercontig_000000256	4179423	-	CAGCACAAGAGCATATGTGCTAAG	GGATGTTTCAGTTAACTTAGGGTGA	DFT1-shared	Germline
Chr2_supercontig_000000257	16467	+	Chr2_supercontig_000000257	25555	-	GTTCATGGCTATGCTGAGCTAATAC	GTAAGTTCTTATTCCAGAAGCTTGGGT	DFT1-shared	Germline
Chr2_supercontig_000000272	751026	+	Chr2_supercontig_000002307	2251	-	CAGCTTCCCTCCATTTACGAATA	CTGGTACAGAAGGAGTCTGCAGTAG	DFT1-shared	Germline
Chr2_supercontig_000000278	583845	-	Chr2_supercontig_000000302	996731	+	GACCTCTAAGGTCCTTTCCAATTC	CTGTCTCCCTATTGTTCCTTTCC	DFT1-shared	Germline
Chr2_supercontig_000000294	185899	+	Chr2_supercontig_000000294	197302	-	GCTTATTTCTCTAAGTTCCCAGGTAAG	GTACTCGATCAACCACAGTGTTTCTA	DFT1-shared	Germline
Chr2_supercontig_000000302	625444	+	Chr2_supercontig_000000302	626464	-	GGATAAGAAAGCGGATCTTGATTG	GATACAGCTCTTTATGAATCGTCACAC	DFT1-shared	Germline
Chr2_supercontig_000000304	838071	+	Chr6_supercontig_000000161	2311331	+	GGAGAGAAAAATCAGAACAAAGGAG	CAGTAAGTTCTTATCCCAAAAGCTG	DFT1-shared	Germline
Chr2_supercontig_000000351	1169420	+	Chr6_supercontig_000000131	1492815	+	CAGTGTTCTTTCATTAGGTGTAGCTG	AAACTGTGCATACCCTTTGATCC	DFT1-shared	Germline
Chr2_supercontig_000000373	790404	-	Chr2_supercontig_000000447	1399304	-	CATACAAACCGAACTTAGTCTTGAGTC	CTTACAGTTGTAGGGTTCCTTGAGA	DFT1-shared	Germline
Chr2_supercontig_000000447	346409	-	Chr2_supercontig_000002930	126	-	ACTCTCTGTGCAAGTCCTGATGT	CTAGACCCTTTGAGATGATAGTCTCCT	DFT1-shared	Germline
Chr2_supercontig_000000451	448751	-	Chr5_supercontig_000001697	449	-	CTCCTCTGTTAATCTTGGAAGCCTAT	CCTTATAGTTACTGGGAGGAATACACA	DFT1-shared	Germline
Chr3_supercontig_000000035	780746	-	Chr3_supercontig_000000035	782427	+	AGGACAGTTACATCAGGGTAAGAATGT	GTCACACTTTGGTGTGAGATATTGA	DFT1-shared	Germline
Chr3_supercontig_000000058	817942	+	Chr3_supercontig_000000058	820237	-	CTTTCTGCCTCAATCAAGTGTTAG	GACTATGCTTCAGTCAAGTCCATTAAG	DFT1-shared	Germline
Chr3_supercontig_000000080	109562	+	Chr3_supercontig_000000080	114049	-	CCTGGAGAGACTTACATGAACTGAT	TGCTAAACCCAACATTTCTAGTGC	DFT1-shared	Germline
Chr3_supercontig_000000087	1329288	+	Chr3_supercontig_000000087	1332063	-	GTAGGTGCAAACTGAATTACACAGA	GTAACTTAACCGCATCTAGAACCATGT	DFT1-shared	Germline
Chr3_supercontig_000000155	509913	+	Chr3_supercontig_000000344	1292245	+	CTTTCTCTTTGTACCTGTTGATGTCTC	GTTTCAAAGAGAGTAGTCAGCCTCAAT	DFT1-shared	Germline
Chr3_supercontig_000000161	955205	+	Chr5_supercontig_000002100	175	-	ACCTTTAGCAAAGTTGCAGGATAC	GGTGACCGCTGCTTTGTAATATAG	DFT1-shared	Germline
Chr3_supercontig_000000217	1370492	+	Chr3_supercontig_000000217	1377133	-	ACTGAAGTACAAATCATCTCCTATCCC	GCCCTCTTTTTCTATAACTTCAGGAC	DFT1-shared	Germline
Chr3_supercontig_000000217	1502173	+	Chr3_supercontig_000000217	1509537	-	GCAGGCAGATTTCAGAGAAAACAAT	ATCTAGGAACAACAAAAAGGGGACT	DFT1-shared	Germline
Chr3_supercontig_000000307	115000	+	Chr4_supercontig_000000248	579351	+	AGTCATCTCCCAGAGTTCTTTTTCT	ACCATAGACAACAATGGAGCATC	DFT1-shared	Germline
Chr3_supercontig_000000363	329346	+	Chr3_supercontig_000000363	356416	-	CTTTAGAGCTGGTGCACTATCCATTAT	AATTAAGAGGGAACCCTGAAACTCT	DFT1-shared	Germline
Chr3_supercontig_000000377	2622286	+	Chr3_supercontig_000000377	2627978	-	GATTTAGTTTGAACCAATAGGGTGG	ACTGGCTTTACTTGGAAACCATTAC	DFT1-shared	Germline
Chr3_supercontig_000000381	2327955	-	Chr3_supercontig_000000381	2331591	-	CATGAAACTGAGGCACAGAGATTAT	CCTAAGTCTGAGCCTCTTCATTTGTAA	DFT1-shared	Germline
Chr3_supercontig_000000381	2328223	+	Chr3_supercontig_000000381	2333915	+	CAGTTGTAGGCAATTTGGTTTTAGG	ACTAACTTGCCCATGAATACACAGT	DFT1-shared	Germline
Chr3_supercontig_000000390	1779953	+	Chr3_supercontig_000000390	1786716	-	ACAGTAGTAGGCATTGATCCTCATTC	ATGAGTAAATGTCCATCAGTTGGG	DFT1-shared	Germline
Chr3_supercontig_000000390	1790113	+	Chr3_supercontig_000000390	1797431	-	TTGGCAGTCTAATGAGACGTATAGAG	AAACCCACTAGGACAAACACTAGAAG	DFT1-shared	Germline
Chr3_supercontig_000000390	1909088	-	Chr3_supercontig_000001457	468	-	TACTATACAGACTGACTGCAGACCAAA	GATCTCTTTCAGGAAGTGAACAGTG	DFT1-shared	Germline
Chr3_supercontig_000000458	44592	+	Chr3_supercontig_000000458	48613	-	AGACGTAGTGGAACTAGAGACCAAAT	CAATTGTGTCTGACTTTTCATGACC	DFT1-shared	Germline
Chr3_supercontig_000000651	625	+	Chr3_supercontig_000004408	2168	+	CCAGAATCCTTCAAGTACAACTTCT	GACTGAATATAGCACACAAGAAACAGC	DFT1-shared	Germline
Chr3_supercontig_000000954	86124	+	Chr6_supercontig_000000511	29155	+	AGCTGGTGAGTTGTTCTACTTCTTATC	GGAAGCAGTATTTAGTGTTCTTTAGGC	DFT1-shared	Germline
Chr3_supercontig_000001220	17853	+	Chr3_supercontig_000002801	387	-	GAGTTTAATGGTATGGTCCTGAAGAAG	ATATGCTATCAACAAAGTCCAGCAG	DFT1-shared	Germline
Chr4_supercontig_000000027	403437	-	Chrx_supercontig_000000538	2384	+	CAGCAGTGTTACTACTGGGCTTATATC	TAATGGTTCTTAGTCATCTCCCAGAGT	DFT1-shared	Germline
Chr4_supercontig_000000030	3460142	+	Chr4_supercontig_000000030	3461845	-	ATAACCTCTGTGAATACAGCTGCC	CCTCAAAATACCTTGTGAGGTTTC	DFT1-shared	Germline
Chr4_supercontig_000000100	1834124	+	Chr4_supercontig_000000100	1837219	-	ACTTCTTGCAGAGGTTAAGTCTTGAG	ATTAGACTCATTCTGTTTGGCTGC	DFT1-shared	Germline
Chr4_supercontig_000000127	1059124	-	Chr4_supercontig_000003613	1394	-	AGGGAAGAAGATGGACATTCAAC	CATTTCCTTTTCCAGTGTGTACC	DFT1-shared	Germline
Chr4_supercontig_000000157	688710	+	Chr4_supercontig_000000763	2279	-	GAGACAGCCTTAGTTTCAGTTCAGATA	GGAAGCAAAGATAAACAGAGCAACT	DFT1-shared	Germline
Chr4_supercontig_000000294	358110	+	Chr4_supercontig_000000294	359785	-	GGGAAGTACAGGTGGTATAAAAACA	ACAAAATGACTTTGCAGAGAAGGAG	DFT1-shared	Germline
Chr5_supercontig_000000058	1016934	+	Chr5_supercontig_000000058	1020807	-	GAAGATTTTATAGAAGTGCCGGGTA	GCTCCATAAAAGTACCATTCTTAGGAC	DFT1-shared	Germline
Chr5_supercontig_000000119	2367265	-	Chr5_supercontig_000000172	1170826	+	GAGTAGTTTGCCATTTCCTTCTTC	GCCCCTTTTAAGTATGTTCTGGTAT	DFT1-shared	Germline
Chr5_supercontig_000000146	3829591	-	Chr5_supercontig_000000146	3840236	+	TGGATGTAGAGATACAGCACAAACTAC	CATCTCAGATACTAACTGTGTGATCCT	DFT1-shared	Germline
Chr5_supercontig_000000179	1376110	+	Chrx_supercontig_000000011	585571	-	AGGGTTCAGAAAGGTGTGAGTCT	CACGTCTGACCAAGTTCTATGTG	DFT1-shared	Germline
Chr5_supercontig_000000272	35345	+	Chr5_supercontig_000002789	4345	+	AATCTTACAGATGGGGACACTGAG	AGACTGGTCAGAACGTGGAACAC	DFT1-shared	Germline
Chr6_supercontig_000000068	1742420	-	Chr6_supercontig_000000068	1821819	+	TAAGCAAGTCATCTAATCTCCTTGAGC	CACTGAGGAGAATACACATAGTAACTG	DFT1-shared	Germline
Chr6_supercontig_000000100	1552242	+	Chr6_supercontig_000000100	1553783	-	GTCTTGTCATTTCAGGGAGTTTATC	GGAGACTTCAAATCCCACTTTGT	DFT1-shared	Germline
Chr1_supercontig_000000073	1154279	+	Chr1_supercontig_000000073	1156078	+	GCAGTGCTAAAACTTTTGTTGGC	GGAGGAAAATAACACCTGACTAGATTC	DFT1 & DFT2-shared	Germline
Chr1_supercontig_000000401	335843	-	Chr2_supercontig_000000363	471277	+	ATATACACCAATGAATGGAGGACTCTC	GGTTTTACAGTCTGTTAGCCATAGTTG	DFT1 & DFT2-shared	Germline
Chr2_supercontig_000000055	105936	+	Chr2_supercontig_000000055	107434	-	GTAGGTTCCATATACCACCAAGAAA	GTACAGAGTAAAAGTAAAAGGCTGGAG	DFT1 & DFT2-shared	Germline
Chr2_supercontig_000000056	370777	+	Chr2_supercontig_000000056	372876	-	CCTGGCACAAGGTAGGTACATAATAAA	ACATCAGCAGTAAATTAACCCCTTC	DFT1 & DFT2-shared	Germline
Chr3_supercontig_000000085	500887	-	Chr3_supercontig_000000085	502347	+	CTATGTTCCTTGTTCTCATGAAGTG	CTGGATAGGAACACTGTAGTAGTGTGA	DFT1 & DFT2-shared	Germline
Chr3_supercontig_000000285	301978	+	Chr5_supercontig_000000866	420	-	GATCTCCAATCCAGAGATCATTTGT	AATACCCAGGAGAGGTGTGATTT	DFT1 & DFT2-shared	Germline
Chr3_supercontig_000000371	901955	-	Chr3_supercontig_000000371	903457	-	GGGGAAGTTAGGAGAATAAAGGAAT	CAGAAAAGAGACTAGGGAAGAATAGAG	DFT1 & DFT2-shared	Germline
Chr3_supercontig_000000371	902259	+	Chr3_supercontig_000000371	904303	+	ATTCCTTTATTCTCCTAACTTCCCC	CTGACTCTGAGCCTACAACTCTTATCT	DFT1 & DFT2-shared	Germline
Chr3_supercontig_000000604	32927	+	Chr3_supercontig_000000604	34198	-	AGTCTTATATGATCTTCTCCTGCCAC	TGAGTCTATTCCCCTTCAGAAGAAA	DFT1 & DFT2-shared	Germline
Chr3_supercontig_000000604	70911	-	Chr3_supercontig_000000604	72260	-	GTTCCTCATGGTGGATATCTTAAACTC	CAATGGAAAAGATGGGAAGGTAG	DFT1 & DFT2-shared	Germline
Chr3_supercontig_000001966	678	+	Chr6_supercontig_000000026	71958	-	GAAGATCCAGAAAAGATTCCCGA	TGTCCGCATTGGGTTCTAGATTA	DFT1 & DFT2-shared	Germline
Chrx_supercontig_000000243	15289	-	Chrx_supercontig_000000243	19672	+	AAGAAGAGACATTCGGTTCTCATAG	ACTCCTCACTTACCTGTTCCCTACT	DFT1 & DFT2-shared	Germline
Chr1_supercontig_000000124	1009386	+	Chr1_supercontig_000000124	1012470	-	CATGTCTTCTATTCTCTCTACAGCCTC	ATATCTCTGTCTCAGTTTCCTGAAG	DFT2-shared	Germline
Chr1_supercontig_000000126	1291381	+	Chr1_supercontig_000000584	4563	-	CTTTCCACAAGGAATGGTAGTCTT	TCTGGAGTACTGTTTTGACTATATCCC	DFT2-shared	Germline
Chr1_supercontig_000000165	977191	+	Chr1_supercontig_000000165	1057721	-	CTTTCTCCTGGTTAATTGTGAGTTC	TGCAGCCCTCTACAATATTCTATCTAC	DFT2-shared	Germline
Chr1_supercontig_000000197	3443972	+	Chr1_supercontig_000000197	3445028	-	GAAATTTATCCATGTCTGTCCATCC	GAGTGAAGACAGAAGTGTTACTCAGTG	DFT2-shared	Germline
Chr1_supercontig_000000227	81176	-	Chr1_supercontig_000000227	83375	+	GAAGTTTAAGATTTGGTGCAGTGAG	GAAATTAGCAGAGATAGATTGCCAG	DFT2-shared	Germline
Chr1_supercontig_000000267	154237	+	Chr1_supercontig_000000267	156552	-	GCCTCAGCATAACAGTTAATTCTTCAC	TATAGATGAACAAATAGAGCTCCGTCC	DFT2-shared	Germline
Chr1_supercontig_000000267	246554	+	Chr1_supercontig_000006128	1191	-	CTTCTCCAGGGGATATCTTAGTAGTCT	GCTGACTACATAGCCCACATAATACTT	DFT2-shared	Germline
Chr1_supercontig_000000297	3255439	+	Chr1_supercontig_000000297	3257350	-	TCTGTCTCATAGTCAGAAACACCTGTA	GCCTTAGATATATCATTTCCCCTCAGT	DFT2-shared	Germline
Chr1_supercontig_000000309	321042	+	Chr1_supercontig_000000309	324573	-	CCAGTTAAAGGTGAAGAACAGTTTG	GAGAAAAACCTCCTAGAGGACTGTG	DFT2-shared	Germline
Chr1_supercontig_000000352	1040	+	Chr1_supercontig_000000352	26234	-	CCCAGATGTCCTAGGTAATAACTTT	CTGTATTTTACTCTAGGCACTCCATTG	DFT2-shared	Germline
Chr1_supercontig_000000754	29037	+	Chr1_supercontig_000000754	31351	-	TACAAGTATGTTCCAACTGGATGTG	CTACGCATAATGGTTTGGTGTATATGG	DFT2-shared	Germline
Chr1_supercontig_000000972	25107	+	Chr1_supercontig_000000972	32001	-	CCTGCATAAATACACATTAAGCCAC	CTTATTTACCCTCTTTGAGTCCCTGTA	DFT2-shared	Germline
Chr1_supercontig_000001024	9415	+	Chr1_supercontig_000004090	2411	+	TATCTAATATATGGAGTGGAGTGGGAG	GAGGCAGAATCTAAGACTGACAATAAG	DFT2-shared	Germline
Chr1_supercontig_000004283	1	-	Chr2_supercontig_000000073	362870	-	TATTCAGCCATTCTCCAACTGATG	CAGAGAAATGCAGATCAAGACAACT	DFT2-shared	Germline
Chr2_supercontig_000000021	2208506	+	Chr2_supercontig_000000021	2211604	-	CCAACAAAGAGAGGAAAATATACCC	CCACCTAAGGCCTAATATAACTTCA	DFT2-shared	Germline
Chr2_supercontig_000000058	1301942	-	Chr2_supercontig_000001867	126	-	AAAGGGAGAAAGACAGGAACTATGT	AGACCCCTCACAAATAACCTTTAGT	DFT2-shared	Germline
Chr2_supercontig_000000060	2028062	-	Chr2_supercontig_000001524	9353	+	ACAATATTCCAGTGTACCTAGAACCAG	GAGTACAACTTTTCTTGGCTCTTGAC	DFT2-shared	Germline
Chr2_supercontig_000000144	104735	+	Chr2_supercontig_000000144	106848	-	TGGTAAATACTATAGCAGCATGGTC	GTGCTTAAGCCTTTATCATTGACCT	DFT2-shared	Germline
Chr2_supercontig_000000171	842418	-	Chrx_supercontig_000000146	15748	+	CTAGCTATACCCAGAAAAAGAACTCTG	GATCCTACAGTCTTGTCACTCATTAGA	DFT2-shared	Germline
Chr2_supercontig_000000216	1109577	+	Chr2_supercontig_000000216	1117664	-	GAAGGTTGAATTCTCACCATTTCTC	GTACTGTTATTATCCCCAGAAACTGAG	DFT2-shared	Germline
Chr2_supercontig_000000239	137316	+	Chr2_supercontig_000000239	139445	-	AGAAATGGCTGAACAAGGTGTGATA	TAGAACATGAGGGAAAAACCATAGG	DFT2-shared	Germline
Chr2_supercontig_000000241	258384	+	Chr2_supercontig_000000241	265277	-	ACTAACTCATGCTGGAAAAGAGAAC	CTATATCTGACTGCAGAAAACAGAAGC	DFT2-shared	Germline
Chr2_supercontig_000000282	1369284	+	Chr2_supercontig_000000282	1371658	-	AGGTGATTGAGTGGAGTCTGAAAG	CCACTTTTCAAAACAGGAAGGAAG	DFT2-shared	Germline
Chr2_supercontig_000000343	475494	+	Chr2_supercontig_000000874	31145	-	GAAGGAAACAGATCACAGAGAGTTTAC	GGTACCTATATGCTATCCTTAAAGCTG	DFT2-shared	Germline
Chr2_supercontig_000000381	29862	+	Chr2_supercontig_000000381	31149	-	GTCTGGTTTTCTAGTCTCATCTCTGTC	TGATATCACCTTCTGCCCCTTTC	DFT2-shared	Germline
Chr2_supercontig_000000454	924911	-	Chr2_supercontig_000000454	928177	+	GCCACTCAATTTTCTGTAGTTGTTG	AGAGCTTAGAGGATGGAAAAATGAC	DFT2-shared	Germline
Chr2_supercontig_000000454	931967	+	Chr2_supercontig_000000454	933874	-	CATCAGCTTCTTTGCTTCTTTGTTG	CTTTGGAGACTATCTAGAAGGGATCTT	DFT2-shared	Germline
Chr2_supercontig_000000455	1140473	+	Chr2_supercontig_000000455	1146422	-	ACATGAAGGGTTTGGACTAAATAGC	GAGGTACATGTTAGATGCAGTAAGTCA	DFT2-shared	Germline
Chr2_supercontig_000000561	88380	+	Chr2_supercontig_000000561	95205	-	ATCCTTTTTCTCCTTCCTTTGGAGT	GAAGAGTAACTGATACCCAACAGAGTG	DFT2-shared	Germline
Chr2_supercontig_000000843	79546	-	Chr4_supercontig_000000154	449289	+	GCTGTACAAAAAGAATCGGACTCTGAA	CTGTAAGAAATGACCAGCAGGATAACT	DFT2-shared	Germline
Chr2_supercontig_000001667	68595	+	Chr2_supercontig_000001667	75964	-	AGAATCCTCTCTCATTCCACTTGTA	ATAAGAATTGGTCTCAGTTCATGGG	DFT2-shared	Germline
Chr3_supercontig_000000084	27904	+	Chr3_supercontig_000000084	33199	-	GGTTTTCTGCTAGAATGTCACCATA	TAGATTCCACAGAGATTGTGGTTGT	DFT2-shared	Germline
Chr3_supercontig_000000114	1574169	+	Chr3_supercontig_000000650	187908	+	AGGCTGTTTTCTAAACATCTATCCC	CCCCTCCTAATTCTACTTCCCCC	DFT2-shared	Germline
Chr3_supercontig_000000135	265819	+	Chr3_supercontig_000000135	280989	-	TTAGATTATTTGTTGTCTAGGGGAGGG	CTGTTACAGACTCCTTATATACCCA	DFT2-shared	Germline
Chr3_supercontig_000000144	825359	+	Chr3_supercontig_000000144	827204	-	AGTTCCAATGGTCTTGTGATGAATG	CTTTAGAACTGTGCCACTCTAGAAACT	DFT2-shared	Germline
Chr3_supercontig_000000186	395107	+	Chr3_supercontig_000000186	402718	-	CCAAGTGCTCTTAGCTAATTCTGAAAC	CTTGACTGAAGACGGAATGAATCT	DFT2-shared	Germline
Chr3_supercontig_000000200	259118	+	Chr3_supercontig_000000200	261784	-	CAACCCCATGAGATGGATTCTATTA	GTCAGGTCCAATCTCCTGTTTTT	DFT2-shared	Germline
Chr3_supercontig_000000232	1492455	+	Chr3_supercontig_000000232	1494416	-	CTTAATAATCGCTCCCATCTTTGAC	CATACATACATCCTTTTGGATCCTC	DFT2-shared	Germline
Chr3_supercontig_000000242	2053256	+	Chr3_supercontig_000000242	2057879	-	CTACTCACACACCTTTTCAGTCTTCTT	AAAGTCAGTTGGACTTAGTGATCTCAG	DFT2-shared	Germline
Chr3_supercontig_000000335	1690524	-	Chr3_supercontig_000000335	1692170	+	GTAGGAAGAGGTGTGTAGCCTTTTAAT	CTGTTAACCTCTACAGGGATTTCTTTG	DFT2-shared	Germline
Chr3_supercontig_000000349	644665	-	Chr3_supercontig_000005433	3040	-	CTGTGCCCGATCTAAAACTGTCC	TTCATTGAACTGGAGACAGCTAGA	DFT2-shared	Germline
Chr3_supercontig_000000393	3350679	+	Chr3_supercontig_000000393	3362585	-	CCTTCTATATAAAGAGTTTCGGTGG	TAGTTTTGATCTAGTGGACTCTTTGGG	DFT2-shared	Germline
Chr3_supercontig_000000544	1	-	Chr5_supercontig_000000116	1831685	+	ATATGTAGGAATGCTAGGTATGGTTGG	GTTCTCTAGTTCTGAGTTCACACCTTT	DFT2-shared	Germline
Chr3_supercontig_000001188	58955	+	Chr3_supercontig_000006834	11623	+	GATAGTGTCTTGTTTATGGGATTGC	AGATGGCAGGTTGACCAATACAT	DFT2-shared	Germline
Chr3_supercontig_000003934	1	-	Chr3_supercontig_000006748	2729	+	GGCTTCATCCTATAGGTTTTGGTAAGT	AAGAGGGAGGTTAATAGATCCTAAG	DFT2-shared	Germline
Chr3_supercontig_000004612	1097	-	Chr3_supercontig_000004628	2716	-	GTGTGTGCCTTCTTATATCCCTTC	ACAGGTGGCTACTTGTTTTCTTCAT	DFT2-shared	Germline
Chr4_supercontig_000000017	3463265	+	Chr6_supercontig_000000072	188334	-	CCTGGCCTTATATTGCATGTGATT	TTTCTCTGTGTCTCTCTCTCTCTCTCT	DFT2-shared	Germline
Chr4_supercontig_000000050	378323	+	Chr4_supercontig_000000050	379286	-	CTCTCTGGAACTTACCTGAACAAAAC	AGTCTCATCTTTCTCTAGCCCAAAT	DFT2-shared	Germline
Chr4_supercontig_000000114	1010942	+	Chr4_supercontig_000000114	1013219	-	GTCTAACTCTTGGTCTGACTTGCC	GAAAGAGCCAGTAGACAGGAAAAA	DFT2-shared	Germline
Chr4_supercontig_000000161	918087	+	Chr4_supercontig_000000161	920133	-	CCCACAGTTTGTACTTGTGAGGTTAAT	CGTAATAACACAGGGAGGAGAAAT	DFT2-shared	Germline
Chr4_supercontig_000000168	645655	-	Chr4_supercontig_000000168	648141	-	GTAAATGATGGAGGTAAAGAGGGTACA	CTTTGCCTCAAGTCTTTCTCTGTT	DFT2-shared	Germline
Chr4_supercontig_000000300	760070	+	Chr4_supercontig_000000300	761620	-	CAGTGATTACAGACATAGCAAGTAAGG	CAGGTGACAATAGCAAAGCTAGAAG	DFT2-shared	Germline
Chr4_supercontig_000000580	1	-	Chr4_supercontig_000001553	127	-	ATTGAGTCACAAAAAGGCAGACAC	GACAATGAGAACCTTAGATTTAGAGCC	DFT2-shared	Germline
Chr4_supercontig_000000983	7320	-	Chr4_supercontig_000000983	8878	+	CTATTGAAAAGGAGACCCTGAAAC	CTTGGTCATCATACCATGCTGTCTAT	DFT2-shared	Germline
Chr5_supercontig_000000054	551361	-	Chr5_supercontig_000000057	801283	+	CTTATACCCACACACGCTGAATATGTA	CTTGACCTGTGTTTTAGGTTTCTCAAC	DFT2-shared	Germline
Chr5_supercontig_000000067	1	-	Chr5_supercontig_000000447	933	-	GTACTGTCTTCCTGATGCTTTCTAGTC	CTTCCAGAATGAAGGACAACAAC	DFT2-shared	Germline
Chr5_supercontig_000000217	18053	+	Chr5_supercontig_000000217	23203	-	CTAAGCACTGGGTACTCCTAATTGTG	CTTGAAGGATCAAGCAAACAAAACC	DFT2-shared	Germline
Chr6_supercontig_000000067	1335952	+	Chr6_supercontig_000000169	1353547	-	AAGATCATCTACTGCATCCCAGA	TAGTGTATCCTGCTTGAATTGCATC	DFT2-shared	Germline
Chr6_supercontig_000000072	482807	+	Chr6_supercontig_000000121	976460	-	CTCCACAACAGGCTCATAATAGTC	CCATCATATCATCTGCAAAGAGTG	DFT2-shared	Germline
Chr6_supercontig_000000075	2258502	+	Chr6_supercontig_000000075	2262158	-	AAGTTCTTCTCACAGGAATAGATCCTC	GGTTAGGACTAATACTTTCCTGAGTTG	DFT2-shared	Germline
Chr6_supercontig_000000099	1107757	+	Chr6_supercontig_000000099	1108899	-	CAGAGAAAGACTATGGAGGTAGTTTGA	ATCTTGTACATTTTGGACAGGTGAC	DFT2-shared	Germline
Chr6_supercontig_000000103	1994280	+	Chr6_supercontig_000000103	1995450	-	CCTATACCTGCAGACTCTTTGCTTTA	GGGCAGAGTCAAGGTAAAAATAGTA	DFT2-shared	Germline
Chr6_supercontig_000000132	237767	+	Chr6_supercontig_000000132	245101	-	GATGGCAAGTTTGTGTGATGTATAG	CTAATGATTATGCCCTCTTTCCAC	DFT2-shared	Germline
Chr6_supercontig_000000142	693462	+	Chr6_supercontig_000000142	698909	-	CTAGGTGGGAGAGCAGTTCAGAAT	AAAGAGTCTCCTGATAGATTTCGCT	DFT2-shared	Germline
Chr6_supercontig_000000155	326006	+	Chr6_supercontig_000000155	333217	-	GCATGGAATCACAGAATTTCAGAAG	AGTCTAGAAAAGATAGGGAGGCCTAGT	DFT2-shared	Germline
Chr6_supercontig_000000155	337519	+	Chr6_supercontig_000000155	339049	-	CAGACTTCTCAATAGGAATAGCAAG	CTTAACTCTCTTCCTTGTTCTCCTCAA	DFT2-shared	Germline
Chr6_supercontig_000000156	43469	-	Chr6_supercontig_000000156	779425	+	CACTGCCTTGAAGCACTACATAAAT	GAGAGGAGAACCAATGGTAAGAAATAC	DFT2-shared	Germline
Chr6_supercontig_000000605	73065	-	Chr6_supercontig_000000605	78155	-	ATATAGAGGCACACACACATCTATCAG	TAGTCACTGGTCAAAGGATAAGACC	DFT2-shared	Germline
