# Supplementary material for: The Origins and Vulnerabilities of Two Transmissible Cancers in Tasmanian Devils
Source: Cancer Cell. 2018 Apr 9;33(4):607–619.e15. doi: 10.1016/j.ccell.2018.03.013 (PMC5896245; doi:10.1016/j.ccell.2018.03.013)
Supplement: Table S6, Related to Figure 4 [file mmc7.xlsx]

## Sheet: Y chromosome screen
Table S6, related to Figure 4.
Individuals PCR-screened in Y chromosome analysis.
ID	Microchip	Host sex	Year of sampling	Location of sampling	Tumor information			Host information		Identifier in previous study
					Tumor ID	Tumor lineage	Tumor type	Host ID	Host tissue
95	000000000001678	♂	2009	Geeveston	95T	DFT1	Cell line	95H	Buffy coat	N/A
86	N/A	♀	2005	Fentonbury	86T	DFT1	Cell line	N/A	N/A	"1426"; Siddle et al., 2013
88	N/A	♀	2007	Freycinet	88T	DFT1	Cell line	N/A	N/A	"4906"; Siddle et al., 2013
812	982000356483454	♀	2016	Snug	812T1; 812T2	DFT1 (812T2) and DFT2 (812T1)	Biopsy	812H	Ear	N/A
813	982000361951310	♀	2016	Margate	813T1	DFT1	Biopsy	813H	Ear	N/A
202	982000190608331	♂	2014	Cygnet	202T2	DFT2	Cell line	202H1	Spleen	"RV"; Pye et al., 2016
203	982000356526917	♂	2014	Snug	203T3	DFT2	Cell line	203H	Kidney	"SN"; Pye et al., 2016
637	982000363393409	♀	2015	Nicholls Rivulet	637T1	DFT2	Biopsy	637H	Ear	N/A
