# Supplementary material for: The Origins and Vulnerabilities of Two Transmissible Cancers in Tasmanian Devils
Source: Cancer Cell. 2018 Apr 9;33(4):607–619.e15. doi: 10.1016/j.ccell.2018.03.013 (PMC5896245; doi:10.1016/j.ccell.2018.03.013)
Supplement: Table S7, Related to Figure 5 [file mmc8.xlsx]

## Sheet: cell lines
Table S7, related to Figure 5.
Tumor cell lines included in drug screen.
ID	Microchip	Host sex	Year of sampling	Location of sampling	Tumor information			Identifier in previous study
					Tumor ID	Tumor lineage	Tumor type
85	985120016084089	Unknown	2005	Fentonbury	85T	DFT1	Cell line	N/A
86	N/A	♀	2005	Fentonbury	86T	DFT1	Cell line	"1426"; Siddle et al., 2013
87	N/A	Unknown	2007	Forestier	87T	DFT1	Cell line	"C5065"; Siddle et al., 2013
88	N/A	♀	2007	Freycinet	88T	DFT1	Cell line	"4906"; Siddle et al., 2013
203	982000356526917	♂	2014	Snug	203T3	DFT2	Cell line	"SN"; Pye et al., 2016
809	N/A	♂	2015	Woodbridge	809T1	DFT2	Cell line	N/A

## Sheet: high-throughput screen
Table S7, related to Figure 5.
Loge(IC50) for 4 DFT1 cell lines (85T, 86T, 87T, 88T) and 2 DFT2 cell lines (203T3, 809T) screened against 104 compounds. n, number of replicate screens. For 809T, some compounds were screened with one replicate, others with two replicates. Loge(IC50) for 991 Genomics of Drug Sensitivity in Cancer (GDSC) human cancer cell lines (Yang et al., 2013) is also shown.
Compound	Target	85T (n = 2)	86T (n = 2)	87T (n = 2)	88T (n = 2)	203T3 (n = 4)	809T (n = 1-2)	22RV1 - prostate	23132-87 - stomach	42-MG-BA - glioma	201T - lung_NSCLC_adenocarcinoma	769-P - kidney	786-0 - kidney	451Lu - melanoma	5637 - Bladder	639-V - Bladder	647-V - Bladder	697 - lymphoblastic_leukemia	8-MG-BA - glioma	8305C - thyroid	8505C - thyroid	A101D - melanoma	A172 - glioma	A3-KAW - B_cell_lymphoma	A375 - melanoma	A204 - rhabdomyosarcoma	A2058 - melanoma	A253 - head and neck	A2780 - ovary	A388 - skin_other	A4-Fuk - B_cell_lymphoma	A427 - lung_NSCLC_not specified	A431 - skin_other	A498 - kidney	NA - NA	A549 - lung_NSCLC_adenocarcinoma	A673 - rhabdomyosarcoma	A704 - kidney	ABC-1 - lung_NSCLC_adenocarcinoma	ACHN - kidney	ALL-PO - lymphoblastic_leukemia	ALL-SIL - T_cell_leukemia	AM-38 - glioma	AMO-1 - haematopoietic_neoplasm other	AGS - stomach	ATN-1 - lymphoblastic_T_cell_leukemia	AU565 - breast	AN3-CA - endometrium	ARH-77 - myeloma
Nilotinib	ABL	0.57959631474699	1.22317719311557	1.08315300343742	1.07759119145139	-2.24790788104186	-2.20698916978525	3.64593396	3.3784282	1.50549403	3.64211658	NA	NA	2.48539229	2.95643732	2.44941627	3.29741221	0.82652178	2.65681435	4.01942759	1.6441594	1.35795216	NA	2.44841295	1.47480811	NA	2.76057013	3.25967539	3.00247497	3.27296641	1.34619889	1.48654337	2.67691866	4.19876512	3.21279284	3.49015412	NA	NA	3.53665262	1.78934101	0.62731124	-5.78485388	3.08235315	2.78574932	2.45790255	1.71441563	3.19961236	2.99083496	3.10833963
Dasatinib	ABL, SRC, Ephrins, PDGFR, KIT	-5.44297216396086	-4.69576707847379	-4.60624710372412	-4.83627993946425	-5.01662308351584	-5.10144143213182	NA	NA	NA	NA	NA	NA	NA	NA	NA	NA	-1.51417313	-1.88329812	NA	NA	-0.82771503	NA	-0.18643458	NA	NA	NA	0.61457863	NA	-2.91287625	0.87961389	NA	NA	-2.4052905	0.21207166	NA	NA	-3.45196307	NA	NA	1.3716188	-6.56786043	2.18005654	1.24529925	NA	1.94003734	NA	NA	-0.50349695
MK-2206	AKT1, AKT2	-1.85444032958943	0.75358631322673	1.19762162751422	0.149089923339748	-1.16478383759662	-1.34306499755357	1.82033082	-0.57202318	1.0472529	1.31310771	NA	1.33305849	3.80102221	1.92166004	1.04440047	2.41342125	-1.03539738	2.21482173	1.96870229	1.48646075	2.26971596	NA	3.11887845	1.14826641	NA	NA	2.41432449	3.34374085	1.08594788	-1.14569337	2.64681536	1.47670033	2.1477909	1.38272699	0.42042798	3.2581004	1.00158962	NA	NA	-0.76932341	0.50089167	2.06470364	1.41707645	-0.40509569	0.26331139	-0.9715633	NA	3.87048391
AKT inhibitor VIII	AKT1, AKT2, AKT3	0.347873569997249	1.4177099021485	1.24925625840544	1.18020657170981	-2.94910000828792	-0.708296842346475	1.31452791	-0.48438686	2.00920297	0.70679138	2.65124164	-0.12402445	2.30133637	3.20185525	1.64244806	1.55472009	1.38909298	1.64340271	3.27662689	2.54635362	2.56867761	2.14753084	2.19269708	1.95177706	1.49426188	2.72722188	1.47801285	2.29364666	1.42604426	0.59969358	1.18070673	2.72074705	0.24137783	2.59189099	NA	2.40542246	2.62722426	1.81818616	2.14117346	2.19820181	1.42208369	3.53740808	2.11644681	1.35315925	2.92219636	0.06273435	0.23048262	2.35831421
Uprosertib	AKT1, AKT2, AKT3	-2.26641135368753	0.423347769237522	0.45524424608219	-0.74889349890707	-0.661486799246101	-2.14443129900481	NA	NA	NA	NA	NA	NA	NA	NA	NA	NA	NA	NA	NA	NA	NA	NA	NA	NA	NA	NA	NA	NA	NA	NA	NA	NA	NA	NA	NA	NA	NA	NA	NA	NA	NA	NA	NA	NA	NA	NA	NA	NA
SB-505124	ALK4, ALK5	1.12838620230858	0.863218341495109	0.801959725648366	0.82396444743048	0.710376177101518	0.144338535624446	4.01939206	4.86985049	4.13076319	NA	3.52898721	3.92309152	4.7168057	3.74262836	1.7209787	4.79438084	3.62947883	3.16534532	5.18758425	4.84775171	3.77348275	3.85178649	2.65169611	3.04439402	4.00908871	3.59678833	4.7814229	3.1915608	3.5826732	3.89887488	3.82040763	4.6196316	4.49156951	4.72756191	3.96177265	2.60323571	3.60136668	4.4736391	4.97180914	4.2256808	3.0802992	4.91198389	3.48920222	NA	3.96500188	4.99591966	4.07902246	4.02613173
Methotrexate	Antimetabolite	-1.60628272405913	-2.94202840288045	-3.12214371572666	-1.66703050382005	-3.88908365306157	-1.63813485109058	-0.6331516	-1.51261819	-0.68319683	-0.71893681	NA	NA	0.68984277	-1.63878302	0.44358272	0.3929999	-4.76208657	0.4965157	-1.66113793	0.96827793	-0.19167054	NA	-3.17248292	0.24879464	NA	-0.64088366	-0.04550978	-3.0518525	1.06174411	-3.69232912	0.82971044	-0.54344288	1.09470868	0.91778606	1.04256211	NA	0.90028092	1.45003142	-2.08532345	-2.20492886	-2.22034723	-1.02828435	-3.61862173	0.12880341	-4.54886149	-2.75463562	0.65938107	-2.13498424
5-Fluorouracil	Antimetabolite (DNA & RNA)	0.283140068344105	0.12488377538961	0.0262968293781166	0.116697030766816	-1.05444505345154	-0.0395042321126957	0.59983449	1.37700607	2.21186582	3.77091643	1.39833422	1.24826447	4.65733815	3.16762407	4.16163936	3.20643443	0.71611018	3.17429251	6.80808498	2.44762769	4.59805608	3.39146677	-1.89486816	2.81225692	2.90851783	5.54077744	4.4944198	0.67639712	3.79357277	0.60050359	3.29743187	1.77064383	6.18497619	2.59083893	NA	4.70799607	NA	3.29671256	4.04408134	-0.08147405	3.69911617	1.48728135	1.61634572	3.98648673	-0.05554174	4.68725521	5.85845182	0.71594404
KU-55933	ATM	3.22722531329038	2.62549360874677	2.87502318095344	3.31959063667523	2.89308032294729	3.22807304243302	5.16490881	3.43041147	3.96934238	4.12994991	NA	3.50049343	3.41217289	3.19324534	1.90966067	2.91734689	1.95251602	3.30787446	2.94222969	3.44734841	1.86869227	4.71185062	3.91374947	2.46815595	NA	NA	4.25483681	4.80111814	3.13301057	3.42443802	4.20492037	3.86206	5.11259611	3.48671536	1.93124194	3.77781461	2.81940882	NA	NA	0.78028284	4.22114155	3.95174843	4.26497325	3.08487825	-0.38661329	3.36408871	NA	3.33973741
Alisertib	AURKA	0.542424158056515	1.09551105171162	1.30842322043221	0.908954505282644	0.935880095654132	1.47344662101382	NA	NA	NA	NA	NA	NA	NA	NA	NA	NA	NA	NA	NA	NA	NA	NA	NA	NA	NA	NA	NA	NA	NA	NA	NA	NA	NA	NA	NA	NA	NA	NA	NA	NA	NA	NA	NA	NA	NA	NA	NA	NA
ZM447439	AURKA, AURKB	0.686229455375398	0.647489649324374	0.460061575478497	0.252423395938607	-0.58931687134337	-0.370123626727517	3.5882188	3.28856685	1.37931204	2.85326611	NA	1.95405831	NA	0.55821606	2.51843013	3.41922868	-0.45367522	1.41910268	3.17949796	1.57146518	1.65646111	0.09088592	3.13954484	0.28914267	NA	NA	2.9230077	3.7886441	2.22248339	0.97132453	1.35882848	1.96924187	1.44132863	2.6928856	2.65296461	3.05159949	NA	NA	NA	-0.31065157	0.04139226	3.42286141	1.74739605	1.62570108	-0.19183044	2.76071376	NA	3.64333108
Tozasertib	AURKA, AURKB, AURKC, others	1.09015983748319	1.20886235337978	1.43574804537852	0.764040113867961	-0.219035422703431	0.400087260416	NA	NA	NA	NA	NA	NA	NA	NA	NA	NA	-4.12022885	1.10671764	NA	NA	-0.03619545	NA	0.98980448	NA	NA	NA	2.27843846	NA	-1.16089841	-1.93321455	NA	NA	4.39302494	0.12860308	NA	NA	1.99834369	NA	NA	-1.5188771	-3.98664922	3.47633886	0.82857572	NA	-0.34733569	NA	NA	1.90276629
Venetoclax	BCL2	1.33635022132516	1.52567737125859	0.0303703818321401	1.95825345386063	-1.59190272149168	0.722924483038342	NA	NA	NA	NA	NA	NA	NA	NA	NA	NA	NA	NA	NA	NA	NA	NA	NA	NA	NA	NA	NA	NA	NA	NA	NA	NA	NA	NA	NA	NA	NA	NA	NA	NA	NA	NA	NA	NA	NA	NA	NA	NA
Navitoclax	BCL2, BCL-XL, BCL-W	0.0027036665487929	0.992179552900999	-0.837903663217488	2.47899368356852	-3.86687672157234	-0.711316377714649	3.44626942	2.54290361	2.37925667	3.64965079	NA	2.74620354	1.05034984	1.03800501	1.69268096	2.8041919	-2.03265168	2.9986815	3.09078157	1.08574562	1.04714343	3.07850305	2.44426265	1.73467816	NA	NA	2.03161489	2.31148596	-0.85268278	2.73797735	0.10241548	1.7737669	3.91089081	2.19119065	1.28031594	2.79066162	-0.79356247	NA	NA	-5.82755269	-2.64099664	0.34821585	2.62333	-2.34357291	-5.79400911	1.98148752	NA	1.82876617
Obatoclax Mesylate	BCL2, BCL-XL, BCL-W, MCL1	-2.95903123692459	-2.94824877770173	-3.01901036627676	-2.59740623609488	-2.21246106820609	-2.01182032722902	-1.38669227	-0.17275895	1.04020906	-0.94402194	-2.79760089	-4.34022778	-2.79837683	-2.41863196	-1.81533372	-2.12436602	-3.14025796	-2.25059512	-1.80728184	-3.30316178	-3.61983114	-0.045568	-2.19096509	-3.9010032	-0.57105354	-2.45201154	-0.77867171	-1.42165725	-3.0155844	-1.9586928	-2.30172675	-2.52280222	6.47277863	-3.27188341	NA	-0.22273754	-2.17266462	-0.66073334	-2.12132273	-1.58830167	-2.71605871	-2.12261425	-1.09590169	-0.95492442	-1.44003794	-0.88954537	-1.75770002	-1.67041392
Dabrafenib	BRAF	1.35822451129145	1.8182291753072	2.16022555526144	1.02297315932438	2.29128900876018	2.04622445181678	3.57863839	4.66811257	4.36965098	NA	2.28557574	3.31464555	-3.5828103	4.03439907	4.04688535	4.57799304	-0.81782504	NA	-0.94369344	1.83287273	-2.7927092	2.98630123	-0.40912719	-3.99407201	1.78265128	NA	4.7814229	3.73509127	5.01286199	4.36350114	2.98835553	NA	4.91990135	-3.54677817	2.10851239	1.12485394	3.12967755	3.32688247	0.72013748	4.71964723	1.14226147	4.9708215	1.98991441	NA	3.2442231	NA	3.02161792	3.7731349
PLX-4720	BRAF	2.781398237866	2.53293244382814	3.20609715467195	2.45918179552969	2.01521778859359	3.10082773732418	5.36888596	4.98786611	5.01315194	4.48727131	4.21693621	2.97943088	-1.86611204	2.86035139	4.35263748	4.90685012	1.43526693	1.87279414	1.13721951	4.46486199	-0.465503	4.80547705	4.05768716	-1.39682441	4.50566322	2.79604908	4.87715405	3.79156372	4.19094525	2.34630026	4.74823357	1.90450152	4.34219286	0.07375788	3.10069945	3.22338518	3.04062621	4.30042163	2.923241	1.48261234	3.17186449	3.81655854	4.39490409	4.52862325	-1.27255925	4.49972822	4.3256978	3.83664196
I-BET-762	BRD2, BRD3, BRD4	-1.10099172959931	-0.673065478619943	-0.402899428343116	-0.613465885056946	1.4787409736011	0.403249106341987	2.70318133	3.30350323	4.00332228	4.03868092	3.61199082	3.14327498	5.10623351	1.91503136	4.06190943	5.25850327	-0.03752546	4.55444232	6.33808135	3.00934757	3.97996087	4.38246529	-0.54046751	3.69224604	2.17794519	5.22551922	5.56183094	1.12638902	5.90960356	3.01229985	5.2691899	5.26805913	6.50220874	3.6175658	NA	4.37427472	NA	4.88254331	3.34689118	-0.17786879	1.48060766	4.4244459	1.32726921	4.37493065	3.52167877	4.39388004	5.81943266	2.51903446
I-BET151	BRD2, BRD3, BRD4	-1.56175876794075	-1.53228000327835	-1.47589983464694	-1.50348217336357	0.295808414994956	0.210775018519854	NA	NA	NA	NA	NA	NA	NA	NA	NA	NA	NA	NA	NA	NA	NA	NA	NA	NA	NA	NA	NA	NA	NA	NA	NA	NA	NA	NA	NA	NA	NA	NA	NA	NA	NA	NA	NA	NA	NA	NA	NA	NA
OTX015	BRD2, BRD3, BRD4	-2.93842608034012	-2.39993326013026	-2.14755788335133	-2.29623257246633	-1.13234634227009	-1.46777041399447	NA	NA	NA	NA	NA	NA	NA	NA	NA	NA	NA	NA	NA	NA	NA	NA	NA	NA	NA	NA	NA	NA	NA	NA	NA	NA	NA	NA	NA	NA	NA	NA	NA	NA	NA	NA	NA	NA	NA	NA	NA	NA
JQ1	BRD2, BRD3, BRD4, BRDT	-3.04572388659828	-2.53807817963813	-2.54186037060514	-2.56853660718582	-1.15867151973249	-1.76069602254021	1.62584088	0.8972886	0.63796302	-0.02794334	2.10030213	-2.2459269	-2.20435755	-0.38999238	-1.23116123	-1.10814168	-1.48889508	2.19391226	-1.5048007	-0.49044365	-0.94413963	1.13378617	-2.73156347	0.90219895	-1.51106779	0.74256829	0.60673776	-0.45570602	1.96280214	-1.49480629	-0.16381188	-1.20081002	-0.16283201	2.41741215	2.06812259	2.13385309	3.2581675	-0.11835116	-0.07710676	2.012654	-1.20361089	2.68188765	-0.38760916	-0.49018764	2.0419647	0.85903626	2.57085925	-0.48505966
Ibrutinib	BTK	-3.87236746737503	-3.41767797620212	-2.90303602519211	-4.34760451517146	1.52300936071728	1.82786469008929	NA	NA	NA	NA	NA	NA	NA	NA	NA	NA	NA	NA	NA	NA	NA	NA	NA	NA	NA	NA	NA	NA	NA	NA	NA	NA	NA	NA	NA	NA	NA	NA	NA	NA	NA	NA	NA	NA	NA	NA	NA	NA
RO-3306	CDK1	0.632186580993205	0.83039765257523	0.774175692120959	0.98332717721496	0.696328270193589	0.403688364073952	4.03255667	4.29376962	0.19101591	3.76693876	NA	2.65234846	3.06214283	1.18430212	1.46068667	3.76822276	2.19321823	1.24428714	3.69912572	2.81695307	3.05078514	1.24599649	3.29366819	1.94689135	NA	NA	3.34122765	4.14676529	2.5809434	2.738538	4.14223416	2.21946282	3.57905372	4.08152559	2.30281393	3.80210904	2.23239065	NA	NA	0.9486138	3.57147202	4.32468436	3.44734552	0.65561653	2.51274294	0.8151093	NA	3.55306063
Palbociclib	CDK4, CDK6	0.283049729490707	1.35282902276242	1.02114136689455	0.812828670225139	2.02546308682448	0.548868626119389	-0.06382307	2.37126002	3.27290959	1.04363031	NA	0.26782943	1.10248938	3.54328953	1.89428194	3.99055939	-2.80067282	3.34427503	1.24708214	1.25124808	0.61449664	NA	3.11835094	-0.420325	NA	NA	2.52064476	2.79263958	1.08767436	1.23079351	1.78323345	1.51945525	3.61598862	1.78264728	-0.38587769	1.33290775	2.65001759	NA	NA	0.50534181	1.14595124	1.48335659	2.94318216	0.47727498	1.04823536	2.24936013	NA	3.23101007
Ribociclib	CDK4, CDK6	0.428703624212347	1.40852623052033	1.82783239613001	1.28277918339065	1.70166335949932	1.6866410693341	NA	NA	NA	NA	NA	NA	NA	NA	NA	NA	NA	NA	NA	NA	NA	NA	NA	NA	NA	NA	NA	NA	NA	NA	NA	NA	NA	NA	NA	NA	NA	NA	NA	NA	NA	NA	NA	NA	NA	NA	NA	NA
AZD7762	CHEK1, CHEK2	-3.9410774781883	-3.23252732923265	-2.83375735939362	-3.37623214022289	-5.46556688692064	-5.30028397670791	0.97463223	-1.23382591	-1.25478871	-1.08225422	NA	NA	-1.16190186	-1.38346009	-0.63530254	-0.76938341	-2.65253605	-1.22473917	-0.35008613	-1.11784218	-0.6133175	NA	-1.34566485	-1.72024102	NA	-0.82807072	-0.60412185	-0.18686432	0.52543368	-2.27441358	-1.64487213	-0.12163218	0.86696536	-1.47095701	-1.12145055	NA	-0.63407507	-1.37352037	-1.94595309	-4.34427473	-1.73890652	0.69176195	-0.64572273	-0.78180034	-3.15222008	-0.52948742	-0.12939032	-1.12404696
PF-477736	CHEK1, CHEK2, VEGFR2, AURKA, FGFR3, FLT3, others	-1.00603351791218	0.0269673683056609	0.516901976499564	-0.741695170401789	-1.00061669012028	0.00615495145867377	NA	NA	NA	NA	NA	NA	NA	NA	NA	NA	NA	NA	NA	NA	NA	NA	NA	NA	NA	NA	NA	NA	NA	NA	NA	NA	NA	NA	NA	NA	NA	NA	NA	NA	NA	NA	NA	NA	NA	NA	NA	NA
Lenalidomide	CRBN	4.25819275209797	3.91898577317304	4.08412418602968	4.43318327891055	4.10858597568913	4.68982615855451	4.45414395	4.29286488	3.5874073	4.74904001	NA	NA	3.82581956	3.86248734	2.43784485	4.1914179	2.68425745	3.60655829	4.88363191	4.20818688	3.11236887	NA	3.33143184	2.38758463	NA	2.44621939	4.17851265	2.906687	3.94772556	1.99530238	3.70707031	3.79489266	3.44975767	4.14172696	3.43644468	NA	4.16611227	2.52610935	4.14576834	1.64349028	3.38608223	3.88460092	3.23768817	3.82213668	2.11847996	4.44475517	4.30625336	3.07184814
Oxaliplatin	DNA alkylating agent	1.43883230210021	1.27734314661308	1.57886721196238	1.9098960578234	2.22206534413603	2.95087147325727	NA	NA	NA	NA	NA	NA	NA	NA	NA	NA	NA	NA	NA	NA	NA	NA	NA	NA	NA	NA	NA	NA	NA	NA	NA	NA	NA	NA	NA	NA	NA	NA	NA	NA	NA	NA	NA	NA	NA	NA	NA	NA
Temozolomide	DNA alkylating agent	5.0923872318974	5.68459000158254	5.89065902792592	5.7266673095393	5.22184630896552	6.22021376907699	6.31658654	5.96846278	4.90842672	NA	5.94385658	4.36703317	5.81399675	4.99843092	5.44069739	3.80908781	4.64875044	3.89309629	6.39850011	5.85892016	4.81348653	4.95491028	4.80708688	5.07505104	6.24422604	NA	4.46090831	5.79875774	6.113339	3.60898046	5.28621298	5.57426245	6.84734624	5.21270465	5.39133073	5.60444744	5.89059904	5.91598424	5.59772354	5.44042587	4.1932545	5.57124293	4.87096006	NA	2.90331494	NA	5.23696117	4.99295059
Cisplatin	DNA crosslinker	3.34341078650752	2.8207194142919	3.2677546906579	2.45592123216315	3.30230044798886	4.30798884655438	3.25331341	4.08250986	3.08600352	1.77253377	NA	NA	1.67115066	1.52337287	0.79692165	2.25382445	1.32423166	1.68366835	4.09438827	2.27748158	1.21964257	NA	1.59586366	0.30732377	NA	1.36685671	2.10419852	1.59466435	2.51805306	2.09499156	3.18909226	3.49641869	3.0763274	3.52854717	2.38439979	NA	3.86006671	1.00270679	2.03556062	2.34493573	2.34934906	2.57839505	3.28568104	2.61172663	2.25530402	2.1352661	2.05604739	2.41099658
NU7441	DNAPK	0.825060301481553	0.643971122132487	1.06851712973219	1.3862592184586	0.354803159903089	0.686552154107121	3.53349074	2.20581497	1.5346733	2.07615455	NA	1.34453142	1.86758453	2.21939106	0.19030588	1.63351426	0.32748265	1.60151081	0.934302	2.33921136	0.5420771	1.64105078	2.43615918	0.94755353	NA	NA	2.54980913	3.0180193	2.57710996	3.25487259	1.89174215	2.27058109	4.17768145	2.2739341	0.48166105	2.69452382	1.03397032	NA	NA	0.59137026	2.50939641	2.06956295	2.78131083	1.0063303	0.47390215	1.57005181	NA	2.60480304
EPZ004777	DOT1L	3.5578730989703	4.22743672713646	4.13741236534041	4.3800184264717	3.89184945366662	4.46493746921655	NA	NA	NA	NA	NA	NA	NA	NA	NA	NA	NA	NA	NA	NA	NA	NA	NA	NA	NA	NA	NA	NA	NA	NA	NA	NA	NA	NA	NA	NA	NA	NA	NA	NA	NA	NA	NA	NA	NA	NA	NA	NA
SGC0946	DOT1L	1.11760348786691	1.40213592534642	0.921252043902824	1.46912358704234	1.96102532141993	0.92596165187331	2.28820015	1.33022502	1.82502774	NA	1.56939343	1.27216261	1.5876027	1.49257785	1.34635283	1.62430391	0.68900072	1.12575987	2.436952	1.37326363	1.60845088	1.71338279	1.01047008	1.09427621	2.16739711	NA	1.78569063	1.59526392	2.07362758	1.83919463	1.77466844	1.63171647	2.1102581	1.40872889	1.24044087	1.51109593	1.7937822	2.2032962	2.02052733	1.73634882	1.20156087	1.84953366	0.80201972	NA	1.39611602	NA	1.99755169	1.44566604
Gefitinib	EGFR	-0.467476049287394	-0.399179066422185	-0.393697917608092	-1.32287306733109	2.3696884306946	3.15677819886084	2.35295252	1.99213384	1.74085153	0.22769271	NA	NA	1.10033132	0.42218307	-0.17414662	-0.04280709	0.98293614	0.58185824	2.16955411	1.50527081	NA	NA	0.86302386	0.10482639	NA	0.35864687	1.12418739	1.23955215	-0.68314419	1.84801085	1.8108354	-0.54280101	0.75708019	1.82628124	0.67159788	NA	1.86330177	1.76403327	-1.38287322	-0.11770949	1.19033159	0.8075215	1.24177539	1.4885943	1.26250326	-0.33061232	2.09215237	0.77671924
Afatinib	EGFR, ERBB2	-4.79108288446029	-4.4550943483672	-4.15867333973609	-5.09710213252414	-0.658896378030297	-0.418267654267271	2.36202302	1.66468156	1.98280143	0.39107784	0.19930264	3.22717825	1.81298646	-0.60078179	0.16760679	0.47395912	0.30684256	1.47818732	1.42378528	4.84775171	1.98516751	4.33440784	0.89048507	1.06440738	2.80963486	1.35210857	0.33684721	1.18007952	2.5809936	1.25604944	4.77040071	-1.41281426	-1.01908623	1.55521811	0.70637587	3.82580052	1.32981443	2.36632216	-1.79858448	0.2092578	0.85885045	2.0205815	1.36780533	0.70783075	1.35528988	-3.12624765	1.37034592	1.66162379
Sapatinib	EGFR, ERBB2, ERRB3	-3.67460707714001	-3.39644384782273	-3.11323217991449	-4.31872189203858	0.504373907703433	1.04603575621214	NA	NA	NA	NA	NA	NA	NA	NA	NA	NA	NA	NA	NA	NA	NA	NA	NA	NA	NA	NA	NA	NA	NA	NA	NA	NA	NA	NA	NA	NA	NA	NA	NA	NA	NA	NA	NA	NA	NA	NA	NA	NA
IOX2	EGLN1	1.37406143649569	1.58848665333589	1.43108826755026	1.21069210896139	2.16414741766683	1.82488931430075	-0.20074276	0.20013028	0.31193816	NA	-0.26070589	-0.15814474	-0.07758717	-0.84442449	-0.26377381	0.18322494	-0.65805598	-0.53588821	0.4273886	-1.52435708	-0.64121627	-0.77332423	-0.58517636	-0.56160922	0.17010744	-1.40711894	0.17545649	0.15524745	-0.40772964	0.2055163	-1.00385938	-0.92732021	1.1788521	-2.00762453	0.3020939	-0.19491058	0.00621529	0.59220887	0.30655218	0.14188351	-0.47277679	0.38191384	-0.63982656	-1.26873726	-0.11525683	-0.19219453	0.38811378	0.05286906
SCH772984	ERK1, ERK2	-2.10868619674858	-2.25621394815227	-2.03020782156779	-2.93711874471481	0.934422876786196	-0.912461378283278	NA	NA	NA	NA	NA	NA	NA	NA	NA	NA	NA	NA	NA	NA	NA	NA	NA	NA	NA	NA	NA	NA	NA	NA	NA	NA	NA	NA	NA	NA	NA	NA	NA	NA	NA	NA	NA	NA	NA	NA	NA	NA
Fulvestrant	ESR	1.582485596572	1.51246787373538	1.06745144427103	2.15249474190486	1.11814593279161	1.34425443280414	NA	NA	NA	NA	NA	NA	NA	NA	NA	NA	NA	NA	NA	NA	NA	NA	NA	NA	NA	NA	NA	NA	NA	NA	NA	NA	NA	NA	NA	NA	NA	NA	NA	NA	NA	NA	NA	NA	NA	NA	NA	NA
UNC1999	EZH2, EZH1	1.60145727496	2.05838309500639	2.50369134571674	2.08332146648776	0.757872455542813	1.66131061580074	NA	NA	NA	NA	NA	NA	NA	NA	NA	NA	NA	NA	NA	NA	NA	NA	NA	NA	NA	NA	NA	NA	NA	NA	NA	NA	NA	NA	NA	NA	NA	NA	NA	NA	NA	NA	NA	NA	NA	NA	NA	NA
AZD4547	FGFR1, FGFR2, FGFR3	1.8111417460445	2.38899144833848	2.31944991666719	2.45432628959645	0.796245964972132	1.16828928852461	NA	NA	NA	NA	NA	NA	NA	NA	NA	NA	NA	NA	NA	NA	NA	NA	NA	NA	NA	NA	NA	NA	NA	NA	NA	NA	NA	NA	NA	NA	NA	NA	NA	NA	NA	NA	NA	NA	NA	NA	NA	NA
PD173074	FGFR1, FGFR3	2.60638619994483	2.17846191164655	2.57291619340526	2.31836250966668	-0.751407721368661	-0.0144255432478966	3.5847014	3.3784282	1.78956826	3.43467685	NA	2.49500563	1.64969029	2.93030646	0.81462868	2.83721663	0.32220121	2.6678796	3.11862874	3.30841892	1.28356354	-0.02514926	2.44248756	1.97759297	NA	NA	3.26706243	1.67805915	3.61032254	-0.48715762	0.94915645	3.10090082	4.23611303	3.22543623	3.29429916	2.96427395	0.97821158	NA	NA	1.04554392	2.07175371	3.13266444	2.60610064	2.11452591	0.26690223	3.52846444	NA	2.16480416
Lestauritinib	FLT3, JAK2, NTRK1, NTRK2, NTRK3	-3.04945505920877	-2.80119795603421	-2.3880994265469	-3.09678446346232	-3.66098242632417	-3.10345427086562	0.058808	-1.00983586	-1.25168546	-0.59190159	NA	NA	-2.48649393	-2.63916587	0.81787755	-0.35660534	-3.75738485	-2.12269537	-0.64593932	-0.94401001	-1.33861028	NA	-1.34207773	-2.49426616	NA	-0.17177328	0.62996158	-1.94697791	1.06059424	-2.9601633	-3.47187516	-1.16961674	-1.50490825	-1.1119817	-2.79730454	NA	-0.38609687	1.89951582	-2.44138966	-3.87256089	-1.91289285	0.58003878	-1.9601094	-3.82168764	-3.3150649	0.22068985	-0.06442779	-0.21990653
UNC0642	G9a(EHMT2), GLP(EHMT1)	1.56111049201302	0.783912888815372	0.461830116057298	1.04397234204094	-0.742169291197215	0.230562661311624	NA	NA	NA	NA	NA	NA	NA	NA	NA	NA	NA	NA	NA	NA	NA	NA	NA	NA	NA	NA	NA	NA	NA	NA	NA	NA	NA	NA	NA	NA	NA	NA	NA	NA	NA	NA	NA	NA	NA	NA	NA	NA
SB216763	GSK3A, GSK3B	2.41112977818304	2.45656641781609	2.82683612611932	2.48503013925212	2.5726734658159	2.84645884896468	5.31397777	NA	4.69157214	5.15769473	NA	NA	4.62588676	2.82222816	3.17286176	NA	2.95555608	2.7618359	5.31205067	NA	3.11350235	NA	3.99523039	2.64660063	NA	4.53237204	4.69616118	4.87850344	4.7890061	4.91354038	4.50859089	4.000246	3.20747632	4.78884813	3.54262951	NA	NA	5.36205443	5.1395801	2.06669622	3.58147219	5.07988233	4.35301379	4.47897164	4.27414912	4.18592952	4.51707008	4.38340135
Vorinostat	HDAC inhibitor Class I, IIa, IIb, IV	-0.537524601356089	0.265992836953261	-0.0780000277646486	-0.0270163722337192	0.161060407445471	0.484146343419497	1.18556895	0.54849747	1.88756027	1.20526506	NA	NA	-0.44096803	1.03099465	0.71277036	1.6875178	-0.88621643	1.1290376	1.26696845	0.25503268	0.11814798	NA	-0.60195754	0.04375579	NA	1.60096412	1.12168066	1.17951526	1.18941335	-0.3386099	-0.05755956	1.08928397	1.24148559	2.43244425	0.49343951	NA	1.76901411	1.11167283	1.16485552	-1.67151763	-0.50382177	1.2397926	-0.42520497	-0.51528316	-1.10425308	1.05513448	1.58444356	1.48018318
Entinostat	HDAC1, HDAC3	-1.39991438631913	-0.953526719375757	-1.05760083007372	-1.41057892223731	-1.18652433587095	-0.895249332114285	NA	NA	NA	NA	NA	NA	NA	NA	NA	NA	-2.29565293	0.26292278	NA	NA	-0.80813133	NA	-1.4640424	NA	NA	NA	2.01450815	NA	0.48187336	-0.22485126	NA	NA	NA	-0.59694004	NA	NA	NA	NA	NA	-2.80340789	-1.67223711	4.00474467	0.37048272	NA	-1.08603965	NA	NA	-0.89244829
BAY-87-2243	HIF-1	-0.889676331335377	-0.75854441017394	-0.715173728309119	-0.800769577985296	-0.557014532917461	-0.225503887438574	NA	NA	NA	NA	NA	NA	NA	NA	NA	NA	NA	NA	NA	NA	NA	NA	NA	NA	NA	NA	NA	NA	NA	NA	NA	NA	NA	NA	NA	NA	NA	NA	NA	NA	NA	NA	NA	NA	NA	NA	NA	NA
Elesclomol	HSP90	-3.90644934144934	-4.48771609683517	-4.60579232792701	-4.51698971151706	-3.90196042573193	-4.77455464492998	-4.32530928	-2.75888928	-4.77955897	-3.32704472	NA	NA	-2.78274554	-3.45047535	-5.05332436	-4.85577322	-5.18560524	-4.59901917	-2.30590999	-4.88029996	-3.89848753	NA	-1.75995907	-6.30098362	NA	-3.4556373	-3.87540772	-5.01382103	-4.55261141	-1.91976038	-5.19335121	-2.66327596	-2.94164179	-2.4390081	-4.90263341	NA	-3.76545721	-7.09049554	0.0811267	-5.26057509	-3.70219987	-2.11475873	-1.95360553	-7.73238977	-4.71296034	-4.39345076	-4.38407578	-0.67071152
Luminespib	HSP90	-4.41336598951865	-4.54193852127351	-4.63559248799307	-4.38205271460231	-5.10303083400371	-4.47572015375457	-3.72086188	-2.30555057	-2.99656369	-4.76114814	-4.42507874	-5.43740463	-4.30972147	-3.96559135	-5.12809576	-3.38648995	-4.10207443	-4.00531699	-4.49839333	-4.72270317	-3.81642851	-3.20298419	-3.5996402	-4.38734964	-4.3895159	-4.27661778	-3.27778656	-4.42673241	-3.91843329	-4.15230756	-4.02924229	-4.67625738	2.03436296	-4.34875101	NA	-3.44396324	NA	-3.4709948	-4.00041435	-4.49869594	-3.86741957	-4.30574631	-3.9272032	-4.42991152	-2.26825228	-2.33016307	-4.76438302	-3.70647595
Linsitinib	IGF1R	2.29287023936415	2.13783154657841	1.80850496044064	2.36609673939698	1.64770172673383	2.46849355633025	0.78610539	2.45759291	3.49051837	-0.96522457	2.43419351	1.7174366	3.44509952	1.22748645	1.7452998	2.48911392	1.43806314	2.01613535	1.56922611	2.30894213	3.54854446	1.06915242	1.60605408	-0.79536318	3.55103072	2.12168292	3.45850543	1.56604117	3.5015252	-3.24580187	1.08718835	3.23277331	2.56314228	2.60093036	NA	1.37890513	2.58348619	-0.2116241	3.81913837	1.19868111	-0.3583293	2.2225311	0.06101361	3.0639161	1.74442554	2.78940141	2.2060047	3.22229797
BMS-536924	IGF1R, IR	-0.521535254428844	-0.781970779680977	-0.801585850123888	-1.32690274225718	0.181521357644508	0.606985184428934	2.00279352	1.71620389	1.77631438	NA	3.89567722	2.26663267	3.50902515	2.95924177	2.38018437	3.78219543	0.11383953	1.56113801	1.86917331	2.13536855	0.77876483	2.83259482	1.10561108	-0.03585603	2.13454675	2.46492827	3.01668639	2.86033081	4.1375105	-2.47774856	2.08803923	2.4426639	1.51181894	2.8322544	0.69080891	0.45142251	0.20782556	-0.10793315	2.00292402	1.69571107	-0.28296095	3.34623046	0.903327	NA	0.11668252	3.37663788	1.30878943	1.06138869
BMS-754807	IGF1R, IR	-0.260066130403392	0.325527505498306	-0.448040155889957	-0.1052954947844	4.09722684884357	3.71125895157272	0.09631788	2.1464434	1.29256597	-3.25559495	-0.11460071	0.04330041	1.32855267	-1.0255085	-0.13946482	2.46641593	-0.20119135	0.58974294	-0.61550965	0.15457939	0.00363347	0.53965061	0.73745838	-2.57574792	0.49863216	0.12066356	2.25587334	-0.11999537	0.38876489	-4.25703409	-1.31347527	-0.53574396	1.86020374	0.84865608	NA	-0.12946409	0.94418467	-2.03876953	0.85554815	-0.3559338	-1.50335626	0.70453237	-0.97367426	-0.07307322	0.16838406	2.72204517	-0.4461254	2.10349478
GSK1904529A	IGF1R, IR	3.61352631014516	2.64665045706133	2.57761524991968	3.31934428889598	1.82439802986755	1.93736719782014	3.0239863	1.89421566	1.59971493	1.32120612	2.18278914	0.93631184	2.01673746	2.28103031	1.41529476	2.21702992	1.44805175	2.32946578	1.38416688	1.49606532	1.7701338	2.19269279	1.65175488	1.62516503	1.62416442	2.23988974	1.70102861	2.17105966	2.29976217	2.24426207	2.56082491	2.35956376	2.87791194	2.3298316	NA	2.2307679	1.881205	2.34235423	1.56985769	1.33788474	1.72538073	2.75831049	1.72778284	2.24570068	2.14570803	0.63146681	1.74831448	2.4905394
BMS-345541	IKK-1, IKK-2	1.73232238779529	1.9905630229321	2.34438464432091	1.97023331275818	1.54914541371761	1.60476012121119	2.78861527	3.40290649	4.36407254	2.96855322	1.49192854	1.52464805	3.07388257	2.67677101	4.68848367	3.39215503	0.79615481	2.71695266	5.13742028	2.94115337	5.36926861	3.18924592	0.84403138	2.58822022	3.00753096	2.80247298	2.46562573	0.75470603	3.1758221	2.78393481	3.32190971	1.1181315	4.49187331	2.4610493	NA	3.11848935	4.51195754	3.27485614	3.22229593	1.38611185	0.13164744	2.80840207	2.19193589	2.6773601	-0.4147673	3.0381192	3.50844716	2.09385931
Ruxolitinib	JAK1, JAK2	3.23361712416237	4.20320891492592	4.30063753636912	4.45120880027124	2.12806180343552	3.29897162256017	4.80357411	4.34148019	4.28878086	4.17128036	3.53807079	3.69790109	4.14551585	3.91963748	3.7483975	3.11599762	2.82315426	3.88265113	4.99660866	3.40910014	3.06521712	3.85128235	-2.96083514	3.42453451	4.0063645	3.85163799	4.17808794	3.05448957	4.54794259	4.23195222	3.79402016	3.86436049	4.86719885	4.12469804	NA	3.87851367	4.23495825	4.69940054	4.13096276	3.08108794	2.62252505	3.87171891	2.9898082	3.815774	NA	4.36322463	4.37425892	3.0422893
AZ960	JAK2, JAK3	-4.52124835146562	-3.34995289736596	-3.14963631453418	-3.41740423107317	-3.84278905683555	-1.67546019864973	NA	NA	NA	NA	NA	NA	NA	NA	NA	NA	NA	NA	NA	NA	NA	NA	NA	NA	NA	NA	NA	NA	NA	NA	NA	NA	NA	NA	NA	NA	NA	NA	NA	NA	NA	NA	NA	NA	NA	NA	NA	NA
JNK Inhibitor VIII	JNK	4.02440322285923	3.90982666165777	3.39166545912202	4.0693277614438	5.19754927354708	3.45458299586891	5.11465571	4.85509289	4.09903565	5.00869885	NA	3.95536501	4.39071599	3.84932423	2.07959906	4.76349809	3.37444794	4.59710982	4.78712352	3.26927369	4.87150988	4.4406246	3.99426379	2.797604	NA	NA	4.52551471	3.91537324	3.29418671	4.95807262	4.49268005	4.72409884	5.92926919	4.60542421	4.86249167	4.26239167	4.85355735	NA	NA	2.83579695	4.14839463	3.78390233	4.39439164	4.52799048	4.2132933	3.40403063	NA	4.71801082
Ispinesib Mesylate	KSP	-4.7980962901342	-3.76267826720563	-4.10477519366063	-3.93911630409101	-2.78104905440701	0.0707102070639632	-2.57744451	-2.32594618	0.63539177	-1.82538562	-4.1995068	-4.26805144	0.12100084	-2.8621279	-1.49923027	-0.67143925	-5.02555316	-1.30117468	0.70911091	-1.27779286	-1.38552142	-0.77188456	-3.79300518	-3.55110618	-0.38104982	-4.05406443	-2.29688812	-4.36114976	-2.92248217	-2.45672742	-1.12208499	-3.61761922	0.68949611	-0.86179598	NA	-4.19083054	0.52415381	-2.4541742	-0.59609713	-3.23012164	-4.12537551	-2.92336312	-3.88898032	-1.94881673	-4.98913231	-1.66503983	0.18122593	-3.03875097
Nutlin-3a (-)	MDM2	1.9466608341001	2.14628034146189	2.34948618126303	2.30862331625517	2.39587255267723	2.4980684385451	2.40336938	2.90662664	4.32019627	4.92749008	NA	3.31500712	3.49692002	4.19388463	2.6990717	4.63817618	0.75760085	4.30344855	5.42179061	3.60110179	1.18184025	0.99077035	1.76366238	0.59265622	NA	NA	4.65139396	3.47547156	4.63724202	2.7484713	2.09091687	4.27378033	3.85496343	3.23692762	1.52020436	4.10455641	3.55677157	NA	NA	1.47680814	2.76917962	1.53568575	1.65298854	0.74004775	0.89445421	4.73871536	NA	3.80618389
PD0325901	MEK1, MEK2	-3.83008444448187	-4.98477716115232	-4.32620339534733	-5.29837558822984	1.75542568528468	-0.0863296788905322	0.30180099	-1.25167503	-0.20225393	-0.92654664	NA	-1.59962339	-5.85074401	0.48581	-4.60963867	-1.09608304	-0.74171661	-0.28776574	-2.74492459	-2.60743564	-3.75405549	NA	-0.17741388	-5.60490596	NA	NA	-1.25128092	0.67243662	-1.8168656	-1.86434531	-0.85344343	-1.01202106	-1.77709896	-4.33825014	-3.95147058	-0.11214634	-0.81731143	NA	NA	-1.28029319	0.388359	-0.23983318	-1.02061647	-4.85011179	0.89315629	-1.76983279	NA	1.09126139
Trametinib	MEK1, MEK2	-3.34771682090175	-4.12252748074263	-3.55835706529075	-4.7782189579819	1.46069679554973	-0.695569523688569	1.18804944	-0.89755348	-0.03222099	NA	-2.80786774	-1.29931528	-6.03980096	0.27568993	-1.40253445	NA	0.56186863	-0.78273387	-3.40963859	-3.39554951	-4.72252077	-2.10744736	-4.0145532	-6.38516035	-1.24357668	NA	-0.1842541	-2.76983565	0.39646753	-1.36474116	NA	-0.59245317	-0.93249633	-5.69302754	-4.9599504	-0.07873746	-0.14171903	-1.53020108	-2.67650029	2.26768588	0.12012354	2.25043695	-0.19202538	NA	2.17618885	NA	-0.54539523	0.83126885
Crizotinib	MET, ALK, ROS1	0.613855278211426	0.727502130399844	0.864040762795552	0.769564369731157	-0.121730654290437	0.478407182336713	NA	NA	NA	NA	NA	NA	NA	NA	NA	NA	0.71366602	2.99190015	NA	NA	2.69390489	NA	1.55109425	NA	NA	NA	3.16672419	NA	2.03273929	1.14478138	NA	NA	1.80438364	2.9422856	NA	NA	2.97288752	NA	NA	0.73952509	-1.07499629	3.10995884	1.98351071	NA	1.10327665	NA	NA	2.07249205
Vinblastine	Microtubule destabiliser	0.313741563161015	-0.205939549675082	0.355735809941728	0.452777610413693	0.939548554368803	1.0073358919247	-4.36642538	-4.561848	-4.63149958	-4.49812242	NA	NA	-6.05031007	-6.6159913	-5.37170924	-3.82580931	-5.61899411	-5.44048027	-5.36494897	-5.626075	-4.70633441	NA	-4.89353095	-5.96323033	NA	-5.82678418	-4.33213758	-5.51276592	-4.60901162	-6.24201717	-5.60482324	-4.73779648	-4.90137518	-3.98222509	-4.4101432	NA	-2.01164704	-4.46822689	-3.09830089	-6.50264923	-6.76937539	-3.54963702	-5.86084709	-4.28706407	-7.28317966	-5.84559226	-4.62775113	-2.84507628
Docetaxel	Microtubule stabiliser	-7.09793073305232	-6.59317103796747	-6.53153352982912	-6.72858311469813	-5.70589519973865	-5.85416515212845	-5.70097895	-5.18840318	-6.76700227	-5.94025387	NA	NA	-5.65185465	-8.39740938	-6.4281076	-5.8814615	-5.78072366	-7.18524406	-5.14070756	-6.8569173	-5.34559473	NA	-2.63794688	-6.26699335	NA	-7.18260697	-5.04539083	-5.25826938	-5.6447159	-4.2734742	-6.1480467	-6.97285146	-7.93497232	-4.89683372	-6.4671864	NA	-3.96713445	-3.93928877	-3.82779081	-4.74897961	-5.46123926	-4.35709112	-5.57869095	-6.83132968	-6.46419493	-6.02518599	-5.06547184	-1.99075559
Paclitaxel	Microtubule stabiliser	-5.45845750425022	-5.1282979816649	-4.98554274558255	-5.0956285474072	-4.25064062689285	-3.7276937544376	NA	NA	NA	NA	NA	NA	NA	NA	NA	NA	-6.11909207	-5.19572255	NA	NA	-4.58209058	NA	-2.57147817	NA	NA	NA	-4.02193346	NA	-4.87547107	-5.47147712	NA	NA	-0.52192723	-5.69820064	NA	NA	-1.1396774	NA	NA	-4.91343333	-5.36811124	0.51016551	-4.86566882	NA	-5.14413085	NA	NA	-3.57177144
Mirin	MRE11	2.6946353944914	2.86928512098549	2.56789476631017	3.31238027508451	2.87765955912297	2.57152584509663	NA	NA	NA	NA	NA	NA	NA	NA	NA	NA	NA	NA	NA	NA	NA	NA	NA	NA	NA	NA	NA	NA	NA	NA	NA	NA	NA	NA	NA	NA	NA	NA	NA	NA	NA	NA	NA	NA	NA	NA	NA	NA
Everolimus	MTORC1	-0.922066653030929	1.59685037511985	1.77825442683089	1.09238965375054	2.71683226311159	0.759742560969996	NA	NA	NA	NA	NA	NA	NA	NA	NA	NA	NA	NA	NA	NA	NA	NA	NA	NA	NA	NA	NA	NA	NA	NA	NA	NA	NA	NA	NA	NA	NA	NA	NA	NA	NA	NA	NA	NA	NA	NA	NA	NA
AZD8055	MTORC1, MTORC2	-3.98265130489169	-1.96876341091533	-0.916539423682152	-2.3083780181011	-1.61918004787039	-3.70788194855948	-0.27899313	-0.56326555	-0.3623016	-0.27716271	NA	0.11912881	-0.67683789	0.561982	0.5053956	0.04654356	-2.37626885	0.70888689	-0.36113643	0.4327392	-0.70309129	NA	-0.3176319	-1.09850164	NA	NA	0.66106052	0.59208769	-0.05303157	-2.21680576	-0.11871374	-0.41399588	1.93764245	-0.1235665	-1.88889387	1.81510311	-0.39310682	NA	NA	-0.37973077	-0.67112923	0.35477914	-0.93039297	-0.19239776	-1.42828714	0.27326669	NA	0.84356544
OSI-027	MTORC1, MTORC2	-0.923108990155627	0.709140581817775	1.15726103096248	0.0183769252416243	1.69689615878552	0.604625181066139	-0.71648659	0.58095878	2.279539	2.03716572	-0.06914066	-1.21462858	1.1583461	0.95145009	2.1624064	-0.05116334	-2.39088378	-0.91250094	3.2963025	0.54010894	6.02592284	-0.43744175	-2.3978594	4.86064413	-0.23628921	1.05638057	1.35969446	-1.93876213	1.18737781	3.12895691	3.35022887	-1.53696208	2.84590221	-0.1525334	NA	NA	3.80421599	-0.91218652	2.22239459	-1.54288217	-0.97713173	-0.93112021	-0.59061312	3.02861057	-0.55418641	2.01442777	-0.44357385	-1.71575461
GW441756	NTRK1	2.36891723597596	2.47769715470952	2.89541234684842	2.41235791521925	2.34348929192944	3.09143674742343	1.32266772	1.56414738	3.43655299	1.04070702	NA	NA	2.3593802	2.85735446	0.64420439	2.91834685	1.70690543	2.92566155	3.91956157	2.45101334	2.31877552	NA	2.44788235	1.41975579	NA	2.68362828	1.30061666	2.96705862	2.44979445	2.64763167	2.40768285	3.05104232	1.77690731	3.20516492	1.25722523	NA	1.68822625	0.36608885	2.45178362	0.58385235	2.63457294	2.57874035	1.10323635	1.59092317	-0.76975095	-0.56293128	2.88016488	3.17347146
Doramapimod	p38, JNK2	3.65042901922338	3.23503352646088	4.38847353271949	3.57357488364294	1.80956926617513	1.99369581262289	4.15090621	4.12745873	4.17007281	4.43202945	NA	3.90056189	4.25550022	4.45158417	3.8654946	4.36292658	2.4571756	4.31448794	4.8979145	2.53793225	5.0217851	4.65845249	4.05785086	2.8789821	NA	NA	4.39013869	3.97182595	2.5948732	3.11174769	4.69381388	4.22537563	5.98338487	3.47251805	4.62069998	4.29252074	4.37680319	NA	NA	4.34768954	NA	NA	4.385235	4.52465419	4.58203574	2.05379745	NA	4.78217926
Olaparib	PARP1, PARP2	-0.0616268973667774	0.595750267398872	0.860351923297894	0.963128240139755	0.713093828773948	1.33384568720459	4.16821214	4.19303151	2.38087285	4.4138403	2.19786641	3.07888655	3.87820383	1.87717505	2.03197472	3.65154481	0.8046932	1.7791615	4.43484499	3.0793588	1.79337005	3.54766797	2.46745887	1.65424717	1.82590177	1.91716826	4.18261773	2.5736343	4.13015032	4.20830998	3.653243	4.03095166	4.53041188	4.09777924	2.58133386	1.34819281	4.09629968	3.37028455	3.39689875	1.59548867	3.1206299	3.329588	3.68784129	3.18498167	2.93259562	3.85669557	2.9471422	3.1316726
Talazoparib	PARP1, PARP2	-4.36065640755601	-3.17143744711939	-3.09513799052537	-3.00459240659752	-3.62727964749658	-1.57412367597755	1.56742677	1.52512979	1.40746612	NA	0.35537132	2.54634693	2.2366514	1.30820233	0.35673908	-0.70955268	-2.89437017	-2.42390545	2.95060861	1.88246792	1.53887996	1.04129408	0.79851229	-0.87796836	0.75886071	-2.92342084	2.8173241	-0.60590186	2.89326601	2.87233543	3.45261592	2.49700859	3.71391167	1.54530812	1.26657488	-2.71791816	2.91984912	1.70636932	4.93491908	4.70279851	0.9139423	4.12126127	3.30719562	NA	1.67058351	1.37223379	3.36317697	0.61945444
Axitinib	PDGFR, KIT, VEGFR	-2.30510163948707	-0.103501163776585	0.563932933793797	-0.281435605214241	-5.08466523973097	-5.49580508109198	1.67047352	3.08477501	1.53321591	2.80523647	NA	NA	2.3320105	0.81469895	0.31353116	3.13244847	0.11828855	1.23161954	2.93548974	1.37719074	1.55289991	NA	2.13591681	0.2816236	NA	2.83825815	2.22427335	0.18434586	0.9600661	0.35919826	0.1023154	2.07981644	2.99832005	3.18591885	1.07851767	NA	1.50630975	0.67271966	2.55227676	0.22904415	-0.97523536	3.0890942	2.34128677	1.26214282	-0.51471993	2.07995761	-0.13494273	2.50123264
Sorafenib	PDGFR, KIT, VEGFR, RAF	-0.621243876878603	0.611999729277968	0.463318669611962	0.250612890838241	-2.72407383555394	-2.88053872467504	NA	NA	NA	NA	NA	NA	NA	NA	NA	NA	0.15452935	0.64764823	NA	NA	2.1539696	NA	0.46118922	NA	NA	NA	2.41946146	NA	0.64230647	1.23781441	NA	NA	4.65310664	2.48915121	NA	NA	NA	NA	NA	-3.00736447	0.274021	3.16327929	2.12105637	NA	2.05649839	NA	NA	3.28073625
BX-912	PDK1 (PDPK1)	-1.10075017947779	-0.142698106209844	-0.124358670528276	-0.154248356644117	-1.87354641781975	-2.08031583086274	4.72802847	3.60118524	1.90007568	2.73047868	3.1529273	2.59248948	4.25100765	0.28641077	4.06263817	3.48272652	-1.02258557	2.42821467	3.23079165	1.8118106	2.90610238	1.79533606	1.22845182	2.06691583	-0.0184778	1.55617803	3.18037665	-0.69496099	2.90020498	1.80389185	2.7138086	1.44248061	5.00779185	3.51789279	NA	1.64792482	3.48499116	1.47420598	3.0651057	-3.60876264	-2.79131993	2.18986596	1.81742786	3.4392486	-2.20713654	4.53097828	2.84203017	1.20736032
Taselisib	PI3K (beta sparing)	-4.3042585007877	-3.40369740385809	-2.95977791553382	-3.84859893330444	-2.21592208486028	-2.66176678878787	NA	NA	NA	NA	NA	NA	NA	NA	NA	NA	NA	NA	NA	NA	NA	NA	NA	NA	NA	NA	NA	NA	NA	NA	NA	NA	NA	NA	NA	NA	NA	NA	NA	NA	NA	NA	NA	NA	NA	NA	NA	NA
Pictilisib	PI3K (class 1)	-2.7372315725896	-1.91094646392952	-1.48474271924895	-2.3151706760134	-1.10658660864058	-1.86974452600455	0.52229887	-0.26628966	0.29545969	-0.19915497	0.04815677	0.93382573	1.89593394	0.82541539	-0.49349878	1.18121845	-1.96401484	1.29415317	1.20448408	1.90032561	-0.17208305	1.92293934	3.14156013	-0.382383	-0.57346818	NA	3.14761287	1.0998703	-0.48439594	-1.32401045	2.72633976	0.56244403	0.28533735	1.49503099	-0.89978838	3.14201969	0.27508004	-0.14374745	0.30032028	-1.30287956	0.11332116	2.08400467	0.14197742	-0.61978061	-1.45200546	-0.28425935	-1.26662713	3.74668034
Dactolisib	PI3K (class 1), MTORC1, MTORC2	-4.64837147306787	-3.41427103493049	-2.92999529068619	-3.58087916294212	-3.24314003460632	-4.41002006509935	-2.98469072	-1.9100033	-3.90939665	-2.46502337	NA	-3.48614447	-2.93333225	-2.55324396	-3.06856192	-2.4087638	-3.86407127	-3.19558936	-3.12187844	-3.1208974	-3.84544602	NA	-2.25542806	-3.98154501	NA	NA	-1.69734393	-2.21265046	-2.30541832	-3.77687234	-1.76423671	-2.47520693	-2.4884738	-2.5839862	-4.39532215	0.75536171	-2.89672225	NA	NA	-2.51896688	-2.20769393	-2.82694326	-3.15245739	-3.87487788	-3.78836941	-2.78994789	NA	-0.3884516
Alpelisib	PI3Kalpha	-1.51089964860272	-0.689143122183732	-0.247503437024514	-0.852000444498461	0.627775490427325	0.950459109972322	NA	NA	NA	NA	NA	NA	NA	NA	NA	NA	NA	NA	NA	NA	NA	NA	NA	NA	NA	NA	NA	NA	NA	NA	NA	NA	NA	NA	NA	NA	NA	NA	NA	NA	NA	NA	NA	NA	NA	NA	NA	NA
AZD6482	PI3Kbeta	0.328474160464137	1.36614797473803	1.73818646007813	1.124136603792	1.86512707410621	1.16198332256437	2.85588776	1.30292087	1.02754638	2.66308795	1.18338324	0.02489817	2.42014768	3.15673375	0.44312681	1.60815184	1.16528047	2.38346057	1.22866398	2.63747354	0.6295481	2.61655301	3.3636468	2.59015334	0.97638635	1.26397701	2.82521252	1.75478225	2.18863128	0.96643451	-0.05724023	0.99358048	-1.85636804	1.37413417	2.37742843	2.37937454	2.6731055	2.74408337	2.62857736	0.46710654	1.74293772	2.09037842	2.52324598	1.91419388	1.26777122	2.32771391	1.3907799	1.05891277
Enzastaurin	PKCB	2.12373394417943	1.8315818917954	1.85324132650053	1.78676639229704	1.40698156883282	1.23370537052822	3.34622977	4.84370745	3.80980688	1.58057947	-0.664385	0.72966	4.67550096	1.93624313	4.86628843	5.23665836	-0.9591237	2.87753873	6.21653959	3.51365928	3.80650632	3.84210988	1.77702568	3.10888728	2.3288015	1.97255196	3.39871004	1.72914968	5.03332272	3.02917367	3.89775909	1.0788562	3.47157946	3.46137351	NA	5.27292886	3.8007896	4.15485923	3.24770643	-0.31622662	-0.09747509	4.03819181	2.29555805	4.06425539	0.06677594	2.11738109	4.77269638	2.53066479
BI-2536	PLK1, PLK2, PLK3	-4.60450689072859	-4.55138627623734	-4.95105471666751	-4.94687329982564	-4.26235034399791	-2.3469172557571	NA	NA	NA	NA	NA	NA	NA	NA	NA	NA	-4.06125727	-3.11612804	NA	NA	-3.25046293	NA	-1.79714446	NA	NA	NA	-2.63409752	NA	-3.45512976	-3.92336888	NA	NA	1.18840486	-3.8621507	NA	NA	-0.33893492	NA	NA	-4.24076022	-4.50056398	1.42645624	-3.23084144	NA	-3.2949438	NA	NA	-2.60304882
LGK974	PORCN	2.74176865352466	3.18287523996065	2.39447211306148	4.18383167354744	1.8828552415337	1.6568061000677	NA	NA	NA	NA	NA	NA	NA	NA	NA	NA	NA	NA	NA	NA	NA	NA	NA	NA	NA	NA	NA	NA	NA	NA	NA	NA	NA	NA	NA	NA	NA	NA	NA	NA	NA	NA	NA	NA	NA	NA	NA	NA
PAC-1	Procaspase-3, Procaspase-7	0.0510487527288049	0.035152367701998	-0.109102430696416	-0.0463577966681541	0.940940144718096	0.435649614538362	2.49954086	1.84361517	2.26573741	1.86326025	0.20767524	-0.21744518	3.4461409	1.71814482	2.95968493	2.18655169	-0.48511155	3.2445625	1.53689237	0.61166053	1.19330062	2.80259464	0.64700272	-0.08276449	2.8822996	3.15211123	2.81613479	1.37058312	3.48727558	1.47858938	1.42608448	1.20599177	3.53581926	0.76562898	NA	3.13636874	1.37117388	3.4945838	0.83798451	0.7748707	-0.78818526	2.46502541	0.30735916	2.744089	2.3635956	0.88391214	2.40121865	0.60082751
Bortezomib	Proteasome	-5.78008434356619	-5.85958564235177	-5.63221261046689	-5.54046782983165	-6.60128188672628	-6.94622675918961	NA	NA	NA	NA	NA	NA	NA	NA	NA	NA	-6.45903695	-8.06651311	NA	NA	-8.61486716	NA	-6.61161109	NA	NA	NA	-7.01842748	NA	-7.85219054	-6.90079257	NA	NA	NA	-7.77590727	NA	NA	NA	NA	NA	-5.88029093	-7.26852495	-2.67928807	-7.62759322	NA	-5.78743672	NA	NA	-6.21283109
Gemcitabine	Pyrimidine antimetabolite	-3.48656287871624	-2.41230454621172	-3.59521673394184	-3.62871460563599	-3.39895853463893	-1.7576974445639	-3.42969071	-2.92282151	-2.50641036	-0.25657876	-6.30830969	-7.0085573	-4.5809116	-1.2320148	-1.38215512	-4.9542453	-4.90028972	-5.07292562	-3.9513469	-5.41773183	-4.75936847	-3.71100081	-5.06703453	-6.2282848	-4.25023254	-4.14695384	-2.92273746	-4.9926699	-5.08032698	-5.4676281	-0.9297958	-6.04691086	3.25368244	-5.73164473	NA	-3.70724402	-3.49183997	-3.98016495	-7.09135707	-5.39985958	-4.49616426	-4.42154819	-1.13764091	-5.70838055	-5.39401006	-3.49658171	-2.3575889	-4.62672233
GSK269962A	ROCK1, ROCK2	-0.111225609340583	0.390285202581972	-0.243793804936662	-0.276060240505734	-1.15727424230645	2.09621200344104	2.46177893	2.10096877	1.9777835	NA	NA	1.4325521	4.02365852	1.09562554	1.77821114	1.81426874	-0.89536051	0.22188806	3.29153943	3.76563378	0.60703793	1.81612599	0.90378803	-0.26940493	0.40198275	1.42902307	3.48585042	0.92579338	3.8981137	2.85473884	1.51581125	3.93430157	3.36141607	4.01180109	0.24822818	2.47143048	1.92767878	1.43460671	1.94642662	2.64327227	-0.14957197	3.37672268	2.41642653	0.20352669	1.81902778	2.47508433	0.06267402	3.22874825
PF-4708671	S6K1	2.36321629666444	2.34188205514853	2.31530888955464	2.97577271533593	3.43695109873668	2.11200258729828	3.54623456	3.37803394	3.3707314	4.27984563	NA	1.42134675	2.77350851	3.75288843	3.3051729	1.98488023	2.55052211	3.96999126	3.11057409	3.58200978	5.33277566	2.89768843	2.8125682	3.74069318	3.55385964	4.46493426	NA	2.22137969	3.72030778	4.36229676	1.47213581	3.79335374	4.53105571	3.78470225	3.14045077	4.55424963	NA	2.58002285	3.32160487	1.44602853	NA	3.84237508	3.52053444	4.07090811	2.55855671	3.23637744	4.91400323	2.74969776
Vismodegib	SMO	4.2404029101103	4.35039058425172	3.78331991586581	3.76135939320744	3.44600150846835	3.59636152958733	4.47128819	4.98786611	4.89011712	5.4239998	NA	NA	3.17128336	4.10961492	3.0324998	4.90685012	2.92480676	3.32194829	4.25047643	3.02466412	2.36136975	NA	3.70500647	2.12445827	NA	4.01296848	3.72716764	4.85267461	4.73434466	3.56037773	4.03760582	4.03489146	5.88933419	4.02176805	3.94918721	NA	4.60795444	5.35730623	4.2101574	2.14215412	3.93872352	4.91380087	4.39106553	4.38342375	3.53321665	5.13790236	3.18919331	4.35769772
Bosutinib	SRC, ABL, TEC	-0.989861751524684	-1.01281798291842	-0.882577332939795	-1.39526451661304	0.468646731110175	1.00705084984052	3.11922968	2.10916605	2.07604225	2.27675441	NA	NA	0.08237835	0.03259576	1.29649494	0.94989737	-1.6604148	0.71564838	2.05350519	1.1570762	0.85560027	NA	1.88067298	-1.086526	NA	1.49127614	1.73165622	2.38960511	1.13307266	-0.36410384	0.94814362	0.63125207	0.62712098	3.22543623	0.92827721	NA	1.58160163	0.37882077	-0.61578018	0.59276466	-0.95858308	3.48040162	1.45840593	1.99145326	-0.3732308	2.63232261	3.02113486	2.95294281
(5Z)-7-Oxozeaenol	TAK1	-1.87530158412823	-1.30411986838657	-1.22916111245252	-2.49904341147639	-2.19083004459693	-2.12448356467121	2.51087653	1.29069501	0.57744225	NA	0.61380436	0.76800609	-3.38218507	1.62701668	0.79024877	0.57545786	-0.02353831	0.54868518	0.06429065	0.41213977	-1.11937558	0.066832	0.24935735	-3.88425634	-1.08462082	NA	0.65833471	0.48369837	0.77986669	1.34526584	1.10575724	0.79747837	-0.70234669	-2.5552211	-0.24424504	0.64982718	0.95213327	0.90318495	0.69553735	1.31066073	0.29536896	1.34811719	0.69555129	NA	1.10924194	NA	-0.68186523	1.06113984
BX796	TBK1, PDK1 (PDPK1), IKK, AURKB, AURKC	-1.61646586638472	-0.51944092495715	-0.88452275453143	-1.12863365890787	-1.85784786497806	-2.05238586508655	2.68808919	2.66941709	0.81633107	2.32064373	NA	1.65731877	2.31091993	1.08941088	1.85309311	2.96269413	-0.22064473	0.74016427	1.38459816	1.65559343	0.87271821	1.11392495	0.99043972	0.12426215	NA	NA	2.97976003	2.04030163	2.52055746	1.06589724	0.71727676	0.94801166	2.12933783	2.9272388	0.55149388	3.21975445	1.43163889	NA	NA	-2.17077463	0.3566592	2.42105077	0.79826	0.27826053	-1.7902271	3.21051684	NA	3.81895998
XAV939	TNKS1, TNKS2	-0.519106588849011	1.1906811605504	1.82088111111844	1.44232922897719	3.8944398962108	2.76974938099432	3.75816526	3.41046343	3.71976901	NA	2.75645737	3.74252817	4.02365852	3.23557421	3.64893792	2.53646433	2.7692145	2.29538467	4.77199871	4.15460453	2.98590766	2.74962189	3.08331954	2.70372963	3.31900632	2.76318732	4.03632323	3.51906165	3.56965147	3.6975096	2.75270558	3.93276736	3.30795548	4.03441473	1.96874122	3.26216803	2.54810527	1.16682524	3.39220206	3.47621864	3.03667035	3.90417495	3.15768085	NA	2.5881791	4.16704234	3.96852751	3.19797847
Camptothecin	TOP1	-6.05907462450512	-5.34786102943578	-5.37846414008446	-5.43453772813262	-4.37902504989673	-4.57955712751215	-4.73462512	-4.4193487	-5.319114	-3.65352276	NA	NA	-4.99582067	-5.81069818	-6.66147708	-6.37237188	-5.7264345	-6.31824609	-2.73147341	-5.5734799	-5.48373564	NA	-5.5430953	-6.89137294	NA	-6.2652284	-3.41392677	-5.64796911	-4.66033522	-5.00046788	-5.66651331	-5.01282645	-4.97659643	-2.71085323	-4.03133105	NA	-4.2614007	-5.63537366	-4.67888784	-6.20949168	-6.9366152	-5.35706953	-2.76013499	-5.74093062	-5.77819094	-4.82834625	-3.79985096	-4.48561167
PRIMA-1MET	TP53 activation	-0.362590594884607	0.253705222313934	0.489751033709967	0.568197009534569	1.64038558167663	0.966553015947155	NA	NA	NA	NA	NA	NA	NA	NA	NA	NA	NA	NA	NA	NA	NA	NA	NA	NA	NA	NA	NA	NA	NA	NA	NA	NA	NA	NA	NA	NA	NA	NA	NA	NA	NA	NA	NA	NA	NA	NA	NA	NA
Motesanib	VEGFR, RET, KIT, PDGFR	-0.273482170638291	1.18570235978758	1.04300533340319	0.985408772519325	-2.20788281222704	-2.61871252577467	3.33682837	1.79210513	1.02695923	3.0580262	NA	2.22621398	1.41733789	2.04896501	1.226083	3.29504894	1.89327726	2.80580812	3.59447454	1.87802394	3.02509268	2.59642373	1.9683899	1.31809033	NA	NA	2.81364522	2.56313038	2.25417112	3.32257863	2.82424437	3.09004696	4.27811328	3.02012203	3.09734697	1.54354259	2.4329494	NA	NA	2.58705719	2.46387273	1.57187535	2.7519768	2.91779363	2.97259783	0.75700113	NA	2.30772863
MK-1775	WEE1	-1.80890897874745	-0.838596301744252	-0.867002401673257	-1.03833357750149	-0.417726294683849	0.813559348365734	NA	NA	NA	NA	NA	NA	NA	NA	NA	NA	NA	NA	NA	NA	NA	NA	NA	NA	NA	NA	NA	NA	NA	NA	NA	NA	NA	NA	NA	NA	NA	NA	NA	NA	NA	NA	NA	NA	NA	NA	NA	NA
Wee1 Inhibitor	WEE1, CHEK1	0.477162187966381	0.944638327618816	1.34460260945475	0.509840571869694	3.89602634784685	2.94037459900107	NA	NA	NA	NA	NA	NA	NA	NA	NA	NA	NA	NA	NA	NA	NA	NA	NA	NA	NA	NA	NA	NA	NA	NA	NA	NA	NA	NA	NA	NA	NA	NA	NA	NA	NA	NA	NA	NA	NA	NA	NA	NA
Embelin	XIAP	2.36526751565777	2.34653902879579	2.17476674882918	2.27580787259878	4.28484600386358	3.22969549348463	3.06340514	2.80252647	3.47878619	2.11935273	2.3695305	2.26825632	2.65224683	2.64497375	2.49975284	2.70255955	2.43579134	1.50414105	3.59600879	2.22790802	1.70135168	2.31043333	2.00857897	1.35955417	2.82599011	0.81136007	1.82206635	2.66885202	2.01788806	3.62292949	2.17670538	1.98983388	3.71680213	1.86458565	NA	2.56306927	2.2513377	3.71933677	2.9116525	1.01807403	1.39812152	2.69035067	3.32971483	2.20101246	3.27194708	2.51236153	1.92701674	2.90681386
AZD5582	XIAP, cIAP	1.74928730817283	1.7971608682236	2.1056767402929	1.95743182253977	0.579859322520586	1.62056616574619	NA	NA	NA	NA	NA	NA	NA	NA	NA	NA	NA	NA	NA	NA	NA	NA	NA	NA	NA	NA	NA	NA	NA	NA	NA	NA	NA	NA	NA	NA	NA	NA	NA	NA	NA	NA	NA	NA	NA	NA	NA	NA
LCL161	XIAP, IAP1, IAP2	2.95162093344198	2.30031092385083	3.30670654423395	3.51445013781644	2.26410904008226	2.5711339337927	NA	NA	NA	NA	NA	NA	NA	NA	NA	NA	NA	NA	NA	NA	NA	NA	NA	NA	NA	NA	NA	NA	NA	NA	NA	NA	NA	NA	NA	NA	NA	NA	NA	NA	NA	NA	NA	NA	NA	NA	NA	NA
[truncated: 949 more columns]

## Sheet: follow-up screen
Table S7, related to Figure 5.
Loge(IC50) for 4 DFT1 cell lines (85T, 86T, 87T, 88T) and 3 human cancer cell lines (A549, PC-9, AU565) screened against four EGFR and ERBB2 inhibitors. n, number of replicate screens.
Compound	Target	85T (n = 3)	86T (n = 3)	87T (n = 3)	88T (n = 3)	A549 - lung_NSCLC_adenocarcinoma (KRAS G12S, n = 3)	PC-9 - lung_NSCLC_adenocarcinoma (EGFR deletion, n = 3)	AU565 - breast (ERBB2+, n = 3)
Erlotinib	EGFR	-0.727739	-1.24827	-0.24718	-0.24718	2.39962	-4.82831	4.016
Gefitinib	EGFR	-1.17766	-1.32803	0.219938	-1.36649	3.18561	-5.80914	-0.581606
Afatinib	EGFR, ERBB2	-3.21888	-3.27017	-0.733969	-3.68888	1.86594	-5.52146	-4.50986
Lapatinib	EGFR, ERBB2	-2.65926	-2.37516	-0.765718	-2.63109	3.6344	-1.14885	-3.47377
